# Supplementary material for: Conductive Self-Assembled Monolayers of Paramagnetic {CoIICo4III} and {Co4IICo2III} Coordination Clusters on Gold Surfaces
Source: Front Chem. 2019 Nov 5;7:681. doi: 10.3389/fchem.2019.00681 (PMC6848059; doi:10.3389/fchem.2019.00681)
Supplement: Supplementary file 2 [file Data_Sheet_1.ZIP]

Archive with 6 entries (6 files):
- checkcif_Co10.pdf
- checkcif_Co5.pdf
- checkcif_Co6.pdf
- Co10.cif
- Co5.cif
- Co6.cif
