# Supplementary material for: Conductive Self-Assembled Monolayers of Paramagnetic {CoIICo4III} and {Co4IICo2III} Coordination Clusters on Gold Surfaces
Source: Front Chem. 2019 Nov 5;7:681. doi: 10.3389/fchem.2019.00681 (PMC6848059; doi:10.3389/fchem.2019.00681)
Supplement: Supplementary file 2 [file Data_Sheet_1.ZIP › Co10.cif]

 
data_Co10

# start Validation Reply Form
_vrf_PLAT029_Co10
;
PROBLEM: _diffrn_measured_fraction_theta_full value Low .      0.951 Why?  
RESPONSE: The issue arose from the rather poor diffraction of the crystals
at higher angles. Several crystals have been checked at low temperature
using a Mo microsource tube and the best of them was selected for the 
data collections. In any case the quality of the obtained data allows for
unambigous structure solution and refinment.
;
_vrf_PLAT220_Co10
;
PROBLEM: Non-Solvent  Resd 1  C   Ueq(max)/Ueq(min) Range        6.2 Ratio 
RESPONSE: The difference arises from different degree of movement freedom 
for various carbon atoms in the structure. Thus, for example, the CH3 groups
of -S-CH3 grops of 4-(methylthio)benzoates and N-butyldiethanolamine can move
much easier than tightly frixed carbons of phenyl rings.
;
_vrf_PLAT232_Co10
;
PROBLEM: Hirshfeld Test Diff (M-X)  Co4      --O31S_a   .       14.5 s.u.  
RESPONSE: In this case there could not be any wrong atom assignment as the
nature of the atom is 100 % clear from the ligand structure and composition.
In fact, the failury of the test most likel arises from the relative weakness
of the corresponding Co-O bond (2.296(3) angstr.) and thus, a relative freedom
for the movement of this O atom.
;
# end Validation Reply Form
 
_audit_creation_method            'SHELXL-2018/3'
_shelx_SHELXL_version_number      '2018/3'
_chemical_name_systematic         ?
_chemical_name_common             ?
_chemical_melting_point           ?
_chemical_formula_moiety          ?
_chemical_formula_sum
 'C96 H144 Co10 N12 O24 S6' 
_chemical_formula_weight          2631.88

loop_
 _atom_type_symbol
 _atom_type_description
 _atom_type_scat_dispersion_real
 _atom_type_scat_dispersion_imag
 _atom_type_scat_source
 'C'  'C'   0.0033   0.0016
 'International Tables Vol C Tables 4.2.6.8 and 6.1.1.4'
 'H'  'H'   0.0000   0.0000
 'International Tables Vol C Tables 4.2.6.8 and 6.1.1.4'
 'N'  'N'   0.0061   0.0033
 'International Tables Vol C Tables 4.2.6.8 and 6.1.1.4'
 'O'  'O'   0.0106   0.0060
 'International Tables Vol C Tables 4.2.6.8 and 6.1.1.4'
 'S'  'S'   0.1246   0.1234
 'International Tables Vol C Tables 4.2.6.8 and 6.1.1.4'
 'Co'  'Co'   0.3494   0.9721
 'International Tables Vol C Tables 4.2.6.8 and 6.1.1.4'
 
_space_group_crystal_system       monoclinic
_space_group_IT_number            14
_space_group_name_H-M_alt         'P 21/n'
_space_group_name_Hall            '-P 2yn'
 
_shelx_space_group_comment
;
The symmetry employed for this shelxl refinement is uniquely defined
by the following loop, which should always be used as a source of
symmetry information in preference to the above space-group names.
They are only intended as comments.
;
 
loop_
 _space_group_symop_operation_xyz
 'x, y, z'
 '-x+1/2, y+1/2, -z+1/2'
 '-x, -y, -z'
 'x-1/2, -y-1/2, z-1/2'
 
_cell_length_a                    8.9930(6)
_cell_length_b                    16.5801(11)
_cell_length_c                    37.429(3)
_cell_angle_alpha                 90
_cell_angle_beta                  90.3330(10)
_cell_angle_gamma                 90
_cell_volume                      5580.7(6)
_cell_formula_units_Z             2
_cell_measurement_temperature     100(2)
_cell_measurement_reflns_used     3743
_cell_measurement_theta_min       2.33
_cell_measurement_theta_max       22.17
 
_exptl_crystal_description        block
_exptl_crystal_colour             purple
_exptl_crystal_density_meas       ?
_exptl_crystal_density_method     'not measured'
_exptl_crystal_density_diffrn     1.566          
_exptl_crystal_F_000              2724
_exptl_transmission_factor_min    ?
_exptl_transmission_factor_max    ?
_exptl_crystal_size_max           0.240
_exptl_crystal_size_mid           0.090
_exptl_crystal_size_min           0.080
_exptl_absorpt_coefficient_mu     1.631
_shelx_estimated_absorpt_T_min    0.696
_shelx_estimated_absorpt_T_max    0.881
_exptl_absorpt_correction_type    multi-scan
_exptl_absorpt_correction_T_min   0.5579
_exptl_absorpt_correction_T_max   0.7452
_exptl_absorpt_process_details    SADABS
_exptl_absorpt_special_details    ?

_diffrn_ambient_temperature       100(2)
_diffrn_radiation_wavelength      0.71073
_diffrn_radiation_type            MoK\a
_diffrn_source                    'microsource'
_diffrn_measurement_device_type   'Bruker APEX CCD'
_diffrn_measurement_method        '\f scans'
_diffrn_detector_area_resol_mean  ?
_diffrn_reflns_number             54893
_diffrn_reflns_av_unetI/netI      0.1595
_diffrn_reflns_av_R_equivalents   0.1247
_diffrn_reflns_limit_h_min        -10
_diffrn_reflns_limit_h_max        10
_diffrn_reflns_limit_k_min        -20
_diffrn_reflns_limit_k_max        19
_diffrn_reflns_limit_l_min        -45
_diffrn_reflns_limit_l_max        45
_diffrn_reflns_theta_min          2.043
_diffrn_reflns_theta_max          25.398
_diffrn_reflns_theta_full         25.242
_diffrn_measured_fraction_theta_max   0.950
_diffrn_measured_fraction_theta_full  0.951
_diffrn_reflns_Laue_measured_fraction_max    0.950
_diffrn_reflns_Laue_measured_fraction_full   0.951
_diffrn_reflns_point_group_measured_fraction_max   0.950
_diffrn_reflns_point_group_measured_fraction_full  0.951
_reflns_number_total              9754
_reflns_number_gt                 5273
_reflns_threshold_expression      'I > 2\s(I)'
_reflns_Friedel_coverage          0.000
_reflns_Friedel_fraction_max      .
_reflns_Friedel_fraction_full     .
 
_reflns_special_details
;
 Reflections were merged by SHELXL according to the crystal
 class for the calculation of statistics and refinement.
 
 _reflns_Friedel_fraction is defined as the number of unique
 Friedel pairs measured divided by the number that would be
 possible theoretically, ignoring centric projections and
 systematic absences.
;
 
_computing_data_collection        'Bruker APEX2'
_computing_cell_refinement        'Bruker SAINT'
_computing_data_reduction         'Bruker SAINT' 
_computing_structure_solution     'SHELXT 2018/2 (Sheldrick, 2018)'
_computing_structure_refinement   'SHELXL-2018/3 (Sheldrick, 2018)'

_refine_special_details           ?
_refine_ls_structure_factor_coef  Fsqd
_refine_ls_matrix_type            full
_refine_ls_weighting_scheme       calc
_refine_ls_weighting_details
'w=1/[\s^2^(Fo^2^)+(0.0118P)^2^] where P=(Fo^2^+2Fc^2^)/3'
_atom_sites_solution_primary      ?
_atom_sites_solution_secondary    ?
_atom_sites_solution_hydrogens    geom
_refine_ls_hydrogen_treatment     constr
_refine_ls_extinction_method      none
_refine_ls_extinction_coef        .
_refine_ls_number_reflns          9754
_refine_ls_number_parameters      667
_refine_ls_number_restraints      33
_refine_ls_R_factor_all           0.0884
_refine_ls_R_factor_gt            0.0423
_refine_ls_wR_factor_ref          0.0828
_refine_ls_wR_factor_gt           0.0767
_refine_ls_goodness_of_fit_ref    0.776
_refine_ls_restrained_S_all       0.777
_refine_ls_shift/su_max           0.001
_refine_ls_shift/su_mean          0.000
 
loop_
 _atom_site_label
 _atom_site_type_symbol
 _atom_site_fract_x
 _atom_site_fract_y
 _atom_site_fract_z
 _atom_site_U_iso_or_equiv
 _atom_site_adp_type
 _atom_site_occupancy
 _atom_site_site_symmetry_order  
 _atom_site_calc_flag
 _atom_site_refinement_flags_posn
 _atom_site_refinement_flags_adp
 _atom_site_refinement_flags_occupancy
 _atom_site_disorder_assembly
 _atom_site_disorder_group
Co1 Co 0.50223(7) 0.41888(4) 0.37615(2) 0.02432(17) Uani 1 1 d . . . . .
Co2 Co 0.49246(7) 0.60876(4) 0.40068(2) 0.01797(15) Uani 1 1 d . . . . .
Co3 Co 0.53202(6) 0.66522(4) 0.47933(2) 0.01550(15) Uani 1 1 d . . . . .
Co4 Co 0.50088(7) 0.70872(4) 0.55966(2) 0.01922(16) Uani 1 1 d . . . . .
Co5 Co 0.50185(6) 0.47278(4) 0.45728(2) 0.01507(15) Uani 1 1 d . . . . .
S1 S 0.5221(2) 0.37550(10) 0.15077(4) 0.0723(6) Uani 1 1 d . . . . .
O11S O 0.5898(4) 0.3520(2) 0.33144(8) 0.0363(9) Uani 1 1 d . . . . .
O12S O 0.3978(4) 0.4326(2) 0.32607(8) 0.0337(9) Uani 1 1 d . . . . .
C11 C 0.4978(6) 0.3875(3) 0.31221(13) 0.0302(13) Uani 1 1 d . . . . .
C12 C 0.5017(6) 0.3788(3) 0.27240(12) 0.0309(13) Uani 1 1 d . . . . .
C13 C 0.6294(7) 0.3528(3) 0.25631(13) 0.0386(14) Uani 1 1 d . . . . .
H13A H 0.712285 0.336782 0.270491 0.046 Uiso 1 1 calc R U . . .
C14 C 0.6382(8) 0.3496(3) 0.21845(14) 0.0517(18) Uani 1 1 d . . . . .
H14A H 0.727162 0.331633 0.207432 0.062 Uiso 1 1 calc R U . . .
C15 C 0.5186(8) 0.3724(3) 0.19757(14) 0.0455(16) Uani 1 1 d . . . . .
C16 C 0.3896(7) 0.3975(4) 0.21382(14) 0.0525(17) Uani 1 1 d . . . . .
H16A H 0.305634 0.411916 0.199700 0.063 Uiso 1 1 calc R U . . .
C17 C 0.3821(6) 0.4017(3) 0.25101(14) 0.0460(16) Uani 1 1 d . . . . .
H17A H 0.293570 0.420644 0.261909 0.055 Uiso 1 1 calc R U . . .
C18 C 0.7089(10) 0.3385(4) 0.13996(15) 0.112(4) Uani 1 1 d . . . . .
H18A H 0.721538 0.337974 0.113969 0.168 Uiso 1 1 calc R U . . .
H18B H 0.783569 0.373969 0.150822 0.168 Uiso 1 1 calc R U . . .
H18C H 0.721180 0.283632 0.149305 0.168 Uiso 1 1 calc R U . . .
S2 S 1.1188(2) 0.56545(10) 0.22612(4) 0.0623(5) Uani 1 1 d . . . . .
O21S O 0.6676(4) 0.5017(2) 0.36531(9) 0.0488(11) Uani 1 1 d . . . . .
O22S O 0.6424(4) 0.6339(2) 0.36197(8) 0.0378(10) Uani 1 1 d . . . . .
C21 C 0.6992(6) 0.5677(4) 0.35166(12) 0.0325(14) Uani 1 1 d . . . . .
C22 C 0.8089(5) 0.5698(3) 0.32209(11) 0.0234(11) Uani 1 1 d . . . . .
C23 C 0.8752(6) 0.4988(3) 0.31034(13) 0.0339(13) Uani 1 1 d . . . . .
H23A H 0.854830 0.449495 0.322264 0.041 Uiso 1 1 calc R U . . .
C24 C 0.9698(6) 0.4994(3) 0.28166(13) 0.0391(14) Uani 1 1 d . . . . .
H24A H 1.012829 0.450204 0.273876 0.047 Uiso 1 1 calc R U . . .
C25 C 1.0039(6) 0.5706(3) 0.26373(13) 0.0336(13) Uani 1 1 d . . . . .
C26 C 0.9419(5) 0.6420(3) 0.27617(12) 0.0317(13) Uani 1 1 d . . . . .
H26A H 0.965642 0.691749 0.265023 0.038 Uiso 1 1 calc R U . . .
C27 C 0.8445(5) 0.6404(3) 0.30511(12) 0.0297(13) Uani 1 1 d . . . . .
H27A H 0.801818 0.689429 0.313210 0.036 Uiso 1 1 calc R U . . .
C28 C 1.1008(8) 0.6626(3) 0.20572(15) 0.069(2) Uani 1 1 d . . . . .
H28A H 1.162381 0.664825 0.184223 0.103 Uiso 1 1 calc R U . . .
H28B H 0.996568 0.672036 0.199183 0.103 Uiso 1 1 calc R U . . .
H28C H 1.133674 0.704286 0.222589 0.103 Uiso 1 1 calc R U . . .
S3 S -0.16809(17) 0.16357(9) 0.28559(4) 0.0462(4) Uani 1 1 d . . . . .
O31S O 0.3563(4) 0.3277(2) 0.39190(8) 0.0347(9) Uani 1 1 d . . . . .
O32S O 0.3349(4) 0.2123(2) 0.41922(9) 0.0356(9) Uani 1 1 d . . . . .
C31 C 0.2967(6) 0.2595(3) 0.39399(13) 0.0276(12) Uani 1 1 d . . . . .
C32 C 0.1802(5) 0.2336(3) 0.36853(11) 0.0216(11) Uani 1 1 d . . . . .
C33 C 0.1294(5) 0.1545(3) 0.36790(12) 0.0253(12) Uani 1 1 d . . . . .
H33A H 0.167457 0.116482 0.384622 0.030 Uiso 1 1 calc R U . . .
C34 C 0.0228(5) 0.1305(3) 0.34282(13) 0.0303(13) Uani 1 1 d . . . . .
H34A H -0.011548 0.076297 0.342624 0.036 Uiso 1 1 calc R U . . .
C35 C -0.0335(5) 0.1854(3) 0.31808(13) 0.0304(13) Uani 1 1 d . . . . .
C36 C 0.0173(6) 0.2653(3) 0.31927(13) 0.0329(13) Uani 1 1 d . . . . .
H36A H -0.022503 0.303803 0.303018 0.040 Uiso 1 1 calc R U . . .
C37 C 0.1250(6) 0.2891(3) 0.34390(12) 0.0310(13) Uani 1 1 d . . . . .
H37A H 0.160869 0.342964 0.343920 0.037 Uiso 1 1 calc R U . . .
C38 C -0.1544(8) 0.0577(3) 0.28207(18) 0.079(2) Uani 1 1 d . . . . .
H38A H -0.226197 0.038153 0.264255 0.118 Uiso 1 1 calc R U . . .
H38B H -0.053618 0.042955 0.274709 0.118 Uiso 1 1 calc R U . . .
H38C H -0.175950 0.033084 0.305281 0.118 Uiso 1 1 calc R U . . .
N1 N 0.2803(4) 0.6406(2) 0.37411(9) 0.0265(10) Uani 1 1 d . . . . .
O1N1 O 0.3898(3) 0.50160(18) 0.40786(7) 0.0199(7) Uani 1 1 d . . . . .
O2N1 O 0.4447(3) 0.69921(18) 0.43189(7) 0.0226(8) Uani 1 1 d . . . . .
C1N1 C 0.2009(5) 0.5621(3) 0.37038(12) 0.0295(13) Uani 1 1 d . . . . .
H1NA H 0.231765 0.535645 0.347912 0.035 Uiso 1 1 calc R U . . .
H1NB H 0.092513 0.572128 0.368927 0.035 Uiso 1 1 calc R U . . .
C2N1 C 0.2333(5) 0.5068(3) 0.40139(12) 0.0263(12) Uani 1 1 d . . . . .
H2NE H 0.183250 0.527369 0.423041 0.032 Uiso 1 1 calc R U . . .
H2NF H 0.193420 0.452393 0.396142 0.032 Uiso 1 1 calc R U . . .
C3N1 C 0.2089(5) 0.6890(3) 0.40204(13) 0.0331(13) Uani 1 1 d . . . . .
H3NA H 0.163187 0.652616 0.419863 0.040 Uiso 1 1 calc R U . . .
H3NB H 0.128778 0.722063 0.391228 0.040 Uiso 1 1 calc R U . . .
C4N1 C 0.3206(6) 0.7438(3) 0.42058(13) 0.0325(13) Uani 1 1 d . . . . .
H4NE H 0.352507 0.786734 0.403916 0.039 Uiso 1 1 calc R U . . .
H4NF H 0.273359 0.769833 0.441452 0.039 Uiso 1 1 calc R U . . .
C5N1 C 0.2795(7) 0.6876(3) 0.34069(13) 0.0485(16) Uani 1 1 d . U . . .
H5NA H 0.175022 0.701235 0.334795 0.058 Uiso 1 1 calc R U . . .
H5NB H 0.332590 0.738911 0.345180 0.058 Uiso 1 1 calc R U . . .
C6N1 C 0.3426(8) 0.6511(4) 0.31084(16) 0.0656(19) Uani 1 1 d . U . . .
H6NA H 0.281334 0.604384 0.303382 0.079 Uiso 1 1 calc R U . . .
H6NB H 0.443447 0.631332 0.316887 0.079 Uiso 1 1 calc R U . . .
C7N1 C 0.3523(8) 0.7159(4) 0.27818(17) 0.079(2) Uani 1 1 d . U . . .
H7NA H 0.385672 0.688659 0.256110 0.094 Uiso 1 1 calc R U . . .
H7NB H 0.253180 0.739901 0.273590 0.094 Uiso 1 1 calc R U . . .
C8N1 C 0.4605(7) 0.7803(4) 0.28854(18) 0.079(2) Uani 1 1 d . U . . .
H8NA H 0.467845 0.819918 0.269188 0.119 Uiso 1 1 calc R U . . .
H8NB H 0.426320 0.807184 0.310322 0.119 Uiso 1 1 calc R U . . .
H8NC H 0.558362 0.756116 0.292902 0.119 Uiso 1 1 calc R U . . .
N2 N 0.7525(4) 0.7145(2) 0.47387(9) 0.0159(8) Uani 1 1 d . . . . .
O1N2 O 0.6224(3) 0.57321(17) 0.44580(7) 0.0154(7) Uani 1 1 d . . . . .
O2N2 O 0.6224(3) 0.62485(17) 0.52902(7) 0.0165(7) Uani 1 1 d . . . . .
C1N2 C 0.8239(5) 0.6687(3) 0.44404(11) 0.0190(11) Uani 1 1 d . . . . .
H1NC H 0.933312 0.672827 0.446411 0.023 Uiso 1 1 calc R U . . .
H1ND H 0.794773 0.693371 0.420959 0.023 Uiso 1 1 calc R U . . .
C2N2 C 0.7797(5) 0.5806(3) 0.44391(11) 0.0182(11) Uani 1 1 d . . . . .
H2NC H 0.815915 0.554566 0.421800 0.022 Uiso 1 1 calc R U . . .
H2ND H 0.826119 0.552879 0.464576 0.022 Uiso 1 1 calc R U . . .
C3N2 C 0.8292(5) 0.7039(3) 0.50895(10) 0.0181(11) Uani 1 1 d . . . . .
H3NC H 0.809619 0.751834 0.523992 0.022 Uiso 1 1 calc R U . . .
H3ND H 0.937732 0.700953 0.504935 0.022 Uiso 1 1 calc R U . . .
C4N2 C 0.7805(5) 0.6296(3) 0.52873(11) 0.0185(11) Uani 1 1 d . . . . .
H4NC H 0.821855 0.581093 0.517011 0.022 Uiso 1 1 calc R U . . .
H4ND H 0.818757 0.631467 0.553570 0.022 Uiso 1 1 calc R U . . .
C5N2 C 0.7435(5) 0.8018(3) 0.46439(12) 0.0222(11) Uani 1 1 d . . . . .
H5NC H 0.687895 0.830175 0.483360 0.027 Uiso 1 1 calc R U . . .
H5ND H 0.685730 0.807205 0.441922 0.027 Uiso 1 1 calc R U . . .
C6N2 C 0.8935(5) 0.8436(3) 0.45959(13) 0.0300(12) Uani 1 1 d . . . . .
H6NC H 0.946392 0.818264 0.439368 0.036 Uiso 1 1 calc R U . . .
H6ND H 0.954481 0.835341 0.481396 0.036 Uiso 1 1 calc R U . . .
C7N2 C 0.8789(6) 0.9342(3) 0.45251(14) 0.0341(13) Uani 1 1 d . . . . .
H7NC H 0.816008 0.942368 0.431019 0.041 Uiso 1 1 calc R U . . .
H7ND H 0.827600 0.959577 0.472967 0.041 Uiso 1 1 calc R U . . .
C8N2 C 1.0256(6) 0.9762(3) 0.44699(14) 0.0469(16) Uani 1 1 d . . . . .
H8ND H 1.008151 1.033729 0.442614 0.070 Uiso 1 1 calc R U . . .
H8NE H 1.087778 0.969729 0.468384 0.070 Uiso 1 1 calc R U . . .
H8NF H 1.076174 0.952501 0.426390 0.070 Uiso 1 1 calc R U . . .
N3 N 0.3041(4) 0.7739(2) 0.57833(10) 0.0266(10) Uani 1 1 d . . . . .
O1N3 O 0.4363(3) 0.74604(18) 0.51291(7) 0.0255(8) Uani 1 1 d . . . . .
O2N3 O 0.3872(3) 0.61078(17) 0.57675(7) 0.0203(7) Uani 1 1 d . . . . .
C1N3 C 0.2279(6) 0.7978(3) 0.54461(13) 0.0433(15) Uani 1 1 d . . . . .
H1NE H 0.171032 0.848041 0.548655 0.052 Uiso 1 1 calc R U . . .
H1NF H 0.156501 0.755072 0.537569 0.052 Uiso 1 1 calc R U . . .
C2N3 C 0.3387(6) 0.8111(3) 0.51434(13) 0.0407(15) Uani 1 1 d . . . . .
H2NA H 0.284837 0.816264 0.491314 0.049 Uiso 1 1 calc R U . . .
H2NB H 0.395051 0.861563 0.518557 0.049 Uiso 1 1 calc R U . . .
C3N3 C 0.2154(6) 0.7115(3) 0.59717(13) 0.0340(13) Uani 1 1 d . . . . .
H3NE H 0.109174 0.727275 0.596912 0.041 Uiso 1 1 calc R U . . .
H3NF H 0.248489 0.708122 0.622396 0.041 Uiso 1 1 calc R U . . .
C4N3 C 0.2325(5) 0.6292(3) 0.57950(12) 0.0262(12) Uani 1 1 d . . . . .
H4NA H 0.181973 0.587456 0.593945 0.031 Uiso 1 1 calc R U . . .
H4NB H 0.186342 0.629915 0.555427 0.031 Uiso 1 1 calc R U . . .
C5N3 C 0.3267(6) 0.8423(3) 0.60408(15) 0.0475(16) Uani 1 1 d . . . . .
H5NE H 0.227838 0.861951 0.611664 0.057 Uiso 1 1 calc R U . . .
H5NF H 0.378048 0.821120 0.625584 0.057 Uiso 1 1 calc R U . . .
C6N3 C 0.4137(7) 0.9128(3) 0.59034(16) 0.0577(18) Uani 1 1 d . . . . .
H6NE H 0.354140 0.941479 0.572010 0.069 Uiso 1 1 calc R U . . .
H6NF H 0.505730 0.893058 0.578861 0.069 Uiso 1 1 calc R U . . .
C7N3 C 0.4554(9) 0.9725(4) 0.62089(17) 0.076(2) Uani 1 1 d . . . . .
H7NE H 0.363064 0.992753 0.632012 0.091 Uiso 1 1 calc R U . . .
H7NF H 0.512655 0.943170 0.639464 0.091 Uiso 1 1 calc R U . . .
C8N3 C 0.5463(9) 1.0435(4) 0.6080(2) 0.101(3) Uani 1 1 d . . . . .
H8NG H 0.569298 1.078926 0.628274 0.151 Uiso 1 1 calc R U . . .
H8NH H 0.639009 1.023901 0.597493 0.151 Uiso 1 1 calc R U . . .
H8NI H 0.489358 1.073504 0.590037 0.151 Uiso 1 1 calc R U . . .
N11 N 0.3814(4) 0.5577(2) 0.49231(9) 0.0151(8) Uani 1 1 d . U . . .
N12 N 0.2487(5) 0.5742(2) 0.49014(9) 0.0227(9) Uani 1 1 d . U . . .
N13 N 0.1239(5) 0.5898(3) 0.48796(11) 0.0355(11) Uani 1 1 d . . . . .
 
loop_
 _atom_site_aniso_label
 _atom_site_aniso_U_11
 _atom_site_aniso_U_22
 _atom_site_aniso_U_33
 _atom_site_aniso_U_23
 _atom_site_aniso_U_13
 _atom_site_aniso_U_12
Co1 0.0270(4) 0.0318(4) 0.0142(3) -0.0027(3) 0.0042(3) -0.0066(3)
Co2 0.0151(3) 0.0255(4) 0.0133(3) 0.0010(3) 0.0024(3) 0.0019(3)
Co3 0.0117(3) 0.0221(4) 0.0128(3) 0.0007(3) 0.0011(3) 0.0017(3)
Co4 0.0170(4) 0.0254(4) 0.0153(3) -0.0021(3) 0.0011(3) 0.0015(3)
Co5 0.0116(3) 0.0220(4) 0.0116(3) 0.0003(3) 0.0014(3) 0.0008(3)
S1 0.1312(18) 0.0641(12) 0.0216(8) -0.0048(8) 0.0014(10) -0.0273(12)
O11S 0.036(2) 0.052(2) 0.0206(19) -0.0055(17) 0.0010(17) 0.000(2)
O12S 0.033(2) 0.041(2) 0.0265(19) -0.0023(17) 0.0037(17) -0.0032(19)
C11 0.029(3) 0.034(3) 0.027(3) 0.000(3) 0.004(3) -0.011(3)
C12 0.041(3) 0.026(3) 0.026(3) -0.004(2) 0.003(3) -0.007(3)
C13 0.056(4) 0.032(3) 0.028(3) -0.001(3) 0.004(3) 0.009(3)
C14 0.095(6) 0.033(4) 0.027(3) -0.006(3) 0.015(3) 0.008(4)
C15 0.076(5) 0.033(4) 0.027(3) -0.002(3) 0.004(3) -0.015(3)
C16 0.067(5) 0.063(4) 0.028(3) 0.007(3) -0.012(3) -0.016(4)
C17 0.038(4) 0.063(4) 0.037(3) 0.002(3) -0.004(3) -0.012(3)
C18 0.230(11) 0.076(5) 0.030(4) -0.002(4) 0.047(5) 0.044(6)
S2 0.0742(13) 0.0552(11) 0.0579(10) 0.0125(9) 0.0450(10) 0.0178(10)
O21S 0.050(3) 0.074(3) 0.023(2) 0.010(2) 0.0021(19) -0.035(2)
O22S 0.025(2) 0.071(3) 0.0174(18) 0.0075(19) 0.0054(16) 0.007(2)
C21 0.021(3) 0.063(4) 0.014(3) 0.006(3) -0.002(2) -0.011(3)
C22 0.020(3) 0.038(3) 0.012(2) 0.005(2) 0.001(2) -0.008(2)
C23 0.039(3) 0.036(3) 0.027(3) 0.003(2) 0.007(3) -0.009(3)
C24 0.044(4) 0.038(3) 0.035(3) 0.001(3) 0.014(3) 0.006(3)
C25 0.037(3) 0.031(3) 0.033(3) 0.004(3) 0.016(3) 0.009(3)
C26 0.031(3) 0.039(3) 0.025(3) 0.015(2) 0.007(2) -0.001(3)
C27 0.025(3) 0.035(3) 0.029(3) 0.000(2) 0.006(2) 0.004(2)
C28 0.087(5) 0.070(5) 0.050(4) 0.024(4) 0.043(4) 0.004(4)
S3 0.0445(10) 0.0387(9) 0.0553(10) -0.0095(8) -0.0201(8) 0.0028(8)
O31S 0.033(2) 0.039(2) 0.032(2) -0.0055(17) 0.0086(17) -0.0162(19)
O32S 0.032(2) 0.044(2) 0.031(2) -0.0091(18) -0.0023(17) 0.0040(19)
C31 0.022(3) 0.037(3) 0.024(3) -0.012(3) 0.007(2) -0.001(3)
C32 0.018(3) 0.031(3) 0.016(2) -0.003(2) 0.009(2) 0.000(2)
C33 0.022(3) 0.031(3) 0.023(3) -0.002(2) 0.005(2) -0.001(2)
C34 0.022(3) 0.026(3) 0.042(3) -0.010(3) 0.006(3) -0.007(2)
C35 0.021(3) 0.037(3) 0.034(3) 0.001(3) -0.010(2) 0.001(3)
C36 0.033(3) 0.037(3) 0.029(3) -0.008(2) -0.004(3) 0.005(3)
C37 0.032(3) 0.035(3) 0.026(3) -0.013(3) 0.004(2) 0.002(3)
C38 0.089(6) 0.033(4) 0.115(6) -0.018(4) -0.048(5) 0.010(4)
N1 0.030(3) 0.031(3) 0.018(2) 0.0031(18) -0.0091(19) 0.008(2)
O1N1 0.0125(18) 0.0322(19) 0.0149(16) 0.0011(14) -0.0007(14) -0.0020(15)
O2N1 0.0233(19) 0.0283(19) 0.0161(16) 0.0030(15) -0.0026(14) 0.0109(16)
C1N1 0.017(3) 0.044(3) 0.027(3) 0.005(2) -0.010(2) -0.010(3)
C2N1 0.019(3) 0.035(3) 0.025(3) 0.004(2) -0.004(2) -0.002(2)
C3N1 0.019(3) 0.043(4) 0.037(3) 0.000(3) 0.001(2) 0.013(3)
C4N1 0.030(3) 0.042(3) 0.026(3) -0.001(2) -0.004(2) 0.023(3)
C5N1 0.057(4) 0.062(4) 0.026(3) 0.006(3) -0.010(3) -0.005(3)
C6N1 0.062(3) 0.066(3) 0.068(3) 0.007(2) -0.004(2) -0.002(2)
C7N1 0.071(5) 0.109(6) 0.056(4) 0.037(4) -0.003(4) -0.007(4)
C8N1 0.055(5) 0.082(5) 0.101(6) 0.018(5) -0.021(4) -0.008(4)
N2 0.015(2) 0.018(2) 0.0149(19) 0.0034(16) 0.0030(16) 0.0016(17)
O1N2 0.0080(16) 0.0248(18) 0.0134(15) 0.0000(13) 0.0028(13) 0.0006(14)
O2N2 0.0098(17) 0.0252(18) 0.0146(16) 0.0017(14) -0.0009(13) 0.0031(14)
C1N2 0.007(2) 0.030(3) 0.020(2) -0.001(2) 0.002(2) -0.001(2)
C2N2 0.013(3) 0.027(3) 0.015(2) -0.002(2) 0.001(2) 0.000(2)
C3N2 0.011(2) 0.030(3) 0.013(2) -0.003(2) -0.0006(19) 0.000(2)
C4N2 0.010(3) 0.028(3) 0.017(2) -0.001(2) -0.003(2) 0.001(2)
C5N2 0.022(3) 0.022(3) 0.023(3) 0.001(2) 0.002(2) -0.001(2)
C6N2 0.025(3) 0.030(3) 0.035(3) 0.004(2) 0.003(2) -0.006(2)
C7N2 0.033(3) 0.027(3) 0.042(3) 0.001(3) 0.000(3) 0.000(3)
C8N2 0.051(4) 0.034(3) 0.056(4) 0.002(3) 0.012(3) -0.016(3)
N3 0.023(2) 0.034(3) 0.023(2) -0.0043(19) 0.0072(19) 0.002(2)
O1N3 0.032(2) 0.0245(19) 0.0197(17) -0.0014(15) -0.0013(16) 0.0144(16)
O2N3 0.0141(17) 0.0293(19) 0.0175(16) -0.0056(15) 0.0026(14) 0.0035(15)
C1N3 0.035(3) 0.047(4) 0.048(4) -0.001(3) 0.000(3) 0.021(3)
C2N3 0.044(4) 0.053(4) 0.025(3) -0.002(3) 0.005(3) 0.027(3)
C3N3 0.025(3) 0.037(3) 0.040(3) -0.007(3) 0.012(3) 0.000(3)
C4N3 0.020(3) 0.026(3) 0.032(3) -0.008(2) 0.006(2) 0.000(2)
C5N3 0.040(4) 0.031(3) 0.072(4) -0.009(3) 0.025(3) -0.001(3)
C6N3 0.055(4) 0.058(4) 0.061(4) 0.004(4) 0.013(4) 0.019(4)
C7N3 0.103(6) 0.043(4) 0.081(5) -0.025(4) -0.010(5) 0.008(4)
C8N3 0.098(7) 0.065(5) 0.139(8) 0.002(5) -0.002(6) -0.019(5)
N11 0.0075(17) 0.0214(18) 0.0163(17) 0.0002(15) 0.0005(14) 0.0039(15)
N12 0.025(3) 0.022(2) 0.021(2) 0.0023(18) 0.003(2) -0.002(2)
N13 0.015(2) 0.046(3) 0.045(3) 0.004(2) 0.000(2) 0.010(2)
 
_geom_special_details
;
 All esds (except the esd in the dihedral angle between two l.s. planes)
 are estimated using the full covariance matrix.  The cell esds are taken
 into account individually in the estimation of esds in distances, angles
 and torsion angles; correlations between esds in cell parameters are only
 used when they are defined by crystal symmetry.  An approximate (isotropic)
 treatment of cell esds is used for estimating esds involving l.s. planes.
;
 
loop_
 _geom_bond_atom_site_label_1
 _geom_bond_atom_site_label_2
 _geom_bond_distance
 _geom_bond_site_symmetry_2
 _geom_bond_publ_flag
Co1 O21S 2.066(4) . ?
Co1 O2N3 2.078(3) 3_666 ?
Co1 O1N1 2.080(3) . ?
Co1 O31S 2.088(3) . ?
Co1 O12S 2.104(3) . ?
Co1 O11S 2.160(3) . ?
Co1 C11 2.449(5) . ?
Co2 O2N1 1.950(3) . ?
Co2 O1N1 2.021(3) . ?
Co2 O22S 2.028(3) . ?
Co2 O1N2 2.131(3) . ?
Co2 N1 2.210(4) . ?
Co3 O2N1 2.017(3) . ?
Co3 O1N3 2.032(3) . ?
Co3 O2N2 2.133(3) . ?
Co3 O1N2 2.139(3) . ?
Co3 N2 2.155(3) . ?
Co3 N11 2.293(4) . ?
Co4 O1N3 1.942(3) . ?
Co4 O2N3 2.025(3) . ?
Co4 O2N2 2.111(3) . ?
Co4 O32S 2.124(3) 3_666 ?
Co4 N3 2.191(4) . ?
Co4 O31S 2.296(3) 3_666 ?
Co5 O2N2 2.034(3) 3_666 ?
Co5 O1N2 2.034(3) . ?
Co5 O2N3 2.134(3) 3_666 ?
Co5 O1N1 2.155(3) . ?
Co5 N11 2.212(3) . ?
Co5 N11 2.212(3) 3_666 ?
S1 C15 1.753(5) . ?
S1 C18 1.836(8) . ?
O11S C11 1.242(6) . ?
O12S C11 1.281(6) . ?
C11 C12 1.498(6) . ?
C12 C13 1.370(7) . ?
C12 C17 1.390(7) . ?
C13 C14 1.421(6) . ?
C14 C15 1.379(8) . ?
C15 C16 1.377(8) . ?
C16 C17 1.396(7) . ?
S2 C25 1.753(5) . ?
S2 C28 1.790(6) . ?
O21S C21 1.242(6) . ?
O22S C21 1.272(6) . ?
C21 C22 1.487(6) . ?
C22 C27 1.370(6) . ?
C22 C23 1.392(6) . ?
C23 C24 1.373(6) . ?
C24 C25 1.392(7) . ?
C25 C26 1.390(6) . ?
C26 C27 1.397(6) . ?
S3 C35 1.749(5) . ?
S3 C38 1.765(5) . ?
O31S C31 1.255(5) . ?
O32S C31 1.272(6) . ?
C31 C32 1.476(6) . ?
C32 C33 1.389(6) . ?
C32 C37 1.392(6) . ?
C33 C34 1.396(6) . ?
C34 C35 1.392(6) . ?
C35 C36 1.402(7) . ?
C36 C37 1.390(6) . ?
N1 C3N1 1.469(5) . ?
N1 C5N1 1.473(6) . ?
N1 C1N1 1.490(6) . ?
O1N1 C2N1 1.430(5) . ?
O2N1 C4N1 1.403(5) . ?
C1N1 C2N1 1.506(6) . ?
C3N1 C4N1 1.520(7) . ?
C5N1 C6N1 1.394(7) . ?
C6N1 C7N1 1.630(8) . ?
C7N1 C8N1 1.494(8) . ?
N2 C3N2 1.490(5) . ?
N2 C5N2 1.492(5) . ?
N2 C1N2 1.498(5) . ?
O1N2 C2N2 1.422(5) . ?
O2N2 C4N2 1.424(5) . ?
C1N2 C2N2 1.513(6) . ?
C3N2 C4N2 1.504(6) . ?
C5N2 C6N2 1.529(6) . ?
C6N2 C7N2 1.531(6) . ?
C7N2 C8N2 1.506(7) . ?
N3 C3N3 1.486(6) . ?
N3 C1N3 1.487(6) . ?
N3 C5N3 1.502(6) . ?
O1N3 C2N3 1.392(5) . ?
O2N3 C4N3 1.428(5) . ?
C1N3 C2N3 1.530(7) . ?
C3N3 C4N3 1.525(6) . ?
C5N3 C6N3 1.499(7) . ?
C6N3 C7N3 1.557(8) . ?
C7N3 C8N3 1.513(9) . ?
N11 N12 1.226(5) . ?
N12 N13 1.154(5) . ?
 
loop_
 _geom_angle_atom_site_label_1
 _geom_angle_atom_site_label_2
 _geom_angle_atom_site_label_3
 _geom_angle
 _geom_angle_site_symmetry_1
 _geom_angle_site_symmetry_3
 _geom_angle_publ_flag
O21S Co1 O2N3 88.99(13) . 3_666 ?
O21S Co1 O1N1 91.52(14) . . ?
O2N3 Co1 O1N1 84.47(11) 3_666 . ?
O21S Co1 O31S 172.06(15) . . ?
O2N3 Co1 O31S 83.55(12) 3_666 . ?
O1N1 Co1 O31S 90.44(12) . . ?
O21S Co1 O12S 94.10(13) . . ?
O2N3 Co1 O12S 172.01(13) 3_666 . ?
O1N1 Co1 O12S 102.79(12) . . ?
O31S Co1 O12S 92.96(13) . . ?
O21S Co1 O11S 85.60(14) . . ?
O2N3 Co1 O11S 111.16(12) 3_666 . ?
O1N1 Co1 O11S 164.01(13) . . ?
O31S Co1 O11S 94.57(13) . . ?
O12S Co1 O11S 61.84(13) . . ?
O21S Co1 C11 87.52(15) . . ?
O2N3 Co1 C11 141.60(16) 3_666 . ?
O1N1 Co1 C11 133.83(16) . . ?
O31S Co1 C11 96.65(14) . . ?
O12S Co1 C11 31.55(15) . . ?
O11S Co1 C11 30.44(14) . . ?
O2N1 Co2 O1N1 119.60(12) . . ?
O2N1 Co2 O22S 114.80(14) . . ?
O1N1 Co2 O22S 125.59(14) . . ?
O2N1 Co2 O1N2 81.93(11) . . ?
O1N1 Co2 O1N2 84.27(11) . . ?
O22S Co2 O1N2 105.01(12) . . ?
O2N1 Co2 N1 83.88(13) . . ?
O1N1 Co2 N1 82.88(13) . . ?
O22S Co2 N1 101.85(13) . . ?
O1N2 Co2 N1 152.93(12) . . ?
O2N1 Co3 O1N3 101.31(12) . . ?
O2N1 Co3 O2N2 177.92(12) . . ?
O1N3 Co3 O2N2 80.10(11) . . ?
O2N1 Co3 O1N2 80.22(11) . . ?
O1N3 Co3 O1N2 175.63(12) . . ?
O2N2 Co3 O1N2 98.26(10) . . ?
O2N1 Co3 N2 99.46(13) . . ?
O1N3 Co3 N2 101.65(13) . . ?
O2N2 Co3 N2 81.69(12) . . ?
O1N2 Co3 N2 82.06(12) . . ?
O2N1 Co3 N11 100.15(12) . . ?
O1N3 Co3 N11 97.39(13) . . ?
O2N2 Co3 N11 78.11(12) . . ?
O1N2 Co3 N11 78.28(11) . . ?
N2 Co3 N11 149.30(13) . . ?
O1N3 Co4 O2N3 113.04(13) . . ?
O1N3 Co4 O2N2 82.74(11) . . ?
O2N3 Co4 O2N2 84.68(11) . . ?
O1N3 Co4 O32S 110.04(14) . 3_666 ?
O2N3 Co4 O32S 136.77(12) . 3_666 ?
O2N2 Co4 O32S 104.33(12) . 3_666 ?
O1N3 Co4 N3 83.83(13) . . ?
O2N3 Co4 N3 83.35(13) . . ?
O2N2 Co4 N3 156.85(13) . . ?
O32S Co4 N3 97.96(14) 3_666 . ?
O1N3 Co4 O31S 163.39(13) . 3_666 ?
O2N3 Co4 O31S 79.66(12) . 3_666 ?
O2N2 Co4 O31S 88.08(11) . 3_666 ?
O32S Co4 O31S 58.94(12) 3_666 3_666 ?
N3 Co4 O31S 109.08(13) . 3_666 ?
O2N2 Co5 O1N2 177.17(11) 3_666 . ?
O2N2 Co5 O2N3 83.87(11) 3_666 3_666 ?
O1N2 Co5 O2N3 98.84(11) . 3_666 ?
O2N2 Co5 O1N1 97.93(11) 3_666 . ?
O1N2 Co5 O1N1 83.35(11) . . ?
O2N3 Co5 O1N1 81.34(11) 3_666 . ?
O2N2 Co5 N11 94.90(12) 3_666 . ?
O1N2 Co5 N11 82.40(12) . . ?
O2N3 Co5 N11 178.51(12) 3_666 . ?
O1N1 Co5 N11 98.02(12) . . ?
O2N2 Co5 N11 82.07(12) 3_666 3_666 ?
O1N2 Co5 N11 96.68(12) . 3_666 ?
O2N3 Co5 N11 98.01(12) 3_666 3_666 ?
O1N1 Co5 N11 179.35(13) . 3_666 ?
N11 Co5 N11 82.63(14) . 3_666 ?
C15 S1 C18 103.4(3) . . ?
C11 O11S Co1 87.8(3) . . ?
C11 O12S Co1 89.2(3) . . ?
O11S C11 O12S 120.6(5) . . ?
O11S C11 C12 120.8(5) . . ?
O12S C11 C12 118.7(5) . . ?
O11S C11 Co1 61.8(3) . . ?
O12S C11 Co1 59.2(2) . . ?
C12 C11 Co1 172.9(4) . . ?
C13 C12 C17 118.7(5) . . ?
C13 C12 C11 119.5(5) . . ?
C17 C12 C11 121.6(5) . . ?
C12 C13 C14 120.1(6) . . ?
C15 C14 C13 120.5(6) . . ?
C16 C15 C14 119.3(5) . . ?
C16 C15 S1 116.9(5) . . ?
C14 C15 S1 123.7(5) . . ?
C15 C16 C17 120.1(6) . . ?
C12 C17 C16 121.3(6) . . ?
C25 S2 C28 104.3(3) . . ?
C21 O21S Co1 146.5(4) . . ?
C21 O22S Co2 108.0(3) . . ?
O21S C21 O22S 122.9(5) . . ?
O21S C21 C22 118.8(5) . . ?
O22S C21 C22 118.3(5) . . ?
C27 C22 C23 118.3(4) . . ?
C27 C22 C21 121.6(5) . . ?
C23 C22 C21 120.1(5) . . ?
C24 C23 C22 120.6(5) . . ?
C23 C24 C25 121.5(5) . . ?
C26 C25 C24 118.0(4) . . ?
C26 C25 S2 123.4(4) . . ?
C24 C25 S2 118.6(4) . . ?
C25 C26 C27 119.9(5) . . ?
C22 C27 C26 121.7(5) . . ?
C35 S3 C38 102.1(3) . . ?
C31 O31S Co1 159.9(3) . . ?
C31 O31S Co4 87.2(3) . 3_666 ?
Co1 O31S Co4 93.68(13) . 3_666 ?
C31 O32S Co4 94.6(3) . 3_666 ?
O31S C31 O32S 119.2(5) . . ?
O31S C31 C32 121.6(5) . . ?
O32S C31 C32 119.2(5) . . ?
C33 C32 C37 119.8(5) . . ?
C33 C32 C31 121.2(5) . . ?
C37 C32 C31 118.9(5) . . ?
C32 C33 C34 120.3(5) . . ?
C35 C34 C33 120.4(5) . . ?
C34 C35 C36 118.7(5) . . ?
C34 C35 S3 125.1(4) . . ?
C36 C35 S3 116.2(4) . . ?
C37 C36 C35 120.9(5) . . ?
C36 C37 C32 119.7(5) . . ?
C3N1 N1 C5N1 108.4(4) . . ?
C3N1 N1 C1N1 109.4(4) . . ?
C5N1 N1 C1N1 112.5(4) . . ?
C3N1 N1 Co2 101.0(3) . . ?
C5N1 N1 Co2 120.5(3) . . ?
C1N1 N1 Co2 104.2(3) . . ?
C2N1 O1N1 Co2 112.0(3) . . ?
C2N1 O1N1 Co1 115.1(3) . . ?
Co2 O1N1 Co1 106.26(13) . . ?
C2N1 O1N1 Co5 127.9(2) . . ?
Co2 O1N1 Co5 95.60(12) . . ?
Co1 O1N1 Co5 96.74(12) . . ?
C4N1 O2N1 Co2 113.7(3) . . ?
C4N1 O2N1 Co3 135.9(3) . . ?
Co2 O2N1 Co3 103.09(13) . . ?
N1 C1N1 C2N1 111.7(4) . . ?
O1N1 C2N1 C1N1 110.7(4) . . ?
N1 C3N1 C4N1 111.2(4) . . ?
O2N1 C4N1 C3N1 110.2(4) . . ?
C6N1 C5N1 N1 116.8(5) . . ?
C5N1 C6N1 C7N1 109.8(5) . . ?
C8N1 C7N1 C6N1 108.3(5) . . ?
C3N2 N2 C5N2 110.3(3) . . ?
C3N2 N2 C1N2 113.5(3) . . ?
C5N2 N2 C1N2 109.7(3) . . ?
C3N2 N2 Co3 107.1(2) . . ?
C5N2 N2 Co3 110.0(2) . . ?
C1N2 N2 Co3 106.1(2) . . ?
C2N2 O1N2 Co5 127.8(3) . . ?
C2N2 O1N2 Co2 118.5(2) . . ?
Co5 O1N2 Co2 95.93(12) . . ?
C2N2 O1N2 Co3 110.4(2) . . ?
Co5 O1N2 Co3 104.77(11) . . ?
Co2 O1N2 Co3 93.39(11) . . ?
C4N2 O2N2 Co5 126.6(3) . 3_666 ?
C4N2 O2N2 Co4 119.2(3) . . ?
Co5 O2N2 Co4 95.77(11) 3_666 . ?
C4N2 O2N2 Co3 110.6(2) . . ?
Co5 O2N2 Co3 105.20(12) 3_666 . ?
Co4 O2N2 Co3 94.08(11) . . ?
N2 C1N2 C2N2 112.2(3) . . ?
O1N2 C2N2 C1N2 110.1(3) . . ?
N2 C3N2 C4N2 113.3(3) . . ?
O2N2 C4N2 C3N2 110.0(3) . . ?
N2 C5N2 C6N2 114.9(4) . . ?
C5N2 C6N2 C7N2 113.0(4) . . ?
C8N2 C7N2 C6N2 113.8(4) . . ?
C3N3 N3 C1N3 110.0(4) . . ?
C3N3 N3 C5N3 107.0(4) . . ?
C1N3 N3 C5N3 113.8(4) . . ?
C3N3 N3 Co4 104.2(3) . . ?
C1N3 N3 Co4 103.3(3) . . ?
C5N3 N3 Co4 118.1(3) . . ?
C2N3 O1N3 Co4 113.4(3) . . ?
C2N3 O1N3 Co3 143.5(3) . . ?
Co4 O1N3 Co3 102.81(13) . . ?
C4N3 O2N3 Co4 110.2(3) . . ?
C4N3 O2N3 Co1 116.8(3) . 3_666 ?
Co4 O2N3 Co1 102.57(13) . 3_666 ?
C4N3 O2N3 Co5 129.8(3) . 3_666 ?
Co4 O2N3 Co5 95.35(11) . 3_666 ?
Co1 O2N3 Co5 97.45(12) 3_666 3_666 ?
N3 C1N3 C2N3 111.6(4) . . ?
O1N3 C2N3 C1N3 109.3(4) . . ?
N3 C3N3 C4N3 111.2(4) . . ?
O2N3 C4N3 C3N3 108.9(4) . . ?
C6N3 C5N3 N3 116.0(5) . . ?
C5N3 C6N3 C7N3 111.6(5) . . ?
C8N3 C7N3 C6N3 112.9(6) . . ?
N12 N11 Co5 125.6(3) . . ?
N12 N11 Co5 124.4(3) . 3_666 ?
Co5 N11 Co5 97.37(14) . 3_666 ?
N12 N11 Co3 112.8(3) . . ?
Co5 N11 Co3 94.42(13) . . ?
Co5 N11 Co3 94.60(13) 3_666 . ?
N13 N12 N11 179.8(5) . . ?
 
_refine_diff_density_max    1.039
_refine_diff_density_min   -0.650
_refine_diff_density_rms    0.081

_shelx_res_file
;
TITL s18_a07_a.res in P2(1)/n
    Co10.res
    created by SHELXL-2018/3 at 10:34:01 on 13-Jun-2019
REM Old TITL s18_a07_a in P2(1)/n
REM SHELXT solution in P2(1)/n: R1 0.135, Rweak 0.009, Alpha 0.048
REM <I/s>   0.207 for  392 systematic absences,  Orientation as input
REM Formula found by SHELXT:  C45 N9 O12 S3 Co5

CELL  0.71073   8.9930  16.5801  37.4285   90.000   90.333   90.000
ZERR   2.000   0.0006   0.0011   0.0025    0.000    0.001    0.000
LATT  1
SYMM 1/2-X, 1/2+Y, 1/2-Z
SFAC    C     H    N   O   S   CO
UNIT   192   288  24  48  12   20
TEMP -173.000
L.S. 30
SIZE 0.08 0.09 0.24
ACTA
BOND
LIST 4
FMAP 2
PLAN 20
SIMU N11 N12
DELU N11 N12
SIMU C5N1 C6N1
DELU C5N1 C6N1
SIMU C7N1 C8N1
DELU C7N1 C8N1
ISOR 0.003 0.001 N11 C6N1
WGHT    0.011800
FVAR       0.16803
CO1   6    0.502232    0.418876    0.376147    11.00000    0.02696    0.03181 =
         0.01423   -0.00270    0.00419   -0.00657
CO2   6    0.492465    0.608762    0.400679    11.00000    0.01514    0.02546 =
         0.01333    0.00104    0.00244    0.00186
CO3   6    0.532025    0.665216    0.479327    11.00000    0.01167    0.02208 =
         0.01276    0.00071    0.00108    0.00165
CO4   6    0.500884    0.708722    0.559659    11.00000    0.01701    0.02536 =
         0.01529   -0.00210    0.00110    0.00151
CO5   6    0.501853    0.472782    0.457283    11.00000    0.01163    0.02201 =
         0.01157    0.00027    0.00139    0.00085
S1    5    0.522123    0.375498    0.150765    11.00000    0.13117    0.06413 =
         0.02161   -0.00484    0.00137   -0.02730
O11S  4    0.589764    0.351989    0.331441    11.00000    0.03599    0.05232 =
         0.02061   -0.00549    0.00101   -0.00033
O12S  4    0.397768    0.432576    0.326067    11.00000    0.03337    0.04125 =
         0.02653   -0.00226    0.00366   -0.00320
C11   1    0.497841    0.387533    0.312206    11.00000    0.02931    0.03401 =
         0.02748    0.00032    0.00435   -0.01055
C12   1    0.501668    0.378783    0.272400    11.00000    0.04082    0.02614 =
         0.02566   -0.00387    0.00317   -0.00660
C13   1    0.629431    0.352753    0.256308    11.00000    0.05570    0.03235 =
         0.02779   -0.00135    0.00434    0.00853
AFIX  43
H13A  2    0.712285    0.336782    0.270491    11.00000   -1.20000
AFIX   0
C14   1    0.638213    0.349604    0.218449    11.00000    0.09472    0.03311 =
         0.02736   -0.00574    0.01488    0.00815
AFIX  43
H14A  2    0.727162    0.331633    0.207432    11.00000   -1.20000
AFIX   0
C15   1    0.518581    0.372442    0.197572    11.00000    0.07568    0.03329 =
         0.02747   -0.00166    0.00406   -0.01477
C16   1    0.389627    0.397490    0.213823    11.00000    0.06712    0.06251 =
         0.02786    0.00673   -0.01226   -0.01577
AFIX  43
H16A  2    0.305634    0.411916    0.199700    11.00000   -1.20000
AFIX   0
C17   1    0.382102    0.401723    0.251010    11.00000    0.03799    0.06254 =
         0.03748    0.00241   -0.00420   -0.01247
AFIX  43
H17A  2    0.293570    0.420644    0.261909    11.00000   -1.20000
AFIX   0
C18   1    0.708862    0.338451    0.139956    11.00000    0.23036    0.07645 =
         0.03027   -0.00223    0.04748    0.04353
AFIX  33
H18A  2    0.721538    0.337974    0.113969    11.00000   -1.50000
H18B  2    0.783569    0.373969    0.150822    11.00000   -1.50000
H18C  2    0.721180    0.283632    0.149305    11.00000   -1.50000
AFIX   0
S2    5    1.118783    0.565455    0.226116    11.00000    0.07421    0.05522 =
         0.05787    0.01248    0.04501    0.01785
O21S  4    0.667550    0.501678    0.365315    11.00000    0.04978    0.07419 =
         0.02260    0.01016    0.00211   -0.03527
O22S  4    0.642444    0.633920    0.361971    11.00000    0.02527    0.07076 =
         0.01736    0.00748    0.00537    0.00676
C21   1    0.699200    0.567702    0.351660    11.00000    0.02085    0.06252 =
         0.01408    0.00585   -0.00160   -0.01056
C22   1    0.808941    0.569837    0.322093    11.00000    0.02007    0.03811 =
         0.01203    0.00535    0.00090   -0.00785
C23   1    0.875199    0.498819    0.310340    11.00000    0.03856    0.03624 =
         0.02693    0.00347    0.00729   -0.00931
AFIX  43
H23A  2    0.854830    0.449495    0.322264    11.00000   -1.20000
AFIX   0
C24   1    0.969756    0.499438    0.281657    11.00000    0.04425    0.03819 =
         0.03505    0.00105    0.01424    0.00605
AFIX  43
H24A  2    1.012829    0.450204    0.273876    11.00000   -1.20000
AFIX   0
C25   1    1.003917    0.570563    0.263727    11.00000    0.03719    0.03107 =
         0.03283    0.00406    0.01632    0.00931
C26   1    0.941862    0.641958    0.276175    11.00000    0.03066    0.03943 =
         0.02495    0.01522    0.00748   -0.00056
AFIX  43
H26A  2    0.965642    0.691749    0.265023    11.00000   -1.20000
AFIX   0
C27   1    0.844477    0.640355    0.305109    11.00000    0.02523    0.03530 =
         0.02866   -0.00047    0.00584    0.00375
AFIX  43
H27A  2    0.801818    0.689429    0.313210    11.00000   -1.20000
AFIX   0
C28   1    1.100819    0.662645    0.205720    11.00000    0.08737    0.06991 =
         0.05004    0.02381    0.04297    0.00353
AFIX  33
H28A  2    1.162381    0.664825    0.184223    11.00000   -1.50000
H28B  2    0.996568    0.672036    0.199183    11.00000   -1.50000
H28C  2    1.133674    0.704286    0.222589    11.00000   -1.50000
AFIX   0
S3    5   -0.168092    0.163572    0.285585    11.00000    0.04453    0.03871 =
         0.05527   -0.00953   -0.02006    0.00275
O31S  4    0.356339    0.327748    0.391902    11.00000    0.03349    0.03909 =
         0.03156   -0.00548    0.00861   -0.01622
O32S  4    0.334880    0.212257    0.419218    11.00000    0.03217    0.04384 =
         0.03064   -0.00913   -0.00229    0.00404
C31   1    0.296735    0.259466    0.393989    11.00000    0.02164    0.03749 =
         0.02367   -0.01196    0.00654   -0.00139
C32   1    0.180184    0.233556    0.368531    11.00000    0.01750    0.03144 =
         0.01586   -0.00310    0.00907    0.00049
C33   1    0.129430    0.154452    0.367900    11.00000    0.02198    0.03084 =
         0.02324   -0.00175    0.00482   -0.00074
AFIX  43
H33A  2    0.167457    0.116482    0.384622    11.00000   -1.20000
AFIX   0
C34   1    0.022832    0.130474    0.342818    11.00000    0.02226    0.02645 =
         0.04233   -0.00959    0.00587   -0.00685
AFIX  43
H34A  2   -0.011548    0.076297    0.342624    11.00000   -1.20000
AFIX   0
C35   1   -0.033458    0.185435    0.318077    11.00000    0.02075    0.03650 =
         0.03379    0.00067   -0.00952    0.00093
C36   1    0.017286    0.265326    0.319270    11.00000    0.03284    0.03670 =
         0.02923   -0.00762   -0.00431    0.00500
AFIX  43
H36A  2   -0.022503    0.303803    0.303018    11.00000   -1.20000
AFIX   0
C37   1    0.125031    0.289065    0.343901    11.00000    0.03234    0.03496 =
         0.02575   -0.01265    0.00381    0.00200
AFIX  43
H37A  2    0.160869    0.342964    0.343920    11.00000   -1.20000
AFIX   0
C38   1   -0.154447    0.057663    0.282066    11.00000    0.08915    0.03264 =
         0.11454   -0.01773   -0.04802    0.01010
AFIX  33
H38A  2   -0.226197    0.038153    0.264255    11.00000   -1.50000
H38B  2   -0.053618    0.042955    0.274709    11.00000   -1.50000
H38C  2   -0.175950    0.033084    0.305281    11.00000   -1.50000
AFIX   0
N1    3    0.280319    0.640587    0.374111    11.00000    0.03039    0.03070 =
         0.01827    0.00311   -0.00909    0.00771
O1N1  4    0.389831    0.501596    0.407864    11.00000    0.01249    0.03224 =
         0.01489    0.00112   -0.00071   -0.00202
O2N1  4    0.444703    0.699208    0.431894    11.00000    0.02327    0.02832 =
         0.01611    0.00303   -0.00265    0.01088
C1N1  1    0.200913    0.562137    0.370384    11.00000    0.01693    0.04406 =
         0.02743    0.00495   -0.00952   -0.01007
AFIX  23
H1NA  2    0.231765    0.535645    0.347912    11.00000   -1.20000
H1NB  2    0.092513    0.572128    0.368927    11.00000   -1.20000
AFIX   0
C2N1  1    0.233310    0.506798    0.401387    11.00000    0.01902    0.03523 =
         0.02465    0.00442   -0.00447   -0.00190
AFIX  23
H2NE  2    0.183250    0.527369    0.423041    11.00000   -1.20000
H2NF  2    0.193420    0.452393    0.396142    11.00000   -1.20000
AFIX   0
C3N1  1    0.208854    0.688962    0.402038    11.00000    0.01939    0.04327 =
         0.03652    0.00039    0.00115    0.01254
AFIX  23
H3NA  2    0.163187    0.652616    0.419863    11.00000   -1.20000
H3NB  2    0.128778    0.722063    0.391228    11.00000   -1.20000
AFIX   0
C4N1  1    0.320556    0.743819    0.420584    11.00000    0.03005    0.04160 =
         0.02582   -0.00131   -0.00361    0.02323
AFIX  23
H4NE  2    0.352507    0.786734    0.403916    11.00000   -1.20000
H4NF  2    0.273359    0.769833    0.441452    11.00000   -1.20000
AFIX   0
C5N1  1    0.279478    0.687567    0.340693    11.00000    0.05714    0.06178 =
         0.02648    0.00590   -0.00966   -0.00490
AFIX  23
H5NA  2    0.175022    0.701235    0.334795    11.00000   -1.20000
H5NB  2    0.332590    0.738911    0.345180    11.00000   -1.20000
AFIX   0
C6N1  1    0.342550    0.651141    0.310836    11.00000    0.06201    0.06623 =
         0.06844    0.00666   -0.00362   -0.00217
AFIX  23
H6NA  2    0.281334    0.604384    0.303382    11.00000   -1.20000
H6NB  2    0.443447    0.631332    0.316887    11.00000   -1.20000
AFIX   0
C7N1  1    0.352288    0.715932    0.278184    11.00000    0.07078    0.10920 =
         0.05580    0.03655   -0.00304   -0.00704
AFIX  23
H7NA  2    0.385672    0.688659    0.256110    11.00000   -1.20000
H7NB  2    0.253180    0.739901    0.273590    11.00000   -1.20000
AFIX   0
C8N1  1    0.460517    0.780329    0.288540    11.00000    0.05451    0.08218 =
         0.10079    0.01807   -0.02147   -0.00761
AFIX  33
H8NA  2    0.467845    0.819918    0.269188    11.00000   -1.50000
H8NB  2    0.426320    0.807184    0.310322    11.00000   -1.50000
H8NC  2    0.558362    0.756116    0.292902    11.00000   -1.50000
AFIX   0
N2    3    0.752461    0.714488    0.473870    11.00000    0.01490    0.01792 =
         0.01485    0.00339    0.00296    0.00162
O1N2  4    0.622411    0.573212    0.445797    11.00000    0.00798    0.02478 =
         0.01335    0.00003    0.00280    0.00061
O2N2  4    0.622400    0.624854    0.529024    11.00000    0.00982    0.02516 =
         0.01462    0.00170   -0.00085    0.00310
C1N2  1    0.823879    0.668669    0.444043    11.00000    0.00704    0.03037 =
         0.01963   -0.00113    0.00196   -0.00087
AFIX  23
H1NC  2    0.933312    0.672827    0.446411    11.00000   -1.20000
H1ND  2    0.794773    0.693371    0.420959    11.00000   -1.20000
AFIX   0
C2N2  1    0.779719    0.580603    0.443907    11.00000    0.01300    0.02691 =
         0.01483   -0.00157    0.00100    0.00014
AFIX  23
H2NC  2    0.815915    0.554566    0.421800    11.00000   -1.20000
H2ND  2    0.826119    0.552879    0.464576    11.00000   -1.20000
AFIX   0
C3N2  1    0.829155    0.703924    0.508947    11.00000    0.01132    0.02981 =
         0.01304   -0.00286   -0.00056    0.00039
AFIX  23
H3NC  2    0.809619    0.751834    0.523992    11.00000   -1.20000
H3ND  2    0.937732    0.700953    0.504935    11.00000   -1.20000
AFIX   0
C4N2  1    0.780467    0.629616    0.528731    11.00000    0.01010    0.02816 =
         0.01717   -0.00075   -0.00276    0.00128
AFIX  23
H4NC  2    0.821855    0.581093    0.517011    11.00000   -1.20000
H4ND  2    0.818757    0.631467    0.553570    11.00000   -1.20000
AFIX   0
C5N2  1    0.743485    0.801759    0.464391    11.00000    0.02210    0.02207 =
         0.02253    0.00134    0.00237   -0.00144
AFIX  23
H5NC  2    0.687895    0.830175    0.483360    11.00000   -1.20000
H5ND  2    0.685730    0.807205    0.441922    11.00000   -1.20000
AFIX   0
C6N2  1    0.893514    0.843617    0.459595    11.00000    0.02533    0.02978 =
         0.03507    0.00405    0.00294   -0.00617
AFIX  23
H6NC  2    0.946392    0.818264    0.439368    11.00000   -1.20000
H6ND  2    0.954481    0.835341    0.481396    11.00000   -1.20000
AFIX   0
C7N2  1    0.878932    0.934233    0.452509    11.00000    0.03328    0.02692 =
         0.04206    0.00134    0.00031   -0.00025
AFIX  23
H7NC  2    0.816008    0.942368    0.431019    11.00000   -1.20000
H7ND  2    0.827600    0.959577    0.472967    11.00000   -1.20000
AFIX   0
C8N2  1    1.025570    0.976216    0.446993    11.00000    0.05105    0.03361 =
         0.05628    0.00169    0.01188   -0.01621
AFIX  33
H8ND  2    1.008151    1.033729    0.442614    11.00000   -1.50000
H8NE  2    1.087778    0.969729    0.468384    11.00000   -1.50000
H8NF  2    1.076174    0.952501    0.426390    11.00000   -1.50000
AFIX   0
N3    3    0.304113    0.773857    0.578335    11.00000    0.02339    0.03363 =
         0.02290   -0.00431    0.00719    0.00207
O1N3  4    0.436301    0.746040    0.512914    11.00000    0.03214    0.02451 =
         0.01974   -0.00140   -0.00126    0.01438
O2N3  4    0.387177    0.610776    0.576751    11.00000    0.01413    0.02934 =
         0.01750   -0.00563    0.00257    0.00354
C1N3  1    0.227858    0.797755    0.544611    11.00000    0.03489    0.04652 =
         0.04847   -0.00088   -0.00002    0.02090
AFIX  23
H1NE  2    0.171032    0.848041    0.548655    11.00000   -1.20000
H1NF  2    0.156501    0.755072    0.537569    11.00000   -1.20000
AFIX   0
C2N3  1    0.338747    0.811112    0.514338    11.00000    0.04414    0.05323 =
         0.02489   -0.00173    0.00508    0.02672
AFIX  23
H2NA  2    0.284837    0.816264    0.491314    11.00000   -1.20000
H2NB  2    0.395051    0.861563    0.518557    11.00000   -1.20000
AFIX   0
C3N3  1    0.215351    0.711503    0.597171    11.00000    0.02467    0.03706 =
         0.04041   -0.00735    0.01169   -0.00038
AFIX  23
H3NE  2    0.109174    0.727275    0.596912    11.00000   -1.20000
H3NF  2    0.248489    0.708122    0.622396    11.00000   -1.20000
AFIX   0
C4N3  1    0.232516    0.629171    0.579501    11.00000    0.02043    0.02619 =
         0.03209   -0.00762    0.00561    0.00021
AFIX  23
H4NA  2    0.181973    0.587456    0.593945    11.00000   -1.20000
H4NB  2    0.186342    0.629915    0.555427    11.00000   -1.20000
AFIX   0
C5N3  1    0.326720    0.842326    0.604081    11.00000    0.03964    0.03140 =
         0.07181   -0.00943    0.02524   -0.00138
AFIX  23
H5NE  2    0.227838    0.861951    0.611664    11.00000   -1.20000
H5NF  2    0.378048    0.821120    0.625584    11.00000   -1.20000
AFIX   0
C6N3  1    0.413743    0.912786    0.590341    11.00000    0.05465    0.05799 =
         0.06057    0.00398    0.01307    0.01898
AFIX  23
H6NE  2    0.354140    0.941479    0.572010    11.00000   -1.20000
H6NF  2    0.505730    0.893058    0.578861    11.00000   -1.20000
AFIX   0
C7N3  1    0.455427    0.972484    0.620893    11.00000    0.10348    0.04336 =
         0.08105   -0.02491   -0.01003    0.00768
AFIX  23
H7NE  2    0.363064    0.992753    0.632012    11.00000   -1.20000
H7NF  2    0.512655    0.943170    0.639464    11.00000   -1.20000
AFIX   0
C8N3  1    0.546269    1.043450    0.608043    11.00000    0.09845    0.06530 =
         0.13910    0.00189   -0.00174   -0.01914
AFIX  33
H8NG  2    0.569298    1.078926    0.628274    11.00000   -1.50000
H8NH  2    0.639009    1.023901    0.597493    11.00000   -1.50000
H8NI  2    0.489358    1.073504    0.590037    11.00000   -1.50000
AFIX   0
N11   3    0.381357    0.557701    0.492312    11.00000    0.00754    0.02137 =
         0.01626    0.00016    0.00052    0.00390
N12   3    0.248749    0.574247    0.490136    11.00000    0.02485    0.02176 =
         0.02144    0.00231    0.00335   -0.00167
N13   3    0.123949    0.589811    0.487964    11.00000    0.01521    0.04632 =
         0.04487    0.00386   -0.00034    0.01002

HKLF 4


REM  s18_a07_a.res in P2(1)/n
REM wR2 = 0.0828, GooF = S = 0.776, Restrained GooF = 0.777 for all data
REM R1 = 0.0423 for 5273 Fo > 4sig(Fo) and 0.0884 for all 9754 data
REM 667 parameters refined using 33 restraints

END

WGHT      0.0126      0.0000

REM Highest difference peak  1.039,  deepest hole -0.650,  1-sigma level  0.081
Q1    1   0.3950  0.7570  0.3347  11.00000  0.05    1.04
Q2    1   1.1830  0.5938  0.2448  11.00000  0.05    0.66
Q3    1   0.5218  0.8515  0.2933  11.00000  0.05    0.53
Q4    1   0.3901  0.9395  0.6451  11.00000  0.05    0.52
Q5    1   0.3727  0.8560  0.6305  11.00000  0.05    0.51
Q6    1   0.4497  0.7739  0.2803  11.00000  0.05    0.46
Q7    1   0.4516  0.9596  0.6117  11.00000  0.05    0.41
Q8    1   0.4395  0.6166  0.5575  11.00000  0.05    0.39
Q9    1   0.2721  0.6711  0.3339  11.00000  0.05    0.37
Q10   1   0.2268  0.3740  0.1881  11.00000  0.05    0.33
Q11   1   0.5371  0.6950  0.4995  11.00000  0.05    0.33
Q12   1   0.4263  0.4632  0.3747  11.00000  0.05    0.33
Q13   1   0.6103  0.6187  0.3945  11.00000  0.05    0.32
Q14   1   0.5057  0.4519  0.4373  11.00000  0.05    0.31
Q15   1   0.5979  0.4283  0.1388  11.00000  0.05    0.31
Q16   1   0.3982  0.3733  0.1529  11.00000  0.05    0.31
Q17   1   0.4057  0.4747  0.4575  11.00000  0.05    0.31
Q18   1   0.3852  0.7285  0.5663  11.00000  0.05    0.31
Q19   1   0.3960  0.6025  0.3729  11.00000  0.05    0.31
Q20   1   0.6067  0.4794  0.4569  11.00000  0.05    0.30
;
_shelx_res_checksum   48411

_shelx_hkl_file
;
   1   0   0   -4.20    2.40
   1   0   0   -4.90    2.10
   1   0   0   -7.20    1.70
   1   0   0   -4.40   13.20
  -1   0   0   -4.00    7.90
  -1   0   0   -6.00    2.40
   2   0   0 3247.28  142.99
   2   0   0 3264.27  156.28
   2   0   0 3365.26  159.38
  -2   0   0 3233.88  176.58
  -3   0   0   -5.90   22.10
   3   0   0   -1.70    6.40
   3   0   0   -0.70    4.80
   3   0   0   -3.90    6.30
   4   0   0 1606.14   77.09
  -4   0   0 1503.45  121.99
   4   0   0 1568.34   90.89
   4   0   0 1614.44   91.29
   5   0   0    4.50    8.90
   5   0   0   12.80   13.80
  -5   0   0    8.80   30.90
   5   0   0    7.20    7.40
   6   0   0 2786.42  128.99
   6   0   0 2775.72  152.08
  -6   0   0 2540.55  195.58
   7   0   0   20.20   17.50
   7   0   0   10.20   11.80
  -7   0   0  -12.40   41.80
  -7   0   0    8.90   49.80
  -8   0   0 1379.96  206.28
  -8   0   0 1457.35  186.58
   8   0   0 1437.16   99.89
   9   0   0   12.20   22.60
  -9   0   0    2.90   56.59
  -9   0   0  -17.10  109.39
  10   0   0  374.66   61.59
 -10   0   0  408.86  128.59
   0  -1   0   -1.70    2.10
   0  -1   0   -0.90    2.90
   0   1   0   -0.10    2.30
   0   1   0    0.00    3.30
   0   1   0   -0.20    1.00
   0  -1   0   -0.30    1.20
   1   1   0 8321.97  345.27
   1   1   0 8356.66  365.26
   1  -1   0 8224.18  376.96
   1   1   0 8241.08  366.96
   1   1   0 7813.82  375.16
   1  -1   0 8136.09  346.47
  -1   1   0 8198.08  370.26
  -1  -1   0 7777.22  344.87
  -1   1   0 8130.29  381.26
   2  -1   0  319.67   19.90
  -2   1   0  284.07   45.50
   2   1   0  337.67   23.30
   2  -1   0  320.57   24.00
  -2   1   0  338.47   38.00
   2   1   0  324.97   24.50
   2   1   0  308.47   18.60
  -2  -1   0  315.77   49.40
  -3   1   0 1978.20  134.29
   3  -1   0 1901.81  100.59
   3   1   0 1848.42   98.09
   3   1   0 1868.21   99.19
  -3  -1   0 1834.92  130.99
   3  -1   0 1907.81   87.79
   3   1   0 1834.52   85.79
  -3   1   0 1866.41  118.89
   4  -1   0    5.90    9.00
   4  -1   0    9.40    6.80
   4   1   0    7.80    9.20
   4   1   0    7.60    9.30
  -4   1   0   -2.30   30.70
   4   1   0    9.30    6.30
  -4  -1   0   15.80   33.20
  -4   1   0    5.60   25.10
   5  -1   0  485.85   42.40
   5   1   0  543.95   43.40
   5   1   0  509.65   32.20
  -5   1   0  449.06   76.39
   5   1   0  553.54   47.30
  -5  -1   0  525.95   92.49
   5  -1   0  508.85   33.90
  -5   1   0  518.15   90.99
   6  -1   0    3.70   12.10
  -6   1   0   28.30   45.00
   6   1   0   20.80   17.20
   6  -1   0   16.10    9.30
   6   1   0   17.90   13.10
   6   1   0   13.70    9.40
  -6   1   0   -1.90   33.30
  -6  -1   0   -5.90   41.30
   7  -1   0 1277.97   88.79
  -7   1   0 1226.18  175.68
  -7   1   0 1194.98  137.09
   7   1   0 1166.08   66.09
   7  -1   0 1247.88   67.59
  -7  -1   0 1160.48  138.39
   7   1   0 1126.19   83.59
  -8   1   0    1.30   44.70
  -8  -1   0   11.30   56.69
  -8   1   0   11.30   70.69
   8   1   0   14.20   16.90
  -8  -1   0  -46.00   66.49
   8  -1   0    1.80   15.80
   9  -1   0  397.46   61.19
   9   1   0  377.96   55.79
  -9  -1   0  384.56  137.89
  -9  -1   0  348.97  117.79
  -9   1   0  367.26  111.09
 -10  -1   0  -10.80   65.49
  10   1   0   31.30   26.80
 -10   1   0   29.10   72.29
  10  -1   0   41.10   28.40
   0  -2   0  294.27   15.20
   0   2   0  301.17   16.90
   0   2   0  285.67   15.20
   0  -2   0  320.97   21.30
   0   2   0  291.97   21.50
   1  -2   0    8.50    6.10
   1  -2   0    7.80    4.60
  -1   2   0    3.20    9.80
   1   2   0   12.20    5.10
  -1  -2   0   10.50    4.20
   1   2   0   11.60    3.20
  -1   2   0    8.40    4.10
   1  -2   0    7.90    7.80
  -1  -2   0    8.60    8.10
   1   2   0   12.40    4.60
   2   2   0  804.42   44.20
   2   2   0  802.52   46.10
   2  -2   0  816.82   47.20
   2  -2   0  772.22   42.40
   2   2   0  838.02   44.30
  -2   2   0  779.12   66.19
  -2   2   0  814.02   54.19
  -3   2   0    9.70   21.50
  -3   2   0   20.60   20.50
   3  -2   0   12.70    9.10
  -3  -2   0   -6.60   26.30
   3  -2   0   11.00    8.20
   3   2   0   10.80    7.50
   3   2   0    7.50    5.80
   3   2   0   13.50    9.00
   4  -2   0   11.70   10.10
  -4   2   0    9.60   23.80
   4  -2   0   16.30    9.60
  -4   2   0   16.20   27.50
   4   2   0   17.80   11.60
   4   2   0   18.10    7.30
   4   2   0   19.80    9.70
  -4  -2   0   14.50   28.30
  -5   2   0   47.70   34.30
   5   2   0   41.50   14.30
   5   2   0   39.50   10.60
  -5  -2   0   61.99   42.80
  -5   2   0   58.79   38.20
   5  -2   0   47.30   12.90
   5   2   0   28.10   14.80
   5  -2   0   36.90   15.80
  -6   2   0    1.30   27.90
  -6   2   0   19.10   40.80
   6   2   0   -3.70    7.70
  -6  -2   0   14.40   44.90
   6   2   0    0.10   12.10
   6  -2   0   -2.80   14.40
   6  -2   0   -0.30    8.30
   6   2   0    5.50   14.30
   7   2   0  182.68   23.70
   7  -2   0  198.98   38.00
   7   2   0  183.88   38.30
   7  -2   0  189.88   26.20
   7   2   0  158.68   31.30
  -7   2   0  147.29   61.49
  -7   2   0  189.48   65.49
  -7  -2   0  171.18   76.19
   8   2   0  273.07   51.39
  -8   2   0  306.67   95.59
  -8   2   0  167.38   89.89
   8  -2   0  213.18   40.70
   8   2   0  267.27   43.10
  -8  -2   0  234.58   92.29
  -9   2   0   19.10   51.09
  -9  -2   0  -28.50   80.99
   9  -2   0    3.70   18.10
   9   2   0   13.50   21.10
  -9  -2   0   -0.50   79.49
 -10  -2   0   26.10   82.39
  10   2   0  118.39   37.00
 -10   2   0   87.99   85.69
  10  -2   0  112.29   38.90
   0   3   0    4.00    8.40
   0   3   0    0.00    3.30
   0   3   0   -1.40    2.40
   0  -3   0   -0.80    2.10
   0  -3   0   -0.60    6.60
   1  -3   0 2525.85  116.49
  -1   3   0 2466.45  114.89
  -1   3   0 2418.36  135.39
   1   3   0 2388.66  118.59
   1  -3   0 2529.35  120.89
   1   3   0 2490.85  118.49
  -1  -3   0 2550.84  121.19
   1   3   0 2556.94  115.99
   2   3   0  409.06   28.70
   2  -3   0  441.26   30.50
  -2  -3   0  412.56   36.10
   2   3   0  417.76   25.10
   2  -3   0  378.76   28.70
   2   3   0  387.46   27.40
  -2   3   0  413.66   29.00
  -2   3   0  435.36   49.70
   3   3   0  584.34   36.80
  -3   3   0  597.54   51.49
   3   3   0  600.14   41.50
  -3   3   0  599.34   65.29
   3   3   0  597.64   37.50
   3  -3   0  576.44   41.00
  -3  -3   0  588.14   49.50
   3  -3   0  566.24   37.90
  -4   3   0   15.50   21.50
   4  -3   0    7.00   10.00
   4   3   0    3.80    8.30
  -4  -3   0    5.10   33.40
  -4   3   0   23.20   27.80
   4   3   0    9.90    9.90
   4  -3   0    1.20    8.90
   5   3   0   30.70   14.90
   5  -3   0   33.50   15.80
   5  -3   0   28.70   12.60
   5   3   0   26.30    9.30
  -5  -3   0   29.90   38.90
   5   3   0   25.20   12.10
  -5   3   0   32.60   36.60
  -5   3   0   24.30   30.50
  -6   3   0  129.29   52.09
   6   3   0  109.99   27.90
   6   3   0  111.29   23.10
   6  -3   0  105.29   19.30
  -6   3   0  112.09   48.50
   6   3   0   76.99   14.70
   6  -3   0   91.59   25.70
  -6  -3   0  114.09   69.69
  -7   3   0  106.89   66.99
   7  -3   0   56.69   23.00
  -7  -3   0   75.29   63.89
   7  -3   0   47.80   15.00
   7   3   0   56.69   21.10
   7   3   0   76.89   16.90
   7   3   0   59.49   24.50
  -7   3   0   82.69   46.90
   8   3   0    1.30   15.90
  -8  -3   0    4.60   50.89
  -8   3   0   18.90   39.90
   8  -3   0    6.00   17.50
   8   3   0   -5.70   12.80
  -9   3   0   14.70   56.09
   9   3   0    9.40   23.00
   9  -3   0    3.40   18.60
   9   3   0   13.60   21.40
  -9  -3   0   -6.90   77.79
  10   3   0   12.70   25.00
 -10   3   0   61.29   67.79
 -10  -3   0   10.40  124.79
  10  -3   0   31.40   26.70
 -10  -3   0   38.00  109.29
   0   4   0 1712.73   94.79
   0  -4   0 1757.82   83.59
   0  -4   0 1769.02   90.69
   0   4   0 1802.02   85.89
  -1   4   0    0.00    4.00
   1   4   0   -0.60    5.60
   1  -4   0    2.30    9.00
   1  -4   0    1.00    4.90
  -1   4   0    3.60   16.20
  -1  -4   0    2.50   10.20
   1   4   0    0.10    6.50
  -2   4   0  282.57   49.00
   2   4   0  242.48   21.20
   2  -4   0  262.47   23.00
   2   4   0  245.78   21.10
   2  -4   0  242.48   23.80
  -2  -4   0  252.27   32.50
  -2   4   0  245.38   18.30
   2   4   0  257.07   17.20
  -3   4   0   32.60   15.10
   3   4   0   17.30    8.80
  -3  -4   0    4.30   15.30
   3  -4   0   20.30   10.30
   3   4   0   23.80    8.20
   3   4   0   17.70   11.20
  -3   4   0   26.30   22.00
   3  -4   0   33.20   13.60
   4  -4   0   47.90   15.80
   4   4   0   25.20   10.40
  -4   4   0   43.70   29.90
  -4  -4   0   32.30   21.70
   4  -4   0   31.10   13.30
   4   4   0   28.00   13.10
  -4   4   0   39.90   25.00
   5   4   0   -0.80    8.20
   5  -4   0   -2.60   10.00
   5   4   0    1.20   10.70
  -5   4   0    5.90   22.40
   5  -4   0    1.50   11.10
  -5  -4   0  -16.50   26.70
  -5   4   0    5.00   32.50
  -5  -4   0    4.70   22.60
   6  -4   0   13.70   13.30
  -6   4   0    7.50   21.30
   6   4   0    8.70   10.80
  -6   4   0   26.90   41.10
   6   4   0   18.70   17.10
  -6  -4   0   16.80   29.10
   6  -4   0   14.00   13.70
  -6  -4   0   22.50   50.39
   7  -4   0   96.09   28.80
  -7   4   0  123.79   66.69
  -7   4   0  152.88   59.29
  -7  -4   0  154.58   52.49
   7   4   0  102.49   30.70
   7  -4   0  130.69   24.40
   7   4   0  130.39   29.20
  -7  -4   0  172.38   85.29
   8   4   0   43.00   22.20
  -8   4   0   48.90   48.60
  -8  -4   0   67.49   74.99
   8  -4   0   49.80   19.80
   8   4   0   34.90   25.90
   8  -4   0   24.00   19.80
  -9   4   0  168.98   80.19
  -9  -4   0  144.39   89.89
   9   4   0  137.39   34.30
   9  -4   0  154.08   41.20
   9   4   0  133.49   42.00
  10   4   0    5.60   23.10
 -10  -4   0   11.60  118.59
 -10   4   0   10.70   68.99
  10  -4   0    2.20   22.60
   0   5   0    0.60    5.70
   0   5   0    4.70   11.90
   0  -5   0   -0.20    9.00
   0  -5   0    1.10    3.50
   1  -5   0  219.48   23.60
   1   5   0  204.48   18.70
   1  -5   0  200.38   17.00
   1   5   0  235.38   22.20
  -1   5   0  197.18   15.70
  -1   5   0  242.08   37.80
  -1  -5   0  242.58   31.40
   2   5   0   71.19    8.10
  -2  -5   0   79.99   21.30
  -2   5   0   70.29   10.40
   2   5   0   87.49   16.50
  -2   5   0   86.29   28.10
   2  -5   0   80.09   14.60
   2   5   0   73.99   14.50
   2  -5   0   79.49   18.50
   3   5   0   15.90    9.90
  -3   5   0   14.00   20.90
   3  -5   0   20.20   10.70
   3   5   0   15.30    9.90
   3  -5   0    3.20   11.80
  -3  -5   0   12.70   17.40
  -3   5   0   16.50    9.10
   3   5   0   18.00    7.30
  -4   5   0   18.40   16.40
   4   5   0   23.50   11.60
   4  -5   0   22.90   14.80
  -4  -5   0   30.80   21.40
   4   5   0   26.10   13.30
   4  -5   0   26.20   13.60
   4   5   0   28.40   10.20
  -4   5   0   13.50   22.90
  -5  -5   0   -4.40   19.60
   5  -5   0    2.30   10.50
  -5   5   0   11.60   25.00
   5  -5   0    3.90   12.70
  -5  -5   0  -14.00   37.50
   5   5   0   -3.50    9.50
   5   5   0    3.20   10.10
  -5   5   0    2.20   23.10
   6   5   0  116.79   24.20
   6   5   0   86.99   25.30
  -6  -5   0   87.69   35.00
   6  -5   0  101.79   21.50
  -6  -5   0   71.89   60.59
  -6   5   0   99.49   47.40
   6  -5   0   68.29   21.70
  -6   5   0   92.99   41.80
  -7   5   0   25.50   34.10
   7   5   0    7.30   17.50
  -7  -5   0   34.60   42.30
  -7  -5   0   10.00   56.19
   7   5   0   20.90   15.80
   7  -5   0   18.20   15.30
   7  -5   0   21.70   18.30
   8  -5   0   98.59   29.80
  -8   5   0   92.99   56.79
   8  -5   0   88.99   26.50
   8   5   0   79.69   28.10
  -8  -5   0  165.88   99.99
   8   5   0  113.59   28.70
   9  -5   0   15.10   25.20
   9   5   0   21.10   22.30
   9   5   0   18.20   21.30
  -9   5   0   20.60   55.99
  -9  -5   0    8.80   72.49
 -10  -5   0  -65.59   94.39
  10   5   0    4.60   22.50
 -10   5   0   29.80   60.89
  10   5   0  -11.50   22.30
  10  -5   0   -7.10   23.40
   0  -6   0   41.50    6.40
   0   6   0   38.90   16.90
   0  -6   0   48.40   15.70
   0   6   0   48.00   10.80
   1   6   0    8.00    9.40
   1  -6   0   18.60   12.10
  -1   6   0   20.80   20.00
   1   6   0    5.90    6.20
  -1  -6   0    8.60   13.50
   1  -6   0   10.20    6.80
  -1   6   0   10.70    6.30
   2  -6   0   12.70   13.10
  -2   6   0   41.50    8.60
   2   6   0   32.10   11.60
  -2  -6   0   34.90   16.90
   2  -6   0   33.80   10.80
   2   6   0   27.80   10.80
   2   6   0   32.40    5.20
  -2   6   0   24.20   21.70
   3   6   0   20.50   11.30
   3  -6   0   26.10   12.30
  -3  -6   0   28.80   17.90
   3   6   0   21.90   11.10
  -3   6   0   10.80   20.60
  -3   6   0   24.00    8.80
   3  -6   0   27.70   15.30
   3   6   0   23.50    7.20
   4   6   0   40.30   11.30
  -4   6   0   34.80   12.60
   4  -6   0   27.10   13.70
  -4   6   0   65.89   35.60
   4   6   0   44.60   16.10
   4   6   0   30.60   14.10
   4  -6   0   30.00   16.70
  -4  -6   0   22.60   20.10
  -5   6   0   60.09   41.10
  -5  -6   0   34.20   54.39
   5   6   0   93.19   23.50
   5  -6   0   86.19   22.50
   5   6   0   78.19   16.80
  -5  -6   0   68.19   30.60
   5  -6   0   84.59   21.30
  -5   6   0   66.89   22.00
  -6  -6   0    5.00   25.60
  -6   6   0   -6.30   26.60
  -6   6   0   -9.10   26.00
   6  -6   0    4.80   14.90
   6  -6   0   10.50   14.40
   6   6   0    1.70   10.50
   6   6   0    4.50   14.90
  -6  -6   0    1.80   44.70
   7   6   0   29.10   18.00
   7  -6   0   24.80   20.00
  -7  -6   0   13.50   43.70
   7  -6   0   45.50   19.00
   7   6   0   23.90   19.10
  -7  -6   0    9.00   51.69
  -7   6   0   18.70   37.40
   8  -6   0   79.89   28.50
   8  -6   0   59.29   23.40
   8   6   0   67.09   23.40
  -8  -6   0   26.60   77.49
  -8   6   0   72.39   55.69
   8   6   0   94.89   35.50
   9   6   0   17.80   20.80
   9  -6   0   24.70   27.40
  -9  -6   0   10.00   82.19
   9   6   0    7.30   22.60
  -9   6   0   30.50   54.49
 -10  -6   0  150.38  115.59
  10   6   0  161.68   51.09
 -10   6   0  183.38   89.39
  10   6   0  157.98   41.20
  10  -6   0  144.29   42.50
   0   7   0    3.50    6.90
   0   7   0    7.60   14.40
   0  -7   0    0.70    4.30
   0  -7   0    1.30   11.60
   1   7   0  159.28   19.00
  -1   7   0  162.18   35.50
  -1   7   0  151.78   16.00
   1  -7   0  169.08   27.80
   1   7   0  164.38   25.20
   1  -7   0  144.19   15.40
  -1  -7   0  177.88   31.30
   2   7   0   54.89   16.40
   2   7   0   49.40   13.50
  -2   7   0   36.40   26.20
  -2   7   0   39.00    9.60
   2  -7   0   42.50   11.60
   2  -7   0   36.00   18.60
  -2  -7   0   34.10   19.70
   3  -7   0  371.56   38.20
  -3   7   0  448.86   74.69
   3  -7   0  380.66   33.30
   3   7   0  415.96   25.20
  -3   7   0  401.36   26.80
   3   7   0  453.85   36.00
   3   7   0  380.76   34.50
  -3  -7   0  423.36   45.00
  -4   7   0   63.99   13.30
   4   7   0   75.99   20.50
  -4  -7   0   77.19   26.40
  -4   7   0   61.39   35.30
   4  -7   0   43.40   20.00
   4   7   0   62.39   17.80
   4   7   0   62.19   12.40
   4  -7   0   72.29   19.10
   5   7   0   16.40   10.30
   5   7   0   23.70   16.80
  -5   7   0   39.90   36.70
   5  -7   0   10.50   15.20
  -5   7   0   17.50   12.90
   5  -7   0    7.20   13.00
  -5  -7   0   22.30   23.90
   6   7   0  276.67   43.90
  -6  -7   0  158.98   79.39
  -6  -7   0  237.18   47.30
   6  -7   0  260.17   37.70
   6  -7   0  251.27   40.50
   6   7   0  240.18   28.10
  -6   7   0  238.78   75.99
   7  -7   0   18.00   20.20
   7   7   0   19.10   14.80
   7   7   0   20.50   20.60
   7  -7   0    2.50   16.20
  -7   7   0    4.90   37.50
  -7  -7   0   31.40   63.09
  -7  -7   0   22.20   38.80
   8   7   0   70.39   23.70
  -8   7   0   60.99   56.39
   8  -7   0   71.09   27.60
  -8  -7   0   89.09   84.09
   8   7   0   57.09   28.90
   8  -7   0   71.29   28.00
  -9   7   0   22.40   56.39
   9   7   0   36.60   25.10
   9  -7   0    1.30   22.20
   9   7   0   22.40   26.80
  -9  -7   0   62.29  103.09
  10   7   0   41.30   34.30
 -10  -7   0   68.59  116.09
  10  -7   0   51.49   30.30
 -10   7   0   -5.70   58.59
   0  -8   0   86.09   10.00
   0   8   0  104.79   16.90
   0   8   0  117.89   28.70
   0  -8   0  118.29   27.40
  -1   8   0    1.30    6.90
   1  -8   0   -8.10   10.40
   1   8   0   -1.00    7.00
   1  -8   0   -2.70    6.70
   1   8   0   -2.70   12.30
  -1  -8   0    0.70   13.30
  -1   8   0   -7.50   18.60
  -2   8   0   66.69   11.90
  -2   8   0   59.79   30.30
  -2  -8   0   90.99   26.70
   2  -8   0   75.29   15.20
   2   8   0   59.49   15.30
   2  -8   0   63.99   21.80
   2   8   0   64.59   17.10
   3   8   0   39.40    7.10
   3  -8   0   29.50   18.30
  -3   8   0   37.50   10.40
   3   8   0   40.60   14.90
  -3   8   0   52.19   33.10
  -3  -8   0   28.30   18.80
   3   8   0   41.60   14.50
   3  -8   0   29.00   13.00
  -4   8   0   16.60   29.30
   4   8   0    8.30   13.00
   4  -8   0    3.50   11.00
  -4  -8   0    7.00   17.30
   4   8   0   12.00    7.70
   4   8   0    8.40   11.10
  -4   8   0   11.50    8.90
   4  -8   0    8.70   17.70
   5  -8   0    3.00   13.50
   5   8   0    6.40    8.40
   5   8   0   -0.80   12.70
   5  -8   0   10.50   18.20
  -5   8   0   -9.80   31.50
  -5   8   0    9.20   11.90
  -5  -8   0   15.60   19.50
   6   8   0   -0.80   10.40
  -6   8   0    2.70   36.00
   6  -8   0   -1.80   13.00
   6  -8   0   -6.20   13.70
  -6  -8   0    9.30   26.70
  -6  -8   0  -19.50   53.89
   6   8   0   -1.80   14.10
   7   8   0  278.77   32.10
   7  -8   0  251.67   43.30
   7   8   0  265.47   46.30
  -7  -8   0  200.88   96.29
  -7   8   0  189.48   76.79
  -7  -8   0  249.58   57.69
   7  -8   0  250.97   39.80
   8  -8   0   -0.90   21.10
   8   8   0   -1.00   20.00
   8  -8   0    0.40   18.70
  -8  -8   0  -10.30   87.19
   8   8   0    3.00   19.40
  -8   8   0   -6.10   44.30
   9   8   0   60.19   35.20
   9  -8   0   35.20   28.70
  -9   8   0   49.00   55.19
  -9  -8   0   72.59  109.69
   0   9   0    1.30    8.10
   0  -9   0   -2.20   13.10
   0  -9   0    2.20    5.60
   0   9   0    4.50   15.00
  -1   9   0   77.49   14.80
  -1  -9   0   78.59   25.00
   1   9   0   87.69   16.90
   1  -9   0  113.79   15.50
   1  -9   0   85.19   23.80
   1   9   0   65.89   19.90
  -1   9   0   88.59   30.80
   2   9   0  228.58   33.40
  -2  -9   0  193.28   35.80
   2  -9   0  210.48   23.10
   2   9   0  212.58   25.20
   2  -9   0  195.88   35.70
  -2   9   0  201.18   20.40
  -2   9   0  244.08   49.10
  -3  -9   0  335.27   25.60
   3   9   0  371.76   35.40
  -3   9   0  368.46   27.10
  -3  -9   0  316.17   20.90
  -3   9   0  317.97   66.59
   3  -9   0  349.37   33.00
   3  -9   0  331.97   47.50
  -3  -9   0  366.76   51.89
   3   9   0  327.77   35.20
   4  -9   0    5.10   18.90
  -4  -9   0   -6.90   16.40
   4  -9   0   -2.80   11.10
   4   9   0    0.30    6.70
   4   9   0    6.70   12.80
  -4   9   0   -5.60   34.20
  -4   9   0    4.50    7.70
   4   9   0    4.20   11.40
   5   9   0   98.39   25.30
   5   9   0   96.19   17.40
   5  -9   0   74.79   29.10
  -5  -9   0   73.59   30.40
   5   9   0   90.29   27.90
  -5   9   0   82.49   48.80
   5  -9   0   91.99   24.40
  -6  -9   0   13.70   59.19
  -6  -9   0   -6.70   24.30
   6  -9   0    3.70   21.00
   6   9   0   -3.70   12.60
  -6   9   0   -8.80   37.00
   6  -9   0    2.80   13.60
   6   9   0   10.30   17.60
  -7  -9   0   56.59   72.29
  -7  -9   0   73.99   47.30
   7  -9   0  112.99   32.10
   7   9   0   77.69   31.70
  -7   9   0   54.99   56.99
   7  -9   0   97.59   28.80
  -8   9   0  -15.40   47.60
   8  -9   0    1.00   21.20
  -8  -9   0    1.00   93.09
   8  -9   0   -5.70   23.10
   8   9   0    3.90   19.40
   9   9   0  100.79   41.50
  -9   9   0  139.19   84.09
  -9  -9   0   89.19  120.89
   9  -9   0  107.49   36.40
   0  10   0   30.00   12.10
   0 -10   0   40.60   19.80
   0 -10   0   29.20    7.70
   0  10   0   21.40   20.30
   1  10   0    5.20   13.80
  -1  10   0   20.70   23.90
   1 -10   0   13.40   16.00
   1 -10   0   20.20    9.60
  -1 -10   0   20.70   17.50
   1  10   0   17.70   10.60
  -1  10   0   18.40   10.00
   2 -10   0  186.08   38.70
  -2 -10   0  182.58   38.60
   2 -10   0  171.58   21.00
  -2  10   0  160.88   46.50
   2  10   0  119.29   23.80
   2  10   0  181.88   30.80
  -2  10   0  190.78   20.70
  -3  10   0   15.20    9.50
   3 -10   0   14.90   12.10
   3  10   0   14.40   14.60
   3 -10   0   20.90   23.40
   3  10   0   14.30   11.80
  -3 -10   0    9.10   19.00
  -3  10   0   12.30   30.10
   4  10   0  374.26   42.30
  -4 -10   0  368.56   54.29
  -4  10   0  394.16   30.00
  -4  10   0  370.76   79.39
   4 -10   0  346.47   51.89
   4 -10   0  396.76   39.00
  -5 -10   0   15.10   23.10
   5  10   0    9.90   16.80
   5 -10   0   20.70   25.30
   5 -10   0   10.30   14.50
  -5  10   0   -4.70   34.90
   5  10   0   -0.70   14.30
   6 -10   0   47.60   22.30
   6 -10   0   25.00   24.80
  -6 -10   0   23.00   63.59
  -6  10   0   72.69   52.19
   6  10   0   43.00   23.70
  -6 -10   0   49.30   35.90
   7 -10   0  170.78   38.50
  -7 -10   0  144.39  100.89
   7  10   0  155.28   39.30
  -7 -10   0  170.78   52.89
  -7  10   0  118.69   65.89
   7 -10   0  151.28   34.40
   8 -10   0  153.38   37.40
  -8  10   0  168.28   76.99
   8 -10   0  203.98   43.80
   8  10   0  167.98   43.60
  -8 -10   0  218.18  117.29
  -9 -10   0   18.40  117.79
   9 -10   0   26.40   29.60
   9  10   0   22.10   33.90
  -9  10   0  -21.60   52.29
   0  11   0    9.60   10.40
   0 -11   0    7.50   16.30
   0 -11   0    7.30    7.30
   0  11   0    7.10   17.20
  -1 -11   0   37.40   22.40
   1  11   0   24.10   12.70
   1  11   0   34.10   19.70
  -1  11   0   19.70   11.70
   1 -11   0   41.50   22.60
   1 -11   0   19.40   10.30
  -1  11   0   -1.80   22.70
  -2 -11   0   15.70   18.30
  -2  11   0   31.20   12.30
   2  11   0   23.10   14.40
   2  11   0   24.80   17.70
  -2  11   0   28.20   32.20
   2 -11   0   28.40   24.20
   2 -11   0   28.80   13.10
  -3 -11   0   29.20   20.30
  -3  11   0   20.70   35.10
   3  11   0   42.80   17.10
   3 -11   0   77.19   31.90
  -3  11   0   46.60   13.30
   3 -11   0   45.70   16.60
   3  11   0   48.70   19.50
   4  11   0   59.49   22.10
   4 -11   0   74.19   21.30
  -4  11   0   41.50   14.40
  -4 -11   0   53.29   28.10
  -4  11   0   37.40   42.90
   4  11   0   58.59   22.10
   4 -11   0   48.30   32.80
   5 -11   0   16.10   17.70
   5  11   0   29.80   19.80
   5 -11   0   -2.50   23.00
  -5  11   0   -5.90   35.30
   5  11   0   12.30   15.00
  -5 -11   0   16.70   23.40
  -6  11   0   57.29   52.19
   6 -11   0   37.40   22.30
  -6 -11   0   47.10   33.20
   6 -11   0   56.79   28.10
  -6 -11   0   35.40   70.79
   6  11   0   51.19   26.70
   7 -11   0    9.00   21.70
  -7 -11   0   21.20   76.99
  -7  11   0  -17.50   46.00
   7  11   0   -3.80   20.20
   7 -11   0   -1.10   16.90
  -7 -11   0  -15.40   43.00
  -8  11   0   29.10   56.09
  -8 -11   0  118.29  120.39
   8  11   0  100.09   38.30
   8 -11   0   79.79   35.00
   8 -11   0   68.39   29.90
   9  11   0    1.70   25.20
   9 -11   0    7.80   29.40
  -9  11   0  -12.50   55.99
  -9 -11   0   11.50  120.09
   0  12   0   24.20   13.00
   0 -12   0   20.90   20.90
   0  12   0   10.50   21.80
  -1 -12   0   -4.30   16.40
   1 -12   0    5.60   19.00
  -1  12   0   13.80   24.10
  -1  12   0    5.00   10.60
   1 -12   0    4.50   10.90
   1  12   0   -3.90   14.90
   1  12   0    2.40    9.80
  -2  12   0   19.90   31.00
  -2 -12   0   10.20   20.10
   2 -12   0   33.20   14.90
   2  12   0   31.40   18.40
  -2  12   0   22.30   11.90
   2 -12   0   32.00   27.00
   2  12   0   32.90   16.70
  -3  12   0   24.70   13.30
   3  12   0   15.80   14.40
   3 -12   0   46.60   33.10
  -3  12   0   24.20   35.60
  -3 -12   0   28.70   22.20
   3  12   0   25.70   19.10
   3 -12   0   20.50   15.30
   4  12   0  162.68   35.00
   4 -12   0  175.28   44.90
   4 -12   0  144.99   28.90
  -4  12   0  142.49   56.99
  -4 -12   0  125.09   36.60
   4  12   0  175.78   35.00
   5  12   0   16.00   15.40
   5 -12   0   25.90   27.10
  -5  12   0   57.99   48.60
  -5 -12   0   41.10   31.90
   5  12   0   17.80   20.40
   5 -12   0   14.30   20.40
   6 -12   0    7.00   25.30
   6  12   0   -1.80   21.30
  -6  12   0    4.90   42.60
  -6 -12   0   -3.40   29.70
   6 -12   0    9.90   19.50
  -6 -12   0   13.30   84.59
  -7  12   0    1.70   44.20
   7 -12   0   32.50   31.20
  -7 -12   0   61.29   93.19
   7  12   0   30.00   26.20
  -7 -12   0   45.00   50.09
   7 -12   0   26.50   25.40
   8 -12   0   83.99   38.50
  -8  12   0   54.89   66.59
   8  12   0   73.99   36.40
  -8 -12   0   61.99  102.69
   8 -12   0   36.80   33.60
   0  13   0    6.90   11.20
   0  13   0    9.90   24.00
   0 -13   0   12.00   20.20
   1  13   0   39.80   22.40
   1  13   0   42.30   17.20
  -1  13   0   53.69   31.90
   1 -13   0   48.90   26.80
  -1 -13   0   46.40   26.50
  -1  13   0   41.90   15.70
  -2 -13   0   14.80   22.30
   2  13   0   24.10   15.20
   2 -13   0   26.50   16.80
   2 -13   0   18.90   27.10
   2  13   0   30.10   19.20
  -2  13   0   19.90   34.50
  -2  13   0   24.30   13.40
   3  13   0  197.28   37.40
   3 -13   0  204.38   30.70
  -3  13   0  203.58   27.50
   3 -13   0  190.48   47.50
  -3 -13   0  165.68   41.70
  -3  13   0  155.38   57.19
   3  13   0  159.38   31.50
  -4 -13   0    6.50   25.90
   4  13   0    6.10   17.00
   4 -13   0   17.30   27.80
  -4  13   0   26.60   40.70
   4  13   0   14.90   16.50
   4 -13   0    9.00   15.90
   5  13   0   34.40   19.90
  -5  13   0   72.79   50.09
   5 -13   0   27.70   19.10
   5 -13   0   33.40   32.80
  -5 -13   0   17.50   30.10
   5  13   0   53.59   25.70
   6 -13   0    4.70   17.20
  -6 -13   0   13.40   94.09
  -6  13   0   14.60   44.40
   6  13   0   11.50   24.30
   6 -13   0   14.50   31.30
  -6 -13   0  -13.10   31.00
   7 -13   0   39.60   32.20
  -7  13   0   -8.20   55.79
   7  13   0   17.10   27.50
  -7 -13   0   10.40   72.69
  -7 -13   0   18.90   52.59
   7 -13   0   25.30   27.70
  -8 -13   0   68.69  109.69
   8 -13   0   61.19   41.10
  -8  13   0   -6.40   58.19
   8  13   0   28.90   34.30
   8 -13   0   46.90   31.00
   0  14   0  132.29   24.70
   0 -14   0  116.59   36.70
   0  14   0  145.89   38.80
   1  14   0   20.80   20.40
  -1  14   0    6.50   26.90
  -1  14   0   15.10   13.70
   1  14   0   23.30   14.90
  -1 -14   0    4.80   22.50
   1 -14   0   24.70   27.20
  -2  14   0  131.49   45.20
   2  14   0  131.39   33.80
  -2 -14   0   99.69   34.90
   2  14   0  115.29   26.60
  -2  14   0  118.29   24.20
   2 -14   0   79.89   36.90
   3  14   0   -1.60   15.60
   3 -14   0    2.40   19.10
   3  14   0    6.20   19.10
  -3  14   0   16.30   40.40
  -3  14   0    7.60   16.80
  -3 -14   0    6.00   23.70
   3 -14   0   -0.40   28.10
  -4 -14   0   45.40   31.30
   4  14   0   66.59   26.60
  -4  14   0   14.40   39.60
   4 -14   0   58.89   24.00
   4 -14   0   53.29   36.30
   4  14   0   52.19   22.40
   5 -14   0   48.90   24.00
  -5  14   0    2.70   50.09
   5 -14   0   34.30   32.40
   5  14   0   31.80   21.70
  -5 -14   0   35.30   33.00
   5  14   0   45.30   26.60
  -6  14   0    8.60   49.60
   6 -14   0    9.60   34.80
  -6 -14   0    2.80   82.89
  -6 -14   0   10.00   34.80
   6 -14   0   34.00   24.90
   6  14   0   16.90   26.50
   7 -14   0   53.09   37.30
   7 -14   0   50.69   28.70
   7  14   0   33.10   28.30
  -7 -14   0   89.09  104.59
  -7  14   0   60.09   67.49
   0 -15   0    5.80   25.40
   0  15   0   -0.90   12.80
   0  15   0    6.40   21.50
  -1  15   0  107.69   24.70
   1  15   0  105.39   28.50
  -1 -15   0   75.49   32.40
  -1  15   0  112.29   41.50
   1  15   0   89.19   32.50
   1 -15   0   94.09   39.70
  -2 -15   0    1.40   23.20
   2  15   0    0.70   13.00
  -2  15   0    5.70   15.20
   2 -15   0   -7.60   27.90
  -2  15   0   21.30   31.90
   2  15   0   11.10   18.90
  -3 -15   0    2.60   23.60
   3  15   0    6.10   19.60
   3 -15   0    8.80   34.80
   3  15   0    9.00   17.50
  -3  15   0    0.70   40.90
   4 -15   0   -4.20   27.60
  -4  15   0  -16.80   41.10
   4  15   0    7.00   19.20
   4  15   0    8.90   21.80
  -4 -15   0    1.60   30.40
   5 -15   0   57.49   41.50
   5 -15   0   80.89   32.00
   5  15   0   82.19   31.00
   5  15   0   94.09   33.80
  -5 -15   0   73.49   40.60
  -5  15   0   76.59   55.09
   6 -15   0   -3.90   27.30
   6 -15   0   -0.20   34.60
  -6  15   0   -4.30   53.79
  -6 -15   0   11.70   38.90
   6  15   0   -2.00   22.80
  -6 -15   0  -17.20   84.89
  -7 -15   0   16.10   98.99
   7 -15   0   15.10   28.10
   7  15   0    2.90   29.20
  -7  15   0  -20.40   47.70
   7 -15   0   21.20   34.10
   0  16   0   35.20   27.40
   0  16   0   38.40   21.20
   0 -16   0   26.60   26.30
  -1  16   0   34.50   19.70
  -1  16   0   10.60   27.50
   1  16   0   15.40   14.80
   1  16   0   14.60   20.20
   1 -16   0  -10.30   28.00
  -1 -16   0   -1.50   24.30
  -2 -16   0  106.09   39.10
  -2  16   0  103.69   27.10
  -2  16   0  122.09   46.50
   2  16   0   89.29   31.10
   2 -16   0   83.99   40.60
   2  16   0  106.69   28.70
   3 -16   0   20.40   34.00
   3  16   0    5.60   17.90
  -3 -16   0   19.00   29.70
   3  16   0   14.90   21.80
  -3  16   0    0.50   42.30
  -4  16   0   65.79   49.80
   4  16   0   58.79   26.00
   4 -16   0   37.80   41.60
  -4 -16   0   37.80   39.60
   4  16   0   85.29   32.10
   5 -16   0   30.80   41.40
   5  16   0   24.70   25.60
  -5  16   0    8.40   50.09
  -5 -16   0   -4.10   32.20
  -6 -16   0   71.79  100.99
   6 -16   0   44.60   38.80
   6  16   0  105.89   42.50
  -6  16   0   38.80   56.39
  -6 -16   0  103.79   52.59
   0  17   0   -1.80   21.00
   0  17   0   -8.80   14.80
   0 -17   0    1.60   27.00
  -1  17   0   33.00   20.10
   1 -17   0    4.00   32.90
   1  17   0   14.90   23.70
   1  17   0   21.90   17.80
  -1 -17   0   15.30   25.20
  -1  17   0   24.00   29.30
   2  17   0   -0.20   17.80
  -2  17   0    5.80   31.90
  -2 -17   0    9.10   26.50
   2  17   0   17.30   22.10
   2 -17   0    6.80   30.40
   3 -17   0   91.99   43.40
  -3  17   0   83.59   52.19
   3  17   0  105.49   33.80
  -3 -17   0   88.39   42.90
   3  17   0   82.89   30.40
   4  17   0    8.20   22.00
  -4  17   0    2.80   42.30
  -4 -17   0   -6.60   36.70
   4  17   0   17.90   23.10
   4 -17   0    1.30   33.10
  -5  17   0   21.10   48.60
   5 -17   0   58.39   42.20
   5  17   0   59.39   34.60
  -5 -17   0   19.60   37.70
   0  18   0   23.80   28.60
   0  18   0    5.70   16.70
   0 -18   0  -12.70   31.40
  -1  18   0   -1.70   21.30
  -1  18   0   -5.90   30.00
   1  18   0   17.10   25.40
  -1 -18   0    3.70   29.80
   1 -18   0    1.60   41.70
   1  18   0   -0.50   16.00
  -2  18   0   13.30   34.40
   2  18   0    2.80   22.60
  -2 -18   0  -13.10   36.00
   2 -18   0    2.70   34.10
   2  18   0   -7.70   18.60
   3  18   0   -3.00   19.80
  -3 -18   0    7.40   37.90
   3  18   0   -6.70   16.50
  -3  18   0   -9.80   33.50
   3 -18   0   10.40   37.70
   4  18   0   27.60   28.00
  -4 -18   0   25.90   40.10
   4  18   0   26.20   22.40
  -4  18   0   30.20   49.80
   4 -18   0   21.90   44.60
   0 -19   0  -17.80   35.40
   0  19   0   -3.90   21.40
   0  19   0   -3.30   26.60
  -1 -19   0   -7.30   32.00
   1 -19   0    2.60   41.60
  -1  19   0   -1.50   26.10
   1  19   0   15.50   23.80
   1  19   0   -1.00   23.20
   2 -19   0   23.70   54.39
  -2  19   0   78.49   39.90
   2  19   0   71.39   30.60
   2  19   0   66.99   32.40
  -2 -19   0   29.80   39.60
   3  19   0   11.30   26.90
   3  19   0    8.40   23.20
  -3 -19   0  -19.70   31.70
   3 -19   0   -5.70   38.00
  -3  19   0   -3.30   42.30
   0 -20   0  -14.40   47.90
   1   0   1 9622.94  410.36
   1   0  -1 8656.73  386.36
   1   0   1 9303.07  384.76
  -1   0   1 8512.15  410.66
   1   0   1 9610.94  420.66
  -1   0  -1 9844.42  388.16
  -1   0   1 8653.13  386.56
   1   0  -1 8715.23  410.16
  -1   0  -1 9999.00  421.96
   1   0  -1 8898.71  406.76
   1   0  -1 8535.15  420.86
  -2   0   1   -4.00   15.60
   2   0   1   -2.40    3.40
   2   0  -1   -0.30    4.40
   2   0  -1   -5.30    5.30
   2   0   1    1.50    5.80
  -2   0  -1    6.40   19.30
   2   0   1   -2.70    5.70
   2   0  -1   -3.00    4.50
  -3   0  -1 2371.56  169.98
   3   0  -1 3406.96  134.59
   3   0   1 2675.33  150.08
   3   0   1 2783.42  132.59
   3   0  -1 3270.17  148.19
  -3   0   1 3440.36  178.48
   3   0  -1 3345.17  150.68
   3   0   1 2626.94  148.69
   4   0  -1    5.50    9.80
   4   0  -1   -5.70    6.70
   4   0  -1    3.40    6.00
  -4   0   1   -4.30   26.80
  -4   0  -1   -6.50   23.00
   4   0   1   -1.10    5.30
   4   0   1    9.70    9.60
   4   0   1   -3.50    6.80
   5   0   1  653.93   51.39
  -5   0  -1  704.43   98.69
   5   0   1  648.24   38.30
   5   0  -1  663.73   49.70
   5   0   1  660.03   51.09
   5   0  -1  650.03   39.70
  -5   0   1  618.54   91.79
  -6   0   1   13.50   40.40
   6   0   1   -0.20    7.20
   6   0  -1   -2.10   15.30
  -6   0   1  -27.10   40.00
  -6   0  -1  -13.70   40.30
   6   0   1   -0.80   12.60
   6   0  -1    1.00    7.90
  -7   0   1  748.93  133.69
   7   0  -1  717.03   59.19
  -7   0   1  550.14  106.59
   7   0  -1  645.24   44.30
  -8   0   1    0.90   47.90
   8   0   1   -1.00   15.40
  -8   0  -1   -5.60   62.69
  -8   0  -1   -0.90   55.69
  -8   0   1  -11.70   60.49
   8   0  -1    8.80   16.00
  -9   0  -1  325.87  123.19
  -9   0   1  362.76  111.09
   9   0   1  276.37   52.69
  -9   0  -1  318.67  125.09
   9   0  -1  316.77   52.89
 -10   0   1   -8.90   63.59
 -10   0  -1   28.70   70.59
  10   0  -1    0.80   19.80
  10   0   1   -0.50   20.80
   1  -1   1  457.25   36.80
   1  -1   1  488.65   27.90
  -1  -1  -1  532.05   44.50
   1  -1   1  503.45   25.30
  -1  -1  -1  528.05   28.30
   1   1   1  550.44   28.40
   1   1   1  470.95   26.10
  -1   1  -1  463.25   33.50
  -1   1  -1  505.75   38.90
   3  -1   1  118.39   19.30
  -3  -1  -1  108.09   38.50
   3  -1   1  112.99   12.70
   3   1   1  109.89   17.40
   3   1   1   98.09   10.10
  -3   1  -1  135.49   45.60
  -3   1  -1  119.19   36.10
   3   1   1   82.19   16.20
  -4  -1  -1  435.36   76.09
   4  -1   1  423.66   35.50
   4  -1   1  382.86   25.70
   4   1   1  432.26   37.00
  -4   1  -1  350.46   71.19
  -4   1  -1  411.96   67.29
   4   1   1  443.36   35.80
   4   1   1  435.46   25.80
   5  -1   1   48.80   16.60
  -5   1   1  -11.80   26.90
   5  -1   1   42.20   11.00
   5   1  -1    6.60   10.90
   5   1  -1    8.90   10.70
  -5  -1  -1   59.69   45.20
  -5   1   1   -4.00   31.00
  -5   1  -1   29.60   38.50
   5   1   1   42.50   16.40
  -5   1  -1   84.29   43.70
   5   1   1   43.00   17.00
   5   1   1   49.70   10.10
  -5  -1   1    3.90   30.90
  -6   1   1  477.75   86.09
   6  -1   1  352.76   39.40
  -6  -1  -1  281.57   73.69
   6  -1   1  388.16   30.50
   6   1  -1  468.95   43.70
   6   1  -1  463.65   30.90
   6   1  -1  506.05   42.70
  -6   1   1  460.65   93.79
   6   1   1  384.36   40.30
   6  -1  -1  492.75   33.10
  -6   1  -1  289.67   80.79
  -6   1  -1  506.85   92.59
  -6  -1   1  558.64  100.69
   6   1   1  344.17   28.30
   6   1   1  352.36   41.80
   6  -1  -1  510.35   46.40
   7   1  -1    3.80   13.80
  -7   1   1   24.80   55.99
  -7  -1  -1   49.80   54.39
   7   1  -1   10.80   11.00
  -7   1   1   19.10   35.30
   7  -1   1   59.49   15.10
   7  -1   1   31.30   17.60
  -7   1  -1   50.39   53.79
   7   1   1   42.30   24.00
   7  -1  -1    8.10   10.90
   7   1   1   31.50   20.20
  -7   1  -1   65.29   49.70
  -7  -1   1   15.20   45.80
   7   1   1   60.39   14.70
   7  -1  -1    3.40   14.20
  -8   1   1  455.25  113.89
  -8   1   1  459.55  115.09
  -8  -1  -1  502.95  115.29
   8   1  -1  430.56   51.79
  -8  -1  -1  561.54  138.19
   8  -1   1  593.14   58.79
   8  -1  -1  496.45   53.89
  -8   1  -1  561.74  121.79
  -8   1  -1  515.85  111.99
  -8  -1   1  508.55  115.89
  -8  -1   1  370.16  113.19
   8   1   1  578.94   56.59
  -9   1   1  -10.10   50.99
  -9  -1  -1  133.09   93.89
  -9  -1  -1  156.38  105.69
   9  -1   1  178.88   40.90
  -9   1  -1  110.39   75.39
  -9  -1   1  -38.50   87.39
   9   1   1  223.58   42.70
  -9  -1   1   -8.40   68.19
  10   1  -1  209.78   45.60
  10  -1   1  165.88   43.60
 -10   1   1  207.28   98.89
 -10  -1  -1   99.49   91.29
  10   1   1  116.59   36.60
  10  -1  -1  224.98   49.40
 -10   1  -1  156.48   97.49
 -10  -1   1  134.89   94.49
   0  -2  -1  160.88    9.10
   0   2  -1  154.68   14.90
   0   2   1  155.78   10.40
   0   2   1  166.58   15.10
   0   2   1  160.48    9.30
   0   2  -1  151.98   10.70
   0   2  -1  167.18    9.50
   0  -2  -1  166.48   13.60
   0  -2   1  165.98    9.40
   0  -2   1  160.28   15.30
   1   2  -1   16.30    5.40
  -1   2   1   18.30   13.10
   1   2  -1   15.90    3.50
   1   2  -1   12.80    4.70
  -1   2   1   13.30    3.10
   1  -2  -1   11.80    5.10
  -1  -2   1    9.90    9.10
   1  -2  -1   12.10    4.80
  -1  -2   1   15.20    5.00
   1  -2  -1    9.50    6.10
  -1   2  -1   91.09   19.70
  -3   2   1   31.90   24.30
  -3  -2  -1   -6.00   23.50
   3   2  -1   21.20   10.20
   3  -2   1    5.60    7.60
   3   2  -1   16.80    7.30
  -3   2   1   27.90   21.50
   3   2  -1   15.50    6.70
   3   2  -1   17.30    8.40
   3  -2   1    5.00    8.40
  -3   2  -1   10.80   23.30
   3  -2  -1   21.20    8.80
  -3   2  -1    0.70   17.80
   3   2   1    2.30    5.10
   3   2   1    3.90    5.90
   3   2   1    4.90    7.50
   3  -2  -1   17.50    9.40
  -4  -2  -1  243.38   59.49
  -4   2  -1  265.37   59.69
   4   2   1  205.28   23.70
  -4   2  -1  243.68   48.30
   5  -2   1   49.70   16.30
  -5   2   1   20.10   28.80
  -5   2   1   -1.90   31.20
   5  -2   1   54.79   12.60
  -5  -2  -1   82.89   48.30
  -5   2  -1   43.40   34.70
   5   2   1   61.19   17.80
   5   2   1   50.59   18.30
  -5  -2   1    4.60   34.10
   5   2   1   53.09   11.30
  -5   2  -1   53.29   36.10
   6   2  -1   21.20   18.30
   6  -2   1   53.39   20.40
  -6   2   1    9.80   30.10
   6  -2   1   51.59   13.10
  -6   2   1   22.90   40.10
  -6  -2  -1   54.59   48.60
  -6  -2   1   16.10   44.00
  -6   2  -1   42.60   39.60
  -6   2  -1   64.69   44.40
   6   2   1   52.49   19.50
   6  -2  -1    6.70   10.50
   6  -2  -1    9.20   14.60
   6   2   1   63.09   13.20
   6   2   1   58.29   21.10
   7  -2   1  170.28   23.80
  -7   2   1    1.80   47.90
   7  -2   1  172.88   34.60
  -7  -2  -1  144.09   64.59
   7   2   1  175.78   40.30
  -7   2  -1  190.08   68.49
   7   2   1  189.78   35.00
   7   2   1  185.08   23.40
  -7   2  -1  126.89   57.29
  -7  -2   1   15.70   55.09
   8  -2   1  147.89   34.90
  -8   2   1    6.10   36.90
  -8  -2  -1  175.18   84.49
   8   2   1  194.08   41.00
  -8   2  -1  189.58   93.59
  -8   2  -1  185.78   76.49
  -8  -2   1   -0.60   57.29
   8   2   1  170.78   34.10
   9  -2   1   73.19   28.20
   9   2  -1   70.89   27.70
  -9   2   1   78.39   69.39
  -9  -2  -1    1.60   83.59
  -9  -2  -1   69.89   88.99
  -9  -2   1   28.60   84.99
   9   2   1   71.29   29.50
   9  -2  -1   78.89   30.10
  -9  -2   1   57.59   91.29
  -9   2  -1   24.60   55.19
  10   2  -1    6.80   22.10
  10  -2   1   77.39   35.70
 -10  -2  -1   58.29   87.59
 -10   2   1   14.30   70.29
  10   2   1   68.49   28.20
  10  -2  -1    7.40   24.00
 -10  -2   1  -13.10   84.39
 -10   2  -1   98.59   75.09
   0   3  -1  466.55   26.30
   0   3  -1  463.35   23.60
   0  -3   1  463.35   23.70
   0   3   1  458.85   23.70
   0   3  -1  440.76   32.30
   0  -3  -1  464.15   29.90
   0   3   1  428.56   32.00
   0   3   1  466.25   25.70
   0  -3  -1  454.45   23.20
   0  -3   1  479.05   32.20
   1   3  -1 1831.82   87.69
  -1   3   1 1809.72   82.79
   1  -3   1 1783.62   88.19
   1   3  -1 1688.33   83.49
   1   3  -1 1744.43   87.09
   1  -3   1 1849.42   86.09
  -1  -3  -1 1863.31   83.69
  -1  -3  -1 1884.41   89.39
  -1   3   1 1763.32  103.89
   1   3   1 1847.32   83.89
   1  -3  -1 1616.54   85.69
  -1  -3   1 1718.63   93.29
   1   3   1 1757.42   87.29
  -1  -3   1 1826.52   84.29
  -1   3  -1 1801.52   85.19
   1   3   1 1736.63   86.29
   1  -3  -1 1747.73   88.19
  -3   3   1    9.00   19.00
  -3  -3  -1   49.30   34.60
  -3  -3  -1   45.10   18.10
  -3   3   1    8.50   19.30
   3  -3   1   37.00   10.60
   3  -3   1   51.89   14.00
   3   3   1   56.09   12.00
  -3   3  -1   77.09   29.30
  -3   3  -1   47.20   23.50
   3   3   1   55.19   13.90
  -4  -3  -1  417.26   45.10
  -4  -3  -1  462.85   91.59
  -4   3  -1  460.55   59.99
  -4   3  -1  474.35   77.39
  -5   3   1   -0.40   30.80
  -5   3   1    0.20   24.70
  -5  -3  -1   30.40   37.20
   5  -3   1   38.20   15.60
   5   3  -1    3.90    9.60
   5  -3   1   42.50   13.50
   5   3  -1    2.20    6.50
   5   3  -1   -3.00   11.40
  -5   3  -1   35.20   33.20
   5  -3  -1   -0.60    9.50
   5  -3  -1    2.70    9.30
  -5  -3   1  -10.00   27.80
   5   3   1   42.70   14.20
   5   3   1   41.00   15.80
  -5   3  -1   46.20   39.30
   6   3  -1   34.00   19.30
  -6   3   1   29.80   33.00
   6  -3   1   -5.30    9.20
   6   3  -1   23.40   14.50
   6   3  -1   29.50   11.80
   6  -3   1   -3.70   12.70
  -6   3   1   15.00   42.10
  -6  -3  -1    2.80   50.29
   6   3   1    3.40   10.50
  -6   3  -1   14.90   26.30
  -6   3  -1   -1.00   40.60
  -6  -3   1   45.00   44.50
   6  -3  -1   29.10   13.50
   6   3   1    5.60   15.30
   6  -3  -1   17.90   15.30
  -7   3   1   -5.20   57.39
  -7  -3  -1   15.90   56.19
   7  -3   1   10.90   17.00
   7  -3   1   11.20   11.00
  -7   3   1   29.80   35.90
   7   3  -1    1.50   10.50
   7   3  -1    9.70   15.20
   7   3  -1    3.00   19.80
   7  -3  -1   11.40   11.90
  -7   3  -1   14.20   31.90
  -7   3  -1   29.30   57.59
  -7  -3   1    6.10   52.19
   7   3   1   21.90   16.30
   7   3   1   10.90   17.80
   7  -3  -1    5.90   13.90
   8  -3   1    6.70   18.30
  -8   3   1    6.70   37.60
   8   3  -1   10.40   15.50
   8   3  -1   14.20   20.60
  -8  -3  -1   -0.80   59.19
   8   3   1   -6.10   19.30
  -8   3  -1   10.60   42.60
   8  -3  -1   16.20   20.30
  -8  -3   1   -0.70   62.39
   8  -3  -1    9.80   17.50
   8   3   1   11.50   17.20
   9   3  -1   60.19   25.70
  -9  -3  -1    0.70   68.79
   9  -3   1    9.80   20.30
  -9   3   1   98.19   63.49
   9   3   1   -2.40   20.30
   9   3   1  -10.50   19.70
  -9   3  -1   -6.10   48.20
   9  -3  -1   84.39   30.30
  -9  -3   1   73.79   88.89
 -10  -3  -1   -4.20   97.19
  10  -3   1   10.20   25.30
 -10   3   1   18.60   68.79
 -10  -3  -1   22.60  120.79
  10   3  -1   11.30   24.60
  10  -3  -1    5.10   21.00
 -10  -3   1  -14.20   90.69
 -10  -3   1  -24.90  128.69
  10   3   1   16.50   26.60
 -10   3  -1   24.70   61.39
   0   4   1   47.10    8.90
   0   4  -1   38.10   16.40
   0   4  -1   45.80    6.40
   0  -4  -1   42.50    5.40
   0  -4   1   38.30    5.90
   0  -4   1   44.40   13.70
   0   4   1   41.90   14.50
   0   4   1   46.40    6.20
   0  -4  -1   54.19   14.20
   0   4  -1   35.70    7.60
  -1  -4  -1  159.88    8.90
  -1  -4  -1  167.28   23.40
   1  -4   1  139.89   14.00
   1  -4   1  162.98   18.10
  -1   4  -1  156.08   13.80
  -1   4  -1  156.48   29.50
   1   4   1  152.08    8.60
   1   4   1  158.78   15.20
   1   4   1  157.28   16.50
  -2  -4  -1   54.69   16.60
   2  -4   1   48.00   11.50
   2  -4   1   45.30   12.90
  -2   4  -1   71.59   26.90
  -2   4  -1   49.99   11.10
   2  -4  -1    9.60   11.20
   2   4   1   51.79    8.00
   2   4   1   53.69   12.60
  -2  -4   1   10.30   14.70
   2   4   1   50.79   12.30
   3  -4   1   81.09   16.30
   3  -4   1   73.29   16.20
  -3   4   1   15.90   22.30
  -3  -4  -1   77.89   22.00
  -3   4  -1   62.49   28.80
  -3   4  -1   96.29   20.90
   3   4   1   71.39   15.70
   3   4   1   82.79   13.70
   3   4   1   82.59   15.20
   4   4  -1   66.49   18.10
   4  -4   1    5.50   10.90
  -4  -4  -1   -6.50   28.60
   4  -4   1    6.40   11.10
   4   4  -1   61.29   14.00
  -4  -4  -1    1.50   15.40
   4   4  -1   65.69   14.10
  -4   4   1   76.79   26.00
  -4   4   1   39.00   28.50
   4   4   1    7.00    7.60
  -4   4  -1   18.90   23.30
  -4  -4   1  104.09   30.80
   4  -4  -1   90.19   18.60
  -4   4  -1    9.90   22.80
   4   4   1    2.50    8.90
   4  -4  -1   81.09   18.30
   5   4  -1    8.50   10.80
   5  -4   1   40.20   14.30
   5   4  -1   11.60   12.40
  -5  -4  -1   42.20   24.80
  -5   4   1   -5.90   20.20
   5  -4   1   45.70   18.80
  -5  -4  -1   59.19   48.90
  -5   4   1   14.80   30.80
   5   4   1   31.60   15.10
  -5   4  -1   65.89   36.30
   5   4   1   38.60   14.10
   5  -4  -1   18.90   12.70
   5  -4  -1    9.80   10.90
  -5   4  -1   27.70   35.60
  -5  -4   1    0.40   22.20
  -5  -4   1    2.90   35.40
  -6   4   1  237.98   55.49
  -6   4   1  255.87   70.69
   6   4  -1  190.08   36.90
   6   4  -1  192.18   29.50
  -6  -4  -1    3.10   41.40
  -6  -4   1  192.58   44.50
   6  -4  -1  173.98   31.40
  -6   4  -1   24.30   42.40
   6  -4  -1  184.58   27.20
  -6  -4   1  169.68   74.89
   7   4  -1    2.40   12.60
  -7  -4  -1   13.90   39.50
   7  -4   1   34.50   19.40
  -7   4   1  -19.00   63.99
   7  -4   1   30.20   15.60
  -7  -4  -1  -29.90   43.90
  -7   4   1   38.20   33.90
   7   4  -1   -1.30   15.20
   7  -4  -1    1.40   13.00
   7   4   1   37.90   17.60
  -7   4  -1  -11.00   57.89
   7   4   1   32.80   23.70
  -7   4  -1   50.69   37.00
  -7  -4   1   -3.70   37.20
   7  -4  -1   10.30   13.60
  -7  -4   1   -1.60   46.40
  -8  -4  -1   69.69   74.79
   8   4  -1   43.40   22.80
   8   4  -1   28.80   25.10
   8  -4   1   65.09   28.00
  -8   4   1   47.00   46.00
   8  -4  -1   35.70   23.30
   8  -4  -1   36.00   19.30
  -8  -4   1   41.40   64.99
   8   4   1   84.19   26.70
   8   4   1   80.49   29.60
  -8   4  -1  106.99   61.09
  -9   4   1   -3.80   42.10
   9   4  -1    1.60   23.20
   9   4  -1    2.10   18.30
   9  -4   1   -7.90   17.20
  -9  -4  -1   -9.40   75.29
  -9   4  -1   28.50   50.29
  -9  -4   1   -3.00   76.19
   9   4   1   -3.30   19.80
   9  -4  -1    9.40   20.60
   9   4   1    5.00   17.60
  10  -4   1  107.59   39.30
  10   4  -1   22.60   26.40
 -10  -4  -1   50.89  113.09
 -10   4   1   29.00   65.39
  10  -4  -1   30.40   27.30
 -10   4  -1   45.80   72.59
 -10  -4   1  -17.90  117.09
  10   4   1   95.39   35.20
   0  -5  -1   -1.40    3.50
   0   5  -1    3.60   13.30
   0   5   1   -0.50    4.60
   0  -5   1   -0.70    9.60
   0   5  -1   -2.30    4.60
   0  -5   1    0.30    4.00
   0  -5  -1    1.10   10.70
   0   5   1   -1.40   13.20
   1   5  -1  163.28   18.60
  -1   5   1  183.58   35.30
   1  -5  -1  181.78   24.00
  -1   5  -1   29.40   19.50
  -1  -5   1  175.38   26.50
  -2   5   1  274.57   18.50
  -2  -5  -1  318.27   32.80
   2  -5   1  261.47   28.50
   2   5  -1  259.17   24.40
   2   5  -1  280.07   17.80
  -2   5   1  290.57   49.90
   2  -5   1  299.57   24.90
   2   5  -1  289.17   24.50
   2  -5  -1  262.17   23.30
  -2  -5   1  298.97   40.30
   2   5   1  293.77   18.10
   2  -5  -1  266.77   28.10
   2   5   1  273.57   24.00
  -2   5  -1  297.57   21.10
   2   5   1  308.17   26.30
  -2   5  -1  323.57   52.49
   3  -5   1  181.48   27.40
  -3  -5  -1  152.98   28.90
   3  -5   1  161.08   23.70
   3   5   1  186.08   21.20
   3   5   1  162.68   23.40
  -3   5  -1  182.48   20.90
  -3   5  -1  177.48   45.50
   3   5   1  173.88   16.10
   4   5  -1   95.99   19.10
   4   5  -1   97.19   20.70
  -4  -5  -1   74.69   25.40
   4   5  -1   93.29   15.70
   4  -5   1   82.99   19.80
  -4   5   1  112.69   44.20
  -4  -5  -1   20.70   39.70
   4  -5   1   61.69   17.40
  -4   5   1  106.29   19.50
   4  -5  -1   81.99   19.60
  -4  -5   1   81.09   26.20
  -4   5  -1   55.19   35.20
  -4   5  -1   91.89   22.40
   4   5   1   63.29   14.00
   4  -5  -1  107.79   21.40
   4   5   1   45.90   15.90
  -5   5   1  397.76   79.69
  -5  -5   1  483.75   61.39
  -5  -5   1  388.26   98.19
   6  -5   1   49.70   17.80
   6   5  -1    1.90   15.80
   6   5  -1   -5.80    9.80
  -6   5   1   13.40   26.50
   6  -5   1   41.70   19.00
  -6  -5  -1   73.89   58.69
  -6  -5  -1   46.40   29.90
  -6   5   1    6.60   33.50
  -6  -5   1   -8.40   39.50
   6  -5  -1   -5.90   10.90
  -6  -5   1   -2.30   28.80
   6   5   1   50.69   20.90
  -6   5  -1   25.20   31.40
  -6   5  -1   31.90   38.80
   6   5   1   47.20   16.90
   6  -5  -1    5.10   12.90
   7   5  -1  180.18   31.40
   7   5  -1  142.79   31.90
  -7   5   1  121.69   59.39
  -7  -5  -1   21.30   42.80
  -7  -5  -1   15.60   53.49
  -7  -5   1  169.38   48.90
   7  -5  -1  165.58   34.10
   7  -5  -1  162.18   28.40
  -7   5  -1   14.30   35.20
  -7  -5   1  188.28   83.69
   8   5  -1    1.10   18.10
  -8   5   1   -9.00   37.40
  -8  -5  -1   14.00   71.59
   8  -5   1   -0.30   17.80
   8   5  -1   13.80   16.50
  -8   5  -1    7.40   40.20
   8   5   1    4.20   16.10
  -8  -5   1   21.70   82.39
   8  -5  -1    3.00   16.90
   8  -5  -1    7.40   17.60
   8   5   1    0.60   15.30
  -9   5   1  170.58   80.79
   9  -5   1   18.10   25.80
   9   5  -1  179.68   35.90
   9   5  -1  167.98   40.00
  -9  -5  -1  -15.10   69.89
  -9   5  -1   49.70   55.69
  -9  -5   1  125.49  106.29
   9   5   1   10.20   19.00
   9   5   1    4.60   21.50
   9  -5  -1  168.38   42.60
  10   5  -1   13.40   23.50
 -10   5   1   -1.30   48.40
  10   5  -1   -0.30   23.40
 -10  -5  -1   33.10   92.19
  10  -5   1    4.80   22.60
  10  -5  -1   -4.10   21.50
 -10   5  -1   -6.40   64.39
  10   5   1   -9.00   23.60
  10   5   1   11.40   21.60
 -10  -5   1  -31.10  100.29
   0  -6   1   71.49   18.60
   0   6  -1   71.99   13.30
   0   6  -1   66.29   20.40
   0  -6  -1   67.19   17.50
   0  -6  -1   62.49    7.60
   0  -6   1   66.39    8.40
   0   6   1   62.79   20.20
   0   6   1   58.79   10.80
   1  -6   1  187.18   17.90
  -1   6   1  379.26   46.80
   1  -6   1  217.38   29.90
  -1  -6  -1  218.58   31.10
  -1  -6   1  351.56   34.70
  -1   6  -1  178.88   17.00
   1   6   1  216.48   27.20
   1  -6  -1  319.17   28.20
  -1   6  -1  207.88   39.00
   1   6   1  195.98   19.60
   2   6  -1  317.57   27.00
  -2   6   1  290.97   19.90
  -2   6   1  254.07   46.50
   2   6  -1  286.57   26.00
   2  -6  -1  326.37   33.50
  -2  -6   1  322.57   42.90
   2  -6  -1  281.27   24.40
  -3  -6  -1  162.58   30.30
   3   6  -1  152.08   13.70
   3  -6   1   97.89   21.60
  -3   6   1  149.19   13.70
   3   6  -1  136.19   21.10
  -3   6   1  170.68   46.70
   3   6  -1  147.89   21.70
   3  -6   1  109.79   20.50
  -3   6  -1  129.09   18.20
   3   6   1  109.79   13.30
  -3   6  -1  106.69   37.80
   3  -6  -1  142.09   22.10
   3   6   1  123.79   22.50
   3   6   1   98.69   19.90
   3  -6  -1  157.98   26.20
  -3  -6   1  145.39   31.20
   4   6  -1  133.79   25.70
  -4   6   1  162.88   18.50
  -4   6   1  151.88   49.90
   4   6  -1  155.08   17.50
   4   6  -1  161.68   26.00
   4  -6  -1  161.58   28.10
  -4  -6   1  171.68   37.60
   4  -6  -1  187.68   27.30
   5   6  -1   10.10   12.20
  -5  -6  -1    0.10   20.30
   5  -6   1    1.10   13.70
   5  -6   1    4.00   14.30
  -5   6   1   10.20   15.50
  -5   6   1    4.20   23.10
   5   6  -1   14.20   10.30
  -5  -6  -1   -9.90   38.50
   5  -6  -1    9.00   14.80
   5  -6  -1   10.00   13.30
   5   6   1    3.10   10.90
  -5   6  -1   23.40   19.80
   5   6   1    1.70    8.30
  -5  -6   1   11.60   22.90
  -5   6  -1    7.40   28.00
   6  -6   1  134.49   30.20
   6  -6   1  123.69   25.40
  -6  -6  -1  189.78   81.29
  -6  -6  -1  133.79   38.70
  -6   6  -1  200.68   67.59
   6   6   1  120.59   28.40
  -6  -6   1  -15.10   39.20
  -6  -6   1   23.40   29.40
   6   6   1  147.39   25.40
  -6   6  -1  111.69   35.20
  -7   6   1   68.49   49.99
   7   6  -1   62.59   20.80
   7  -6   1   38.00   21.40
  -7  -6  -1   24.60   59.19
  -7  -6  -1   28.40   42.80
   7   6  -1   61.99   24.60
   7  -6   1   23.20   16.40
  -7   6  -1   28.80   39.60
   7   6   1   27.00   17.90
   7  -6  -1   54.89   23.40
  -7  -6   1   61.99   67.49
  -7  -6   1   57.79   42.20
   7   6   1   25.60   20.20
   7  -6  -1   48.80   19.80
  -8   6   1   68.99   53.69
   8   6  -1   80.09   25.00
  -8  -6  -1   -7.30   67.09
   8   6  -1   89.29   31.10
   8  -6   1   12.00   19.30
   8   6   1   12.90   21.90
   8  -6  -1   81.89   28.30
  -8   6  -1   -8.30   38.70
  -8  -6   1   94.89   90.39
   8   6   1   20.10   18.60
   8  -6  -1   88.69   26.20
  -9   6   1   51.19   64.09
  -9  -6  -1   -5.10   81.79
   9  -6   1   -1.00   23.60
   9   6  -1   65.79   26.40
   9   6  -1   57.89   30.30
  -9   6  -1   16.00   49.10
   9  -6  -1   69.49   31.10
   9   6   1    2.00   20.50
  -9  -6   1   80.79  103.59
   9   6   1   -1.80   19.70
 -10   6   1   -6.20   55.49
 -10  -6  -1    5.30   88.79
  10   6  -1   -6.70   25.60
  10  -6   1    8.80   25.50
  10   6  -1   12.80   26.10
  10   6   1    8.90   27.10
 -10  -6   1   11.30  111.89
  10  -6  -1   13.30   26.70
 -10   6  -1   16.10   65.19
  10   6   1   18.20   32.40
   0  -7  -1  175.58   12.90
   0   7  -1  172.88   18.90
   0   7   1  158.38   28.70
   0   7   1  162.98   18.00
   0  -7  -1  162.68   27.10
   0   7  -1  191.48   33.20
   0  -7   1  185.28   13.70
   0  -7   1  155.58   28.80
   1  -7   1   10.90    7.40
  -1   7   1   16.50    7.70
   1  -7   1   24.90   13.20
   1   7  -1   17.40    9.00
  -1   7   1   15.00   19.30
  -1  -7  -1   26.90   15.10
   1   7  -1   19.50   13.30
   1   7   1   15.30    9.40
  -1   7  -1    7.30    6.20
  -1   7  -1    8.10   18.00
  -1  -7   1   16.00   14.20
   1   7   1   10.30   10.50
   1  -7  -1    8.70   11.00
   1  -7  -1   13.70    7.50
   2  -7   1  139.99   25.90
   2  -7   1  139.09   19.20
  -2  -7  -1  208.18   34.30
   2   7  -1   84.99   16.90
  -2   7   1  106.09   13.50
   2   7  -1   86.89   17.90
  -2   7   1   88.69   32.50
  -2  -7   1  117.39   28.80
   2  -7  -1  109.49   17.40
  -2   7  -1  158.08   15.50
   2   7   1  134.99   22.50
   2   7   1  126.19   19.60
  -2   7  -1  156.48   41.20
  -2  -7   1  100.79   10.90
  -2  -7   1  102.49    9.50
   2  -7  -1   74.49   20.80
   3  -7   1  171.48   30.80
  -3  -7  -1  155.38   31.60
   3  -7   1  170.68   25.50
  -3   7   1   64.89   32.40
   3   7   1  192.78   28.00
  -3  -7   1   58.39   24.60
  -3   7  -1  161.38   45.20
  -3   7  -1  151.28   17.10
   3   7   1  167.58   13.90
   3   7   1  140.79   24.30
   4   7  -1   84.99   21.30
  -4   7   1   70.39   12.30
  -4   7   1   51.39   34.30
   4   7  -1   71.39   13.10
   4  -7   1  178.78   30.20
   4   7  -1   59.19   19.80
  -4  -7  -1  190.78   36.00
  -4   7  -1  209.88   57.79
   4   7   1  207.88   32.00
   4  -7  -1   56.99   20.60
  -4  -7   1   56.59   27.10
   4   7   1  127.69   21.70
   4  -7  -1   63.89   18.70
   5   7  -1    4.70   13.50
   5   7  -1   -4.00   11.40
   5  -7   1   67.39   20.90
  -5   7   1    5.10   11.70
  -5  -7  -1   79.99   28.80
   5  -7   1   71.09   22.60
  -5   7   1   28.30   37.90
   5   7  -1    1.40    8.20
  -5  -7  -1   11.50   48.60
   5  -7  -1    7.40   15.60
  -5   7  -1   36.50   38.70
  -5  -7   1    3.30   20.90
   5   7   1   59.79   20.30
  -5   7  -1   60.89   17.50
   5  -7  -1   -4.60   10.90
   5   7   1   54.29   14.20
  -6  -7  -1   -0.70   25.30
   6  -7   1    0.60   12.20
   6  -7   1    7.20   15.70
   6   7  -1   61.19   23.10
  -6   7   1   47.60   42.00
   6   7  -1   54.49   16.50
  -6  -7  -1   13.70   49.60
  -6   7  -1   16.90   37.90
   6  -7  -1   68.69   22.30
   6  -7  -1   58.39   22.50
   6   7   1   -2.90   16.90
  -6  -7   1   27.80   54.99
  -6  -7   1   53.89   33.70
   7   7  -1    5.60   12.70
  -7  -7  -1   33.20   42.60
   7   7  -1    2.30   16.40
  -7  -7  -1   77.59   75.09
   7  -7   1   70.89   23.70
   7  -7   1   36.80   22.10
  -7   7   1   16.60   37.90
  -7  -7   1   27.20   60.19
   7  -7  -1    1.20   14.40
  -7  -7   1   -1.40   35.60
   7  -7  -1    4.60   15.40
  -7   7  -1   52.09   49.99
   7   7   1   41.50   24.20
   7   7   1   47.80   18.00
   8  -7   1   64.99   28.60
   8   7  -1   30.80   26.10
  -8   7   1   36.10   47.00
   8  -7   1   74.49   27.90
   8   7  -1   37.20   20.10
  -8  -7  -1  121.19   93.09
   8   7   1   64.89   23.30
  -8   7  -1   17.10   47.30
  -8  -7   1   13.50   67.49
   8   7   1   58.99   29.10
   8  -7  -1   23.00   22.80
   8  -7  -1   42.80   23.40
  -9   7   1   -3.30   47.20
   9  -7   1   96.49   37.50
   9   7  -1    7.40   21.90
   9   7  -1    9.40   21.30
  -9  -7  -1   86.49  101.29
  -9  -7   1   52.79  103.19
   9   7   1   73.29   32.70
  -9   7  -1   32.60   58.49
   9   7   1  113.49   32.80
 -10   7   1    3.20   61.49
 -10  -7  -1   53.39  116.99
  10  -7   1   98.39   38.00
  10   7  -1    3.00   23.90
 -10   7  -1   95.19   84.29
  10  -7  -1    7.40   26.10
  10   7   1  105.29   42.40
 -10  -7   1   18.20  101.39
   0   8  -1  166.28   19.10
   0  -8  -1  150.78   28.70
   0   8  -1  123.69   27.70
   0   8   1  159.78   30.50
   0  -8  -1  168.68   13.10
   0  -8   1  168.98   30.60
   0   8   1  170.08   19.10
   0  -8   1  164.68   13.50
   1   8  -1   75.49   16.10
   1   8  -1   57.59   17.50
  -1   8   1   62.49   12.20
  -1   8   1   79.79   28.00
   1  -8   1   10.50   13.00
   1  -8  -1   71.79   12.10
   1  -8  -1   49.00   17.40
  -1  -8   1   86.59   23.30
  -1   8  -1   -1.60   19.30
  -2   8   1  135.49   15.20
   2   8  -1  113.89   20.90
  -2   8   1  132.09   38.90
   2   8  -1  143.39   22.00
   2  -8  -1  144.59   20.00
   2  -8  -1  105.09   27.10
  -2  -8   1  124.69   30.60
  -3   8   1  492.85   76.09
  -3  -8   1  465.95   49.60
   4  -8   1   70.29   20.50
  -4  -8  -1   48.60   24.00
   4   8  -1  100.19   14.30
   4   8  -1   96.59   23.20
   4  -8   1   57.59   24.00
   4   8  -1  103.79   24.50
  -4   8   1  107.69   46.50
  -4   8   1   87.39   12.90
   4  -8  -1  102.89   24.10
   4   8   1   69.29   12.40
   4  -8  -1   72.39   24.10
  -4   8  -1   64.19   13.80
  -4  -8   1  121.99   33.60
  -4   8  -1   83.89   39.00
   4   8   1   71.49   19.80
   4   8   1   60.59   20.30
   5   8  -1   -5.90    7.70
  -5   8   1   -4.00   10.50
  -5   8   1   20.00   38.80
  -5  -8  -1   24.60   23.60
   5   8  -1   -5.50   10.60
   5   8  -1    4.70   15.30
   5  -8   1   17.40   17.50
   5  -8   1   15.80   14.70
  -5  -8  -1   30.10   50.49
   5   8   1   18.40   15.60
  -5  -8   1   -2.10   23.30
   5   8   1   24.70   10.70
   5  -8  -1    6.40   12.60
  -5   8  -1   17.70   36.90
  -5   8  -1   23.70   14.70
   5  -8  -1    8.00   17.60
   6   8  -1  120.89   29.80
  -6  -8  -1  -13.00   46.80
  -6   8   1  199.98   70.59
  -6  -8  -1    9.50   26.10
   6   8  -1  145.59   23.10
  -6   8  -1   18.30   38.10
   6  -8  -1  104.39   28.10
  -6  -8   1  100.29   74.99
   6  -8  -1  152.18   33.40
  -6  -8   1  127.59   40.90
  -7   8   1   -0.20   32.80
   7  -8   1   32.10   20.70
  -7  -8  -1   58.19   74.89
   7  -8   1   28.90   21.50
   7   8  -1    6.70   19.10
  -7  -8  -1   36.50   41.50
   7   8  -1    2.70   13.10
  -7  -8   1    6.70   35.90
   7   8   1   56.09   18.90
  -7   8  -1   28.90   47.40
   7  -8  -1    9.60   15.80
   7   8   1   37.90   23.40
  -7  -8   1  -21.00   52.49
   7  -8  -1   -2.90   18.50
   8   8  -1   98.99   34.50
   8   8  -1   96.19   28.70
   8  -8   1   49.00   26.30
  -8  -8  -1   71.29   86.09
  -8   8   1   63.59   57.79
   8  -8   1   43.60   24.90
   8   8   1   52.89   25.90
  -8  -8   1  101.29   87.99
   8  -8  -1   83.59   31.40
   8  -8  -1  101.79   30.40
   8   8   1   54.99   28.80
  -8   8  -1   28.60   52.59
  -9   8   1   30.30   55.19
   9  -8   1   -0.30   26.50
   9   8  -1    5.70   26.70
  -9  -8  -1   34.60  109.09
   9   8   1   12.10   27.40
  -9   8  -1    0.10   52.19
   9  -8  -1    7.40   22.10
  -9  -8   1  -15.60  103.09
   0   9   1  190.78   35.10
   0  -9  -1  166.28   13.50
   0  -9   1  171.08   14.10
   0   9  -1  158.68   22.00
   0  -9   1  179.48   34.10
   0   9   1  183.98   19.80
   0   9  -1  126.29   29.20
   0  -9  -1  182.38   34.60
   1   9  -1    1.80   12.10
  -1   9   1   13.10    8.60
   1  -9   1   32.70    9.50
  -1  -9  -1   31.70   18.10
  -1   9   1   -7.30   16.80
   1   9  -1    3.40    9.70
   1  -9   1   31.60   15.90
  -1   9  -1   36.00   11.70
   1   9   1   46.60   19.90
   1  -9  -1    5.60    7.40
   1  -9  -1   12.20   14.90
  -1   9  -1   32.60   23.50
  -1  -9   1   19.20   17.20
   1   9   1   32.60   12.60
   2   9  -1  275.37   30.40
   2   9  -1  272.27   27.10
  -2   9   1  260.27   51.29
   2  -9   1   55.09   22.90
  -2  -9   1  268.07   43.00
   2  -9  -1  264.07   42.50
  -3  -9  -1    8.60    8.80
   3   9  -1   -3.80   11.10
  -3  -9  -1    4.70   15.60
  -3  -9  -1   13.30   12.40
   3  -9   1   11.30   19.30
  -3   9   1    8.10   28.10
   3  -9   1   15.20   11.60
   3   9  -1    0.90    8.40
  -3   9   1    2.90    7.10
   3   9   1   13.50   12.40
   3   9   1    6.70   11.20
  -3  -9   1   -1.20   15.80
  -3   9  -1   11.50   28.10
  -3  -9   1   -4.60    9.20
  -3   9  -1   10.80    8.70
   3  -9  -1    8.50   17.40
   3  -9  -1   -0.20    9.70
  -4   9   1    5.20    7.70
   4  -9   1   10.40   12.80
   4  -9   1   31.60   22.30
   4   9  -1   11.30   13.00
  -4  -9  -1    6.70   19.70
   4   9  -1    7.50   12.50
  -4   9   1    6.30   31.40
   4   9  -1    8.40    7.30
  -4   9  -1    8.80   10.00
   4  -9  -1   -1.70   19.00
   4  -9  -1    9.40   12.70
   4   9   1    9.10   13.40
  -4  -9   1   10.80   20.90
   4   9   1    4.90   10.50
  -4   9  -1   -3.30   30.90
   4   9   1    6.00    7.60
   5  -9   1    5.90   20.50
   5  -9   1   22.90   15.30
  -5  -9  -1   21.70   24.30
  -5   9   1   27.00   39.60
   5   9  -1   36.20   21.00
   5   9  -1   43.30   13.10
   5   9  -1   34.10   17.70
   5  -9  -1   27.50   16.50
  -5   9  -1   10.80   13.80
   5   9   1   19.00   11.20
  -5  -9   1   40.80   26.60
   5   9   1   24.10   18.60
   5  -9  -1   23.70   24.00
  -5   9  -1    8.90   35.10
  -6   9   1   20.10   45.00
   6   9  -1   22.50   15.50
  -6  -9  -1    1.80   58.69
   6  -9   1   -5.20   20.50
   6   9  -1   38.20   22.00
  -6  -9  -1   -5.10   24.30
   6  -9   1   18.60   16.50
   6  -9  -1   35.60   22.80
   6   9   1   15.10   14.10
  -6  -9   1   16.10   29.30
  -6   9  -1   -1.40   37.80
  -6  -9   1    2.60   54.59
   6   9   1   14.90   18.10
   6  -9  -1   25.90   17.50
   7  -9   1   20.40   23.90
   7   9  -1   20.50   23.30
  -7  -9  -1   26.20   74.09
  -7   9   1   41.10   49.50
   7  -9   1   21.80   18.80
  -7  -9  -1   20.50   38.30
   7  -9  -1   29.80   22.50
   7  -9  -1   49.20   25.40
  -7   9  -1   -2.50   42.10
  -7  -9   1   19.90   69.69
   7   9   1   20.10   23.60
  -7  -9   1   24.50   38.60
  -8  -9  -1  107.59   85.89
  -8   9   1   92.89   65.79
   8  -9   1  129.99   34.90
   8  -9   1  147.79   38.90
   8   9  -1  171.88   41.70
   8   9   1  138.99   37.70
   8  -9  -1  127.69   33.90
  -8   9  -1  183.08   87.59
   8  -9  -1  145.69   38.40
  -8  -9   1  162.08  104.69
   9  -9   1   10.80   23.70
   9   9  -1   31.50   29.00
  -9   9   1   27.90   60.89
  -9  -9  -1   21.20  124.39
   9   9   1   -1.70   28.00
  -9  -9   1   56.19  115.99
  -9   9  -1   30.60   71.59
   9  -9  -1   28.50   27.80
   0  10  -1  165.38   34.70
   0  10   1  220.48   39.70
   0 -10   1  177.88   14.90
   0 -10  -1  175.38   33.40
   0 -10  -1  182.08   14.60
   0 -10   1  170.58   35.60
   0  10   1  185.18   25.00
   0  10  -1  184.98   21.70
  -1  10   1  304.87   53.69
   1  10  -1  239.88   36.00
   1 -10  -1  248.18   38.50
  -1 -10   1  298.77   45.70
  -1  10  -1   49.40   30.40
  -2  10   1   64.49   13.90
   2  10  -1   81.39   22.40
   2 -10   1   24.40   12.00
  -2 -10  -1   12.70   17.20
   2  10  -1   56.89   16.60
   2 -10   1   33.60   20.80
  -2  10   1   90.39   37.50
   2 -10  -1   94.49   17.30
   2  10   1   24.00   12.70
   2 -10  -1   68.89   27.40
  -2  10  -1   24.30   29.30
   2  10   1   27.30   16.30
  -2 -10   1   76.39   26.60
   3  10  -1  192.08   32.30
  -3  10   1  150.58   51.09
  -3  10   1  187.18   19.40
   3  10  -1  160.88   26.70
  -3  10  -1   32.50   33.90
   3 -10  -1  181.08   26.50
   3 -10  -1  123.19   32.00
  -3 -10   1  147.99   36.30
   4  10  -1   59.39   21.90
  -4  10   1   36.80   40.70
   4  10  -1   61.89   22.60
   4 -10   1   30.80   16.60
   4 -10   1   31.90   24.50
  -4  10   1   55.49   13.10
  -4 -10  -1   67.39   30.60
  -4 -10   1   51.89   27.40
   4 -10  -1   50.09   29.80
   4 -10  -1   49.40   16.80
   4  10   1   42.90   17.70
  -4  10  -1   49.90   13.50
  -4  10  -1   16.00   35.00
   4  10   1   40.00   20.90
   5  10  -1   57.39   24.50
   5  10  -1   24.10   17.90
  -5  10   1   65.59   48.60
   5 -10   1   95.69   25.60
  -5 -10  -1   76.39   31.10
   5 -10   1   71.09   32.70
  -5  10  -1   53.49   45.10
   5 -10  -1   42.30   20.30
   5 -10  -1   44.70   26.00
   5  10   1   85.99   26.80
  -5 -10   1   34.50   26.90
   6 -10   1   11.60   19.90
  -6 -10  -1   20.30   59.99
   6  10  -1   20.40   18.30
  -6 -10  -1   -9.10   25.10
   6 -10   1   -0.10   17.40
  -6  10   1  -16.00   35.60
  -6 -10   1   18.90   56.99
  -6 -10   1   15.00   27.40
   6 -10  -1   11.60   18.20
   6  10   1    1.30   17.70
  -6  10  -1   -9.00   39.40
   6 -10  -1   12.80   21.50
   7 -10   1   70.89   26.40
  -7  10   1  139.39   66.69
   7  10  -1  166.08   39.50
  -7 -10  -1   70.09   49.10
   7 -10   1   48.60   26.00
  -7 -10  -1   41.20   80.89
  -7 -10   1  159.28  104.59
   7  10   1   78.09   32.70
  -7 -10   1  125.49   49.00
   7 -10  -1  150.38   36.20
  -7  10  -1   46.70   49.90
   7 -10  -1  153.68   35.70
  -8 -10  -1   19.20   83.29
   8 -10   1   35.80   26.10
   8  10  -1   13.00   22.20
   8 -10   1   40.10   32.80
  -8  10   1   24.50   55.99
  -8 -10   1   30.30   84.19
   8 -10  -1   22.70   22.70
   8 -10  -1   17.20   26.90
  -8  10  -1   30.50   58.69
   8  10   1   30.90   26.70
  -9 -10  -1   -0.90  101.99
  -9  10   1   54.39   70.99
   9  10  -1   29.40   30.70
   9 -10   1   18.50   26.20
  -9  10  -1    7.00   59.29
   9 -10  -1   53.69   32.70
  -9 -10   1   32.70  127.69
   9  10   1    4.70   28.60
   0  11  -1  113.09   21.10
   0  11  -1   83.89   27.30
   0  11   1   77.69   17.30
   0  11   1   74.89   28.00
   0 -11   1   83.19   25.30
   0 -11  -1   80.89   25.30
   0 -11   1   92.39   11.20
  -1 -11  -1   73.59   26.90
   1  11  -1   -0.40   13.80
  -1  11   1   -0.90   27.80
   1 -11   1   50.79   23.90
   1 -11   1   57.49   13.30
  -1 -11   1   -2.00   15.00
   1  11   1   40.40   20.70
  -1  11  -1   39.00   13.40
  -1  11  -1   58.29   31.00
   1  11   1   63.99   17.10
   1 -11  -1    1.20   16.20
  -2  11   1  163.08   50.49
  -2  11   1  135.99   20.20
   2 -11   1   26.90   23.70
   2  11  -1  118.09   27.10
   2  11  -1  116.99   23.90
   2 -11  -1  140.89   20.90
  -2  11  -1   13.60   36.30
   2 -11  -1  170.38   40.20
  -2 -11   1  165.98   37.60
  -3 -11  -1   43.70   23.30
   3  11  -1  102.59   26.20
   3 -11   1   49.60   26.10
   3  11  -1  117.09   24.60
  -3  11   1  124.09   48.80
   3 -11   1   46.70   17.80
   3 -11  -1   87.49   30.10
  -3  11  -1   54.69   14.00
   3  11   1   41.30   18.90
  -3  11  -1   93.59   45.20
  -3 -11   1  125.09   34.40
   3  11   1   34.50   16.80
   3 -11  -1   92.39   20.50
   4 -11   1    8.90   15.90
   4  11  -1   49.40   20.50
  -4 -11  -1    8.30   19.00
   4 -11   1    4.90   28.00
   4  11  -1   50.49   19.60
  -4  11   1   71.89   47.20
  -4 -11   1   51.39   28.30
   4 -11  -1   65.89   33.60
   4 -11  -1   71.59   22.10
  -4  11  -1    9.50   11.90
   4  11   1   18.40   19.00
   4  11   1    6.40   13.40
  -4  11  -1   20.20   37.10
  -5  11   1  106.79   58.89
   5  11  -1  119.49   30.30
   5  11  -1  109.09   28.40
  -5 -11  -1    5.70   22.30
   5 -11   1   11.80   23.60
   5 -11  -1   98.69   27.30
   5  11   1   21.70   20.60
  -5 -11   1  114.29   36.80
  -5  11  -1   22.60   42.50
   5 -11  -1  184.38   41.80
   6  11  -1    0.10   18.80
  -6 -11  -1   68.59   36.60
   6 -11   1   49.20   24.00
   6 -11   1   63.19   24.90
  -6  11   1   -5.10   38.20
  -6 -11  -1   51.79   75.99
  -6 -11   1    1.00   33.20
   6 -11  -1    4.90   24.80
   6 -11  -1   -5.70   13.60
  -6  11  -1   45.90   53.49
   6  11   1   46.60   25.20
  -7 -11  -1   10.00   48.00
   7 -11   1   22.50   25.10
   7  11  -1   73.09   30.80
  -7 -11  -1    2.10   78.69
  -7  11   1   82.89   57.89
   7 -11   1   22.60   22.10
  -7 -11   1   40.20   78.69
  -7  11  -1   15.50   47.50
   7  11   1   25.10   25.90
   7 -11  -1   63.29   28.20
   7 -11  -1   70.39   26.40
  -7 -11   1   65.69   49.99
  -8  11   1   12.00   53.39
   8  11  -1   11.00   26.50
   8 -11   1   11.70   29.20
   8 -11   1   -4.30   19.70
  -8 -11  -1   -9.90   72.49
   8  11   1   -6.80   23.90
  -8 -11   1   10.60   88.29
   8 -11  -1    4.90   27.60
  -8  11  -1  -24.70   37.10
   8 -11  -1   15.70   22.80
  -9 -11  -1   48.40  127.99
   9 -11   1   81.79   35.70
  -9  11   1    7.50   46.90
   9  11  -1    6.80   22.80
  -9  11  -1   39.30   65.79
   9  11   1   59.29   34.40
  -9 -11   1    7.60  107.69
   9 -11  -1   -1.80   26.80
   0  12   1    6.10   24.90
   0 -12  -1   22.00   18.20
   0  12  -1   22.70   25.20
   0 -12   1   -2.70   17.40
   0  12  -1   15.40   11.80
   0  12   1   12.50   12.20
   1  12  -1   -0.80    9.20
  -1  12   1  -15.10   24.70
  -1 -12  -1   27.60   22.60
   1 -12   1   12.80   20.70
   1 -12   1   16.80   11.70
   1  12  -1   -8.00   15.90
  -1  12   1    2.60    8.60
   1 -12  -1    1.50   10.20
  -1  12  -1   18.20   25.30
   1 -12  -1    6.90   20.90
  -1 -12   1    0.90   17.20
   1  12   1    7.60   12.20
   1  12   1   12.10   18.00
  -1  12  -1   13.70   11.10
   2 -12   1  100.59   20.10
   2 -12   1   84.49   32.40
  -2  12   1   20.70   31.90
  -2 -12  -1   86.19   30.20
  -2  12  -1  129.99   45.80
   2  12   1   64.79   23.00
   2 -12  -1   -0.50   24.20
  -2  12  -1   95.69   19.20
   2  12   1  117.79   24.80
  -2 -12   1    3.10   19.80
  -3 -12  -1   -2.70   21.10
  -3  12   1    2.40   10.90
   3 -12   1   -1.10   21.00
   3 -12   1   -1.20   12.40
   3  12  -1    1.20   12.80
  -3  12   1   24.40   36.10
   3  12  -1   -4.80   12.70
   3  12   1    4.20   15.50
  -3  12  -1   -0.40   11.10
   3 -12  -1    2.20   25.60
  -3 -12   1   16.40   21.60
  -3  12  -1   -5.60   32.10
   3 -12  -1    0.20   12.90
   3  12   1   -6.10   11.30
  -4 -12  -1   97.59   34.30
  -4  12   1   -1.70   33.30
   4  12  -1   18.60   17.30
   4 -12   1   92.39   38.10
   4 -12   1   74.39   21.70
   4  12   1   75.69   25.10
   4  12   1   78.29   23.80
  -4  12  -1   80.39   46.10
   4 -12  -1   24.00   27.20
  -4 -12   1    4.00   24.00
   5 -12   1    2.70   16.80
  -5 -12  -1   -8.90   23.50
  -5  12   1   -1.10   41.30
   5  12  -1    3.10   13.40
   5 -12   1   10.60   29.50
   5  12  -1    2.60   14.20
  -5 -12   1    9.40   28.00
   5 -12  -1    2.50   27.30
   5  12   1    6.00   19.10
  -5  12  -1  -17.70   39.10
   5 -12  -1    4.70   18.00
  -6 -12  -1   -6.20   61.19
   6  12  -1   28.10   22.90
   6 -12   1   -0.10   27.10
  -6  12   1   30.20   46.10
  -6 -12  -1   -1.20   29.20
   6 -12   1    4.80   16.80
   6 -12  -1   44.00   21.80
   6  12   1   -0.30   21.10
  -6 -12   1   36.20   34.80
  -6  12  -1    8.10   40.40
   6 -12  -1   31.20   27.90
  -7  12   1   83.49   68.49
   7  12  -1  102.99   34.10
  -7 -12  -1   12.50   79.29
   7 -12   1    6.20   26.30
   7 -12  -1  125.69   34.50
   7  12   1    6.00   25.70
  -7  12  -1  -14.60   50.69
   7 -12  -1  120.79   38.10
  -7 -12   1  125.59   55.99
  -7 -12   1  134.09  107.39
   8 -12   1    4.30   35.10
   8 -12   1   15.80   29.80
   8  12  -1    2.10   22.90
  -8  12   1  -11.10   46.90
  -8 -12  -1   35.10   93.39
   8 -12  -1   -0.40   27.90
   8 -12  -1   -8.20   26.80
  -8  12  -1    3.90   53.79
   8  12   1    7.70   29.80
  -8 -12   1   63.79  103.19
   0  13   1   -7.90   20.80
   0  13   1    9.90   12.90
   0 -13  -1    5.70   18.90
   0  13  -1   -0.70   11.20
   0 -13   1    3.90   17.20
   0  13  -1   11.40   21.60
   1 -13   1   67.79   30.60
   1  13  -1   13.50   13.10
  -1 -13  -1   73.39   28.90
  -1  13   1   16.40   28.70
   1  13  -1   -0.20   16.60
   1 -13  -1  -18.60   20.70
  -1  13  -1   66.29   35.80
  -1 -13   1    6.80   20.60
  -1  13  -1   44.30   15.60
   1  13   1  105.19   30.90
   1  13   1   78.69   21.90
   2  13  -1   31.50   19.60
   2 -13   1  -15.10   23.80
  -2  13   1   51.29   39.20
  -2 -13  -1   -1.90   22.00
   2  13  -1   36.80   18.70
   2 -13   1    3.10   15.60
  -2  13   1   27.50   13.70
  -2  13  -1    3.50   11.00
   2 -13  -1   32.40   16.90
   2  13   1    6.00   11.90
  -2  13  -1   -2.60   27.90
   2 -13  -1   32.70   30.00
  -2 -13   1   41.40   27.00
   2  13   1    6.90   16.40
  -3  13   1   -7.60   33.70
   3 -13   1   -2.60   26.30
   3  13  -1   -1.80   15.40
  -3  13   1    3.30   14.50
   3  13  -1   -8.70   10.90
   3 -13   1   16.20   16.70
  -3 -13  -1   27.60   25.30
  -3  13  -1   27.10   15.70
  -3 -13   1   12.10   20.40
   3  13   1   17.80   16.40
   3 -13  -1   -0.10   14.40
   3  13   1   13.60   16.80
  -3  13  -1   12.90   35.40
   3 -13  -1  -15.10   25.90
   4 -13   1  -18.40   23.10
   4  13  -1    3.00   15.10
  -4  13   1   26.30   36.90
  -4 -13  -1   10.70   23.80
   4  13  -1    1.00   15.40
   4 -13   1    1.40   16.40
  -4  13  -1    9.30   36.50
   4 -13  -1   -1.30   28.90
   4  13   1    7.40   15.90
   4 -13  -1   -4.40   13.60
   4  13   1    1.70   14.30
  -4 -13   1    0.10   21.80
   5 -13   1    0.00   26.90
   5  13  -1    5.00   18.50
  -5  13   1   40.50   42.10
   5 -13   1    6.90   17.60
  -5 -13  -1    6.10   23.90
   5  13  -1   35.80   24.70
   5 -13  -1   15.70   18.00
  -5  13  -1   -4.20   42.50
   5  13   1    7.90   18.90
   5 -13  -1    2.90   27.20
  -5 -13   1   20.40   25.60
  -6  13   1    2.30   52.19
   6 -13   1   10.20   30.70
  -6 -13  -1   17.90   32.80
  -6 -13  -1   25.20   80.19
   6  13  -1   35.20   29.30
   6 -13   1   31.20   24.10
  -6  13  -1   41.90   52.19
   6  13   1   16.80   24.70
   6 -13  -1   15.00   21.40
  -6 -13   1   19.50   35.00
   6 -13  -1   36.00   26.60
   7 -13   1    8.30   25.60
   7 -13   1  -25.80   29.30
  -7 -13  -1   -8.50   77.39
  -7  13   1   46.90   60.69
   7  13  -1   24.50   27.50
   7 -13  -1   -7.30   24.30
   7 -13  -1   30.80   24.50
  -7 -13   1   60.19   95.49
  -7  13  -1  -29.30   42.70
  -7 -13   1   14.20   50.59
   7  13   1    2.70   28.30
   8 -13   1   11.20   41.00
  -8 -13  -1   10.70  112.79
   8 -13   1   10.30   27.30
  -8  13   1    6.40   59.49
   8  13  -1   27.80   30.90
  -8  13  -1   -4.70   55.29
   8  13   1   -3.90   28.10
   8 -13  -1   16.20   34.30
   8 -13  -1   26.80   26.20
  -8 -13   1   17.60   87.99
   0 -14  -1    8.50   22.40
   0  14   1   -0.90   20.10
   0  14  -1    1.90   12.00
   0 -14   1    7.40   21.60
   0  14   1   -0.90   11.10
   0  14  -1    5.60   21.60
   1  14  -1   54.49   27.30
  -1  14   1   50.39   17.20
  -1 -14  -1   15.40   21.30
  -1  14   1   61.89   34.90
   1 -14   1   -7.30   21.50
   1  14  -1   66.19   21.10
   1 -14  -1   69.09   35.20
  -1 -14   1   63.69   30.20
  -1  14  -1   35.90   32.50
   1  14   1    7.70   18.90
  -1  14  -1   20.20   14.70
   2  14  -1    3.70   18.20
  -2 -14  -1   48.60   28.40
  -2  14   1   -2.90   32.70
   2 -14   1   87.09   38.00
   2  14   1   64.29   20.50
   2 -14  -1    9.80   28.80
  -2 -14   1    0.30   25.10
   2  14   1   74.79   26.30
  -2  14  -1   69.79   19.50
  -2  14  -1   94.29   43.10
   3  14  -1   10.00   14.60
  -3  14   1   13.20   34.80
  -3 -14  -1   29.10   31.40
   3  14  -1    4.20   12.70
   3 -14   1   28.00   33.70
   3 -14   1   18.50   21.20
  -3 -14   1    2.40   22.50
   3  14   1   16.70   20.20
   3 -14  -1    8.90   19.20
   3  14   1   27.30   18.50
   3 -14  -1   -2.50   24.40
  -3  14  -1   11.20   17.00
  -3  14  -1   17.00   35.40
  -4 -14  -1   41.90   32.20
   4  14  -1   -3.20   15.70
   4 -14   1   29.80   20.60
   4  14  -1   11.00   18.20
  -4  14   1  -16.30   36.60
   4 -14   1   -4.10   29.10
  -4 -14   1    8.20   23.90
  -4  14  -1   23.90   37.50
   4  14   1   32.80   22.60
   4 -14  -1    1.50   17.90
   4 -14  -1    0.40   28.60
   4  14   1   27.20   19.60
   5  14  -1    9.60   22.20
   5 -14   1   13.10   20.30
   5  14  -1   23.60   21.50
  -5  14   1   43.10   50.59
   5 -14   1   -2.40   32.50
  -5 -14  -1   -7.20   28.90
  -5 -14   1   28.20   30.60
   5 -14  -1   33.30   22.30
   5 -14  -1   24.40   32.40
  -5  14  -1    9.70   41.90
   5  14   1    7.50   19.20
  -6  14   1  -10.50   44.30
   6 -14   1   10.40   21.50
   6 -14   1    0.80   32.60
   6  14  -1   12.20   26.10
  -6 -14  -1    0.90   38.10
  -6 -14  -1   25.00   89.99
  -6  14  -1  -23.40   43.80
   6  14   1    0.20   21.60
   6 -14  -1   11.10   20.40
  -6 -14   1   -0.20   34.60
   6 -14  -1   -8.70   29.70
  -7 -14  -1   11.70   96.79
  -7  14   1   -0.30   60.69
   7 -14   1   17.90   24.30
   7 -14   1   12.20   37.10
   7  14  -1    3.10   26.10
   7  14   1    5.50   26.40
   7 -14  -1    7.50   31.90
  -7  14  -1  -25.60   47.60
  -7 -14   1  -13.40   91.19
  -7 -14   1   -4.40   53.29
   7 -14  -1    3.80   22.80
   0 -15   1    5.40   22.10
   0  15   1   -1.30   14.40
   0  15  -1    4.30   14.40
   0 -15  -1   -8.40   21.30
   0  15  -1   -6.60   19.50
   0  15   1   20.10   27.30
   1  15  -1    6.10   22.00
  -1  15   1   50.19   19.10
  -1  15   1   32.70   28.00
   1 -15   1   64.39   32.70
  -1 -15  -1   90.99   34.50
   1  15  -1   25.70   16.30
  -1  15  -1  128.09   40.90
   1  15   1   96.49   24.60
  -1  15  -1   85.29   21.30
   1 -15  -1   37.60   31.80
  -1 -15   1   38.80   28.30
   1  15   1   95.29   32.10
  -2 -15  -1  154.28   42.40
   2 -15   1  134.69   46.10
  -2  15   1  149.49   47.90
   2  15  -1  142.39   34.80
  -2  15   1  175.68   29.70
   2  15  -1  159.18   30.20
   2  15   1  126.09   31.20
  -2  15  -1  106.99   43.80
  -2  15  -1  178.08   30.20
  -2 -15   1  180.08   46.20
   2 -15  -1  155.28   47.30
   2  15   1  135.29   34.40
  -3  15   1   29.30   39.50
  -3 -15  -1   64.09   38.20
   3 -15   1   98.79   44.40
   3  15  -1   19.10   17.50
   3  15  -1   17.40   19.70
   3 -15  -1    7.30   31.40
  -3  15  -1   65.69   46.70
  -3 -15   1   38.40   31.00
   3  15   1   77.49   26.10
   3  15   1   82.99   29.80
  -4  15   1   64.89   55.09
   4  15  -1   55.09   27.30
   4  15  -1   43.70   24.50
   4 -15   1   63.69   41.90
  -4 -15  -1   72.89   41.10
   4  15   1   80.99   29.80
  -4  15  -1   75.79   51.89
  -4 -15   1   68.59   38.90
   4  15   1  110.89   31.30
   4 -15  -1   24.00   35.50
   5 -15   1   35.60   35.20
  -5 -15  -1   32.80   33.30
   5  15  -1   47.80   27.50
   5  15  -1   34.00   22.70
  -5  15   1   60.29   47.00
   5 -15   1   31.80   28.70
   5  15   1   23.90   23.70
  -5  15  -1    2.50   47.80
   5 -15  -1   27.20   36.50
  -5 -15   1   43.70   38.50
   5 -15  -1   39.60   27.80
   6 -15   1   58.19   32.80
   6 -15   1   62.89   43.30
  -6 -15  -1   50.99   44.80
   6  15  -1   25.00   29.60
  -6  15   1   15.10   45.20
  -6 -15  -1   34.20  108.39
  -6 -15   1   31.10   35.00
   6 -15  -1   32.20   38.00
   6  15   1   70.49   34.90
   6 -15  -1   23.60   29.60
  -6 -15   1   39.20   96.69
  -6  15  -1   36.30   56.19
   7  15  -1    3.90   24.80
   7 -15   1   10.80   35.00
  -7 -15  -1    5.20  105.29
  -7  15   1   -2.30   50.09
   7 -15   1   26.40   30.40
   7  15   1    1.60   28.10
  -7 -15   1   14.70   89.69
  -7  15  -1  -18.20   53.19
   7 -15  -1  -14.70   44.80
   7 -15  -1   14.70   28.40
   0  16  -1   47.50   28.50
   0 -16  -1   28.30   32.70
   0  16   1   49.50   20.50
   0  16   1   47.20   29.10
   0 -16   1   65.89   33.00
   0  16  -1   46.00   21.70
  -1  16   1   35.20   33.00
  -1 -16  -1  184.78   48.90
   1 -16   1  175.18   50.39
  -1  16  -1  193.48   46.10
   1  16   1  177.18   39.90
  -1  16  -1  174.78   31.00
   1 -16  -1   25.90   31.60
  -1 -16   1   58.39   34.60
   1  16   1  143.69   29.90
   2  16  -1   40.00   20.80
  -2  16   1   26.90   38.60
  -2  16   1   31.90   21.90
   2  16  -1   50.59   25.10
   2 -16   1   33.00   39.30
  -2 -16  -1   39.50   31.60
  -2 -16   1   48.20   34.00
   2  16   1   38.00   22.20
   2 -16  -1   34.70   33.80
   2  16   1   54.49   26.70
  -2  16  -1   30.00   21.00
  -2  16  -1   22.20   33.40
   3  16  -1  208.48   40.00
  -3  16   1  270.07   68.99
  -3 -16  -1  188.18   50.69
   3  16  -1  201.28   41.40
   3 -16   1  267.57   64.29
   3  16   1  179.08   36.20
  -3  16  -1  143.79   56.09
  -3 -16   1  215.68   53.59
   3  16   1  194.98   43.00
   3 -16  -1  179.58   49.80
   4  16  -1   21.70   24.90
   4  16  -1   26.30   21.00
   4 -16   1    8.10   35.00
  -4 -16  -1   45.20   38.70
  -4  16   1   28.00   50.79
  -4  16  -1   28.40   49.70
   4  16   1   36.00   23.60
  -4 -16   1   18.50   34.50
   4  16   1   47.60   30.10
   4 -16  -1   27.30   37.30
   5 -16   1  229.48   60.39
   5  16  -1  188.28   39.50
   5  16  -1  158.58   39.80
  -5  16   1  179.58   73.39
  -5 -16  -1  176.98   52.19
  -5 -16   1  177.78   51.79
  -5  16  -1  152.08   66.39
   5 -16  -1  137.49   52.59
   5  16   1  156.08   41.20
   6  16  -1  162.18   45.40
   6 -16   1    0.30   33.80
  -6 -16  -1   23.20   97.49
  -6  16   1  148.39   71.39
  -6 -16  -1   -8.80   44.20
   6 -16  -1  132.79   49.90
  -6  16  -1  -11.10   53.49
  -6 -16   1  112.29  106.99
  -6 -16   1  157.98   55.89
   0  17  -1   23.80   24.20
   0 -17   1   11.90   27.20
   0  17  -1   10.80   16.30
   0  17   1   18.90   22.10
   0 -17  -1    0.70   32.80
   0  17   1   19.00   18.30
  -1 -17  -1   41.20   32.80
   1  17  -1   51.49   22.20
  -1  17   1   49.80   22.80
  -1  17   1   98.29   39.00
   1  17  -1   96.49   33.00
   1 -17   1   16.70   35.30
   1  17   1   40.60   30.50
   1 -17  -1   63.69   41.70
   1  17   1   45.70   23.20
  -1  17  -1   26.50   34.60
  -1 -17   1   55.49   38.00
  -1  17  -1   34.90   21.70
   2 -17   1   19.40   40.90
   2  17  -1   79.69   26.30
  -2  17   1  109.09   48.40
  -2 -17  -1   29.30   32.50
   2  17  -1   53.19   29.60
   2 -17  -1  103.09   49.10
  -2 -17   1   58.89   36.80
   2  17   1   52.09   26.90
   2  17   1   73.09   27.90
  -2  17  -1   59.19   41.90
  -3 -17  -1   -2.90   31.90
   3  17  -1   18.50   24.30
  -3  17   1   19.80   38.50
   3 -17   1   15.50   38.60
   3  17  -1    0.70   19.90
  -3 -17   1   18.50   34.60
   3 -17  -1   -9.80   35.20
  -3  17  -1    7.60   37.10
   3  17   1    1.90   19.40
   3  17   1   25.20   22.90
  -4  17   1   72.69   51.99
   4  17  -1   60.59   28.90
   4 -17   1   46.20   39.50
   4  17  -1   89.69   33.30
  -4 -17  -1   41.10   43.90
   4  17   1   60.29   33.40
  -4 -17   1   70.89   41.40
   4  17   1   86.39   31.60
  -4  17  -1  102.19   58.99
   4 -17  -1   65.39   42.30
  -5  17   1   86.99   61.19
  -5 -17  -1  -18.90  102.39
   5  17  -1  140.19   39.20
  -5 -17  -1   -2.70   34.50
   5  17  -1  114.99   40.50
   5 -17   1  -24.90   33.20
   5  17   1   10.80   29.00
  -5  17  -1  -16.00   49.00
   5 -17  -1  107.59   47.10
  -5 -17   1  101.69   52.39
   0  18  -1    4.30   17.70
   0  18   1    3.90   18.60
   0  18   1   -1.80   25.20
   0 -18  -1    7.20   38.90
   0 -18   1  -21.00   28.00
   0  18  -1  -16.20   24.10
  -1 -18  -1   -2.30   30.60
  -1  18   1    0.90   23.10
   1  18  -1   -4.60   17.60
  -1  18   1  -20.60   26.30
   1  18  -1   12.30   24.10
   1 -18   1    7.90   38.50
  -1 -18   1   13.20   31.80
   1  18   1    2.40   19.10
  -1  18  -1    4.00   27.30
  -1  18  -1   -0.70   24.30
   1  18   1    6.80   24.70
   1 -18  -1  -13.60   36.10
   2  18  -1   -3.70   18.90
  -2  18   1  -23.10   30.10
  -2 -18  -1   -3.90   32.30
   2  18  -1    6.20   24.00
   2 -18   1   17.70   41.50
   2  18   1    8.70   18.70
  -2  18  -1   32.30   33.90
  -2 -18   1   -7.30   28.10
   2  18   1   56.69   35.60
   2 -18  -1   -4.50   37.10
  -3 -18  -1  -11.60   27.90
   3  18  -1    3.00   21.90
  -3  18   1   12.30   46.70
   3  18  -1   14.30   21.90
   3 -18   1   -8.30   43.10
  -3  18  -1    5.50   39.80
   3  18   1    4.10   23.80
   3  18   1    7.00   20.80
   3 -18  -1    9.40   36.60
  -3 -18   1   17.70   33.20
   4  18  -1   21.90   26.70
   4 -18   1  -31.50   33.80
  -4 -18  -1  -13.50   31.50
  -4  18   1   -5.10   40.30
   4  18  -1    8.50   25.30
   4 -18  -1    1.70   37.70
  -4  18  -1    3.60   53.19
  -4 -18   1    1.30   36.40
   4  18   1   -8.30   23.80
   0  19  -1    1.90   20.40
   0  19   1   -6.90   24.10
   0 -19  -1  -25.00   35.00
   0  19   1    2.50   24.10
   0 -19   1  -31.70   36.10
   0  19  -1    1.40   27.70
  -1 -19  -1  -22.40   33.60
  -1  19   1   14.40   27.30
   1  19  -1   -0.10   20.50
   1 -19   1   -4.20   38.20
   1  19  -1   19.80   27.60
   1  19   1    2.30   18.90
  -1 -19   1    7.70   31.40
   1  19   1   -8.10   23.90
   1 -19  -1   -3.80   36.70
  -1  19  -1   -0.70   30.00
  -2  19   1   33.20   38.40
   2 -19   1   25.80   43.90
   2  19  -1   81.79   71.99
  -2 -19  -1   54.69   40.70
   2  19  -1    9.90   23.80
  -2  19  -1   45.40   38.50
  -2 -19   1    5.10   38.50
   2 -19  -1   13.90   42.40
   2  19   1   37.10   26.50
   2  19   1   53.99   29.10
   3  19  -1   20.90   25.70
   3  19  -1   32.30   24.50
  -3  19   1   47.90   43.40
  -3 -19  -1   -7.40   40.50
   3 -19   1   30.70   41.60
  -3  19  -1   25.30   41.40
  -3 -19   1    6.10   38.20
   3  19   1   10.30   21.80
   3 -19  -1   16.10   43.10
   3  19   1   14.80   26.50
   0 -20  -1   12.70   49.00
   1   0  -2   -1.80    2.40
   1   0  -2   -0.20    2.90
   1   0  -2   -0.90    1.80
  -1   0   2   -1.80    2.60
  -1   0  -2    2.00   11.80
   1   0   2    0.50    3.00
   1   0   2   -1.40    2.50
   3   0   2   -2.00    4.00
   3   0   2    3.00    7.90
   3   0  -2    4.50    7.00
   3   0  -2    1.60    4.70
  -3   0  -2   -6.90   19.50
   3   0   2    0.40    7.40
  -3   0   2   -0.70   21.80
   3   0  -2   -2.20    7.30
   4   0  -2 1141.59   65.59
  -4   0  -2 1357.36  113.79
   4   0   2 1390.66   79.39
   4   0  -2 1321.47   80.19
   4   0  -2 1343.67   79.79
   4   0   2 1409.56   64.39
   4   0   2 1538.85   82.49
  -4   0   2 1273.37  107.79
   5   0   2   -7.30    8.90
  -5   0  -2   -0.60   31.80
   5   0  -2    4.70   10.00
  -5   0   2   -5.80   31.30
   5   0  -2   -2.70    6.40
   5   0   2    2.10   10.50
   5   0   2   -3.30    5.70
  -5   0   2  -53.79   28.80
   6   0  -2  175.08   22.90
  -6   0   2  173.28   58.09
   6   0  -2  150.78   29.30
  -6   0   2  130.79   65.59
  -6   0  -2   25.00   43.40
   7   0   2    2.80   10.50
  -7   0  -2  -10.20   48.20
  -7   0   2  -13.50   38.40
   7   0   2    7.60   17.20
   7   0  -2    3.00   14.50
  -7   0   2  -10.00   45.40
   7   0  -2    7.50   10.50
  -7   0  -2  -32.10   48.60
   8   0  -2  253.37   43.60
   8   0  -2  272.67   32.90
  -8   0   2  282.07   93.49
  -8   0  -2  231.48   91.19
   8   0   2  204.88   41.80
  -8   0  -2  149.39   82.39
  -8   0   2  220.58   86.89
  -9   0  -2  -18.50   85.59
  -9   0   2   -3.50   51.69
   9   0   2   -0.40   23.90
   9   0  -2    7.40   20.80
  -9   0  -2   10.90   70.59
 -10   0  -2   20.40   76.99
 -10   0   2   29.50   69.69
  10   0  -2   55.49   29.70
  10   0   2   49.30   30.50
  -1  -1  -2  935.01   65.89
  -1  -1  -2  956.00   43.90
   1  -1   2  953.90   48.30
   1  -1   2  917.81   43.30
   1   1   2  940.81   47.50
   1   1   2  929.31   45.10
  -1   1  -2  910.71   55.79
  -1   1  -2  881.51   59.29
   1   1   2  956.20   46.90
  -1   1  -2  908.31   44.00
  -2  -1  -2   14.60   22.00
  -2   1   2  161.38   31.50
  -2   1   2  210.48   28.20
  -2   1  -2    1.00   20.60
  -3   1   2  767.22   76.09
   3   1  -2  785.22   48.40
   3   1  -2  827.42   50.79
  -3   1   2  793.12   68.89
   3   1  -2  801.82   42.90
   3   1  -2  812.82   45.40
   3  -1  -2  815.72   50.49
   3  -1  -2  810.72   44.00
  -4   1   2  148.39   47.30
   4  -1   2   26.00    8.30
  -4   1   2  132.59   38.10
   4  -1   2   27.10   13.40
  -4  -1  -2   53.39   37.30
   4   1   2   31.50   13.50
   4   1   2   25.90    7.10
  -4  -1   2  192.48   52.49
  -4   1  -2   -5.40   31.30
   4   1   2   26.60   11.10
  -4   1  -2   26.70   32.60
  -5   1   2   94.69   43.90
   5   1  -2   91.89   15.40
   5   1  -2   87.89   22.40
   5   1  -2  108.89   22.00
  -5  -1  -2   13.90   33.00
  -5   1   2   87.99   41.90
  -5  -1   2   78.09   44.10
  -5   1  -2   -4.40   31.90
  -5   1  -2  -19.70   35.30
   5  -1  -2   98.89   16.70
   5  -1  -2   75.09   19.30
  -6  -1  -2  189.18   62.19
   6  -1   2  208.98   20.40
   6  -1   2  138.79   30.00
  -6   1  -2  235.98   72.89
   6   1   2  251.17   41.80
   6   1   2  195.48   18.90
  -6  -1   2    7.40   44.90
  -6   1  -2  203.48   65.69
   6   1   2  251.67   38.10
  -7   1   2  192.08   72.49
   7  -1   2  305.27   27.00
   7   1  -2  182.88   36.20
  -7   1   2  133.79   66.59
   7  -1   2  265.07   41.10
  -7  -1  -2  347.17   92.19
   7   1  -2  180.98   25.70
   7   1   2  268.87   23.90
   7  -1  -2  202.18   27.70
  -7  -1   2  143.59   69.59
  -7   1  -2  314.87   95.59
  -7   1  -2  203.98   73.09
   7  -1  -2  209.08   36.90
   7   1   2  264.77   42.50
  -7  -1   2  239.08   94.19
   7   1   2  290.77   44.00
   8  -1   2  142.49   34.60
  -8   1   2   16.50   83.89
  -8   1   2  -14.60   38.00
  -8  -1  -2  172.78   82.99
  -8  -1  -2   66.89   85.09
   8   1  -2    2.70   15.80
   8   1  -2    4.80   14.90
  -8  -1   2  -26.40   57.09
  -8   1  -2  206.88   79.89
  -8   1  -2  200.68   83.89
   8  -1  -2   -0.30   13.40
   8  -1  -2    2.60   15.90
  -8  -1   2   -2.40   56.19
   9  -1   2  132.99   38.90
  -9  -1  -2  111.69   96.99
   9   1  -2   92.69   30.80
  -9  -1  -2  137.69   91.49
  -9   1   2   86.89   70.99
  -9   1  -2  114.79   74.29
  -9  -1   2   85.39  101.19
  -9  -1   2   30.90   71.59
   9   1   2  159.48   37.20
   9  -1  -2   96.39   31.40
 -10   1   2   11.90   69.59
 -10  -1  -2  140.09   99.09
  10  -1   2  167.28   45.20
  10   1   2  219.08   47.40
 -10  -1   2  -14.90   68.29
 -10   1  -2  238.38  100.89
   0   2   2  352.06   24.30
   0   2  -2  346.27   19.00
   0   2   2  346.47   18.50
   0   2  -2  353.76   20.40
   0  -2  -2  342.47   21.60
   0   2   2  395.26   19.90
   0   2   2  364.26   23.10
   0   2  -2  344.67   23.60
   0  -2   2  387.16   26.50
   0  -2   2  343.57   18.60
   1   2  -2   29.00    4.60
   1   2  -2   31.20    6.10
   1   2  -2   24.80    6.10
  -1  -2  -2   18.00    5.40
   1  -2   2   11.10    4.90
   1  -2   2   14.80    6.00
  -1   2   2   24.70    2.60
  -1   2   2   23.70   13.40
  -1  -2  -2   22.60   18.20
  -1  -2  -2   19.80    7.50
   1   2   2   14.90    5.60
   1   2   2   15.10    3.60
  -1  -2   2   18.70   11.80
  -1   2  -2   20.40    8.90
   1  -2  -2   24.50    3.30
   1  -2  -2   33.10    8.40
   1  -2  -2   29.80    6.80
  -1   2  -2   17.70   12.50
  -2  -2  -2  226.38   47.20
  -2   2  -2  212.88   39.30
  -2   2  -2  207.98   32.30
   3  -2   2   57.79   13.40
  -3  -2  -2   81.69   38.00
   3  -2   2   67.49   11.80
  -3   2   2   -1.90   17.50
  -3  -2  -2   80.39   19.60
  -3   2   2   -5.00   17.40
  -3   2  -2   88.79   31.30
   3   2   2   72.19   13.30
   3   2   2   48.20   13.10
  -3   2  -2   51.79   26.20
  -4  -2  -2  199.18   57.29
  -4   2   2    5.60   27.40
  -4   2   2    3.90   22.50
   4  -2   2  190.98   27.40
  -4  -2   2    4.20   32.60
  -4   2  -2  244.48   56.99
   4   2   2  205.38   27.20
   4   2   2  170.88   20.00
  -4   2  -2  190.08   47.10
   5   2  -2   13.60   11.40
  -5   2   2   16.00   33.90
   5  -2   2   55.79   17.50
   5  -2   2   73.89   13.20
   5   2  -2   23.30   12.40
  -5  -2  -2   56.79   44.70
  -5   2   2   27.50   27.20
   5   2  -2   17.50    8.80
   5   2   2   66.49   17.50
  -5   2  -2   60.59   41.80
   5  -2  -2   11.20   12.50
  -5   2  -2   49.30   37.70
   5   2   2   52.59   17.20
   5   2   2   59.49   10.70
  -5  -2   2   13.20   35.10
   5  -2  -2   18.00   11.10
   6  -2   2   81.29   14.90
   6   2  -2   31.30   12.00
   6  -2   2   48.80   21.60
   6   2  -2   24.20   16.60
  -6   2   2   13.00   39.40
  -6  -2  -2   64.29   49.20
  -6   2   2   33.10   36.60
   6   2  -2   18.10   14.40
   6   2   2   65.19   21.70
  -6  -2   2    5.50   43.90
  -6   2  -2   78.29   44.00
   6   2   2   65.89   21.20
   6  -2  -2   30.10   11.80
   6  -2  -2   27.40   18.00
   6   2   2   58.49   12.00
  -6   2  -2   60.59   46.90
  -7   2   2   -7.60   49.80
  -7   2   2    8.70   34.50
   7  -2   2   90.29   18.10
  -7  -2  -2  115.39   63.69
   7  -2   2  124.89   29.50
  -7   2  -2  134.79   59.09
  -7   2  -2   68.89   60.49
   7   2   2   96.09   26.90
   7   2   2   92.19   17.30
  -7  -2   2    3.90   47.80
   7   2   2  112.19   27.40
   8  -2   2   58.79   27.00
  -8  -2  -2   50.89   68.09
   8   2  -2   27.40   19.10
   8   2  -2   38.10   18.70
  -8   2   2   10.10   42.00
  -8   2  -2   60.19   79.29
   8  -2  -2   36.90   21.30
  -8   2  -2   62.79   53.99
  -8  -2   2   31.10   59.59
   8  -2  -2   28.40   16.30
   8   2   2   62.49   25.80
   8   2   2   48.70   25.60
  -9   2   2    7.20   58.49
  -9  -2  -2    5.30   93.39
  -9  -2  -2   49.50   79.99
   9  -2   2   54.09   26.90
   9   2  -2   12.20   20.70
  -9   2  -2   46.80   63.69
  -9  -2   2  -28.50   76.09
   9  -2  -2    2.70   19.20
   9   2   2   39.50   23.90
  -9  -2   2  -16.00   93.29
  10   2  -2   16.30   23.60
  10  -2   2   -2.20   23.90
 -10  -2  -2   -8.10   83.69
 -10  -2  -2  -25.30  131.59
 -10   2   2   -5.70   57.19
 -10  -2   2    1.80   79.79
  10   2   2    3.80   18.30
 -10   2  -2   10.80   64.99
  10  -2  -2   13.50   24.40
   0  -3   2  445.46   32.30
   0   3  -2  438.26   31.70
   0  -3  -2  445.36   29.00
   0  -3   2  458.35   23.70
   0   3   2  444.36   23.60
   0   3   2  459.35   32.00
   0   3  -2  452.55   26.30
   0   3  -2  452.65   24.10
   0   3   2  463.45   25.40
  -2  -3   2  395.46   40.80
  -3  -3  -2  993.10   60.79
   3  -3   2  907.11   57.49
  -3  -3  -2  961.30   98.79
   3  -3   2  959.00   52.19
   3   3   2  866.11   52.69
  -3   3  -2  968.20   70.59
  -3   3  -2  988.50   86.19
   3   3   2  938.71   57.59
  -4  -3  -2    9.40   16.90
   4   3  -2   65.99   17.10
   4  -3   2    0.20    8.90
  -4   3   2   64.49   34.00
  -4  -3  -2    1.70   31.40
   4   3  -2   64.29   12.40
  -4   3   2   93.89   32.10
   4  -3   2   10.40    9.90
  -4   3  -2   20.50   28.90
   4  -3  -2   67.19   16.20
   4   3   2    5.90    9.60
   4  -3  -2   77.19   16.30
  -4   3  -2   -0.80   17.50
   4   3   2    7.30    8.60
   5  -3   2   20.50   10.40
  -5   3   2   41.10   30.70
   5   3  -2   26.30   14.80
   5   3  -2   35.30   10.70
  -5   3   2   33.30   33.50
   5  -3   2   28.40   15.80
   5   3  -2   50.29   15.90
  -5  -3  -2   13.60   41.00
  -5  -3  -2    5.50   21.10
  -5   3  -2   11.30   27.10
  -5   3  -2   23.00   37.60
  -5  -3   2   44.00   45.20
   5   3   2   13.30   11.40
   5   3   2   10.10   11.60
   5  -3  -2   24.30   14.00
   5  -3  -2   31.30   13.40
  -6  -3  -2   19.90   50.99
  -6   3   2  107.59   46.60
   6   3  -2  144.89   26.90
  -6  -3  -2   21.80   28.30
  -6   3   2  183.38   53.49
   6   3  -2  146.79   20.70
   6   3  -2  118.39   27.60
   6  -3  -2  159.48   23.70
   6  -3  -2  135.79   28.70
  -6  -3   2  161.08   65.79
  -6   3  -2   24.40   47.60
  -7   3   2   25.50   39.70
  -7  -3  -2  162.18   76.59
  -7   3   2   -5.80   56.99
  -7  -3  -2  146.19   48.50
   7   3  -2   -6.10   16.30
   7   3  -2   -0.30    9.40
   7  -3   2  117.19   28.80
   7   3  -2    0.20   11.60
   7  -3  -2    2.70   10.50
  -7   3  -2  161.98   71.59
   7   3   2  116.59   30.50
  -7   3  -2  130.89   59.69
   7  -3  -2    6.20   15.10
  -7  -3   2    7.00   52.89
   8   3  -2    1.80   20.80
  -8  -3  -2   15.20   56.69
   8   3  -2    6.10   16.80
  -8   3   2   -3.00   30.70
   8  -3   2   14.90   20.20
  -8  -3   2   -8.60   62.59
   8  -3  -2    0.80   16.00
  -8   3  -2   17.70   47.00
   8  -3  -2   -1.40   14.10
   8   3   2   27.20   25.20
   8   3   2   17.80   18.50
  -9   3   2    6.70   49.70
  -9  -3  -2   25.20   77.79
   9  -3   2   17.10   21.80
   9   3  -2    2.80   18.70
   9  -3  -2    8.10   20.10
  -9   3  -2   19.80   50.59
   9   3   2    6.90   20.50
  -9  -3   2    7.70   75.99
   9   3   2   23.40   25.20
 -10  -3  -2   50.19  112.19
  10  -3   2   38.00   27.40
 -10  -3  -2   73.89  132.89
 -10   3   2   21.10   60.49
  10   3  -2   10.60   24.10
  10  -3  -2    6.40   21.00
  10   3   2   41.60   26.60
 -10  -3   2   17.10   98.49
 -10   3  -2   81.69   78.59
   0  -4  -2  901.91   52.79
   0   4   2  937.81   59.59
   0  -4  -2  975.20   47.30
   0   4  -2  949.80   59.69
   0  -4   2  999.80   48.10
   0   4   2  986.80   50.09
   0   4  -2  957.50   50.89
   0  -4   2  997.10   59.59
   2   4  -2  181.88   17.80
   2   4  -2  227.88   20.10
   2   4  -2  217.58   15.70
  -2   4   2  247.68   43.00
  -2   4   2  210.68   13.40
   2  -4  -2  237.38   24.70
   2  -4  -2  252.77   21.30
  -2  -4   2  216.08   33.50
   3  -4   2   10.40    8.70
   3   4  -2   40.80    9.50
   3   4  -2   33.20   10.40
   3  -4   2   21.80   12.30
  -3   4   2   51.69   11.40
  -3  -4  -2    9.60   12.80
  -3   4   2   53.99   27.50
  -3  -4  -2   14.70   30.50
   3   4  -2   37.80   12.60
   3   4   2    8.70    9.40
  -3   4  -2   14.50   16.90
   3  -4  -2   34.10   11.50
  -3   4  -2   31.20   21.20
  -3  -4   2   31.40   21.50
   3  -4  -2   43.90   13.90
   3   4   2   17.60    8.00
   4   4  -2  239.48   32.30
  -4   4   2  234.18   32.90
   4   4  -2  188.38   21.90
  -4   4   2  178.18   49.70
   4   4  -2  198.68   21.10
   4  -4  -2  199.88   27.50
  -4  -4   2  202.38   39.50
   4  -4  -2  173.08   26.70
   5   4  -2  144.29   26.10
  -5  -4  -2   19.60   40.70
   5   4  -2  143.99   22.50
  -5   4   2  158.78   50.69
  -5   4   2  188.88   41.50
   5  -4  -2  133.79   22.20
  -5  -4   2  140.99   66.89
  -5   4  -2    4.70   32.80
   5  -4  -2  132.09   25.90
  -6  -4  -2  320.27   49.80
  -6  -4  -2  357.36   98.19
   6  -4   2  309.07   30.10
   6  -4   2  299.67   44.10
  -6   4  -2  403.06   69.89
   6   4   2  317.07   33.80
  -6   4  -2  283.77   73.29
   6   4   2  334.57   39.20
   7   4  -2   10.60   15.00
  -7  -4  -2   10.00   55.19
   7   4  -2   19.40   19.10
  -7  -4  -2   29.60   41.10
   7  -4   2   28.30   18.60
   7  -4   2   27.40   14.70
  -7   4   2   -4.80   27.00
  -7   4  -2   17.60   31.20
   7   4   2   48.00   21.70
   7  -4  -2    7.10   13.40
   7   4   2   30.00   21.70
  -7  -4   2  -16.20   49.60
   7  -4  -2   10.20   15.30
  -7   4  -2   33.00   60.69
   8   4  -2   10.60   17.50
   8   4  -2    7.70   16.70
  -8   4   2   -4.20   34.60
  -8  -4  -2   12.70   51.59
   8  -4   2   32.70   21.80
   8   4   2   29.00   18.60
  -8   4  -2   36.30   43.30
  -8  -4   2    8.70   67.19
   8   4   2   17.40   19.50
   8  -4  -2    4.20   17.60
   8  -4  -2    3.10   17.90
  -9   4   2   71.49   71.29
   9   4  -2   70.99   27.30
   9   4  -2   57.29   29.40
  -9  -4  -2    5.60   71.29
   9  -4   2   20.50   21.70
   9   4   2   14.50   21.70
   9   4   2   35.20   32.20
  -9  -4   2   52.19   88.89
   9  -4  -2   65.09   27.50
  -9   4  -2   53.29   53.39
 -10   4   2   21.30   62.19
  10  -4   2    2.40   23.50
 -10  -4  -2  -13.10   93.19
  10   4  -2    6.00   23.90
 -10   4  -2   28.40   67.29
 -10  -4   2  -62.49   97.09
  10   4   2    1.70   25.50
  10   4   2   -0.80   27.10
  10  -4  -2   18.00   25.90
 -10  -4   2  -34.20  118.69
   0  -5   2  571.14   43.00
   0   5   2  550.04   43.50
   0  -5  -2  528.35   38.40
   0   5   2  530.85   32.00
   0   5  -2  508.85   42.10
   0  -5  -2  538.35   28.10
   0  -5   2  533.15   28.90
   0   5  -2  508.05   32.30
   3   5  -2 1066.09   69.29
   3   5  -2 1193.28   69.89
   3  -5   2 1244.28   71.79
  -3   5   2 1140.49   58.69
  -3  -5  -2 1321.87   76.19
   3   5  -2 1131.79   63.29
  -3   5   2 1055.99  100.49
   3  -5   2 1271.37   70.89
  -3   5  -2 1305.27   69.19
  -3   5  -2 1300.47  104.49
   3   5   2 1290.57   64.79
   3   5   2 1297.37   72.89
   3  -5  -2 1126.29   70.59
   3   5   2 1265.77   70.69
  -3  -5   2 1138.99   82.99
   3  -5  -2 1104.39   68.49
  -5   5   2   73.89   42.80
   5  -5   2  177.28   25.30
  -5  -5  -2  140.39   66.19
   5  -5   2  136.99   26.20
   5   5  -2   65.49   18.00
   5   5  -2   95.09   19.00
   5   5  -2  100.69   23.80
  -5   5   2  119.69   27.60
  -5  -5  -2  179.18   35.50
  -5   5  -2  199.28   57.59
  -5   5  -2  168.68   39.20
   5  -5  -2   93.39   21.00
   5  -5  -2   95.29   22.70
   5   5   2  158.88   30.10
   5   5   2  196.28   27.10
  -5  -5   2   64.09   29.80
  -6   5   2  268.57   71.19
   6   5  -2  326.67   32.90
   6   5  -2  245.58   38.00
  -6  -5  -2   64.99   55.79
  -6   5   2  337.67   51.79
   6  -5  -2  334.57   37.80
   6  -5  -2  272.87   30.40
  -6  -5   2  273.07   87.79
  -6  -5   2  351.66   59.39
   7  -5   2  128.19   25.00
  -7  -5  -2  161.08   51.39
  -7   5   2   12.00   31.10
   7  -5   2  138.19   33.20
  -7  -5  -2  147.39   82.09
  -7   5  -2  172.68   71.89
  -7  -5   2   -6.00   36.10
   7   5   2  149.09   28.60
   7   5   2  122.49   34.80
  -7  -5   2   12.50   51.99
  -7   5  -2  131.19   59.09
   8   5  -2  119.09   28.00
  -8  -5  -2   10.20   69.19
   8   5  -2  116.19   33.00
  -8   5   2  141.69   65.89
  -8   5  -2    4.20   36.80
   8  -5  -2  117.29   25.50
  -8  -5   2  174.68   94.99
   8  -5  -2  127.59   33.80
   9  -5   2   83.39   33.40
   9   5  -2   59.09   26.30
  -9  -5  -2   79.89   85.89
   9   5  -2   78.39   38.80
  -9   5   2   82.79   62.99
  -9   5  -2   77.29   62.29
   9  -5  -2   70.39   31.70
  -9  -5   2   90.89   92.09
   9   5   2   81.49   34.60
   9   5   2   95.19   31.30
  10   5  -2  131.49   43.80
  10   5  -2  185.48   41.60
 -10  -5  -2   21.70  106.49
 -10   5   2  116.49   80.99
  10  -5  -2  158.68   42.60
 -10  -5   2  177.58  122.79
 -10   5  -2   -3.20   69.29
   0  -6   2   19.90   12.80
   0  -6  -2   12.70   11.40
   0  -6  -2   12.80    4.80
   0   6  -2   18.10   16.00
   0   6   2   12.40   14.20
   0   6  -2    7.70    6.40
   0   6   2   11.20    6.40
   0  -6   2   14.80    5.60
   1  -6   2  500.15   32.60
   1   6  -2  506.35   34.80
  -1  -6  -2  537.15   43.00
  -1   6   2  521.95   31.00
  -1   6   2  530.35   51.39
   1   6  -2  501.15   37.00
   1  -6   2  543.95   42.30
  -1  -6   2  564.94   46.60
  -1  -6   2  540.95   25.40
   1  -6  -2  513.35   41.40
  -1   6  -2  507.15   52.39
  -1  -6   2  516.45   25.40
  -1   6  -2  485.75   32.60
   1  -6  -2  530.05   32.40
   1   6   2  493.25   37.70
   1   6   2  521.25   35.40
   2   6  -2  725.93   45.80
  -2   6   2  687.43   36.90
   2   6  -2  706.83   45.30
  -2   6   2  685.03   67.19
  -2  -6   2  688.93   56.99
   2  -6  -2  616.14   47.70
   2  -6  -2  657.63   42.80
  -2  -6   2  740.43   44.30
   3  -6   2  454.15   36.40
   3  -6   2  458.05   40.90
  -3  -6  -2  425.86   41.10
  -3   6  -2  443.76   71.49
   3   6   2  444.66   37.00
  -3   6  -2  407.86   31.00
   3   6   2  432.76   28.20
   3   6   2  445.56   36.00
   4   6  -2  187.38   27.40
  -4   6   2  176.98   52.79
   4  -6   2  231.28   32.20
   4  -6   2  242.28   32.30
  -4  -6  -2  248.08   78.89
  -4   6   2  180.98   17.00
  -4  -6  -2  255.77   38.10
   4   6  -2  185.18   19.40
   4   6  -2  211.88   31.10
   4  -6  -2  190.68   29.60
   4   6   2  249.08   34.80
   4   6   2  223.28   20.90
  -4  -6   2  255.87   45.80
  -4   6  -2  325.47   66.99
  -4   6  -2  237.68   30.20
   4  -6  -2  174.28   27.70
  -5  -6  -2  519.65  115.79
   5   6  -2  739.93   49.10
  -5  -6  -2  523.05   54.99
   5  -6   2  494.15   44.40
   5  -6   2  564.14   49.99
   5   6   2  549.45   42.40
   5   6   2  470.65   46.70
  -5   6  -2  493.45   50.69
  -5   6  -2  480.85   91.69
  -5  -6   2  778.52   70.39
   5  -6  -2  792.52   54.09
   6  -6   2  114.19   29.00
  -6  -6  -2  123.89   36.60
  -6  -6  -2  134.39   71.29
   6  -6   2  110.09   24.10
  -6  -6   2   -1.90   27.10
  -6   6  -2  111.89   53.89
   6   6   2  110.29   22.20
  -6   6  -2  138.79   38.70
  -6  -6   2   -8.50   49.90
   6   6   2  129.09   31.10
   7  -6   2  113.69   24.90
  -7   6   2  130.69   61.89
   7   6  -2  130.69   26.30
  -7  -6  -2  105.39   69.29
   7  -6   2   92.79   28.60
  -7  -6  -2  119.99   48.60
   7   6  -2  128.89   32.90
   7  -6  -2  177.78   36.20
   7   6   2  101.89   29.20
   7  -6  -2  154.88   29.70
   7   6   2  112.49   26.40
  -7  -6   2   91.99   45.00
  -7   6  -2   86.29   56.69
  -7  -6   2  121.59   81.29
   8  -6   2   37.70   22.40
   8   6  -2    2.70   15.40
  -8  -6  -2    1.90   62.39
   8   6  -2    6.50   20.50
  -8   6   2    3.70   42.00
   8   6   2   24.00   18.90
   8   6   2   11.70   21.30
   8  -6  -2    4.40   16.50
   8  -6  -2    4.30   15.70
  -8   6  -2   33.40   46.10
  -8  -6   2    0.30   57.89
   9  -6   2  105.59   38.30
   9   6  -2  166.78   42.70
  -9   6   2  126.69   79.49
   9   6  -2  132.29   32.30
  -9  -6  -2   77.69   89.99
  -9  -6   2  135.69  105.39
   9  -6  -2  131.59   39.00
   9   6   2  114.29   31.90
   9   6   2   74.59   32.50
  -9   6  -2  104.09   69.59
  10   6  -2   -7.60   28.90
  10  -6   2    8.10   24.70
 -10   6   2   -8.00   51.99
  10   6  -2   13.90   27.00
 -10  -6  -2  -20.60  102.29
  10   6   2   23.80   27.40
 -10   6  -2   21.90   54.19
  10   6   2   20.20   27.80
 -10  -6   2  -12.20  107.39
  10  -6  -2   10.80   24.40
   0   7  -2   57.49   20.70
   0  -7  -2   44.10   16.70
   0  -7   2   50.69    8.30
   0  -7  -2   53.29    7.80
   0  -7   2   55.19   20.50
   0   7   2   55.99   11.80
   0   7   2   44.70   19.30
   0   7  -2   42.20   11.00
   1  -7   2   65.29   19.60
  -1  -7  -2   59.29   18.90
  -1   7   2   25.60   21.20
   1  -7   2   84.39   13.00
  -1   7  -2   79.39   13.70
  -1  -7   2   10.40   14.60
  -1   7  -2   69.49   26.80
   1   7   2   76.79   19.30
   1   7   2   90.49   16.20
  -2  -7  -2  196.18   13.50
   2  -7   2  166.78   27.00
  -2   7   2  472.75   63.49
  -2  -7  -2  214.78   32.30
   2  -7   2  192.28   21.40
   2   7   2  170.58   25.20
   2   7   2  182.88   21.80
  -2   7  -2  205.08   19.60
   2   7   2  193.98   11.20
  -2   7  -2  187.38   43.10
  -3   7   2   95.79   11.00
   3  -7   2   64.29   21.60
  -3  -7  -2   59.49   21.10
  -3   7   2  139.79   41.30
   3   7  -2   92.69   19.20
   3   7  -2   95.79   10.50
   3  -7   2   57.69   16.90
   3   7  -2  100.59   19.60
  -3   7  -2   48.00   12.30
  -3   7  -2   47.90   30.00
   3   7   2   68.99   10.80
  -3  -7   2   87.69   27.40
   3   7   2   62.79   16.70
   3  -7  -2   92.69   18.10
   3  -7  -2  138.69   27.90
   3   7   2   74.59   18.70
  -4   7   2   33.80   32.30
   4  -7   2  202.18   31.90
  -4  -7  -2  172.58   33.30
   4  -7   2  213.38   31.10
   4   7   2  240.98   35.00
  -4   7  -2  201.18   23.00
  -4   7  -2  236.88   62.99
   5   7  -2    7.20    9.60
   5   7  -2    9.30   13.40
  -5   7   2    1.50   27.40
  -5  -7  -2  -11.70   34.90
  -5   7   2   12.20   10.30
  -5  -7  -2   -0.10   20.30
   5   7  -2    8.30   12.50
   5  -7   2    1.70   16.00
   5  -7   2   -7.40   11.40
  -5   7  -2   -3.50   13.60
   5   7   2   -1.50    8.50
   5  -7  -2   12.90   17.30
   5   7   2    1.60   13.00
  -5   7  -2    8.90   30.60
  -5  -7   2    8.70   20.90
   5  -7  -2    6.30   13.30
  -6  -7  -2  539.35  125.09
   6  -7   2  429.56   45.50
  -6  -7  -2  498.65   62.09
   6  -7   2  421.16   42.10
  -6   7  -2  479.45   51.89
  -6   7  -2  332.07   85.09
   6   7   2  405.66   47.60
   6   7   2  467.45   39.30
   7  -7   2   21.00   17.40
   7  -7   2    0.80   13.90
  -7   7   2   -1.50   36.70
   7   7  -2    7.70   13.00
  -7  -7  -2    6.50   42.10
   7   7  -2   23.00   20.60
  -7  -7  -2  -24.20   44.00
   7   7   2    9.40   13.80
  -7  -7   2   11.30   62.09
   7  -7  -2   16.60   18.40
   7  -7  -2   11.00   17.20
  -7  -7   2    6.40   37.60
   7   7   2   11.40   19.70
  -7   7  -2   26.80   46.90
   8  -7   2  129.99   39.10
   8   7  -2   46.20   26.40
  -8  -7  -2  141.99   95.49
  -8   7   2   46.20   59.49
   8   7  -2   55.19   20.30
   8  -7  -2   49.50   24.00
   8   7   2   92.49   26.60
  -8  -7   2  101.49   91.29
  -8   7  -2   84.49   63.99
   8  -7  -2   34.90   23.50
   8   7   2   74.59   30.30
  -9  -7  -2    4.60   87.59
   9   7  -2   27.90   25.50
   9   7  -2   44.90   27.40
   9  -7   2    3.40   22.80
  -9   7   2    5.90   55.99
  -9   7  -2    9.70   58.99
   9   7   2   -5.60   21.50
  -9  -7   2   45.40   87.69
   9   7   2    3.50   21.70
   9  -7  -2   40.20   28.10
 -10  -7  -2   55.09  119.39
 -10   7   2   28.50   67.69
  10   7  -2    9.80   25.20
  10  -7   2   56.19   36.20
  10   7   2   69.69   39.00
  10  -7  -2   -0.90   21.80
 -10  -7   2   -8.80  118.69
 -10   7  -2   58.39   66.39
   0  -8   2  109.99   25.30
   0   8  -2   92.69   16.50
   0   8  -2  103.19   26.20
   0  -8   2   96.69   11.60
   0  -8  -2   90.59   22.60
   0   8   2   95.09   15.70
   0   8   2   93.49   25.50
   0  -8  -2  103.39   10.30
  -1   8   2   14.00    7.80
   1   8  -2    8.70    7.60
  -1   8   2    7.70   18.80
   1  -8   2    2.90   11.80
   1   8  -2   10.00   12.10
  -1  -8  -2    1.50   13.60
   1  -8   2   -0.70    6.90
   1  -8  -2   11.10   14.90
  -1   8  -2    3.60    6.90
   1   8   2    1.60    8.10
   1   8   2    5.50   11.60
  -1   8  -2   11.00   19.90
  -1  -8   2   10.70   15.60
   1  -8  -2   11.60    7.50
   2   8  -2  156.28   24.50
  -2   8   2  163.88   43.30
   2   8  -2  138.69   22.10
  -2   8  -2    1.80   21.70
   2  -8  -2  182.08   33.30
   2  -8  -2  143.79   19.60
  -2  -8   2  131.59   31.20
  -3   8   2  387.36   68.59
  -3  -8   2  422.16   55.89
   4  -8   2   84.39   27.10
  -4  -8  -2   77.39   27.40
   4  -8   2   87.19   22.10
   4   8  -2   31.30    9.90
   4   8  -2   34.20   14.90
  -4   8   2   68.79   40.10
   4   8  -2   58.89   18.70
  -4   8   2   53.29   10.20
  -4   8  -2   76.99   15.20
   4   8   2   69.59   19.20
   4  -8  -2   36.80   15.00
   4   8   2   78.29   21.90
   4   8   2   74.19   13.10
  -4   8  -2   83.19   42.70
  -4  -8   2   33.80   26.30
   4  -8  -2   50.49   23.40
   5  -8   2   27.30   20.00
  -5   8   2  106.09   51.89
   5  -8   2   27.00   17.70
  -5  -8  -2   43.50   25.90
  -5  -8  -2   21.30   47.00
   5   8  -2  122.19   25.80
   5   8  -2  136.49   29.20
   5   8  -2  107.99   18.00
  -5  -8   2   90.49   33.30
   5   8   2   36.20   21.20
  -5   8  -2   35.20   15.60
   5  -8  -2  100.39   27.10
  -5   8  -2   31.20   38.10
   5   8   2   37.20   12.80
   5  -8  -2  110.19   24.40
   6  -8   2   18.30   19.20
   6  -8   2   24.40   18.60
  -6  -8  -2   20.70   25.50
  -6  -8  -2   34.70   56.19
   6   8  -2    3.80   15.60
  -6   8   2   35.70   44.30
   6   8  -2   -1.00    9.30
  -6  -8   2    5.70   27.20
   6   8   2   33.30   15.50
   6  -8  -2    8.20   15.50
   6  -8  -2    5.70   15.60
  -6   8  -2   30.00   40.50
   6   8   2   14.40   17.30
   7  -8   2   21.70   19.90
  -7   8   2   30.30   41.00
   7   8  -2    1.70   17.30
  -7  -8  -2   43.10   66.79
   7   8  -2   11.60   14.60
   7  -8   2   34.20   21.10
   7   8   2   21.20   16.30
   7   8   2   25.60   19.70
  -7  -8   2    5.40   33.30
  -7  -8   2   16.10   55.79
  -7   8  -2   14.00   44.70
   7  -8  -2   10.10   15.90
   7  -8  -2   12.00   19.10
  -8  -8  -2  -22.30   69.69
   8   8  -2    9.20   19.90
   8  -8   2   -9.50   18.10
  -8   8   2  -15.20   40.50
   8   8  -2    1.50   21.90
   8   8   2    1.90   20.90
   8   8   2   -5.60   19.20
  -8  -8   2  -17.70   63.19
   8  -8  -2    2.10   21.50
   8  -8  -2   13.10   21.40
  -8   8  -2  -16.10   45.30
  -9   8   2   46.60   69.89
  -9  -8  -2   -9.10   93.49
   9   8  -2   41.40   32.80
   9  -8   2    7.80   25.00
  -9   8  -2    4.50   56.79
  -9  -8   2   83.79  100.69
   9   8   2    3.80   23.90
   9  -8  -2   61.49   30.20
   0  -9   2   48.70   21.50
   0   9   2   44.60   13.20
   0  -9   2   55.89    9.60
   0   9  -2   58.59   23.20
   0   9  -2   60.29   15.40
   0   9   2   65.29   24.10
   0  -9  -2   73.59   22.60
   1   9  -2  102.69   23.70
   1   9  -2   97.29   18.60
  -1   9   2   96.09   15.60
  -1   9   2   94.59   32.30
  -1   9  -2    9.70   21.00
  -1  -9   2  105.09   27.80
   1  -9  -2  103.39   15.00
   1  -9  -2  106.59   26.70
  -2   9   2  444.36   65.59
  -2  -9   2  436.66   57.19
   2  -9  -2  374.96   41.40
   3   9  -2    0.00   10.30
   3  -9   2   39.30   14.80
   3   9  -2   -1.10    9.30
  -3   9   2    4.40   28.20
   3  -9   2   42.70   22.80
  -3  -9  -2   46.70   11.80
  -3  -9  -2   44.10   22.30
  -3   9   2   -1.80    6.90
   3   9   2   45.20   15.80
   3  -9  -2    2.40   10.70
   3   9   2   34.50   17.10
  -3  -9   2   -4.00    9.70
  -3   9  -2   17.90   27.70
  -3   9  -2   40.10   11.90
  -3  -9   2    2.60   15.90
   3  -9  -2   -0.20   19.50
  -4   9   2   41.70    9.20
   4   9  -2   21.90   15.00
   4  -9   2    0.60   11.10
  -4  -9  -2    5.90   20.10
   4  -9   2   -2.90   17.70
  -4   9   2   69.59   42.00
   4   9  -2   45.90   16.70
   4  -9  -2   46.80   24.50
   4   9   2   -1.20    6.20
   4  -9  -2   48.00   16.60
  -4   9  -2   -0.40    9.20
   4   9   2   -0.20    9.80
  -4  -9   2   47.10   25.80
  -4   9  -2   16.60   32.50
   4   9   2   -0.90   12.50
  -4  -9   2   67.09   30.50
   5   9  -2  134.99   30.00
   5   9  -2  120.29   26.60
  -5  -9  -2    9.30   22.20
   5  -9   2   18.50   23.80
   5  -9   2   17.60   16.50
  -5   9   2  168.78   60.19
  -5  -9  -2   10.50   52.79
  -5   9  -2   28.90   16.60
  -5   9  -2   59.29   45.50
   5   9   2   17.00   11.40
   5   9   2    5.20   17.50
   5  -9  -2  132.69   29.30
  -5  -9   2  163.28   42.60
   6   9  -2   36.00   19.10
   6   9  -2   39.20   16.30
  -6   9   2   32.00   42.00
   6  -9   2   23.40   17.50
  -6  -9  -2   88.89   71.29
  -6  -9  -2   40.30   30.10
   6  -9   2   41.50   24.40
   6   9   2   58.69   18.90
   6   9   2   75.29   26.50
  -6  -9   2   46.20   34.40
   6  -9  -2   51.79   22.90
   6  -9  -2   48.20   24.50
  -6   9  -2   21.30   42.50
   7  -9   2   20.00   21.20
  -7   9   2   18.10   49.00
   7   9  -2   27.10   22.70
  -7  -9  -2   35.90   69.19
   7  -9   2    4.80   18.20
   7  -9  -2   27.50   20.10
  -7   9  -2   18.50   45.40
   7   9   2    4.40   16.00
   7  -9  -2   29.70   23.00
  -7  -9   2   23.20   70.89
  -7  -9   2   31.40   36.50
   8  -9   2    2.00   19.50
  -8   9   2   61.29   58.19
  -8  -9  -2   11.30   76.59
   8   9  -2   80.79   30.90
   8  -9  -2   52.79   26.80
  -8  -9   2   31.90   86.49
   8   9   2    0.90   20.00
  -8   9  -2   -5.50   43.20
   8  -9  -2   87.19   29.50
   9  -9   2    5.20   24.50
  -9   9   2  -33.80   60.29
  -9  -9  -2   11.70  106.09
   9   9  -2   15.10   26.70
  -9  -9   2   32.70  102.09
  -9   9  -2    2.90   54.49
   9   9   2   -9.70   25.90
   9  -9  -2   27.60   27.10
   0  10  -2  178.18   24.80
   0 -10   2  172.98   15.40
   0  10  -2  181.88   38.20
   0  10   2  153.08   32.20
   0 -10  -2  165.38   33.30
   0 -10   2  140.79   31.70
   0  10   2  201.08   26.90
   0  10   2  176.88   24.40
   1  10  -2  113.69   21.00
   1  10  -2  128.19   27.90
  -1  10   2  143.49   19.90
  -1  10   2  140.89   37.70
   1 -10  -2  137.59   33.10
   1 -10  -2  150.68   18.50
  -1 -10   2  145.49   33.00
  -1  10  -2   55.99   31.60
   2  10  -2   27.40   13.40
  -2  10   2   54.09   33.30
   2  10  -2   26.60   16.30
  -2 -10  -2    1.00   16.90
  -2  10   2   40.20   12.20
   2 -10   2   -8.40   13.30
   2 -10   2    7.40   10.60
  -2  10  -2    1.50   22.90
  -2  10  -2    6.30    8.90
   2  10   2    5.00    9.80
   2 -10  -2   40.60   23.10
   2 -10  -2   36.00   12.60
   2  10   2    4.30   15.30
  -2 -10   2   27.30   21.00
   3  10  -2   31.30   17.20
   3 -10   2   73.29   18.60
   3  10  -2   54.19   19.30
   3 -10   2   67.19   25.70
  -3  10   2   51.19   12.30
  -3  10   2   39.10   37.40
  -3 -10  -2   76.79   26.20
  -3 -10   2   44.00   28.30
   3 -10  -2   62.99   30.10
  -3  10  -2   70.09   39.60
   3 -10  -2   51.99   16.30
   3  10   2   76.89   23.20
  -3  10  -2   80.29   16.30
   3  10   2   64.19   18.90
  -4 -10  -2   16.90   19.20
   4 -10   2   13.70   14.40
   4  10  -2   46.00   16.80
  -4  10   2   40.70   12.60
   4 -10   2   29.70   23.00
   4  10  -2   53.69   20.00
  -4  10   2   19.00   35.40
   4  10   2   13.10   15.60
  -4  10  -2   26.00   12.30
   4 -10  -2   43.40   26.80
  -4  10  -2   41.30   39.60
   4  10   2   19.40   14.10
  -4 -10   2   45.10   24.50
   4 -10  -2   39.30   16.20
  -5  10   2   14.10   35.50
   5 -10   2  149.49   37.50
  -5 -10  -2  158.28   39.10
  -5 -10  -2  139.79   76.99
   5 -10   2  127.29   29.50
   5  10   2  153.58   33.70
  -5  10  -2  165.48   59.89
   6  10  -2   67.49   27.40
   6 -10   2    2.20   16.20
  -6 -10  -2   -4.40   53.39
  -6  10   2   19.10   43.90
   6 -10   2   -2.70   20.40
  -6 -10  -2    5.60   26.10
  -6 -10   2   41.30   34.50
  -6  10  -2    3.40   36.50
   6 -10  -2   40.90   19.90
   6  10   2    4.50   16.70
   6 -10  -2   34.10   25.10
  -7 -10  -2   16.40   73.39
   7  10  -2   13.60   22.00
  -7  10   2   -2.30   47.10
   7 -10   2   40.70   23.80
   7 -10   2   44.20   27.10
  -7 -10   2   -0.50   70.59
  -7 -10   2   19.10   39.70
   7  10   2   85.09   34.30
   7 -10  -2    2.40   22.80
   7 -10  -2    8.40   17.80
  -7  10  -2   37.90   50.49
  -8 -10  -2   30.80   85.49
   8 -10   2    7.50   20.30
  -8  10   2   24.60   58.39
   8  10  -2   42.00   26.60
  -8 -10   2   11.20   79.39
   8 -10  -2   57.79   28.60
   8 -10  -2   45.60   27.50
  -8  10  -2    5.80   53.39
   8  10   2    5.20   23.00
  -9 -10  -2   -7.50  113.29
   9 -10   2   13.70   27.50
   9  10  -2   11.80   31.50
  -9  10   2  -27.00   46.40
  -9  10  -2    1.30   55.99
  -9 -10   2   -8.80   89.79
   9 -10  -2   17.30   24.60
   9  10   2   16.60   26.10
   0 -11  -2    1.90   15.60
   0  11  -2    1.10    9.80
   0  11   2   -1.90   12.40
   0  11   2   -0.10   19.60
   0  11   2   -2.70    9.40
   0 -11   2   -8.90   15.90
   0 -11   2    2.40    7.20
   0  11  -2   11.70   19.40
   1  11  -2    3.10   10.90
  -1  11   2    0.50    8.20
  -1  11   2    4.30   25.50
  -1 -11  -2    3.60   21.80
   1  11  -2    0.30   15.00
   1 -11   2    7.10    9.60
   1 -11   2   13.10   18.80
  -1  11  -2    3.20   24.30
  -1  11  -2    9.90   11.10
   1 -11  -2    1.50   20.50
   1 -11  -2    0.70    9.50
   1  11   2   10.30   12.00
   1  11   2   16.90   19.40
  -1 -11   2   -3.00   17.20
   2 -11   2    7.60   19.80
   2  11  -2   94.59   24.30
   2  11  -2   91.09   21.50
  -2  11   2  123.89   18.90
  -2  11   2  101.79   44.10
   2 -11  -2   95.09   18.00
  -2 -11   2  108.29   31.10
   2 -11  -2   85.59   32.70
  -2  11  -2    5.70   32.30
   3  11  -2   17.30   14.90
   3  11  -2   26.70   16.90
  -3  11   2   23.20   10.80
  -3  11   2   40.10   35.80
   3 -11   2   -2.90   20.70
   3 -11   2   -0.40   11.50
  -3 -11  -2   -2.60   18.80
  -3 -11   2   44.70   25.20
   3 -11  -2   35.90   15.20
   3  11   2    3.40   15.30
  -3  11  -2    0.50    9.30
   3  11   2   -3.40   11.20
  -3  11  -2    8.50   32.90
   3 -11  -2   25.70   24.20
  -4 -11  -2   57.09   27.20
   4  11  -2   37.50   17.40
   4 -11   2   49.99   28.80
  -4  11   2   53.49   44.50
   4 -11   2   54.89   18.80
   4  11  -2   25.90   18.60
   4  11   2   65.79   23.50
  -4 -11   2   39.60   26.40
   4  11   2   60.99   19.40
  -4  11  -2   42.40   45.90
   4 -11  -2   48.70   19.10
   4 -11  -2   45.80   31.00
  -4  11  -2   99.79   19.50
  -5  11   2    0.40   33.70
   5  11  -2    7.40   14.30
  -5 -11  -2    8.30   22.70
   5 -11   2    0.60   25.00
   5  11  -2    0.20   14.20
   5 -11   2    4.20   14.80
  -5 -11  -2   -3.80   66.59
  -5 -11   2    6.30   24.80
  -5  11  -2   23.60   39.90
   5 -11  -2    1.70   13.10
   5  11   2    2.90   15.10
   5 -11  -2   27.80   24.60
   6  11  -2   17.40   17.80
   6 -11   2   39.90   31.00
  -6  11   2    2.10   37.30
   6  11  -2   38.10   24.10
  -6 -11  -2   92.89   79.89
  -6 -11  -2   52.79   32.70
   6 -11   2   52.59   23.80
  -6 -11   2   51.29   34.50
   6 -11  -2   49.00   27.60
   6  11   2   59.79   26.80
  -6  11  -2   47.10   52.39
   6 -11  -2   46.00   21.70
   7  11  -2   39.10   28.50
   7 -11   2    2.50   20.70
  -7  11   2   22.80   49.99
  -7 -11  -2   -1.80   65.49
   7 -11   2   -6.00   17.60
  -7 -11   2   29.90   90.59
  -7  11  -2   -3.50   41.80
   7 -11  -2   15.00   22.20
   7 -11  -2   31.10   23.80
  -7 -11   2   30.50   42.90
   7  11   2   -6.00   18.70
  -8  11   2    0.80   51.49
   8 -11   2   45.40   27.30
   8  11  -2   27.90   30.30
  -8 -11  -2   62.69  107.49
  -8  11  -2   56.99   62.09
   8 -11  -2   17.50   23.00
   8  11   2   43.20   30.00
   8 -11  -2   22.30   25.90
  -8 -11   2   40.00   93.69
  -9  11   2  -14.50   44.10
   9  11  -2   20.60   26.20
  -9 -11  -2    1.00   89.19
   9 -11   2    5.60   28.30
   9  11   2   23.50   33.10
  -9  11  -2   16.90   64.79
   9 -11  -2    2.70   25.00
  -9 -11   2    5.80   96.39
   0  12   2   47.70   25.80
   0  12  -2   64.99   29.00
   0  12   2   29.10   14.50
   0  12  -2   33.60   15.00
   0 -12   2   38.00   23.40
   0 -12  -2   51.09   24.70
   1 -12   2   37.30   23.40
  -1  12   2   16.90   28.00
   1  12  -2    7.20   17.20
   1  12  -2    1.70   11.00
  -1  12   2    5.70   11.10
   1 -12   2   56.19   14.90
  -1 -12  -2   48.00   22.10
  -1  12  -2   38.10   14.00
   1  12   2   64.09   26.20
  -1  12  -2   36.60   28.50
   1  12   2   32.40   14.20
  -1 -12   2    5.70   17.00
   1 -12  -2    4.70   11.30
   1 -12  -2    5.70   21.80
  -2  12   2   36.20   13.20
  -2  12   2   44.60   34.40
   2 -12   2    2.80   18.70
   2  12  -2   39.50   16.00
   2  12  -2   14.10   17.20
   2 -12   2   10.00   12.50
  -2 -12  -2   13.60   19.70
   2  12   2   14.60   17.40
  -2 -12   2   46.90   25.90
   2  12   2   -3.90   10.00
   2 -12  -2   26.40   13.30
  -2  12  -2   -6.30   27.40
   2 -12  -2   43.80   27.10
  -2  12  -2   11.50   11.80
   3 -12   2  102.09   35.00
  -3  12   2   19.40   36.40
   3 -12   2  121.29   24.70
  -3 -12  -2  109.09   33.40
   3 -12  -2   15.20   25.60
  -3  12  -2  110.59   46.80
   3  12   2  114.39   27.40
  -3  12  -2  118.89   20.80
  -3 -12   2   26.90   25.30
   3  12   2  116.59   29.10
  -4  12   2   27.30   41.90
   4  12  -2   37.40   19.60
   4 -12   2   -2.00   15.10
   4 -12   2   10.40   23.40
  -4 -12  -2    8.50   23.10
   4  12  -2   31.50   18.20
  -4 -12   2   36.60   29.20
  -4  12  -2   35.30   40.60
   4  12   2   -1.10   11.90
   4  12   2    7.10   18.80
  -4  12  -2    3.70   15.00
   4 -12  -2   36.50   18.40
   4 -12  -2   53.99   30.70
  -5 -12  -2   12.90   64.49
   5  12  -2    5.10   16.70
   5  12  -2   -0.50   13.60
  -5 -12  -2   19.30   24.20
   5 -12   2    2.90   23.90
   5 -12   2    7.10   17.60
  -5  12   2  -12.00   34.70
  -5  12  -2   20.20   39.10
   5 -12  -2   -1.30   17.50
   5  12   2    7.50   18.80
  -5 -12   2    7.00   28.00
   5 -12  -2   -2.80   22.70
  -6 -12  -2   -4.30   68.39
  -6  12   2  120.19   62.99
  -6 -12  -2   12.20   32.70
   6  12  -2  140.89   36.70
   6  12  -2  148.19   33.80
  -6 -12   2  158.28   49.10
   6 -12  -2  141.49   38.10
  -6  12  -2   18.10   51.79
   6 -12  -2  156.38   34.40
   7  12  -2    7.10   20.90
  -7  12   2   14.10   50.79
   7 -12   2   11.40   28.60
  -7 -12  -2  -17.40   72.19
   7 -12   2    0.60   22.20
  -7 -12   2   13.30   84.29
  -7 -12   2    2.60   49.10
   7 -12  -2   25.00   22.30
   7  12   2   -8.80   20.40
   7 -12  -2    6.10   27.50
  -7  12  -2  -20.30   41.60
  -8  12   2   55.99   62.39
  -8 -12  -2  -10.00   99.69
   8 -12   2    0.70   25.30
   8  12  -2   51.79   31.50
   8 -12  -2   49.00   32.80
   8  12   2    8.70   27.90
  -8 -12   2   12.90   89.39
   8 -12  -2   74.19   35.20
  -8  12  -2    1.70   55.79
   0  13   2   -2.40   11.90
   0  13  -2    2.20   20.80
   0 -13   2   -2.00   18.60
   0  13   2   -5.40   22.60
   0  13  -2    1.80   10.00
   0 -13  -2   -9.40   16.90
  -1  13   2   -6.20   22.00
  -1 -13  -2    8.30   19.20
   1 -13   2    0.90   20.20
  -1  13   2    3.80   10.90
   1  13  -2    4.10   12.10
   1  13  -2    5.30   18.20
   1  13   2   -3.80   17.00
  -1 -13   2   -1.40   19.00
  -1  13  -2    2.10   11.10
   1  13   2    9.60   12.00
  -1  13  -2   12.20   26.80
   1 -13  -2   26.40   28.70
  -2  13   2   -2.40   10.10
   2  13  -2    2.10   12.50
   2 -13   2   40.10   28.30
   2 -13   2   27.60   17.80
  -2  13   2   -5.30   35.00
  -2 -13  -2   19.60   22.30
   2  13  -2   -0.70   16.70
  -2 -13   2  -17.20   16.40
  -2  13  -2   28.20   36.00
   2  13   2   19.10   17.70
  -2  13  -2    5.30   11.90
   2 -13  -2    2.20   23.00
   2 -13  -2   -2.30   15.40
   2  13   2   15.10   14.70
  -3 -13  -2   37.10   26.80
   3  13  -2    2.70   14.70
   3 -13   2   22.10   17.00
  -3  13   2    1.80   36.60
  -3  13   2    0.40   14.50
   3  13  -2    4.60   11.80
   3 -13   2    2.70   25.40
   3 -13  -2   -0.60   14.00
  -3  13  -2   14.70   14.60
   3  13   2    7.80   14.90
  -3  13  -2   37.00   41.70
  -3 -13   2   -3.10   22.80
   3  13   2   12.40   17.80
   3 -13  -2  -18.50   24.90
  -4  13   2   49.40   41.90
   4  13  -2   35.40   18.70
  -4 -13  -2   -2.10   20.10
   4  13  -2   49.20   23.20
   4 -13   2    2.90   14.60
   4 -13   2  -10.80   25.40
   4 -13  -2   40.30   19.00
  -4  13  -2    4.10   39.60
   4  13   2   10.50   13.70
   4 -13  -2   27.20   29.50
   4  13   2   -3.10   15.00
  -4 -13   2   35.70   27.90
   5 -13   2    0.20   15.90
   5  13  -2   23.90   18.60
  -5 -13  -2   10.50   66.49
   5 -13   2   -8.70   25.30
  -5 -13  -2  -15.60   28.40
  -5  13   2   48.70   49.30
   5  13  -2   19.30   19.70
   5 -13  -2   32.00   19.60
  -5  13  -2  -16.00   34.80
   5 -13  -2   30.20   31.20
  -5 -13   2    8.20   30.70
   5  13   2    5.80   21.30
  -6 -13  -2   -4.00   32.50
   6  13  -2    4.50   17.70
  -6 -13  -2   15.50   85.99
   6 -13   2    4.70   17.70
   6  13  -2   12.10   26.30
  -6  13   2  -27.20   45.20
   6 -13   2   -5.60   29.50
  -6  13  -2   -6.30   45.10
   6 -13  -2    6.00   17.70
   6  13   2    6.10   25.20
  -6 -13   2   17.00   34.50
   6 -13  -2   20.00   27.00
   7 -13   2    2.70   32.50
  -7 -13  -2   13.10   83.79
   7 -13   2   -8.30   24.60
  -7  13   2  -17.20   56.49
   7  13  -2   23.20   27.40
  -7 -13   2    5.90   84.59
  -7 -13   2   27.00   51.19
   7  13   2    6.50   23.20
  -7  13  -2   19.80   57.29
   7 -13  -2   19.80   28.80
   7 -13  -2   33.50   24.30
  -8  13   2   24.90   58.89
  -8 -13  -2    9.90   97.79
   8  13  -2    9.40   27.20
   8 -13   2   16.80   29.10
   8 -13  -2    4.30   22.40
  -8  13  -2  -15.70   48.10
  -8 -13   2  -18.50  101.09
   8 -13  -2   -3.40   29.60
   8  13   2    3.60   26.60
   0  14   2   80.69   31.10
   0 -14  -2   53.79   28.60
   0  14   2   59.79   19.80
   0  14  -2   47.00   27.70
   0  14  -2   63.49   17.70
   0 -14   2   48.80   28.00
   1 -14   2   10.90   26.60
  -1  14   2   47.80   32.30
  -1  14   2   28.90   15.00
  -1 -14  -2    0.90   23.60
   1  14  -2   28.20   22.70
   1  14  -2   39.70   18.30
  -1  14  -2   19.80   28.30
  -1 -14   2   29.10   25.20
   1  14   2   20.50   15.20
   1 -14  -2   10.50   29.30
  -1  14  -2   32.80   15.90
   1  14   2    9.50   19.00
  -2  14   2   67.69   42.40
   2  14  -2   28.60   19.60
  -2 -14  -2  139.39   39.00
   2  14  -2   64.39   21.80
  -2  14   2   57.69   18.10
   2 -14   2  140.09   43.30
   2  14   2  100.09   30.90
  -2  14  -2  120.69   47.80
  -2 -14   2   53.29   31.40
   2  14   2  150.08   31.50
   2 -14  -2   39.90   30.20
  -2  14  -2  128.09   24.10
  -3 -14  -2   15.10   23.90
   3  14  -2   -2.00   16.40
  -3  14   2    7.70   35.50
   3 -14   2   16.80   21.40
   3 -14   2   12.20   25.80
   3  14  -2    2.60   13.30
  -3 -14   2   -1.50   22.10
  -3  14  -2   11.50   16.30
  -3  14  -2   21.30   37.70
   3 -14  -2  -21.80   25.30
   3  14   2   13.00   15.80
   3  14   2   22.30   19.90
   3 -14  -2    6.30   19.20
   4  14  -2   16.00   17.90
  -4  14   2   14.00   36.00
   4  14  -2   29.80   21.50
  -4 -14  -2  -11.00   23.20
   4 -14   2    3.10   19.00
   4 -14   2    4.60   25.60
  -4  14  -2    1.20   39.50
   4  14   2   -3.30   12.70
   4  14   2   -0.60   19.00
   4 -14  -2   10.90   19.10
  -4 -14   2    2.50   24.30
   4 -14  -2   21.30   31.40
   5  14  -2   12.80   23.20
   5 -14   2   88.49   38.10
  -5 -14  -2   78.89   93.19
  -5 -14  -2  103.69   38.70
   5  14  -2   15.60   21.80
  -5  14   2   -6.00   41.50
   5 -14   2  156.88   34.70
  -5  14  -2  118.99   61.29
   5  14   2  117.79   33.40
   5 -14  -2  -11.90   32.90
  -5 -14   2    2.00   26.10
  -6 -14  -2   33.10   38.80
  -6 -14  -2   24.20   81.79
   6  14  -2   12.20   24.30
   6 -14   2   23.60   34.20
  -6  14   2    4.30   48.50
   6 -14   2   18.90   24.30
   6 -14  -2   41.60   24.80
   6  14   2   27.70   28.10
  -6 -14   2    4.50   30.10
   6 -14  -2   18.40   28.00
  -6  14  -2   49.20   52.39
   7 -14   2   47.70   27.50
  -7  14   2   16.50   53.59
   7  14  -2   -7.00   24.10
   7 -14   2   12.50   33.80
  -7 -14  -2   52.49  100.69
  -7 -14   2  -13.10   50.09
   7 -14  -2  -16.10   25.70
  -7  14  -2   11.80   59.59
  -7 -14   2   14.70   98.19
   7 -14  -2   14.60   25.50
   7  14   2   23.00   27.40
   0  15  -2  224.58   35.20
   0  15  -2  256.07   46.20
   0 -15  -2  201.98   47.80
   0  15   2  235.38   35.40
   0 -15   2  173.88   44.60
   0  15   2  243.38   47.70
  -1  15   2   37.00   18.10
   1  15  -2   27.80   18.40
   1  15  -2   30.80   24.30
  -1 -15  -2   19.80   26.70
  -1  15   2   17.60   29.80
   1 -15   2   22.00   27.50
  -1  15  -2    6.80   26.40
   1 -15  -2   43.10   31.90
  -1 -15   2   43.20   31.60
   1  15   2   18.30   22.00
  -1  15  -2   27.60   17.50
   1  15   2   20.90   15.50
   2 -15   2  376.16   65.69
  -2 -15  -2  301.97   53.29
  -2  15  -2  391.76   39.10
  -2  15  -2  322.57   65.29
   2  15   2  410.76   46.10
   2  15   2  338.77   52.29
  -3 -15  -2  219.08   51.39
   3 -15   2  163.18   45.30
   3  15  -2   58.09   23.50
  -3  15   2  114.09   50.59
   3  15  -2   94.59   29.20
   3  15   2  232.48   41.00
   3  15   2  215.58   42.70
  -3  15  -2  233.68   67.19
   3 -15  -2   58.89   36.50
  -3 -15   2   91.89   38.20
   4  15  -2  100.09   34.00
  -4 -15  -2  146.19   43.70
   4 -15   2  142.89   43.90
  -4  15   2  104.39   57.79
   4  15  -2  112.49   34.00
  -4 -15   2   91.99   42.20
   4  15   2  169.68   40.00
   4  15   2  234.48   41.90
  -4  15  -2  221.78   69.69
   4 -15  -2   72.19   41.80
  -5  15   2   -1.40   34.70
  -5 -15  -2  130.89  103.89
   5 -15   2  163.58   37.50
   5 -15   2  151.68   47.70
  -5 -15  -2  134.69   44.60
   5 -15  -2   31.70   29.10
   5 -15  -2   23.90   36.90
   5  15   2  155.28   38.90
  -5 -15   2   23.70   34.00
  -5  15  -2  168.78   65.59
  -6  15   2  125.49   70.49
  -6 -15  -2   95.19  107.59
   6 -15   2   85.29   45.10
  -6 -15  -2  154.78   54.39
   6 -15   2  135.69   39.30
   6  15  -2  164.08   45.10
   6 -15  -2  133.39   39.10
   6  15   2  120.49   42.90
  -6 -15   2  121.39   47.60
   6 -15  -2   83.79   40.20
  -6  15  -2   52.89   60.79
  -7 -15  -2   35.60   96.49
   7 -15   2   24.50   36.00
   7  15  -2    6.00   26.20
  -7  15   2  -21.00   47.00
   7 -15   2   19.30   30.20
   7 -15  -2   -4.40   25.40
   7  15   2   -4.20   23.90
  -7 -15   2    7.40   57.29
   7 -15  -2   -0.30   36.50
  -7 -15   2  -19.50  103.59
  -7  15  -2   15.30   60.39
   0  16  -2   96.49   35.40
   0  16  -2   82.39   23.30
   0  16   2  108.49   39.10
   0 -16   2   72.59   38.00
   0 -16  -2   71.79   38.30
   0  16   2   83.19   24.10
   1 -16   2  195.68   50.29
  -1  16   2  107.99   25.10
  -1  16   2   91.99   37.90
  -1 -16  -2  162.78   41.90
   1  16  -2  119.69   34.70
   1  16  -2   69.79   23.80
   1 -16  -2   67.19   40.70
   1  16   2  189.48   34.70
  -1  16  -2  198.58   46.10
   1  16   2  168.98   39.30
  -1 -16   2  107.89   37.00
  -1  16  -2  186.28   31.60
  -2  16   2  103.49   45.70
  -2 -16  -2  314.07   60.09
   2 -16   2  270.87   59.49
   2  16   2  314.17   52.09
   2  16   2  298.17   44.40
  -2  16  -2  270.57   63.39
  -2  16  -2  303.47   40.70
   3  16  -2  279.07   49.30
  -3  16   2  291.67   70.19
   3  16  -2  288.47   44.70
  -3 -16  -2  281.77   54.79
   3 -16  -2  245.18   56.49
  -3  16  -2  249.97   70.29
   3  16   2  301.97   51.29
   3  16   2  283.17   45.20
  -3 -16   2  291.87   59.59
   4  16  -2   68.19   28.60
   4  16  -2   68.19   30.50
   4 -16   2  209.78   52.79
  -4  16   2   14.10   46.70
  -4 -16   2   50.99   35.00
   4  16   2  229.38   46.60
  -4  16  -2  249.48   69.69
   4 -16  -2   69.89   43.10
  -5 -16  -2    6.00   83.29
   5  16  -2  252.07   51.09
   5  16  -2  359.46   55.39
  -5  16   2  375.26   91.09
  -5 -16   2  285.17   66.49
   5 -16  -2  310.97   69.39
  -6 -16  -2   56.09   96.79
   6  16  -2   87.79   37.80
  -6  16   2   67.99   57.79
   6 -16   2   12.00   34.40
  -6 -16  -2   44.80   47.30
  -6  16  -2   48.70   54.49
  -6 -16   2   71.09   45.90
   6 -16  -2   54.39   37.80
   6  16   2   58.39   34.30
   0  17  -2    3.30   17.80
   0  17  -2    7.80   24.70
   0 -17   2    0.60   25.80
   0  17   2   15.90   21.20
   0 -17  -2   -1.80   35.20
   0  17   2    3.60   16.90
   1  17  -2    9.70   18.50
  -1 -17  -2   24.50   34.90
   1  17  -2   -9.50   21.50
  -1  17   2  -11.20   30.50
   1 -17   2   28.30   35.10
  -1  17   2   -1.60   19.80
  -1  17  -2   27.40   32.00
  -1  17  -2    1.10   17.90
  -1 -17   2    7.50   27.70
   1  17   2   17.70   24.80
   1 -17  -2    3.20   34.70
   1  17   2   36.70   23.20
   2  17  -2  140.79   39.50
   2  17  -2  112.19   30.30
  -2  17   2   93.49   42.50
  -2 -17  -2   89.59   43.20
   2 -17   2   99.99   47.50
   2  17   2   86.09   26.10
   2 -17  -2   91.29   46.00
   2  17   2  103.19   34.80
  -2  17  -2   83.19   41.40
  -2  17  -2   95.79   29.70
  -2 -17   2   62.29   37.10
   3  17  -2  110.89   32.20
  -3  17   2   70.99   48.50
  -3 -17  -2   45.50   36.90
   3  17  -2   77.39   31.10
   3 -17   2   92.59   47.20
   3  17   2  100.49   35.00
  -3 -17   2   72.89   42.00
  -3  17  -2   67.19   50.09
   3  17   2  101.49   30.40
   3 -17  -2  127.19   49.30
  -4  17   2  167.28   68.39
  -4 -17  -2    1.10   31.20
   4 -17   2    9.00   35.30
   4  17  -2  108.89   31.20
   4  17  -2  144.49   41.60
  -4 -17   2  119.09   49.10
   4  17   2   19.40   24.20
   4 -17  -2  193.48   63.49
  -4  17  -2    1.70   41.90
   5  17  -2   79.19   32.80
  -5 -17  -2  111.29  119.99
   5 -17   2   72.89   46.90
   5  17  -2   65.49   27.50
  -5 -17  -2   88.29   46.00
  -5  17   2   84.59   62.79
  -5  17  -2   89.99   62.39
  -5 -17   2   60.29   43.50
   5 -17  -2   83.29   46.70
   5  17   2   64.79   32.20
   0  18  -2    2.40   19.90
   0  18  -2   12.70   27.70
   0  18   2    1.20   18.50
   0  18   2    5.40   24.60
   0 -18   2   11.10   31.70
   0 -18  -2   17.60   39.40
   1  18  -2    5.70   24.80
  -1 -18  -2  -38.00   29.10
   1 -18   2  -16.30   30.90
  -1  18   2   -0.40   26.00
   1  18  -2  -12.40   14.90
  -1  18   2    1.80   25.50
   1  18   2   -5.60   18.70
   1 -18  -2   -8.30   31.50
  -1  18  -2  -18.50   23.50
  -1 -18   2  -14.50   32.60
   1  18   2    9.90   26.30
  -1  18  -2    2.00   22.80
  -2 -18  -2  -17.80   32.40
   2  18  -2    0.10   19.70
  -2  18   2   -1.00   30.20
   2  18  -2    4.00   21.70
   2 -18   2  -18.90   35.20
  -2 -18   2   -8.80   34.40
   2 -18  -2    1.50   41.20
   2  18   2   -4.00   16.00
  -2  18  -2  -12.40   33.50
   2  18   2    5.50   25.40
   3  18  -2   37.70   28.90
   3  18  -2   54.89   29.10
  -3  18   2   16.00   38.70
  -3 -18  -2  -26.80   34.50
   3 -18   2  -20.50   39.10
  -3  18  -2   -4.70   33.90
   3  18   2   14.30   23.70
   3 -18  -2    1.70   40.60
  -3 -18   2   20.20   39.10
   3  18   2  -10.80   21.40
  -4  18   2    0.20   44.70
   4  18  -2   -8.30   18.60
  -4 -18  -2  -29.90   34.80
   4 -18   2    7.60   43.80
   4  18  -2   13.40   28.10
   4  18   2    9.60   22.90
   4 -18  -2   -8.20   36.20
  -4 -18   2    1.20   36.30
  -4  18  -2   -4.70   44.00
   0 -19   2    9.60   37.40
   0  19  -2   14.10   25.80
   0  19   2    5.20   24.80
   0  19  -2    5.30   17.20
   0  19   2   17.70   26.60
   0 -19  -2    4.00   40.10
  -1  19   2   26.60   32.90
   1 -19   2    4.10   42.30
   1  19  -2   12.40   26.80
  -1 -19  -2   -6.70   34.00
   1  19  -2   -1.50   20.30
   1  19   2   10.30   25.70
  -1  19  -2   11.60   29.80
  -1 -19   2    1.40   34.50
  -1  19  -2   13.70   28.40
   1  19   2    7.40   20.20
   1 -19  -2    3.10   32.50
   2  19  -2   29.60   27.40
  -2  19   2   19.60   34.40
  -2 -19  -2   25.20   43.40
   2 -19   2   10.80   39.70
   2  19  -2    3.00   22.00
   2  19   2   50.59   29.00
  -2 -19   2   -5.40   33.30
   2  19   2   44.60   28.40
   2 -19  -2   12.90   36.30
  -2  19  -2   11.60   34.30
   3 -19   2    5.30   44.60
   3  19  -2   19.60   25.60
   3  19  -2   23.60   27.90
  -3 -19  -2   42.70   40.70
  -3  19   2   29.10   44.10
  -3 -19   2   -4.60   32.00
   3  19   2   30.00   28.50
  -3  19  -2   -0.40   38.70
   3 -19  -2   -3.00   41.00
   0   0  -3    0.60    1.50
   0   0   3   -0.40    8.10
   0   0   3   -0.40    0.90
   0   0  -3   -0.20    0.90
   0   0   3    0.30    2.70
   0   0  -3   -0.50    4.80
   0   0   3   -0.10    1.80
   0   0  -3   -1.00    4.50
   1   0  -3  523.85   28.80
   1   0  -3  528.35   27.00
   1   0  -3  505.25   25.80
  -1   0   3  506.35   26.10
  -1   0   3  521.75   38.00
   2   0  -3   -1.90    4.90
   2   0   3   -0.60    5.80
   2   0  -3    0.60    5.30
  -2   0  -3    3.30   19.40
   2   0   3   -1.00    6.00
  -2   0  -3   -1.30    4.40
   2   0  -3   -0.10    3.20
   2   0   3   -0.30    2.50
   3   0   3  892.31   37.90
   3   0  -3  592.44   46.20
   3   0   3  781.72   48.70
   3   0   3  817.12   49.50
  -3   0  -3  885.11   80.59
  -4   0  -3  -16.30   26.50
   4   0   3    1.90    8.90
   4   0   3    0.60    4.40
   4   0  -3    1.80    5.60
  -4   0   3   -0.90   23.80
   4   0   3   -2.10    8.00
   4   0  -3    0.70    7.10
   5   0   3  202.08   30.30
  -5   0   3   39.10   47.80
   5   0   3  179.68   28.40
   5   0   3  224.18   17.00
  -5   0  -3  248.18   63.89
  -5   0   3   74.69   45.60
   6   0   3   -6.00   10.00
   6   0   3   -2.40   12.60
   6   0  -3   -0.10   12.10
  -6   0  -3  -16.60   40.50
   6   0  -3    2.50    8.40
  -6   0   3    1.80   42.40
  -6   0   3  -13.80   34.10
   6   0   3   -1.10    7.20
  -7   0   3  330.17   90.79
  -7   0  -3   29.50   60.39
  -7   0   3  312.07   81.99
   8   0  -3    3.90   13.90
  -8   0   3  -27.10   65.09
  -8   0   3    9.20   49.10
   8   0  -3    5.80   17.20
  -8   0  -3  -13.80   50.19
   8   0   3    7.30   16.80
  -8   0  -3  -13.90   53.69
  -9   0  -3  -11.60   90.09
  -9   0  -3    1.10   62.09
  -9   0   3  -19.10   50.79
   9   0   3   26.40   27.80
   9   0  -3   24.30   23.40
 -10   0   3  -12.60   62.79
  10   0  -3    5.60   21.60
  10   0   3   12.40   26.60
 -10   0  -3  -12.60   68.49
   0  -1  -3  161.18   10.80
   0   1  -3  161.58   12.20
   0   1   3  150.48   12.60
   0  -1  -3  190.88   20.40
   0   1   3  195.18   25.80
   0   1  -3  150.28   10.80
   0  -1   3  155.38   11.90
   0   1  -3  158.38   10.10
   0  -1  -3  151.58   15.60
   0  -1   3  157.78   11.00
   0   1   3  158.18   11.30
  -1  -1  -3  293.87   40.10
  -1   1  -3  247.98   30.40
  -1   1  -3  260.47   32.60
  -2   1   3  422.26   46.10
   2   1  -3  386.06   26.60
  -2   1   3  415.06   36.90
   2   1  -3  427.06   24.90
   2   1  -3  390.06   26.00
   2   1  -3  417.56   25.10
   2  -1  -3  403.76   25.90
   2  -1  -3  365.16   26.60
   3  -1   3   59.09   13.30
  -3  -1  -3   95.69   37.40
  -3   1   3   11.80   19.50
   3  -1   3   70.49    9.30
  -3   1   3    2.70   18.20
   3   1   3   65.39   13.10
  -3   1  -3   72.49   30.20
   3   1   3   55.39   13.10
   3   1   3   72.09    8.20
  -4   1   3   14.10   24.40
  -4   1   3   17.60   29.50
  -4  -1  -3   38.10   32.90
   4  -1   3   22.70    7.50
   4   1  -3   17.90   10.20
   4  -1   3   18.70   10.90
   4   1  -3   19.60   11.80
   4   1  -3   18.80    8.40
   4   1   3   27.90   11.50
   4   1   3   29.50    6.90
   4   1   3   27.00   12.10
  -4   1  -3   20.70   29.00
   4  -1  -3   13.40    8.90
  -4  -1   3    8.40   28.90
   4  -1  -3   14.90    9.40
  -5  -1  -3  392.16   79.49
  -5   1  -3  407.06   77.19
  -5   1  -3  439.26   92.09
   6   1  -3    1.30    7.60
  -6   1   3   -7.90   38.70
   6   1  -3    0.70   10.00
   6   1  -3    0.30   13.30
  -6  -1  -3   11.40   37.90
  -6   1   3   10.60   33.50
   6  -1   3   -1.20    7.60
   6  -1   3    0.40   13.20
   6   1   3    3.70    7.20
  -6   1  -3  -19.40   33.60
   6  -1  -3    0.30   11.60
   6   1   3   -0.60    9.50
  -6  -1   3    7.20   39.40
   6  -1  -3    3.80    8.90
  -6   1  -3  -23.40   36.40
   6   1   3   -1.30   11.90
  -7   1   3   -6.80   50.09
   7  -1   3  180.18   36.90
  -7  -1  -3  175.78   74.49
   7  -1   3  204.38   23.20
   7   1   3  171.08   34.40
   7   1   3  184.98   36.20
  -7  -1   3  -29.30   54.69
  -7   1  -3  154.28   67.39
  -7   1  -3  241.58   77.19
   7   1   3  199.28   22.90
  -7  -1   3   21.30   56.49
   8   1  -3   13.40   14.00
  -8   1   3  -10.40   86.49
  -8  -1  -3   -9.70   60.09
  -8   1   3   80.19   61.39
   8  -1   3   33.40   22.60
   8   1  -3   19.50   17.60
   8  -1  -3    7.30   14.10
  -8   1  -3   25.60   61.79
  -8   1  -3   -2.70   48.80
   8   1   3   20.50   19.00
   8  -1  -3   34.80   22.90
  -8  -1   3    3.60   58.99
  -8  -1   3    1.20   56.59
  -9  -1  -3   51.09   84.09
  -9   1   3    2.90   43.40
   9   1  -3   -7.40   15.50
   9  -1   3   55.09   31.40
  -9  -1  -3   28.80   85.99
  -9  -1   3   22.70   99.99
   9  -1  -3    3.50   18.00
  -9  -1   3  -14.00   59.59
   9   1   3   44.60   25.20
  -9   1  -3   35.00   66.99
  10   1  -3   13.30   24.00
  10  -1   3    2.20   26.00
 -10  -1  -3  -25.10   67.39
 -10   1   3   17.20   63.19
  10   1   3    0.70   24.30
  10  -1  -3   10.50   27.80
 -10   1  -3   10.50   58.59
 -10  -1   3  -10.90   71.69
   0   2   3   10.10    5.90
   0  -2  -3    3.00    5.80
   0  -2  -3    7.40   11.90
   0   2  -3    6.80    5.00
   0  -2   3    7.40    3.40
   0  -2   3   11.50    8.30
   0  -2  -3    4.90   11.10
   0  -2   3    8.40   10.00
   0   2   3    5.80    6.40
   0   2  -3    7.30    6.20
   1  -2   3  418.86   28.20
   1   2  -3  607.34   28.10
  -1  -2  -3  441.26   27.20
  -1  -2  -3  397.56   55.59
   1  -2   3  445.96   29.00
   1   2  -3  558.14   26.70
   1   2  -3  556.44   27.40
  -1   2   3  571.54   41.50
   1  -2  -3  545.85   28.60
  -1   2  -3  402.46   38.50
   1   2   3  448.66   26.30
  -1   2  -3  428.46   33.60
   1   2   3  411.26   28.00
  -2   2   3  161.68   18.30
   2   2  -3  156.58   15.70
   2   2  -3  151.08   14.10
  -2  -2  -3  294.57   51.29
  -2   2   3  142.49   32.70
   2   2  -3  138.39   13.70
  -2   2   3  141.59    8.70
   2   2  -3  143.29   13.70
   2  -2  -3  139.59   15.50
  -2   2  -3  311.37   44.50
   2  -2  -3  173.68   19.70
  -3   2   3  316.97   39.10
  -3   2   3  306.97   52.79
  -3  -2  -3   32.30   32.80
   4   2  -3  139.39   23.00
  -4   2   3  173.98   39.70
  -4  -2  -3   12.00   30.90
  -4   2   3  139.99   42.20
   4   2  -3  137.79   20.30
   4   2  -3  146.79   16.10
   4   2  -3  136.29   15.70
  -4   2  -3   21.80   27.70
  -4   2  -3   17.40   29.50
   4  -2  -3  117.89   20.10
   4  -2  -3  141.89   19.20
   5  -2   3  263.27   31.30
  -5   2   3   79.09   42.10
   5  -2   3  262.97   22.00
  -5  -2  -3  304.17   78.49
   5   2   3  285.67   30.70
   5   2   3  242.28   18.90
  -5   2  -3  245.98   65.99
  -5  -2   3   70.19   47.40
  -5   2  -3  275.17   62.79
   5   2   3  259.87   36.00
  -6   2   3   -9.70   24.60
   6  -2   3    8.60    8.70
  -6  -2  -3   21.10   37.30
   6   2  -3   -2.70    7.40
   6   2  -3   -3.50   13.90
  -6   2   3    5.00   40.60
   6  -2   3    4.40   13.80
   6   2  -3    2.20   11.70
   6   2   3    2.30   12.70
  -6   2  -3   14.40   44.00
   6  -2  -3   -4.90   11.50
  -6  -2   3  -12.00   38.50
  -6   2  -3    8.80   29.90
   6   2   3    8.20    7.80
   6   2   3    6.10   14.30
   6  -2  -3   -4.10    8.70
  -7   2   3  -12.70   54.89
   7   2  -3   13.50   10.90
   7   2  -3   10.90   14.80
  -7  -2  -3   -4.80   46.20
   7  -2   3   -0.20   10.50
   7   2  -3    9.90   18.70
   7  -2   3   -4.00   14.40
  -7   2   3   36.40   36.10
   7  -2  -3   14.90   13.30
  -7  -2   3   12.50   55.09
  -7   2  -3   -3.10   47.70
   7   2   3    4.40   14.30
  -7   2  -3    4.60   38.20
   7   2   3    4.20   15.10
   7  -2  -3   17.70   17.50
  -8   2   3   17.10   41.30
   8  -2   3  124.29   32.70
   8   2  -3   10.20   13.80
   8   2  -3    7.70   16.30
  -8  -2  -3  149.09   80.69
  -8   2  -3   94.79   61.69
   8   2   3  107.49   30.20
   8  -2  -3    9.70   14.70
   8   2   3  128.79   33.00
  -8  -2   3  -29.40   69.89
  -8   2  -3  122.19   81.69
   8  -2  -3    1.90   14.50
  -8  -2   3    1.80   73.29
  -9   2   3   40.30   58.49
   9   2  -3   28.30   22.70
   9  -2   3   -1.10   19.30
  -9  -2  -3    5.30   80.89
  -9  -2   3  -10.40   96.79
   9   2   3    3.00   17.70
  -9   2  -3   18.30   67.49
   9  -2  -3   18.60   21.90
  -9  -2   3    2.00   67.69
 -10   2   3    7.60   56.89
 -10  -2  -3   46.70  128.49
 -10  -2  -3   -1.80   88.19
  10   2  -3    8.10   22.30
  10  -2   3   41.50   29.50
 -10  -2   3   -1.00   71.89
  10   2   3   32.80   23.50
 -10   2  -3   38.90   68.49
  10  -2  -3   19.60   22.80
   0   3   3  630.84   42.00
   0  -3  -3  641.24   39.10
   0   3  -3  619.34   41.30
   0   3  -3  681.23   36.60
   0  -3   3  670.63   34.40
   0  -3   3  681.23   44.00
   0   3   3  676.13   40.40
   0   3   3  715.53   35.20
   1   3  -3  226.58   17.80
  -1   3   3  257.77   13.90
  -1   3   3  177.68   29.70
   1   3  -3  227.48   17.30
  -1  -3   3  266.87   32.70
   1  -3  -3  238.78   22.50
   1  -3  -3  228.68   13.60
   1  -3  -3  246.48   17.70
  -1  -3   3  248.48   20.50
   3  -3   3   14.10    9.90
  -3   3   3   54.89   26.90
   3   3  -3   41.30   10.80
   3   3  -3   41.70   11.80
   3   3  -3   44.70   10.30
   3  -3   3    8.80    9.00
   3   3  -3   39.10   10.90
  -3  -3  -3   13.50   12.70
  -3   3   3   53.59   17.80
  -3  -3  -3   17.80   28.40
   3   3   3   21.00    8.30
  -3   3  -3   20.40   21.10
   3   3   3   14.40    8.60
   3  -3  -3   43.60   13.10
  -3   3  -3   10.70   23.40
   3  -3  -3   37.40   11.40
   4  -3   3  360.66   27.30
  -4  -3  -3  380.66   37.60
  -4  -3  -3  369.16   79.39
   4  -3   3  323.07   31.70
  -4   3  -3  231.48   56.29
   4   3   3  358.86   34.10
  -4   3  -3  332.37   56.79
   4   3   3  347.97   30.50
  -5  -3  -3   41.10   45.60
   5   3  -3   41.30   12.10
   5   3  -3   33.80   12.80
  -5   3   3   44.50   33.00
   5  -3   3   35.00   17.50
  -5  -3  -3   35.90   22.00
  -5   3   3   42.30   34.60
   5  -3   3   33.80   11.90
   5   3  -3   26.40   14.10
  -5   3  -3   55.19   39.20
   5   3   3   34.40   13.50
  -5   3  -3   26.70   29.30
  -5  -3   3   26.30   38.40
   5  -3  -3   46.10   15.50
   5  -3  -3   24.40   12.20
   5   3   3   31.80   16.50
  -6   3   3   52.29   45.60
  -6  -3  -3    1.00   23.00
   6  -3   3    3.90   14.40
  -6   3   3   57.49   36.40
   6   3  -3   58.69   20.70
   6   3  -3   65.89   19.90
  -6  -3  -3    6.50   46.00
   6   3  -3   64.89   15.90
  -6   3  -3   23.80   33.30
   6  -3  -3   63.09   17.70
  -6   3  -3   15.70   44.50
  -6  -3   3   35.80   52.49
   6  -3  -3   49.70   20.20
   7   3  -3  137.49   28.80
  -7   3   3  124.09   53.79
   7   3  -3  119.89   20.80
  -7   3   3   97.49   67.49
   7   3  -3  105.79   26.60
  -7  -3  -3   14.30   45.70
   7  -3  -3  115.59   22.10
  -7   3  -3   25.30   38.50
  -7  -3   3  111.39   73.79
   7  -3  -3  119.29   30.20
  -7   3  -3    6.40   55.39
   8   3  -3   17.90   16.50
   8   3  -3   24.20   20.30
  -8  -3  -3   95.79   68.89
   8   3  -3   12.90   17.90
   8  -3   3   53.99   25.50
  -8   3   3    9.70   38.60
   8  -3  -3   28.60   21.10
  -8   3  -3   56.69   53.19
   8  -3  -3   37.10   19.10
   8   3   3   67.59   26.00
  -8  -3   3    3.80   68.29
   8   3   3   96.89   29.60
  -8   3  -3   55.69   84.79
   9  -3   3   61.29   29.30
   9   3  -3   -0.70   16.40
  -9   3   3   26.70   52.19
  -9  -3  -3   89.09   86.99
   9  -3  -3    5.00   19.20
  -9  -3   3  -51.29   81.89
  -9  -3   3   16.00   85.19
   9   3   3   63.79   27.40
   9   3   3   54.39   28.70
  -9   3  -3   67.89   68.89
  10   3  -3   32.70   25.10
 -10  -3  -3  -55.29   95.39
  10  -3   3    2.80   23.20
 -10   3   3   73.49   71.39
 -10  -3  -3   -3.70  117.19
 -10   3  -3   44.60   67.59
  10  -3  -3   35.20   25.70
 -10  -3   3   26.80   98.89
  10   3   3   16.80   23.10
   0  -4   3   97.19   19.40
   0   4  -3  125.59   22.00
   0   4  -3  108.29   12.60
   0  -4  -3  143.19   19.40
   0   4   3  122.19   11.70
   0   4   3  129.89   18.00
   0  -4   3  125.89   10.30
   0   4   3  124.89   22.00
  -2   4   3  239.58   44.60
   2  -4  -3  259.17   26.70
  -2  -4   3  291.27   40.80
   3   4  -3  242.58   19.80
  -3   4   3  232.78   16.20
  -3   4   3  251.67   50.69
   3   4  -3  223.48   23.80
   3   4  -3  249.18   23.00
   3  -4  -3  242.28   25.30
  -3  -4   3  176.08   36.30
   3  -4  -3  273.37   37.90
   3  -4  -3  232.58   23.10
   4  -4   3   38.10   11.90
  -4   4   3  235.58   53.99
   4  -4   3   27.30   13.10
  -4  -4  -3   53.49   41.50
  -4  -4  -3   38.50   17.70
  -4   4  -3   23.90   21.60
   4   4   3   35.80   12.30
   4   4   3   37.90   14.40
  -4   4  -3   33.10   27.80
   5  -4   3   95.89   18.80
  -5   4   3   90.39   33.40
   5   4  -3   77.69   19.20
  -5  -4  -3   93.79   50.09
   5   4  -3   77.49   17.70
   5   4  -3   69.69   20.90
  -5   4   3  120.49   46.40
   5   4  -3   65.99   14.60
  -5  -4  -3  104.09   28.50
   5  -4   3   86.79   22.30
  -5   4  -3  108.99   43.00
   5  -4  -3   52.79   17.50
   5   4   3   84.49   18.90
  -5   4  -3   80.99   36.40
   5   4   3   63.59   19.50
   5  -4  -3   78.39   19.30
   6  -4   3   55.49   20.10
   6   4  -3  123.39   20.20
  -6  -4  -3   50.19   27.80
   6   4  -3  125.29   24.30
  -6   4   3  120.09   50.29
  -6   4   3  151.48   49.60
   6  -4   3   37.10   15.10
   6   4  -3  109.19   26.00
  -6  -4  -3   47.30   55.59
   6   4   3   54.89   18.20
   6   4   3   35.40   19.70
  -6   4  -3   65.99   47.00
  -6   4  -3   59.39   45.60
   6  -4  -3  124.39   27.30
  -6  -4   3  104.89   66.09
   6  -4  -3  147.19   25.60
  -7  -4  -3   90.39   68.59
   7  -4   3   96.19   28.80
   7  -4   3  106.89   20.30
  -7   4   3    8.70   31.00
  -7  -4   3    5.50   47.40
  -7   4  -3  109.69   57.09
   7   4   3  105.49   32.00
   7   4   3  102.59   25.40
  -7   4  -3  136.79   65.59
  -8  -4  -3   33.60   58.69
   8   4  -3   11.50   17.60
   8   4  -3    7.20   22.00
   8  -4   3   48.70   24.30
  -8   4   3    6.70   44.10
   8   4   3   46.30   24.60
   8   4   3   58.49   23.60
  -8   4  -3   56.19   51.89
  -8  -4   3   -1.80   68.09
   8  -4  -3    6.90   15.60
   8  -4  -3    5.40   16.60
   9   4  -3   85.19   33.50
  -9  -4  -3  184.18  107.49
   9   4  -3   96.29   29.90
  -9   4   3  127.19   73.59
   9  -4   3  161.48   44.60
  -9   4  -3  128.59   76.89
   9   4   3  158.58   43.80
   9   4   3  168.98   37.80
  -9  -4   3  105.09   93.59
   9  -4  -3   98.69   32.10
 -10  -4  -3  -15.00   96.79
  10  -4   3   31.20   28.90
  10   4  -3   13.70   24.20
 -10   4   3   33.50   60.39
  10   4   3   23.20   26.90
  10   4   3   33.40   28.20
 -10  -4   3   -5.10  125.49
 -10   4  -3   24.00   67.49
  10  -4  -3    8.10   22.90
 -10  -4   3   -9.20  112.09
   0   5   3   93.99   20.80
   0  -5  -3  110.49   19.40
   0  -5   3  106.19   10.60
   0   5  -3  110.69   22.00
   0   5  -3   97.89   14.30
   0   5   3  121.99   13.30
   0   5   3  126.59   18.90
   0  -5   3  116.29   24.10
  -4  -5  -3  586.94  112.49
  -4   5   3  637.14   34.50
   4   5  -3  656.83   44.70
   4   5  -3  655.83   47.10
  -4  -5  -3  498.85   46.90
   4  -5   3  494.95   42.50
  -4   5   3  669.43   78.79
   4  -5   3  590.34   48.80
   4   5  -3  634.44   39.90
   4   5   3  531.65   40.20
  -4   5  -3  512.65   50.29
  -4   5  -3  657.43   94.89
   4  -5  -3  619.74   44.50
  -4  -5   3  655.33   63.09
   4  -5  -3  695.63   47.10
   4   5   3  550.04   46.50
  -5   5   3  905.41  105.89
  -5  -5   3  811.62   78.99
   6  -5   3  583.84   54.39
  -6  -5  -3  490.75   52.29
  -6  -5  -3  510.25  115.99
   6  -5   3  587.64   44.00
   6   5   3  556.84   47.30
   6   5   3  568.14   55.39
  -6   5  -3  622.74   79.49
  -6   5  -3  479.35   97.49
  -7  -5  -3  -28.10   54.39
   7   5  -3  124.49   25.80
   7   5  -3  106.99   29.80
  -7   5   3  118.69   55.89
   7  -5  -3  119.49   25.10
   7  -5  -3  126.99   30.80
  -7   5  -3    7.30   38.40
  -7  -5   3  140.89   50.39
  -7   5  -3    5.00   57.29
  -7  -5   3  129.99   76.79
  -8   5   3    4.60   34.40
   8   5  -3   -4.70   12.40
   8  -5   3   31.90   21.20
   8   5  -3    1.60   17.40
  -8  -5  -3   72.89   73.49
  -8  -5   3   15.30   67.69
   8  -5  -3   13.10   16.30
   8   5   3   38.60   24.60
   8  -5  -3    9.80   14.90
  -8   5  -3   49.20   52.09
   8   5   3   46.10   21.90
   9   5  -3  107.79   29.40
   9   5  -3   84.79   37.60
   9  -5   3   73.09   32.30
  -9  -5  -3   46.40   83.39
  -9   5   3   60.99   68.39
   9   5   3   76.79   29.20
   9  -5  -3  104.39   33.60
   9   5   3   54.59   31.30
  -9  -5   3  181.88  111.89
  -9   5  -3   62.09   68.29
 -10  -5  -3  130.99  122.39
  10   5  -3   44.10   29.20
  10  -5   3  122.59   43.60
 -10   5   3   27.40   59.89
 -10   5  -3  109.29   81.49
  10   5   3   72.89   36.40
 -10  -5   3   -9.10  114.49
  10  -5  -3   20.70   29.60
  10   5   3  100.59   34.30
   0   6  -3  809.02   57.89
   0   6  -3  822.22   48.00
   0   6   3  846.62   59.69
   0  -6  -3  858.21   55.39
   0  -6   3  853.41   44.40
   0   6   3  835.92   47.50
   0  -6   3  897.21   60.79
  -2   6   3 2240.98  108.39
  -2   6   3 2266.17  145.99
   2   6  -3 2251.57  117.49
   2   6  -3 2411.16  119.89
  -2  -6   3 2345.87  118.49
  -2  -6   3 2285.27  131.29
   2  -6  -3 2409.16  123.19
   2  -6  -3 2328.27  118.49
   4   6  -3  580.84   43.60
   4  -6   3  508.85   44.40
   4  -6   3  467.15   43.00
  -4   6   3  571.34   88.69
  -4   6   3  551.44   29.20
   4   6  -3  576.94   45.90
   4   6  -3  538.85   35.30
  -4  -6  -3  465.05   45.50
  -4  -6  -3  489.35  105.39
   4  -6  -3  584.64   44.60
  -4   6  -3  542.45   44.70
  -4  -6   3  591.54   61.59
   4  -6  -3  642.14   46.80
   4   6   3  523.15   37.80
  -4   6  -3  489.65   82.19
   4   6   3  512.25   45.10
  -5  -6  -3  487.95   48.90
   5  -6   3  463.35   40.10
  -5  -6  -3  468.55  107.29
   5  -6   3  461.85   46.10
   5   6   3  491.75   46.90
  -5   6  -3  445.36   86.79
   5   6   3  454.45   37.30
  -5   6  -3  519.15   51.09
   6   6  -3  507.05   41.20
  -6  -6  -3  497.95   54.29
   6   6  -3  499.75   50.29
  -6   6   3  627.74  110.89
   6  -6   3  502.45   45.20
  -6  -6  -3  465.35  112.69
   6  -6   3  509.85   52.39
   6   6   3  544.45   45.20
  -6   6  -3  401.56   93.39
   6   6   3  550.74   54.39
  -6  -6   3  596.84   77.59
   6  -6  -3  552.64   52.39
  -6  -6   3  639.34  131.19
  -6   6  -3  574.64   67.19
   6  -6  -3  593.24   48.10
  -7  -6  -3  561.94  139.49
  -7  -6   3   18.00   54.19
   7   6   3  412.56   55.89
  -7   6  -3  388.46   92.09
   8   6  -3  312.67   54.79
   8  -6   3  495.95   55.29
  -8  -6  -3  435.46  133.09
   8   6  -3  315.07   44.10
  -8   6   3  273.57   90.49
   8  -6  -3  268.37   48.50
  -8  -6   3  321.27  111.29
  -8   6  -3  468.55  113.29
   8   6   3  466.45   64.19
   8   6   3  461.65   47.20
   8  -6  -3  290.77   41.20
   9   6  -3   49.10   25.80
  -9  -6  -3   21.40   82.19
  -9   6   3   29.80   50.09
   9   6  -3   54.39   36.10
   9  -6   3   27.70   25.80
   9   6   3   46.60   26.40
   9  -6  -3   29.00   25.30
   9   6   3   14.10   22.70
  -9   6  -3   15.00   57.09
  -9  -6   3   77.09  110.79
 -10   6   3  129.69   87.79
  10  -6   3  166.28   46.10
  10   6  -3  137.89   45.80
 -10  -6  -3   62.99  117.69
  10   6  -3  150.28   39.30
 -10   6  -3  162.58   99.19
  10   6   3  119.79   39.70
 -10  -6   3  149.09  124.89
  10  -6  -3  105.19   38.40
  10   6   3  131.69   39.60
   0  -7   3   46.20   18.20
   0  -7  -3   70.39   19.10
   0   7   3   61.09   15.40
   0  -7   3   49.20    8.50
   0   7   3   44.00   18.10
   0   7  -3   51.89   11.70
   0   7   3   51.29   11.30
   0   7  -3   50.59   19.00
  -2  -7  -3   74.99   11.90
  -2  -7  -3   64.89   18.80
   2  -7   3   65.19   19.90
   2  -7   3   70.89   15.00
  -2   7   3  141.49   36.20
   2   7   3   56.49    6.40
  -2   7  -3   49.20   12.10
   2   7   3   63.59   15.70
   2   7   3   53.19   16.30
  -2  -7   3  243.78   41.10
  -2   7  -3   33.90   25.50
  -3  -7  -3  125.69   27.40
  -3   7   3   10.00   25.40
   3  -7   3  127.49   26.80
   3  -7   3   95.49   19.20
  -3   7  -3  119.49   18.50
   3   7   3  122.59   22.70
  -3   7  -3  150.58   43.60
   3   7   3  107.69   11.90
   3   7   3  124.59   21.70
   4  -7   3  440.16   40.60
  -4  -7  -3  455.25   46.70
   4  -7   3  494.85   45.70
  -4  -7  -3  440.26  101.89
   4   7   3  420.96   31.10
   4   7   3  419.56   40.90
  -4   7  -3  434.96   36.30
  -4   7  -3  393.86   77.99
   5  -7   3  903.81   67.99
  -5  -7  -3  775.82  142.79
  -5  -7  -3  844.32   66.39
   5  -7   3  823.22   60.69
  -5   7  -3  825.72  120.39
  -5   7  -3  864.51   61.49
   5   7   3  901.21   67.99
   5   7   3  897.01   56.49
   6  -7   3  298.77   38.90
   6  -7   3  291.47   46.10
  -6  -7  -3  280.97   45.70
  -6  -7  -3  242.08   89.49
   6   7   3  285.77   30.50
  -6   7  -3  301.67   83.09
   6   7   3  320.37   49.10
  -6   7  -3  302.37   46.30
  -7  -7  -3  483.25  132.49
   7  -7   3  675.23   63.19
   7  -7   3  633.44   53.09
  -7   7  -3  639.64  121.19
   7   7   3  630.34   51.79
   7   7   3  630.64   65.49
   8   7  -3   -0.40   18.60
  -8  -7  -3   11.60   87.49
   8  -7   3    8.40   21.70
  -8   7   3    5.00   43.50
   8   7  -3    6.70   15.80
  -8   7  -3   12.80   47.50
   8  -7  -3    6.80   19.40
   8   7   3    7.40   19.90
  -8  -7   3  -10.00   61.69
   8   7   3   -2.80   15.60
   8  -7  -3    2.30   18.10
   9   7  -3   10.90   21.40
  -9   7   3   29.40   58.19
  -9  -7  -3   87.19  102.39
   9   7  -3   -2.40   23.10
   9  -7   3   62.59   30.70
  -9   7  -3   48.20   67.09
   9  -7  -3    5.70   22.50
   9   7   3   41.60   28.00
  -9  -7   3   -2.00   95.59
   9   7   3   83.79   31.50
 -10   7   3   11.70   56.39
 -10  -7  -3   28.30  104.69
  10  -7   3   20.10   26.30
  10   7  -3   11.70   31.30
 -10  -7   3  -24.40  120.79
 -10   7  -3   13.10   66.49
  10   7   3   12.90   28.80
  10  -7  -3   22.20   26.60
   0   8  -3   73.69   22.10
   0   8   3   72.69   18.30
   0  -8  -3   67.49   20.70
   0   8   3   67.59   21.90
   0  -8   3   73.79   23.90
   0  -8   3   84.29   11.20
   0   8   3   79.59   14.80
   0   8  -3   80.39   15.80
   1   8  -3  230.18   27.60
  -1   8   3  244.78   20.60
  -1   8   3  263.27   44.80
   1   8  -3  203.88   22.80
  -1  -8   3  231.88   13.50
   1  -8  -3  252.57   38.10
  -1  -8   3  234.98   40.00
   1  -8  -3  243.18   20.80
  -2  -8  -3    8.80   15.60
  -2   8   3   50.89   10.50
  -2   8   3   33.30   27.40
   2  -8   3    0.50    8.60
   2  -8   3    1.70   12.10
   2   8  -3   48.10   14.90
   2   8  -3   30.00   12.40
  -2  -8   3   35.50    5.90
   2   8   3    5.20   10.00
  -2   8  -3    8.60    8.50
   2  -8  -3   35.10   11.80
   2  -8  -3   23.90   17.60
  -2  -8   3   40.90   20.70
  -2   8  -3    7.60   22.20
   2   8   3    4.40   10.00
  -2  -8   3   41.90    7.20
   3   8  -3   55.59   16.40
  -3   8   3   50.69   31.20
  -3   8   3   67.59   10.90
   3   8  -3   58.89   16.80
  -3  -8  -3    1.60   14.10
  -3  -8   3   77.29   19.00
   3  -8  -3   65.59   16.10
  -3   8  -3   12.50   23.60
  -3  -8   3   73.39   28.50
   3  -8  -3   51.69   22.40
   4   8  -3   13.50    8.00
   4   8  -3   20.70   14.80
   4  -8   3   -0.20   16.90
  -4   8   3   21.50    7.40
  -4   8   3    8.90   27.40
  -4  -8  -3    8.90   19.10
  -4  -8  -3  -23.80   33.30
   4  -8   3   -5.80   11.10
   4   8  -3   12.90   12.00
  -4  -8   3   24.90   23.70
   4   8   3   -1.30   10.10
   4  -8  -3    9.90   12.80
  -4   8  -3    4.00   11.10
   4  -8  -3    9.70   17.60
  -4   8  -3  -12.90   20.70
   4   8   3    3.90    7.20
   5   8  -3    8.30   10.00
   5   8  -3   19.20   15.00
   5  -8   3   21.80   16.10
   5   8  -3    2.00   12.30
  -5  -8  -3   22.10   47.30
   5  -8   3   27.10   21.70
  -5  -8  -3   30.30   23.70
  -5   8   3   17.90   31.90
  -5   8  -3   39.10   17.90
   5  -8  -3   12.40   20.00
   5   8   3   36.60   13.00
   5  -8  -3    8.40   13.30
  -5  -8   3    8.30   23.30
   5   8   3   27.30   17.10
  -5   8  -3   36.70   42.30
   6   8  -3   58.79   17.20
   6   8  -3   74.69   24.20
   6   8  -3   79.39   27.40
   6  -8   3   71.39   26.10
  -6  -8  -3  106.29   35.80
  -6   8   3   86.59   49.30
  -6  -8  -3  105.99   72.29
   6  -8   3   97.29   27.90
   6  -8  -3   72.39   24.40
   6   8   3   92.99   26.70
  -6   8  -3   64.09   51.39
   6   8   3  109.79   22.00
  -6  -8   3   90.79   40.60
   6  -8  -3   78.09   27.60
   7  -8   3    7.40   18.50
  -7  -8  -3    9.10   59.89
   7  -8   3    9.40   17.10
  -7   8   3   18.90   42.20
   7   8  -3    1.10   15.10
   7   8  -3    1.00   16.30
   7  -8  -3   13.40   16.40
   7  -8  -3    1.20   18.40
  -7  -8   3    0.40   65.99
   7   8   3   15.30   22.60
  -7  -8   3    0.30   35.60
  -7   8  -3   21.20   43.80
   7   8   3    1.50   14.50
   8  -8   3    3.60   20.60
   8   8  -3    9.30   21.70
  -8   8   3   -2.40   48.50
  -8  -8  -3   16.20   77.19
   8   8  -3   30.50   24.00
   8  -8  -3   38.20   26.00
   8  -8  -3   14.40   22.30
   8   8   3   -3.60   20.80
   8   8   3    0.30   21.40
  -8   8  -3    5.20   48.50
  -8  -8   3   16.70   75.59
  -9  -8  -3  -28.70   81.29
  -9   8   3   12.90   63.59
   9  -8   3   16.40   25.20
   9   8  -3   13.90   24.90
   9  -8  -3   16.30   22.90
  -9   8  -3   22.20   59.99
   9   8   3   -1.20   21.00
  -9  -8   3   20.10   92.39
   0   9  -3  123.09   21.00
   0  -9  -3   88.59   25.60
   0   9  -3   99.69   26.80
   0  -9   3  103.99   12.80
   0   9   3   86.49   26.60
   0   9   3  118.99   21.00
   0   9   3  119.89   18.70
   0  -9   3   97.19   26.00
  -1   9   3   23.20   22.90
   1   9  -3    9.70    9.00
  -1  -9  -3    3.40   13.50
   1   9  -3   13.10   13.60
   1  -9   3    6.90    8.30
   1  -9   3   12.80   16.20
  -1   9   3   14.50    8.30
  -1  -9   3    6.70   17.10
   1  -9  -3   13.70   16.60
   1   9   3   11.90   10.20
   1   9   3   10.00   14.10
  -1   9  -3    8.60    8.60
   1  -9  -3   13.90    7.90
  -1   9  -3   29.00   21.90
   2   9  -3  250.57   34.10
  -2   9   3  217.68   46.70
  -2  -9   3  255.67   43.60
   2  -9  -3  216.68   40.00
  -3   9   3   15.60    7.80
   3  -9   3   13.10   19.50
  -3  -9  -3    8.90   17.50
   3   9  -3    4.80   11.40
  -3   9   3   15.30   27.60
   3   9  -3   15.90   12.40
   3  -9   3   11.40   11.90
   3   9   3   14.10    5.10
   3  -9  -3   15.80   11.40
  -3   9  -3   27.10   30.50
   3   9   3    3.70   10.80
  -3   9  -3   16.30   10.40
  -3  -9   3    9.90   10.90
  -3  -9   3   10.30   18.50
   3  -9  -3   -1.90   19.10
   3   9   3   20.90   12.60
  -4   9   3   42.40   11.10
   4  -9   3   72.59   19.70
   4   9  -3   30.70   15.70
  -4   9   3   38.60   38.90
  -4  -9  -3   77.49   25.10
   4   9  -3   33.00   17.10
   4  -9   3   89.89   27.10
  -4  -9   3   49.20   27.70
  -4  -9   3   23.90   24.80
   4  -9  -3   29.00   23.30
   4  -9  -3   20.20   13.20
   4   9   3  102.59   26.20
  -4   9  -3  101.39   45.00
  -4   9  -3   89.19   17.10
  -5  -9  -3   75.59   30.10
   5  -9   3   82.79   28.80
   5  -9   3   77.29   23.90
  -5  -9  -3   65.99   66.19
  -5   9   3   35.70   36.30
  -5  -9   3    0.30   24.20
  -5   9  -3   82.39   19.70
   5  -9  -3    3.20   20.40
   5   9   3   83.89   16.30
   5   9   3   75.79   25.20
  -5   9  -3   75.49   46.20
   6  -9   3  172.98   34.60
   6  -9   3  212.08   38.30
  -6  -9  -3  182.28   42.30
  -6  -9  -3  217.58  101.29
  -6   9  -3  259.57   80.89
  -6  -9   3   40.60   37.30
   6   9   3  224.18   29.30
   6   9   3  234.48   43.90
   7   9  -3   19.50   19.90
   7  -9   3   45.30   22.80
  -7   9   3   26.70   39.60
  -7  -9  -3   33.10   73.39
   7  -9   3   99.99   30.30
  -7   9  -3   73.39   55.89
   7  -9  -3   31.30   22.30
   7  -9  -3   10.30   22.10
  -7  -9   3   19.10   69.29
   7   9   3   57.49   27.00
  -7  -9   3   17.00   37.90
  -8   9   3   -0.10   45.40
   8  -9   3    3.90   20.50
  -8  -9  -3    8.60   84.49
   8   9  -3   -6.20   20.80
   8  -9  -3   11.30   20.60
  -8  -9   3    7.20   86.59
   8  -9  -3   -6.60   17.10
  -8   9  -3    2.60   43.20
   8   9   3    0.70   20.90
  -9  -9  -3  -11.30   97.49
   9   9  -3    7.30   27.70
  -9   9   3  -19.60   50.49
   9  -9   3   28.00   25.80
  -9   9  -3   10.90   59.79
   9  -9  -3   17.60   23.80
   9   9   3   30.00   32.70
  -9  -9   3   -7.30   95.89
   0  10   3   -1.50    7.90
   0 -10   3    3.30   16.00
   0  10  -3    3.10    9.50
   0  10   3    4.30   17.00
   0 -10   3    1.10    7.00
   0 -10  -3   -1.80   12.40
   0  10  -3   -1.30   16.50
   0  10   3   -4.10   11.10
   1  10  -3  181.18   31.60
  -1  10   3  203.28   46.60
  -1  10   3  191.18   23.30
   1  10  -3  168.88   25.70
   1 -10  -3  200.88   39.00
  -1  10  -3   17.30   26.20
  -1 -10   3  175.78   37.60
   2 -10   3   51.99   22.60
   2  10  -3   66.19   20.60
  -2 -10  -3   48.90   24.50
   2  10  -3   66.49   18.10
   2 -10   3   43.70   14.20
  -2  10   3   63.79   13.10
  -2  10   3   76.79   36.60
   2  10   3   45.20   18.60
  -2  10  -3   45.30   29.10
   2 -10  -3   62.59   14.80
   2 -10  -3   65.69   26.70
  -2 -10   3   67.69   27.70
   2  10   3   37.80   16.00
  -2  10  -3   52.49   14.20
  -3  10   3   -1.70   28.90
   3 -10   3  123.69   33.10
   3 -10   3  120.19   23.10
  -3 -10  -3  123.09   32.40
   3  10   3  137.49   28.40
  -3  10  -3  119.29   19.50
  -3  10  -3  127.69   46.40
   3  10   3   95.79   22.50
   4  10  -3   92.99   23.80
   4 -10   3   12.00   23.40
  -4  10   3  125.99   52.89
   4  10  -3   86.39   22.80
  -4 -10   3   83.49   30.00
   4 -10  -3   91.79   31.00
   4 -10  -3  108.09   23.90
  -4  10  -3   10.70   33.20
   5 -10   3  159.48   39.00
  -5 -10  -3  155.38   37.10
   5 -10   3  132.79   28.50
  -5 -10  -3  116.89   80.99
  -5  10   3    1.50   39.80
  -5  10  -3  110.29   53.19
   5  10   3  131.89   32.10
  -5  10  -3  113.79   22.90
  -5 -10   3   10.10   27.10
  -6 -10  -3  170.08   95.49
  -6 -10  -3  122.79   38.20
  -6  10   3   14.50   37.70
   6 -10   3  120.09   31.90
   6 -10   3  128.29   34.90
  -6 -10   3   13.90   28.20
   6  10   3  155.68   37.40
  -6  10  -3  158.08   65.19
   7 -10   3   20.10   23.50
  -7 -10  -3   28.10   72.89
   7 -10   3   22.50   24.70
   7  10  -3   13.30   22.60
  -7  10   3   21.60   43.10
   7 -10  -3   -4.30   22.00
   7  10   3    5.80   21.60
  -7  10  -3   24.40   55.29
  -7 -10   3  -10.90   38.60
  -7 -10   3   30.70   78.89
   7 -10  -3   12.40   20.50
  -8  10   3   29.10   56.09
   8  10  -3   81.19   31.90
  -8 -10  -3   75.29  116.29
   8 -10   3   35.90   25.50
   8 -10  -3   75.29   29.90
   8 -10  -3   58.79   27.80
  -8  10  -3    5.90   64.39
   8  10   3   64.09   32.50
  -8 -10   3   31.50   85.19
  -9 -10  -3  -56.69   86.69
   9 -10   3    6.10   28.10
  -9  10   3   25.30   59.49
   9  10  -3   11.30   34.70
   9 -10  -3   31.70   25.70
   9  10   3   -6.40   23.80
  -9 -10   3  -13.50   95.79
  -9  10  -3    7.40   72.39
   0  11   3  100.89   20.50
   0  11   3  110.79   19.70
   0  11  -3  102.99   21.80
   0 -11  -3   78.29   25.80
   0 -11   3   97.09   13.20
   0  11  -3   99.79   28.80
   0 -11   3   66.99   26.40
   0  11   3  108.49   32.80
   1 -11   3  158.98   37.50
   1 -11   3  156.98   19.60
  -1 -11  -3  196.28   39.20
   1  11   3  141.49   24.00
  -1  11  -3  170.68   43.70
  -1  11  -3  149.99   23.10
   1  11   3  134.79   30.50
   2 -11   3   16.70   19.40
   2 -11   3   19.00   12.80
  -2 -11  -3   23.80   23.20
  -2  11   3   50.69   13.40
  -2  11   3   67.39   37.60
   2  11  -3   46.00   16.50
   2  11  -3   31.50   18.40
   2  11   3   16.40   16.10
  -2  11  -3   25.20   32.10
   2 -11  -3   48.30   14.20
   2 -11  -3   48.50   28.90
  -2 -11   3   62.09   29.80
   2  11   3   15.10   14.40
  -2  11  -3   13.90    9.10
  -3  11   3  110.39   17.10
   3 -11   3    9.20   23.00
   3  11  -3   85.69   22.70
  -3  11   3  134.79   50.19
   3  11  -3   89.79   23.90
  -3 -11   3  119.49   35.40
   3 -11  -3   94.59   20.20
   3 -11  -3  110.59   35.80
  -3  11  -3   13.30   33.30
   4  11  -3   34.20   18.70
   4  11  -3   50.99   22.80
  -4 -11  -3   66.49   29.70
   4 -11   3   89.89   31.50
  -4  11   3   17.80   36.60
   4 -11   3   73.59   21.20
  -4  11  -3   91.09   50.19
   4 -11  -3   41.80   18.50
   4 -11  -3   34.50   31.70
  -4  11  -3   84.49   18.80
  -4 -11   3   44.40   29.20
   4  11   3   74.39   24.90
   5  11  -3   -1.30   14.60
  -5 -11  -3   -9.30   50.59
   5 -11   3    7.40   25.80
   5 -11   3   17.20   16.50
  -5  11   3   -3.80   39.20
   5  11  -3    4.10   14.90
  -5 -11  -3    4.40   23.30
  -5 -11   3  -10.80   20.00
   5 -11  -3    8.70   15.50
  -5  11  -3   11.50   40.70
   5  11   3    7.60   13.00
   5 -11  -3   -2.30   22.70
  -6  11   3   65.99   51.19
  -6 -11  -3   -5.90   27.20
  -6 -11  -3    1.80   66.49
   6 -11   3   -6.30   23.70
   6  11  -3   59.09   23.00
   6 -11   3   18.50   20.30
   6  11  -3   50.89   26.00
   6  11   3   -7.90   18.60
  -6 -11   3   33.90   34.70
  -6  11  -3   -6.10   37.40
   6 -11  -3   59.39   23.90
   6 -11  -3   58.19   29.50
  -7  11   3  120.29   64.09
   7  11  -3  195.28   46.00
  -7 -11  -3   22.50   76.89
   7 -11  -3  186.28   38.00
   7 -11  -3  165.98   41.00
  -7 -11   3  168.38  105.59
  -7  11  -3   -6.40   42.70
  -7 -11   3  148.19   52.69
   8 -11   3   53.69   30.00
  -8  11   3   -9.60   48.90
  -8 -11  -3   28.60   81.69
   8  11  -3   27.60   28.30
   8  11   3   46.30   29.60
  -8  11  -3   12.10   56.19
   8 -11  -3   18.40   22.70
   8 -11  -3   27.90   28.80
  -8 -11   3  -10.20   84.99
   9  11  -3   30.50   30.20
  -9  11   3   34.20   64.49
   9 -11   3   -1.90   25.50
   9 -11  -3   57.39   35.60
  -9  11  -3  -10.80   53.19
   9  11   3   17.10   33.00
   0  12  -3   24.80   23.60
   0 -12  -3    5.90   17.70
   0 -12   3   16.10   21.70
   0  12   3   19.80   11.90
   0  12  -3   16.90   11.70
   0  12   3    9.50   23.60
   1 -12   3   60.49   26.60
  -1  12   3   17.10   28.10
   1  12  -3   12.80   13.10
   1 -12   3   77.89   17.00
  -1 -12  -3   56.89   23.90
   1  12  -3   11.70   18.40
  -1  12   3   16.40   12.40
   1 -12  -3   22.10   23.70
  -1  12  -3   80.09   19.90
  -1 -12   3   18.50   20.60
   1  12   3   71.09   18.70
   1 -12  -3   22.70   12.70
   1  12   3   66.99   24.40
  -1  12  -3   53.29   30.30
  -2 -12  -3   44.90   24.90
   2  12  -3   19.80   16.90
   2 -12   3   26.50   22.20
   2 -12   3   33.60   14.20
  -2  12   3   29.20   13.10
  -2  12   3   46.70   36.50
   2  12  -3   21.40   14.20
  -2  12  -3   30.10   36.00
  -2  12  -3   37.90   14.50
  -2 -12   3   23.60   20.40
   2 -12  -3   20.40   27.70
   2 -12  -3   26.90   13.90
   2  12   3   14.80   17.50
   2  12   3   41.30   17.70
   3  12  -3  100.69   25.60
   3  12  -3  131.79   28.40
  -3  12   3  115.19   48.40
   3 -12   3    7.30   26.50
  -3  12   3  131.79   20.90
  -3 -12   3  126.29   34.70
   3 -12  -3   87.79   34.10
   3 -12  -3  119.99   22.60
  -3  12  -3   -5.10   33.70
  -4 -12  -3   -0.10   22.80
   4 -12   3    5.70   14.80
   4 -12   3    4.00   23.20
   4  12  -3    1.10   12.20
  -4  12   3    4.30   36.10
   4  12  -3    1.00   15.80
  -4  12  -3   13.80   16.60
   4  12   3   16.40   18.00
  -4 -12   3    5.30   24.40
   4 -12  -3  -16.50   24.00
  -4  12  -3  -12.00   32.70
   4 -12  -3    1.20   13.60
   5 -12   3   -9.00   24.40
   5  12  -3   31.00   21.10
  -5  12   3   22.60   43.90
  -5 -12  -3  -11.60   24.50
  -5 -12  -3  -19.70   51.39
   5 -12   3   12.10   18.10
   5  12  -3   39.00   22.00
   5 -12  -3   19.40   29.10
  -5  12  -3    0.50   39.80
  -5 -12   3   30.70   30.40
   5 -12  -3   44.70   21.70
   5  12   3    1.70   18.40
   6  12  -3   -0.70   17.30
   6 -12   3   -6.80   24.50
   6 -12   3   10.80   20.00
  -6 -12  -3    5.00   68.59
  -6  12   3   -1.90   46.30
   6  12  -3   -7.10   13.80
  -6 -12  -3    3.20   29.50
   6 -12  -3   10.00   26.80
  -6  12  -3   11.10   49.99
   6 -12  -3   -4.10   16.60
   6  12   3   -6.50   22.60
  -6 -12   3    9.50   31.90
  -7 -12  -3    9.70   79.29
   7  12  -3  108.29   35.10
  -7  12   3  137.19   71.29
  -7 -12   3  128.19   55.59
   7 -12  -3  138.49   35.30
  -7  12  -3  -13.10   43.90
   7 -12  -3  126.39   39.50
  -7 -12   3  174.88  127.89
   8 -12   3   26.10   28.90
   8  12  -3    7.20   23.30
  -8  12   3   12.60   52.39
  -8 -12  -3   26.20   88.69
   8 -12  -3    7.30   25.90
   8  12   3   -2.20   22.80
  -8  12  -3  -26.70   59.79
   8 -12  -3    1.70   27.00
  -8 -12   3   15.30   81.89
   0  13  -3   27.60   14.80
   0  13   3   14.20   12.30
   0 -13   3   22.70   22.80
   0  13  -3   13.40   22.50
   0  13   3   21.30   25.30
   0 -13  -3   17.80   22.30
  -1  13   3    8.90   26.50
   1  13  -3    3.40   17.10
  -1 -13  -3    1.50   18.40
   1 -13   3   -4.40   17.20
  -1  13   3    5.40   12.20
   1  13  -3   -6.50    9.80
  -1  13  -3   11.50   29.30
   1  13   3    1.10   17.80
  -1  13  -3   -0.90   11.40
  -1 -13   3   -6.50   17.50
   1  13   3    2.60   11.70
   1 -13  -3   -6.10   21.50
  -2 -13  -3  182.58   42.80
   2 -13   3  163.38   25.90
   2 -13   3  154.38   39.60
  -2  13   3   20.60   40.30
   2 -13  -3   47.60   32.90
  -2  13  -3  190.58   28.50
   2  13   3  189.78   32.70
  -2  13  -3  142.39   48.10
   2  13   3  161.58   34.50
  -3  13   3  213.78   58.69
   3  13  -3  181.88   33.60
   3  13  -3  182.98   35.40
   3 -13  -3  171.18   27.50
  -3 -13   3  149.29   40.20
   3 -13  -3  142.09   42.50
   4  13  -3   71.89   23.00
   4 -13   3   20.70   18.90
   4 -13   3   24.30   26.10
  -4  13   3   78.49   46.60
  -4 -13  -3   26.00   27.70
   4  13  -3   66.69   24.30
  -4 -13   3   63.49   33.10
   4  13   3   21.60   23.10
   4 -13  -3   81.39   21.60
   4 -13  -3  108.09   38.30
  -4  13  -3   -6.80   33.30
   5 -13   3   -4.70   30.00
  -5 -13  -3   -5.10   62.59
   5 -13   3   -0.60   15.40
  -5  13   3   43.80   51.49
   5  13  -3   27.50   20.60
   5  13  -3   33.70   22.10
  -5 -13  -3   10.10   27.30
   5 -13  -3   33.10   29.70
  -5 -13   3   38.50   33.20
   5  13   3   -1.10   17.30
  -5  13  -3  -14.80   35.80
   5 -13  -3   31.50   19.70
   6  13  -3   34.60   28.60
  -6 -13  -3    3.80   68.09
   6 -13   3   -1.50   29.50
   6 -13   3    6.80   20.80
  -6 -13  -3   13.90   33.60
  -6  13   3   35.10   51.19
   6  13  -3   39.70   21.50
   6  13   3    2.90   21.80
   6 -13  -3   49.30   25.40
   6 -13  -3   71.49   35.60
  -6  13  -3    6.80   42.60
  -6 -13   3   40.20   37.60
  -7 -13  -3    3.30   86.09
   7  13  -3   53.99   28.80
   7 -13   3   15.30   27.10
   7 -13   3   -8.00   29.10
  -7  13   3   47.60   61.59
  -7  13  -3   14.20   53.79
  -7 -13   3   46.00   50.79
  -7 -13   3  110.89  125.39
   7  13   3   -0.40   25.30
   7 -13  -3   85.79   32.20
   7 -13  -3   79.19   35.10
  -8  13   3   39.70   64.59
   8  13  -3   25.80   34.40
  -8 -13  -3    9.50   92.79
   8 -13   3  -20.30   21.70
  -8 -13   3   47.80  112.69
   8  13   3  -16.90   21.90
   8 -13  -3   55.29   32.60
   8 -13  -3   38.70   27.10
  -8  13  -3  -11.00   59.39
   0  14   3   -0.30   20.90
   0 -14   3   13.00   22.90
   0  14   3   -5.60   10.50
   0  14  -3   -1.20   10.70
   0  14  -3   15.20   21.60
   0 -14  -3   13.50   25.00
   1  14  -3   53.29   19.70
   1 -14   3    6.80   21.60
  -1  14   3   58.39   18.00
  -1  14   3   27.20   28.50
  -1 -14  -3   19.20   24.00
   1  14  -3   37.60   22.10
  -1  14  -3   12.60   29.00
   1 -14  -3   47.70   32.90
  -1 -14   3   39.10   28.30
   1  14   3    6.60   20.40
  -1  14  -3   -0.60   10.50
   1  14   3    7.70   13.10
  -2 -14  -3   69.59   29.90
   2  14  -3    6.50   16.20
  -2  14   3   -9.10   29.10
   2 -14   3   64.89   34.30
  -2  14  -3   76.89   20.20
  -2  14  -3   50.79   37.40
   2  14   3   81.09   27.70
  -2 -14   3    0.40   26.20
   2  14   3   69.99   21.90
   2 -14  -3    0.60   28.20
  -3  14   3  -12.50   28.90
   3  14  -3   -6.50   12.10
   3 -14   3   23.00   22.00
   3  14  -3    0.00   14.30
   3 -14   3    7.40   30.70
  -3 -14  -3   32.40   28.90
   3  14   3   19.70   17.10
   3 -14  -3    5.70   29.20
   3 -14  -3   -3.50   18.90
  -3  14  -3   14.40   16.70
  -3 -14   3    1.60   22.00
   3  14   3   11.20   18.60
  -3  14  -3   32.40   43.60
   4  14  -3    4.40   14.50
  -4  14   3   12.80   40.00
   4 -14   3   77.99   25.50
   4 -14   3   88.29   36.10
   4  14  -3    2.70   16.40
  -4 -14  -3   82.79   35.40
   4 -14  -3    4.50   18.10
  -4 -14   3   -8.20   22.20
   4  14   3   66.29   28.50
  -4  14  -3   86.29   48.90
   4 -14  -3  -19.60   23.30
  -5  14   3   -9.10   37.70
  -5 -14  -3   18.60   84.39
   5 -14   3  -12.80   28.20
  -5 -14  -3   14.00   31.80
   5  14  -3   -4.50   15.80
   5  14  -3   11.90   20.20
   5 -14   3   12.80   21.60
   5  14   3    1.60   20.80
  -5 -14   3    5.90   28.10
   5 -14  -3   -4.60   18.80
  -5  14  -3    7.80   42.50
   5 -14  -3   -2.80   26.50
   6 -14   3   70.59   37.60
  -6  14   3  -13.90   49.90
  -6 -14  -3  107.29   47.40
  -6 -14  -3  101.19   98.49
   6 -14   3  139.09   35.50
  -6  14  -3   77.79   65.39
   6 -14  -3   -5.00   29.70
  -6 -14   3  -13.00   31.10
   6  14   3  133.39   42.60
  -7  14   3   13.30   54.89
  -7 -14  -3   25.60  129.39
   7  14  -3   -2.50   24.90
   7 -14   3    2.70   27.80
   7 -14   3    2.20   22.10
   7 -14  -3   10.10   27.80
  -7 -14   3   43.30   88.59
   7  14   3   11.20   23.70
   7 -14  -3   -1.10   24.10
  -7 -14   3  -17.20   48.80
  -7  14  -3    0.10   63.89
   0 -15   3   59.19   28.60
   0  15  -3   96.59   34.10
   0 -15  -3  132.29   41.70
   0  15  -3  116.29   25.60
   0  15   3  103.29   33.80
   0  15   3   91.89   23.70
   1  15  -3  205.98   35.50
  -1  15   3  171.98   28.60
   1 -15   3  208.88   47.10
   1  15  -3  179.28   40.00
  -1 -15  -3  219.88   46.30
  -1  15   3  197.48   47.50
   1  15   3  192.48   40.40
   1  15   3  249.88   37.40
  -1  15  -3  207.38   48.00
  -1  15  -3  219.28   33.10
   1 -15  -3  169.78   51.39
   2  15  -3   34.00   23.40
   2 -15   3    0.60   24.10
  -2  15   3   17.40   17.90
  -2  15   3   21.30   31.80
  -2 -15  -3    5.80   25.60
   2  15  -3   17.70   16.70
  -2  15  -3  -12.50   27.90
  -2 -15   3   -6.10   26.60
   2 -15  -3   13.90   36.80
  -2  15  -3    2.50   13.10
   2  15   3   17.10   16.90
   2  15   3    6.40   18.80
   3  15  -3  140.59   32.10
  -3 -15  -3  249.78   49.70
  -3  15   3  182.28   58.79
   3 -15   3  237.08   57.39
   3  15  -3  223.98   43.00
  -3  15  -3  238.68   63.89
   3 -15  -3  199.58   51.69
   3  15   3  214.78   42.40
  -3  15  -3  275.37   36.40
   3  15   3  239.68   39.10
  -3 -15   3  192.28   53.49
   4 -15   3   44.80   33.90
   4  15  -3   19.30   18.80
  -4  15   3   36.10   43.70
  -4 -15  -3   74.39   33.60
   4  15  -3   24.90   21.30
  -4  15  -3   60.49   50.09
   4 -15  -3   32.10   35.60
  -4 -15   3   20.40   31.20
   4  15   3   66.49   30.50
   5  15  -3  163.58   42.60
   5 -15   3  224.98   42.90
   5 -15   3  219.68   55.29
   5  15  -3  170.28   38.40
  -5  15   3  101.19   58.69
  -5 -15  -3  169.78   48.50
  -5 -15  -3  194.18  113.29
   5  15   3  196.38   43.90
   5 -15  -3  176.58   49.20
  -5  15  -3  176.68   66.59
   5 -15  -3  163.28   37.30
  -5 -15   3  179.68   52.09
  -6  15   3   15.50   51.29
   6  15  -3   25.70   23.70
   6 -15   3   -1.80   38.70
  -6 -15  -3    9.80   36.80
   6 -15   3    2.60   27.60
   6  15  -3   50.29   30.00
  -6 -15  -3   19.10   87.69
   6  15   3    6.00   23.80
   6 -15  -3   42.10   30.10
   6 -15  -3   25.40   34.40
  -6  15  -3   10.30   56.19
  -6 -15   3   12.70   40.30
   7  15  -3   40.60   32.40
  -7 -15  -3   74.69  104.89
   7 -15   3   85.79   36.90
   7 -15   3   69.39   42.60
  -7  15   3   40.80   63.79
  -7  15  -3   40.70   70.59
  -7 -15   3   53.99   56.29
   7  15   3   85.69   42.50
  -7 -15   3   84.49  106.49
   7 -15  -3   48.70   29.10
   7 -15  -3   82.49   41.60
   0 -16  -3  112.39   42.30
   0  16   3  189.58   33.30
   0  16  -3  174.78   43.30
   0  16  -3  185.98   33.70
   0  16   3  153.98   41.20
   0 -16   3  101.19   40.10
   1  16  -3    5.80   21.10
  -1  16   3   -7.90   26.80
   1 -16   3    4.70   23.10
   1  16  -3    0.30   14.20
  -1  16   3   -5.70   14.80
  -1 -16  -3   17.30   27.30
   1  16   3   18.90   17.00
  -1  16  -3   10.40   15.90
   1 -16  -3   -6.40   27.20
   1  16   3    3.80   17.10
  -1 -16   3   -0.20   21.50
  -1  16  -3   24.20   28.90
   2 -16   3  237.58   57.19
   2  16  -3  251.47   42.10
   2  16  -3  309.87   51.39
  -2 -16  -3  290.67   58.79
  -2  16   3  307.17   63.99
   2  16   3  237.88   40.90
   2  16   3  198.08   43.00
  -2 -16   3  391.56   69.49
  -2  16  -3  252.47   37.10
  -2  16  -3  258.67   63.49
   2 -16  -3  292.77   66.09
   3  16  -3   31.40   21.00
   3 -16   3  -12.00   31.10
   3  16  -3    4.30   19.80
  -3 -16  -3    2.90   25.50
  -3  16   3   -7.60   41.60
   3 -16  -3  -19.60   32.50
  -3  16  -3  -10.30   35.40
   3  16   3    6.00   19.30
  -3 -16   3   18.70   30.70
   3  16   3   15.60   17.70
  -4 -16  -3  157.98   47.50
   4  16  -3  379.86   54.99
   4  16  -3  444.36   63.59
  -4  16   3  405.36   85.79
   4 -16  -3  357.66   67.89
  -4 -16   3  310.67   64.69
  -4  16  -3  178.98   66.09
   5  16  -3    0.40   19.90
   5  16  -3   10.60   26.60
  -5 -16  -3   48.20   39.90
  -5 -16  -3   36.70   94.09
   5 -16   3   49.99   41.50
  -5  16   3    9.20   46.10
  -5  16  -3  104.59   65.49
  -5 -16   3    6.30   35.50
   5 -16  -3    6.80   34.10
   5  16   3   60.89   33.00
   6  16  -3  344.77   57.19
   6  16  -3  364.26   65.39
  -6  16   3  241.78   85.09
  -6 -16  -3   18.60  113.09
   6 -16  -3  263.87   59.39
  -6 -16   3  307.97   65.09
   0 -17  -3  -20.00   30.50
   0  17  -3   -5.70   27.50
   0 -17   3    0.50   27.20
   0  17   3   -4.50   16.00
   0  17  -3    0.20   15.80
   0  17   3   -5.20   22.50
  -1  17   3   52.59   34.90
  -1 -17  -3    4.20   33.20
   1 -17   3    8.00   28.60
   1  17  -3   53.39   29.60
   1  17  -3   57.59   24.20
  -1  17   3   72.09   27.60
  -1  17  -3    1.30   16.40
   1  17   3   -1.40   16.60
  -1  17  -3   -6.50   25.30
   1 -17  -3   39.80   36.00
  -1 -17   3   49.30   34.90
   1  17   3    5.30   23.30
   2  17  -3   -2.50   14.00
  -2  17   3   -5.00   31.60
   2 -17   3  -12.70   30.50
   2  17  -3   13.00   22.20
  -2 -17  -3  -16.40   26.60
  -2  17  -3    5.90   32.00
   2  17   3   10.60   19.70
  -2  17  -3    4.60   21.30
   2 -17  -3   12.00   35.70
   2  17   3    9.70   22.20
  -2 -17   3   25.70   36.00
   3  17  -3  188.08   39.20
   3 -17   3   21.80   38.10
  -3 -17  -3   43.60   35.70
   3  17  -3  196.28   41.70
  -3  17   3  206.38   61.29
  -3  17  -3   53.59   45.60
  -3 -17   3  196.08   54.89
   3 -17  -3  214.18   60.59
   4  17  -3   35.30   28.70
  -4 -17  -3   27.30  140.09
   4 -17   3   -1.40   33.20
  -4 -17  -3   13.00   31.00
   4  17  -3   36.80   29.00
  -4  17   3   30.10   47.20
  -4 -17   3   10.10   37.40
  -4  17  -3  -13.20   41.60
   4  17   3    8.60   21.60
   4 -17  -3   24.10   38.30
   5  17  -3   85.69   35.70
  -5 -17  -3    7.00   93.99
  -5 -17  -3  -11.70   32.20
   5  17  -3   85.19   32.70
   5 -17   3   83.09   81.79
  -5  17   3   -1.90   46.10
   5 -17  -3   39.40   38.70
   5  17   3   12.20   33.80
  -5  17  -3  -44.00   49.30
  -5 -17   3   87.89   45.30
   0  18   3    3.80   21.70
   0 -18   3  -13.10   29.00
   0  18  -3   20.20   26.90
   0  18   3    6.30   23.90
   0 -18  -3    8.90   41.20
   0  18  -3   -3.10   15.50
  -1  18   3   21.10   32.10
   1  18  -3   19.40   27.40
   1 -18   3   10.80   34.60
   1  18  -3    0.50   21.00
  -1 -18  -3   -9.90   32.10
  -1  18  -3   -2.60   18.70
  -1  18  -3   14.40   27.50
  -1 -18   3   -5.70   27.10
   1  18   3    1.30   19.60
   1  18   3    9.30   26.80
   1 -18  -3    3.20   37.70
   2  18  -3   -3.90   19.60
   2  18  -3   21.20   21.50
  -2  18   3    1.30   33.10
   2 -18   3  -15.70   34.60
  -2 -18  -3   13.70   37.70
   2 -18  -3  -30.00   33.40
   2  18   3    9.10   26.30
  -2  18  -3   12.80   31.40
   2  18   3   11.30   19.60
  -2 -18   3   16.40   36.60
   3  18  -3   -4.00   19.50
  -3  18   3   15.10   41.60
   3  18  -3    8.90   21.90
   3 -18   3  -39.10   32.50
  -3 -18  -3   -9.10   41.80
   3 -18  -3    7.40   35.80
  -3 -18   3   13.70   35.10
   3  18   3   18.00   25.70
  -3  18  -3  -18.30   31.90
  -4  18   3  -18.90   41.00
   4  18  -3   -4.70   21.70
  -4 -18  -3   28.10   42.40
   4  18  -3   27.10   27.60
  -4 -18  -3   16.50   96.59
   4 -18   3    1.50   36.90
   4  18   3   16.00   27.30
  -4  18  -3    6.70   51.39
  -4 -18   3    1.50   38.10
   4 -18  -3   16.30   36.90
   0  19   3   17.70   25.40
   0 -19  -3    1.70   35.10
   0  19  -3    2.00   21.80
   0  19  -3   -7.80   25.80
   0  19   3   -2.40   25.70
   0 -19   3  -21.50   30.80
  -1 -19  -3  -49.20   41.90
   1 -19   3    0.30   34.70
   1  19  -3   13.50   19.70
  -1  19   3   19.80   31.30
   1  19  -3   24.80   25.40
  -1 -19   3   10.20   37.00
   1 -19  -3    5.90   38.10
   1  19   3    2.60   22.40
   1  19   3    0.80   21.50
  -1  19  -3   -3.80   28.80
  -1  19  -3    4.90   27.90
   2  19  -3   -1.60   20.20
  -2  19   3    0.40   30.10
   2 -19   3  -24.80   39.90
  -2 -19  -3  -22.50   32.90
   2  19  -3    6.60   21.90
   2  19   3   -1.70   22.80
  -2  19  -3   23.40   36.90
   2  19   3    3.60   22.40
  -2 -19   3    1.70   31.70
   2 -19  -3  -16.90   34.80
  -3 -19  -3    3.70   40.10
   3  19  -3  104.39   37.20
  -3  19   3   68.59   45.70
   3  19  -3   98.29   33.90
   3 -19   3    7.60   43.20
  -3  19  -3   23.50   42.30
   3  19   3   26.00   27.30
  -3 -19   3   47.80   40.70
   3 -19  -3   91.39   56.79
   0   0  -4   64.99   12.20
   0   0   4   79.99    5.30
   0   0  -4   83.89    5.60
   0   0  -4   85.59    6.80
   0   0   4   88.39    9.60
  -1   0  -4   -7.90   13.10
   1   0   4   -1.60    3.40
  -1   0  -4   -2.30    1.40
  -1   0   4   -1.10    8.10
   1   0  -4   -1.00    2.50
   1   0   4   -1.20    3.50
   1   0  -4   -0.30    3.70
   1   0   4   -0.80    1.60
   1   0  -4   -2.30    2.90
  -2   0  -4  809.42   72.59
   3   0   4   -0.80    6.70
  -3   0  -4    1.70   23.50
   3   0   4    1.60    7.40
   3   0  -4   -1.40    4.40
   3   0   4   -0.20    3.00
   3   0  -4    1.30    5.90
  -3   0  -4    4.20    9.10
  -3   0   4  -10.20   22.40
   3   0  -4   -0.30    5.30
   4   0  -4  403.06   33.40
  -4   0   4  415.26   67.19
  -4   0   4  528.65   84.49
   4   0  -4  425.26   29.70
   5   0  -4   -1.30    6.90
  -5   0   4   -6.80   26.80
   5   0  -4   -2.90    7.30
  -5   0  -4   21.30   33.20
  -5   0   4  -13.80   27.00
   5   0   4    2.30    9.30
   5   0   4    2.40   13.60
   5   0   4    1.10    5.20
   6   0   4   45.90   21.70
   6   0   4   69.09   12.20
  -6   0  -4   46.10   51.09
   6   0   4   55.59   20.00
  -6   0   4  161.68   64.79
  -6   0   4  211.98   68.89
   7   0  -4   -0.90   10.20
  -7   0  -4   13.10   54.99
   7   0  -4   -7.40   11.50
   7   0   4    1.40   15.50
  -7   0  -4  -45.30   44.30
  -7   0   4   -7.10   44.30
  -7   0   4  -22.70   31.60
  -8   0  -4   43.30   65.59
  -8   0   4   37.90   78.39
   8   0  -4   49.30   17.80
   8   0   4   22.90   20.00
   8   0  -4   31.90   19.50
  -8   0   4   38.40   53.29
  -8   0  -4   30.40   61.39
  -9   0   4   25.40   57.69
  -9   0  -4  -45.80   62.19
   9   0  -4    0.20   19.40
  -9   0  -4  -12.30   83.19
   9   0   4   -1.40   19.60
 -10   0  -4   54.29   76.79
  10   0   4  107.29   38.50
  10   0  -4  133.49   38.70
 -10   0   4  219.68  104.19
   0   1   4   60.69   10.00
   0  -1  -4   59.99    7.60
   0   1  -4   57.09    6.20
   0   1  -4   51.69    8.90
   0  -1   4   55.69    7.80
   0  -1  -4   56.09   15.00
   0   1   4   64.19    8.00
   0   1  -4   57.69    6.90
   0  -1   4   53.59    7.90
  -2   1   4  245.08   40.60
  -3  -1  -4  187.08   45.70
  -3   1   4    7.40   21.00
   3   1   4  182.48   20.00
  -3   1  -4  240.48   47.20
  -4   1   4   17.70   25.20
   4  -1   4  222.78   24.00
  -4  -1  -4  231.48   57.49
  -4   1   4   25.80   28.80
  -4   1  -4  244.28   55.09
   4   1   4  201.78   23.20
  -5  -1  -4   23.80   34.90
   5   1  -4  152.88   24.30
  -5   1   4  159.38   53.59
   5   1  -4  172.08   21.20
  -5   1   4  145.79   48.50
   5   1  -4  147.89   25.80
  -5  -1   4  160.18   55.99
  -5   1  -4   29.10   38.40
  -5   1  -4  -18.30   39.10
   5  -1  -4  149.69   21.50
   5  -1  -4  131.69   24.00
  -6  -1  -4  161.38   61.79
   6  -1   4  166.08   16.70
  -6   1   4    1.60   38.00
   6  -1   4  197.58   34.40
  -6   1   4   11.80   33.70
  -6   1  -4  156.98   67.19
   6   1   4  133.69   28.50
   6   1   4  157.98   16.30
   6   1   4  139.79   27.40
  -6  -1   4    8.90   40.20
  -6   1  -4  188.08   61.79
   7   1  -4  161.48   30.50
  -7   1   4  137.09   65.09
   7   1  -4  176.38   24.50
  -7   1   4  189.38   69.29
  -7  -1  -4   -1.30   45.10
  -7   1  -4   -0.90   47.80
  -7  -1   4  221.48   85.49
   7  -1  -4  181.08   34.50
   7  -1  -4  214.48   28.20
  -7  -1   4  212.18   86.69
   8   1  -4   17.80   17.10
   8   1  -4    7.70   13.70
  -8   1   4    9.10   39.00
  -8  -1  -4   68.29   65.59
   8  -1   4  126.69   32.00
  -8   1  -4  142.79   71.99
   8   1   4  131.69   33.00
   8  -1  -4    7.60   13.20
  -8   1  -4  135.19   74.69
  -8  -1   4  -24.60   56.59
   8  -1  -4    7.60   16.40
  -8  -1   4   -1.30   61.99
   9  -1   4   19.80   25.60
   9   1  -4   48.90   24.20
  -9  -1  -4   11.70   77.89
  -9  -1  -4  -45.50   68.89
  -9   1   4   75.39   72.39
  -9   1  -4   17.60   92.89
   9  -1  -4   59.29   28.20
  -9  -1   4   69.39   73.19
  -9   1  -4   -2.90   56.19
   9   1   4   24.50   23.20
 -10   1   4   41.00   69.99
  10  -1   4  155.28   43.30
 -10  -1  -4  134.79  102.69
 -10   1  -4  151.18   89.49
 -10  -1   4  -16.20   61.19
  10   1   4  144.89   39.80
   0   2  -4  141.79   13.70
   0  -2   4  137.99   11.20
   0  -2   4  156.98   21.70
   0   2   4  149.79   14.60
   0   2  -4  153.48   13.70
   0   2   4  138.79   14.50
   0  -2  -4  177.58   28.20
   0  -2  -4  146.59   13.70
   0  -2   4  152.38   18.80
  -3  -2  -4   33.90   29.60
   3  -2   4   27.30   10.70
   3   2  -4   13.10    8.00
  -3   2   4   12.40   17.50
   3   2  -4    7.10    6.30
  -3   2   4   18.60   20.00
   3  -2   4   32.10    9.20
  -3  -2  -4   38.90   12.90
  -3   2  -4   32.50   26.70
   3   2   4   33.80   12.10
   3  -2  -4   12.30    9.00
   3  -2  -4    7.40    8.60
  -3   2  -4   46.80   28.10
   3   2   4   40.00   11.30
   4   2  -4  185.88   19.10
  -4   2   4  187.98   48.60
  -4  -2  -4  101.89   46.20
  -4   2   4  224.48   43.00
   4   2  -4  187.58   18.70
   4  -2   4  125.29   15.80
  -4  -2  -4  119.99   22.60
   4  -2   4  118.89   22.60
   4   2  -4  207.78   21.60
   4   2  -4  220.08   28.70
   4   2   4  124.19   21.10
  -4   2  -4  104.99   41.20
   4  -2  -4  207.08   21.00
  -4   2  -4  139.39   42.90
   4  -2  -4  204.68   27.50
   4   2   4  102.69   21.20
  -5   2   4  490.35   68.99
  -5  -2  -4  204.48   33.10
  -5  -2  -4  165.58   56.19
   5  -2   4  204.88   31.50
  -5   2   4  347.87   69.89
   5  -2   4  197.58   18.70
   5   2   4  201.78   32.80
  -5   2  -4  199.48   60.59
   5   2   4  188.78   29.80
  -5  -2   4  445.86   87.09
  -5   2  -4  143.79   51.39
   6  -2   4   14.70   16.70
  -6  -2  -4    9.60   41.60
  -6   2   4   21.10   41.80
   6   2  -4    3.20   12.20
   6   2  -4   17.40   15.10
  -6  -2  -4   18.70   24.80
   6   2  -4    9.10    9.30
  -6   2   4   23.50   31.50
   6  -2   4   19.10    9.50
   6   2   4    4.20   12.70
   6  -2  -4    2.60   12.20
   6   2   4   26.30   17.60
  -6   2  -4   34.90   44.00
  -6   2  -4   17.60   41.70
  -6  -2   4   20.00   41.00
   6  -2  -4    4.60   10.40
  -7   2   4  135.59   64.29
   7   2  -4  120.59   22.50
  -7  -2  -4  216.48   78.89
   7  -2   4  283.37   43.80
   7   2  -4  123.29   27.90
  -7   2   4  162.38   73.09
   7   2  -4  137.69   34.90
  -7   2  -4  297.47   86.59
   7  -2  -4  121.99   29.50
   7  -2  -4  154.48   27.60
  -7   2  -4  224.58   73.59
   7   2   4  300.67   43.70
   7   2   4  272.37   45.40
  -7  -2   4  118.19   71.79
   8  -2   4    1.60   14.80
  -8   2   4   22.70   45.30
  -8  -2  -4  -28.20   63.39
   8   2  -4    7.80   14.10
   8   2  -4   20.70   18.00
   8  -2  -4    4.00   15.70
   8   2   4    2.90   18.30
   8   2   4    7.50   17.00
   8  -2  -4   28.60   15.60
  -8   2  -4  -22.10   61.59
  -8   2  -4    1.00   40.40
  -8  -2   4   36.60   65.89
  -8  -2   4  -33.90   68.59
  -9   2   4   40.80   57.39
   9   2  -4    1.20   17.10
   9  -2   4  127.59   36.20
  -9  -2  -4  118.89   86.59
  -9   2  -4  118.29   78.89
  -9  -2   4    1.90   91.59
  -9  -2   4   -0.60   75.09
   9   2   4  130.09   35.20
   9  -2  -4    6.10   18.80
  10   2  -4    9.60   22.90
  10  -2   4   13.60   26.90
 -10  -2  -4   30.80  113.49
 -10   2   4   35.10   73.19
 -10  -2  -4   -3.30   95.89
  10   2   4   27.30   22.60
 -10  -2   4  -28.50   78.79
  10  -2  -4   19.90   26.10
 -10   2  -4   75.99   80.49
   0   3  -4  455.15   32.50
   0   3  -4  440.86   28.50
   0   3   4  461.05   32.00
   0  -3  -4  501.55   48.20
   0  -3   4  483.05   37.50
   0  -3   4  493.55   26.70
   0   3   4  481.75   33.80
   0  -3  -4  492.45   32.90
  -1  -3  -4    0.30   22.60
  -1   3   4  186.28   30.00
   1  -3  -4  177.58   24.10
   1  -3  -4  171.08   20.50
  -1  -3   4  172.38   29.00
  -1  -3   4  163.08   17.30
   3  -3   4   73.29   14.40
  -3  -3  -4   84.39   39.10
   3  -3   4   76.39   17.20
  -3  -3  -4   69.19   15.90
  -3   3   4    5.30   17.30
   3   3   4   80.89   13.70
  -3   3  -4   74.29   31.80
   3   3   4   80.19   16.10
  -3   3  -4   69.89   30.50
  -4   3   4  197.88   49.80
  -4   3   4  185.58   34.20
  -4  -3  -4   70.19   20.10
  -4  -3  -4   79.99   43.50
   4  -3   4   79.49   19.40
   4   3  -4  141.19   19.80
   4  -3   4   74.99   14.30
   4   3  -4  153.98   22.60
  -4   3  -4   42.40   34.40
   4   3   4   73.79   17.20
   4   3   4   62.29   17.10
  -4   3  -4   67.09   32.50
   4  -3  -4  153.98   24.10
   4  -3  -4  142.29   20.20
  -5  -3  -4   65.09   22.70
   5  -3   4   79.39   14.90
   5  -3   4   67.79   20.70
   5   3  -4   19.40   12.70
   5   3  -4   24.00   11.90
  -5   3   4   13.70   29.10
  -5   3   4   44.00   29.40
  -5  -3  -4   37.40   42.60
   5  -3  -4   18.00   11.90
   5   3   4   67.09   17.40
  -5   3  -4   79.09   42.60
   5   3   4   58.09   18.30
  -5   3  -4   89.09   40.90
   5  -3  -4   18.10   13.00
  -6  -3  -4   48.90   52.69
   6  -3   4   31.30   18.00
  -6  -3  -4   45.20   25.80
   6   3  -4   49.50   17.40
   6   3  -4   63.59   16.20
  -6   3   4   40.70   38.10
   6   3  -4   37.90   19.10
  -6   3   4   67.19   40.60
   6  -3   4   36.90   12.80
   6  -3  -4   53.29   19.70
   6   3   4   35.70   18.60
  -6   3  -4   43.00   43.70
  -6   3  -4    7.40   45.50
   6  -3  -4   55.69   17.80
   6   3   4   24.40   15.50
  -6  -3   4   48.00   53.49
   7  -3   4   18.90   12.60
  -7  -3  -4   37.90   51.39
   7   3  -4   44.60   16.40
   7  -3   4    9.00   16.50
  -7   3   4   69.99   46.60
   7   3  -4   50.49   27.20
   7   3  -4   38.40   17.20
  -7   3  -4   14.00   35.90
   7   3   4   18.80   16.80
   7   3   4    7.40   16.50
   7  -3  -4   54.29   17.10
   7  -3  -4   69.89   23.10
  -7  -3   4   25.50   58.29
  -7   3  -4   -3.90   50.89
   8   3  -4  128.89   25.30
   8   3  -4  100.59   33.10
  -8  -3  -4  -20.70   56.49
   8   3  -4  106.19   28.80
  -8   3   4  152.48   66.39
   8  -3  -4  139.29   28.60
   8  -3  -4  118.29   32.10
  -8  -3   4  110.49   84.69
  -8   3  -4   18.80   73.19
  -8   3  -4    4.20   37.50
   9  -3   4   -4.30   18.60
   9   3  -4   75.19   28.10
  -9  -3  -4    7.20   77.99
  -9   3   4  136.79   72.09
   9  -3  -4   75.79   28.60
  -9  -3   4   25.30  100.09
   9   3   4   -1.40   19.80
   9   3   4    6.00   22.30
  -9   3  -4    0.50   48.50
  -9  -3   4  117.59  105.29
 -10   3   4   73.59   78.19
  10  -3   4   12.40   27.10
  10   3  -4   83.89   31.50
 -10  -3  -4  -12.70  108.79
  10  -3  -4   80.79   29.80
 -10  -3   4   54.89   94.09
  10   3   4   -1.80   21.20
 -10   3  -4    6.30   57.29
   0  -4   4   48.50   15.70
   0  -4  -4   37.00   13.40
   0   4   4   55.09    9.20
   0   4  -4   39.70   15.30
   0   4   4   29.00   14.70
   0  -4   4   44.10    7.70
   0   4   4   47.40   11.50
   0   4  -4   46.70   10.10
   1   4  -4  488.45   32.70
   1  -4   4  524.95   37.10
  -1  -4  -4  570.14   65.79
   1  -4   4  533.05   31.60
  -1  -4  -4  542.85   34.30
   1   4  -4  467.45   31.00
  -1   4   4  505.95   27.40
  -1   4   4  509.85   49.20
   1  -4  -4  488.65   36.50
   1   4   4  532.35   34.20
  -1  -4   4  496.05   31.40
  -1  -4   4  493.35   44.70
   1   4   4  524.25   27.20
  -1   4  -4  531.45   33.50
   1  -4  -4  458.55   29.60
  -1   4  -4  528.65   47.20
  -3  -4  -4   10.30   11.60
   3   4  -4   38.80    9.80
  -3  -4  -4    9.50   28.80
   3   4  -4   32.40   10.30
   3   4  -4   30.50   11.00
  -3   4   4   47.60   26.20
   3  -4   4    4.90    9.20
   3  -4   4    5.50    9.40
  -3   4   4   35.50    4.10
   3   4   4   10.70    7.30
   3   4   4   10.30    9.50
  -3   4  -4    9.00   18.00
   3  -4  -4   30.70   11.40
  -3   4  -4   18.40   19.50
   3  -4  -4   44.70   15.20
  -4   4   4  412.76   34.30
   4   4  -4  416.96   31.60
   4   4  -4  370.56   34.30
   4   4  -4  399.16   33.00
  -4   4   4  385.36   71.09
   4   4  -4  407.56   30.70
  -4  -4  -4  766.22  113.99
  -4   4  -4  686.03   91.09
   4  -4  -4  387.86   35.00
   4  -4  -4  402.66   35.30
  -5  -4  -4   79.39   54.49
  -5   4   4   70.89   30.30
   5   4  -4   70.39   17.30
   5   4  -4   55.19   14.70
   5   4  -4   67.59   16.50
   5  -4   4   79.69   17.10
   5   4  -4   59.19   18.50
  -5  -4  -4   92.29   23.40
   5  -4   4   77.99   23.40
  -5   4   4   62.29   35.30
  -5   4  -4   94.19   42.90
   5  -4  -4   80.29   20.70
   5  -4  -4   64.79   17.80
  -5   4  -4   54.79   35.70
   5   4   4   72.79   20.00
   5   4   4   91.99   19.80
  -6   4   4  127.39   48.50
  -6  -4  -4  140.69   67.89
  -6  -4  -4   87.89   30.00
   6   4  -4  106.99   28.90
  -6   4   4  106.79   45.50
   6   4  -4  145.29   25.60
   6   4  -4  100.39   19.60
   6  -4   4   86.39   17.30
   6  -4   4   67.09   23.60
   6  -4  -4  115.29   22.50
  -6   4  -4  125.59   51.99
   6  -4  -4   95.49   24.60
   6   4   4  107.09   23.80
  -6   4  -4   83.79   43.20
  -6  -4   4  112.59   69.69
   6   4   4   93.39   25.50
  -7  -4  -4   84.59   60.89
  -7   4   4    0.40   26.50
   7  -4   4  101.89   29.30
   7  -4   4  117.59   20.60
   7   4   4   74.89   25.90
  -7   4  -4   83.09   57.99
   7   4   4  113.39   27.20
  -7  -4   4   14.70   55.59
  -7   4  -4   78.99   56.79
  -8   4   4  151.08   64.69
   8   4  -4  157.38   32.30
   8   4  -4  165.28   40.70
  -8  -4  -4   43.00   66.39
   8  -4  -4  166.38   36.20
   8   4   4   51.39   26.80
   8  -4  -4  164.58   29.50
  -8  -4   4  117.39   84.69
   8   4   4   59.29   25.80
  -8   4  -4   66.89   55.19
  -9   4   4  -14.70   43.00
  -9  -4  -4   69.39   90.49
   9   4  -4    6.20   17.00
   9   4  -4    4.20   26.60
   9  -4   4  134.29   39.80
  -9  -4   4   -0.30   88.49
   9  -4  -4    8.90   19.00
   9   4   4  111.99   37.80
   9   4   4   96.89   29.60
  -9   4  -4  127.69   72.39
 -10  -4  -4   45.60  102.39
  10  -4   4   76.69   37.90
 -10   4   4   23.10   55.89
  10   4  -4   13.60   25.60
  10  -4  -4    9.40   23.80
 -10   4  -4   69.49   64.19
 -10  -4   4  -21.20  110.89
  10   4   4   82.99   34.70
  10   4   4   53.09   31.70
 -10  -4   4   -4.50  129.99
   0   5   4   32.70   16.50
   0   5   4   28.00   11.10
   0  -5   4   26.20   12.90
   0   5  -4   31.90   16.40
   0   5   4   21.30    8.00
   0  -5   4   18.70    6.30
   0  -5  -4   21.10   11.90
   0   5  -4   18.90    7.60
  -1   5   4 1266.57   80.29
   1  -5   4 1000.40   67.19
  -1   5   4 1332.17   57.69
   1   5  -4 1358.06   64.39
  -1  -5  -4 1001.20   63.99
   1   5  -4 1278.67   63.09
   1  -5   4  973.90   60.99
  -1   5  -4  940.51   76.39
   1  -5  -4 1337.47   61.29
   1   5   4 1055.89   65.69
   1  -5  -4 1260.77   67.59
   1   5   4  984.20   61.19
  -1  -5   4 1314.07   58.59
   1   5   4 1057.59   56.29
  -1  -5   4 1227.38   76.29
  -1   5  -4 1006.70   61.79
   2  -5   4  258.17   23.40
   2  -5   4  270.47   26.00
  -2  -5  -4  304.07   69.99
  -2  -5  -4  293.57   28.20
  -2   5  -4  305.17   52.59
   2   5   4  291.97   19.30
  -2   5  -4  301.87   26.40
   2   5   4  295.27   26.60
   3   5  -4  979.40   58.79
   3   5  -4  972.50   53.49
  -3   5   4  990.50   90.29
  -3  -5  -4 1009.10  113.09
  -3  -5  -4  993.10   61.49
  -3   5   4  947.31   45.10
   3   5  -4  999.90   60.29
   3  -5   4  965.20   61.29
   3  -5   4  872.91   56.99
   3  -5  -4  905.41   58.69
   3   5   4  993.40   54.79
  -3   5  -4  984.60   63.79
  -3   5  -4  956.80   91.09
   3   5   4 1035.10   62.99
  -3  -5   4 1015.60   77.69
   3  -5  -4  954.40   59.69
   3  -5  -4 1005.70   59.69
  -4   5   4  745.83   84.69
   4   5  -4  684.83   44.50
  -4   5   4  715.03   35.80
   4   5  -4  725.83   51.09
   4   5  -4  749.23   49.99
   4  -5  -4  766.42   52.49
  -4  -5   4  678.43   67.39
   4  -5  -4  658.73   49.99
   5  -5   4  516.15   50.19
  -5   5   4  676.23  103.19
   5  -5   4  533.45   43.70
   5   5  -4  727.53   50.19
   5   5  -4  664.83   51.39
  -5  -5  -4  438.86   99.99
  -5   5   4  669.73   40.50
   5   5  -4  712.23   45.60
  -5  -5  -4  493.95   49.90
  -5  -5   4  642.44   70.59
   5  -5  -4  635.44   46.60
   5   5   4  519.85   44.40
  -5   5  -4  544.25   93.99
   5  -5  -4  641.24   50.09
  -5   5  -4  549.85   66.29
   5   5   4  511.05   50.79
  -6   5   4  608.44  104.79
  -6  -5   4  631.14   80.99
   7  -5   4  365.36   53.39
   7  -5   4  396.66   36.70
  -7  -5  -4  482.05  125.19
  -7   5  -4  304.47   89.79
   7   5   4  401.86   41.00
  -7   5  -4  364.46   82.69
   7   5   4  392.36   56.09
  -8   5   4   20.20   45.40
   8   5  -4   15.70   20.90
  -8  -5  -4   -1.00   52.89
   8   5  -4   21.60   16.60
   8  -5   4    7.70   17.60
   8  -5  -4   18.30   16.90
  -8  -5   4    8.00   66.79
   8  -5  -4   24.20   19.00
   8   5   4   17.50   20.30
  -8   5  -4   32.50   51.09
   8   5   4   16.20   21.50
  -8  -5   4   22.40   61.29
   9   5  -4   72.19   32.60
   9  -5   4  176.78   42.70
  -9  -5  -4  206.58  111.89
   9   5  -4   89.49   30.00
  -9   5   4   65.89   63.59
  -9   5  -4  166.78   83.39
   9   5   4  180.58   45.10
   9  -5  -4   84.89   32.10
   9   5   4  235.18   44.60
  -9  -5   4   69.19   95.59
 -10   5   4  130.59   84.09
 -10  -5  -4   32.20  104.09
  10   5  -4  171.78   40.70
  10  -5   4   19.80   27.40
  10  -5  -4  144.99   42.40
  10   5   4   18.20   25.90
 -10  -5   4   64.19  138.59
 -10   5  -4   35.60   60.79
  10   5   4   -0.80   25.50
   0  -6   4  302.67   20.60
   0   6   4  335.47   29.10
   0   6  -4  317.87   25.20
   0   6  -4  330.17   34.80
   0   6   4  318.37   23.60
   0  -6   4  327.87   36.10
   0  -6  -4  352.76   33.60
   0   6   4  324.67   34.70
  -1  -6  -4  311.37   30.20
   1  -6   4  287.87   30.00
   1  -6   4  286.67   22.70
   1   6   4  255.77   23.40
   1   6   4  269.47   15.90
  -1   6  -4  257.27   22.30
   1   6   4  255.27   26.80
  -1   6  -4  282.47   42.40
   2  -6   4 1091.29   65.39
   2   6  -4 1212.88   66.59
  -2   6   4 1167.08   54.99
   2  -6   4  981.20   64.99
  -2   6   4 1153.58   90.59
  -2  -6  -4 1077.89   68.49
   2   6  -4 1109.59   63.09
   2  -6  -4 1168.68   63.69
  -2   6  -4 1082.09   62.79
   2   6   4 1052.59   66.19
  -2  -6   4 1091.19   80.89
   2  -6  -4 1163.78   70.49
  -2  -6   4 1172.78   64.59
   2   6   4 1072.59   64.69
   2   6   4 1059.59   56.09
  -2   6  -4 1051.69   89.69
  -4  -6  -4  565.14  109.29
   4  -6   4  605.64   48.40
  -4  -6  -4  599.44   50.09
   4  -6   4  601.14   48.50
   4   6   4  578.84   48.90
  -4   6  -4  623.04   49.00
  -4   6  -4  646.04   95.69
   4   6   4  638.14   41.80
   5   6  -4  952.40   66.99
   5   6  -4 1066.19   67.79
  -5   6   4  934.61  104.99
   5   6  -4  855.21   54.99
  -5   6   4  847.82   45.20
   5  -6  -4  891.51   64.59
  -5  -6   4  886.31   82.99
   5  -6  -4  930.31   63.89
  -6  -6  -4 1303.87  191.58
  -6   6  -4 1045.10  125.09
   7  -6   4  294.97   35.00
  -7   6   4  180.78   64.89
  -7  -6  -4  216.18   97.69
   7   6  -4  157.18   36.90
   7   6  -4  172.58   31.20
   7  -6   4  308.67   48.90
   7   6   4  251.37   37.00
  -7  -6   4  119.69   75.99
  -7   6  -4  241.28   80.19
   7  -6  -4  162.08   32.50
   7  -6  -4  181.98   36.80
  -7  -6   4  194.48   54.19
   7   6   4  292.47   46.40
   8  -6   4  185.48   42.90
  -8  -6  -4  123.19   88.89
   8   6  -4   50.39   21.60
  -8   6   4   54.69   52.19
   8   6  -4   39.20   24.20
   8   6   4  136.79   38.50
   8  -6  -4   35.90   20.70
  -8   6  -4  129.79   63.39
  -8  -6   4   93.19   79.39
   8   6   4  112.29   27.80
  -8  -6   4   32.80   57.79
   8  -6  -4   55.69   22.10
  -9  -6  -4  157.88  107.09
   9   6  -4  359.16   55.99
  -9   6   4  374.46  110.59
   9  -6   4  118.09   39.90
   9   6   4   94.79   35.10
  -9   6  -4  112.29   72.69
   9   6   4  166.58   37.70
  -9  -6   4  392.66  135.79
 -10  -6  -4   50.49  118.79
 -10   6   4    9.60   63.49
  10  -6   4  112.39   40.20
  10   6  -4    1.40   26.30
  10   6  -4    9.00   26.70
  10  -6  -4   21.50   27.30
  10   6   4  100.49   40.00
 -10   6  -4  107.19   82.79
 -10  -6   4   33.40  127.29
  10   6   4  108.39   37.60
   0  -7   4  114.09   26.30
   0   7   4  143.39   28.50
   0   7   4  129.49   17.00
   0   7   4  140.09   21.60
   0   7  -4  109.19   16.50
   0   7  -4  101.19   23.60
   0  -7   4  133.59   13.20
   0  -7  -4  115.29   23.50
  -1  -7  -4   59.59   18.80
   1   7  -4  233.08   24.50
  -1   7   4  239.78   40.90
  -1  -7   4  236.08   38.20
   1  -7  -4  223.98   31.60
  -1   7  -4   54.29   23.00
  -2   7   4  259.87   49.90
   2   7  -4  240.08   25.00
  -2   7   4  217.58   17.20
   2   7  -4  244.78   25.40
   2  -7  -4  234.88   34.60
   2  -7  -4  231.68   22.50
  -2   7  -4  102.19   36.70
  -2  -7   4  253.67   20.80
  -2  -7   4  244.18   43.80
  -3   7   4  552.24   81.39
  -3   7   4  550.24   30.10
   3   7  -4  571.74   43.60
   3   7  -4  560.64   42.70
   3  -7  -4  648.34   51.29
  -3  -7   4  610.14   49.80
   3  -7  -4  516.85   40.70
  -3  -7   4  609.84   60.99
  -4  -7  -4  492.15  108.09
   4  -7   4  649.14   53.69
   4  -7   4  680.03   53.29
  -4  -7  -4  655.53   54.79
  -4   7  -4  521.35   91.49
   4   7   4  568.04   49.70
  -4   7  -4  628.84   46.50
   4   7   4  624.44   40.60
  -5  -7  -4  363.56  106.89
   5  -7   4  322.47   38.30
  -5  -7  -4  298.67   43.60
   5  -7   4  303.27   39.30
   5   7   4  303.97   28.40
   5   7   4  284.97   42.80
  -5   7  -4  272.47   71.69
  -5   7  -4  315.47   40.00
  -6  -7  -4  496.35   53.89
   6  -7   4  481.35   45.10
  -6  -7  -4  405.26  113.09
   6  -7   4  527.45   52.39
   6   7   4  553.84   55.69
  -6   7  -4  422.56   95.99
  -6   7  -4  525.45   58.69
   6   7   4  538.55   44.00
  -7  -7  -4  222.98  103.29
   7  -7   4  285.77   48.40
   7  -7   4  312.47   39.70
  -7   7  -4  242.28   81.19
   7   7   4  288.07   34.40
   7   7   4  261.27   46.50
  -8   7   4  164.38   75.49
   8  -7   4  186.38   42.10
   8   7  -4  128.49   30.60
   8   7  -4   99.19   35.40
  -8  -7  -4  231.08  115.49
   8  -7  -4  142.09   31.90
   8   7   4  139.89   39.10
  -8   7  -4  161.58   74.39
   8  -7  -4   98.19   33.70
  -8  -7   4   91.49   65.79
  -8  -7   4   88.29   89.59
   8   7   4  223.18   38.90
  -9   7   4   32.60   57.59
  -9  -7  -4  -19.10   83.99
   9  -7   4    7.90   25.50
   9   7  -4    0.80   24.00
   9   7  -4   -5.40   19.40
  -9   7  -4   34.20   62.19
   9  -7  -4   15.40   21.40
   9   7   4    6.60   22.40
  -9  -7   4    0.60   81.29
   9   7   4   20.10   29.60
 -10  -7  -4   37.40  104.59
  10   7  -4   84.09   46.80
 -10   7   4   21.60   63.89
  10  -7   4   41.30   28.00
  10  -7  -4   48.80   29.10
  10   7   4   45.10   33.40
 -10  -7   4   76.39  136.39
 -10   7  -4   31.90   74.69
   0  -8   4  420.86   43.20
   0   8   4  405.56   43.50
   0   8  -4  409.16   42.10
   0   8   4  409.16   34.80
   0   8   4  448.66   31.30
   0  -8  -4  402.06   39.60
   0   8  -4  386.56   31.20
   0  -8   4  427.16   27.10
   1   8  -4    6.80    8.70
   1  -8   4    3.70    7.60
  -1  -8  -4    8.70   13.20
   1   8  -4   -2.40   10.60
  -1   8   4   -0.10   19.80
   1  -8   4    2.90   12.40
  -1   8   4    1.50    6.60
   1  -8  -4   -0.80   14.40
  -1   8  -4    1.20    7.40
  -1   8  -4   10.70   20.40
   1  -8  -4    1.00    6.90
  -1  -8   4    1.50   13.00
   1   8   4   -0.90    8.00
   1   8   4    4.10   12.40
  -1  -8   4    4.00    4.20
   2   8  -4   90.49   18.70
  -2   8   4  101.49   13.60
   2   8  -4   98.79   20.50
  -2   8   4  102.99   35.70
   2  -8  -4  118.19   27.30
  -2   8  -4   12.00   21.70
  -2  -8   4   84.79   27.70
  -2  -8   4  101.79   10.90
   2  -8  -4  104.79   17.10
  -3  -8  -4   -3.70   11.70
   3  -8   4    3.40    9.70
   3   8  -4    1.90    9.70
   3  -8   4   12.30   16.80
   3   8  -4   -3.90    8.20
  -3   8   4   12.00   25.70
  -3   8   4    0.70    5.70
   3   8   4    4.60    5.50
   3  -8  -4    1.20    9.50
   3   8   4    7.90   12.40
  -3  -8   4    3.10   16.80
  -3   8  -4   17.50   26.40
  -3   8  -4    5.00   10.20
   3  -8  -4   -5.60   19.00
  -3  -8   4   -2.50   13.20
   4  -8   4    2.30   14.80
  -4   8   4    2.90    5.90
   4   8  -4   -2.70    8.90
   4  -8   4   -1.50   11.20
  -4   8   4   13.50   29.40
   4   8  -4   -2.40   10.30
  -4  -8  -4   -6.80   31.40
  -4  -8  -4    2.00   16.90
   4   8   4    2.90   12.20
   4  -8  -4   -1.20   10.50
  -4   8  -4   -9.00   28.80
   4   8   4    2.00    6.80
  -4   8  -4    3.00   12.60
  -4  -8   4   12.90   20.30
   4  -8  -4   20.20   20.80
  -5  -8  -4   30.60   51.19
   5   8  -4    5.20   13.40
  -5  -8  -4   78.79   27.10
   5   8  -4    4.10    9.00
   5  -8   4   76.79   25.20
   5   8  -4   10.80   14.60
   5  -8   4   75.69   23.70
  -5   8   4  -18.20   25.50
  -5  -8   4    3.80   23.70
   5   8   4   94.39   27.00
   5  -8  -4    5.40   11.80
   5  -8  -4   -9.40   14.70
  -5   8  -4   78.29   21.60
  -5   8  -4   89.49   53.79
   6   8  -4   17.30   12.80
   6  -8   4   -3.90   17.60
   6  -8   4    3.60   17.00
   6   8  -4   22.90   17.80
  -6  -8  -4   19.50   50.99
   6   8  -4   26.50   17.90
  -6   8   4   50.09   45.30
  -6  -8  -4   -1.00   24.90
   6  -8  -4   29.20   19.10
  -6  -8   4   38.80   33.70
  -6   8  -4  -10.40   22.70
   6   8   4   -0.90   10.70
  -6   8  -4   23.60   38.00
   6   8   4   -0.60   15.00
   6  -8  -4   17.80   21.80
   7  -8   4   31.90   21.50
  -7   8   4  -14.70   34.80
   7   8  -4   -4.10   17.10
   7   8  -4   -7.40   13.10
   7  -8   4   18.30   18.50
  -7  -8  -4   31.70   69.99
   7   8   4   30.30   18.80
  -7  -8   4    3.00   56.59
   7  -8  -4    7.10   15.40
   7  -8  -4    0.50   15.00
   7   8   4   25.70   21.70
  -7  -8   4    5.40   34.80
  -7   8  -4   26.20   44.20
  -8   8   4   -0.20   51.29
   8   8  -4    6.90   21.50
   8  -8   4   28.90   22.50
   8   8  -4   24.30   25.80
  -8  -8  -4   -5.90   77.39
   8   8   4   29.80   24.50
   8  -8  -4    6.50   20.20
   8   8   4   30.80   25.30
  -8  -8   4   -7.90   64.29
  -8   8  -4   29.80   49.20
   8  -8  -4   12.60   20.00
  -9   8   4    6.00   47.40
   9   8  -4    6.30   21.30
   9  -8   4   10.70   27.30
  -9  -8  -4  -11.80   96.69
   9   8   4    6.40   23.10
  -9   8  -4  -21.70   57.69
  -9  -8   4  -13.00   91.99
   9  -8  -4    1.30   18.70
   0  -9  -4  196.18   34.50
   0   9   4  200.38   21.90
   0   9  -4  182.78   34.60
   0  -9   4  188.78   36.10
   0   9   4  174.78   33.60
   0   9  -4  209.98   23.70
   0  -9   4  193.08   17.10
   0   9   4  197.68   25.70
   1   9  -4  204.78   31.10
  -1   9   4  194.88   43.20
  -1   9   4  182.98   18.90
   1   9  -4  164.18   24.20
   1  -9  -4  175.68   18.10
  -1  -9   4  180.08   12.50
   1  -9  -4  161.58   36.40
  -1  -9   4  161.78   35.20
   2   9  -4    7.20    9.40
  -2   9   4   20.40   26.70
   2   9  -4   14.60   13.40
   2  -9   4    9.20   10.10
   2  -9   4    9.70   14.90
  -2   9   4   16.50    8.30
  -2  -9  -4    0.70   16.00
   2  -9  -4   13.60    9.60
   2  -9  -4    3.40   15.90
  -2  -9   4   11.70   17.50
  -2   9  -4    2.10    8.20
   2   9   4    6.60   12.40
  -2   9  -4   11.30   25.20
   2   9   4    1.70    9.30
  -3   9   4   65.59   11.30
   3   9  -4   64.39   19.50
   3  -9   4  204.38   36.80
  -3   9   4   23.80   28.60
   3   9  -4   78.79   19.80
   3  -9   4  152.28   25.00
  -3  -9  -4  216.48   35.30
  -3   9  -4  141.79   46.80
   3  -9  -4   63.39   16.50
  -3  -9   4   64.59   15.60
   3  -9  -4   71.89   25.90
  -3  -9   4   55.89   26.40
   3   9   4  180.78   32.70
  -4   9   4   24.30   32.90
  -4  -9  -4    4.80   18.60
   4   9  -4   33.90   16.80
   4   9  -4   38.70   18.30
   4  -9   4   18.50   14.50
  -4   9   4   33.70    9.70
   4  -9   4   18.70   21.20
  -4  -9  -4   21.20   49.50
   4  -9  -4   23.90   14.30
   4   9   4   14.50    9.10
  -4  -9   4   30.00   25.60
  -4  -9   4   21.70   23.10
  -4   9  -4   13.20   12.50
   4   9   4    0.20   14.20
   4  -9  -4   17.90   21.20
  -4   9  -4   30.70   40.50
  -5  -9  -4  259.47   42.40
  -5   9   4  110.29   51.19
   5  -9   4  226.28   36.70
   5  -9   4  265.47   43.70
  -5  -9  -4  227.38   92.19
   5   9   4  289.87   46.30
  -5   9  -4  281.37   33.70
  -5   9  -4  260.77   73.39
  -5  -9   4   90.79   39.20
   5   9   4  284.37   27.10
   6   9  -4   24.70   15.50
   6   9  -4   22.50   18.20
  -6   9   4    6.80   29.50
   6  -9   4   -5.20   17.50
  -6  -9  -4    6.60   28.40
   6   9  -4   27.40   20.30
   6  -9   4    0.30   16.20
  -6  -9  -4   30.00   64.09
   6   9   4    3.80   15.00
   6  -9  -4   28.70   19.00
  -6  -9   4   41.70   32.90
  -6   9  -4    9.90   35.20
   6   9   4    9.00   18.20
   6  -9  -4   26.70   22.10
  -7  -9  -4  181.88   96.09
   7  -9   4  176.88   36.40
   7  -9   4  190.88   39.60
  -7   9   4   22.30   41.20
  -7   9  -4  261.37   88.29
  -7  -9   4   24.30   38.40
  -7  -9   4    6.20   65.99
   7   9   4  157.08   39.80
   8   9  -4   10.70   22.00
  -8   9   4  -10.60   53.99
  -8  -9  -4   48.10   91.89
   8  -9   4   43.90   27.50
  -8   9  -4    8.70   50.69
   8  -9  -4    1.00   22.00
   8  -9  -4   19.30   20.80
  -8  -9   4   -9.30   89.59
   8   9   4   31.30   29.00
  -9   9   4   47.90   63.89
  -9  -9  -4   -7.80   94.79
   9  -9   4   16.20   24.30
   9   9  -4   43.50   32.10
  -9  -9   4   76.79  112.49
   9  -9  -4   25.90   24.40
   9   9   4   -9.20   23.70
  -9   9  -4   26.20   63.79
   0  10   4  291.07   28.60
   0 -10   4  269.97   21.50
   0  10  -4  287.17   30.10
   0  10   4  243.58   40.10
   0 -10  -4  271.97   42.20
   0 -10   4  243.98   42.20
   0  10  -4  259.97   41.00
   0  10   4  278.57   27.10
   1 -10   4  749.62   64.79
   1 -10   4  770.02   48.00
  -1 -10  -4  660.63   58.29
  -1  10  -4  785.02   51.39
  -1  10  -4  785.12   72.79
   1  10   4  715.73   59.49
   1  10   4  769.72   52.69
   2 -10   4  579.04   54.69
   2 -10   4  586.14   43.80
  -2 -10  -4  581.74   53.99
  -2  10  -4  590.74   79.69
  -2  10  -4  623.54   43.00
   2  10   4  555.44   45.20
   2  10   4  602.54   51.59
   3 -10   4  115.29   32.50
   3  10  -4  244.58   34.90
  -3  10   4  252.67   62.49
   3  10  -4  236.98   32.90
  -3  10   4  224.88   19.40
  -3 -10  -4  120.69   31.70
   3 -10  -4  219.28   42.20
   3  10   4  114.59   29.10
  -3 -10   4  283.57   49.90
   3  10   4  139.19   27.60
   3 -10  -4  230.78   26.20
  -3  10  -4  103.19   45.30
  -3  10  -4  130.69   22.30
   4 -10   4   52.79   18.70
  -4 -10  -4   60.19   26.80
   4  10  -4   16.80   14.10
   4  10  -4   32.60   16.90
  -4  10   4   35.80   38.60
   4 -10   4   71.59   32.10
  -4 -10  -4   28.80   55.69
  -4 -10   4    6.30   22.60
   4  10   4   69.49   22.50
   4 -10  -4   37.50   26.20
  -4  10  -4   63.69   16.60
  -4  10  -4   50.79   40.90
   4 -10  -4   19.90   14.80
  -5 -10  -4   -2.40   40.80
  -5 -10  -4   -1.30   20.60
   5  10  -4   20.70   16.70
   5 -10   4   14.50   22.20
  -5  10   4    4.40   35.50
   5  10  -4   20.50   17.70
   5 -10   4    6.60   17.20
  -5 -10   4   19.00   28.00
  -5  10  -4    0.50   16.00
   5 -10  -4   19.40   16.60
   5  10   4    8.60   17.30
   5 -10  -4   10.20   22.70
  -5  10  -4   12.60   39.90
  -6 -10  -4   83.19   34.00
   6  10  -4    6.40   18.60
   6 -10   4   61.49   28.70
   6  10  -4   18.40   17.90
  -6  10   4    1.90   37.30
  -6 -10  -4   79.89   71.89
   6 -10   4   69.79   24.20
   6 -10  -4   17.10   18.10
   6 -10  -4   28.40   22.70
  -6 -10   4   20.10   32.70
  -6  10  -4   68.79   54.79
   6  10   4   98.69   29.30
  -7 -10  -4   16.80   72.09
   7  10  -4  387.76   57.49
  -7  10   4  316.67   90.49
   7 -10  -4  322.97   48.80
   7 -10  -4  318.57   49.20
  -7 -10   4  353.96   68.39
  -7 -10   4  354.66  130.89
   8 -10   4   93.19   35.10
  -8  10   4    0.70   43.00
   8  10  -4    8.70   25.00
  -8 -10  -4   74.09  100.59
  -8 -10   4   -1.60   84.59
   8  10   4   79.59   33.40
   8 -10  -4    7.70   24.80
   8 -10  -4   10.70   19.10
  -8  10  -4  106.79   69.99
  -9 -10  -4   29.20  107.09
   9 -10   4    9.50   25.20
  -9  10   4   10.90   54.69
   9  10  -4   24.00   28.40
   9 -10  -4   29.80   28.00
   9  10   4   -1.30   23.90
  -9  10  -4   -2.70   57.09
  -9 -10   4   82.89  110.69
   0 -11  -4  778.22   67.69
   0  11   4  744.13   51.59
   0  11  -4  755.92   66.19
   0 -11   4  783.42   44.60
   0  11   4  816.92   69.99
   0  11   4  856.21   52.99
   0  11  -4  788.82   55.69
   0 -11   4  729.03   68.79
   1 -11   4  105.69   17.70
  -1  11   4   89.39   34.10
  -1 -11  -4   98.19   29.00
   1  11  -4   74.69   19.00
   1 -11   4  116.09   31.80
   1  11  -4   90.99   24.80
  -1  11   4   94.89   18.50
  -1 -11   4   79.79   28.60
   1 -11  -4   95.99   31.70
   1 -11  -4  106.19   16.70
   1  11   4  118.99   31.20
  -1  11  -4  119.29   21.50
  -1  11  -4   77.09   32.40
   1  11   4  123.89   23.10
  -2 -11  -4   87.29   28.60
  -2  11   4  192.38   51.09
  -2  11   4  211.58   22.30
   2  11  -4  199.28   32.60
   2 -11   4   88.59   29.20
   2  11  -4  199.88   29.60
  -2  11  -4  100.89   42.40
   2 -11  -4  174.48   21.30
  -2 -11   4  205.98   42.80
   2 -11  -4  230.18   46.30
  -3  11   4   11.30   10.50
   3 -11   4    2.30   25.40
  -3 -11  -4    7.70   18.10
   3  11  -4   14.00   15.60
  -3  11   4    7.00   33.40
   3 -11   4   17.40   14.30
   3  11  -4   12.10   11.30
  -3  11  -4   10.00   11.10
  -3 -11   4   28.10   24.50
   3  11   4   10.40   15.70
   3 -11  -4   20.00   27.20
  -3  11  -4   19.80   33.40
   3  11   4   14.70   13.80
   3 -11  -4   12.80   12.40
   4 -11   4   34.90   20.60
  -4 -11  -4  -28.20   60.19
   4  11  -4    8.20   16.50
   4 -11   4   37.90   30.80
  -4  11   4   17.50   34.20
  -4 -11  -4   21.40   20.20
   4  11  -4    0.40   13.40
  -4 -11   4   -6.00   21.50
  -4  11  -4   35.10   39.00
  -4  11  -4   40.80   15.90
   4  11   4   35.80   20.50
   4 -11  -4   -1.40   26.80
   4 -11  -4    5.50   14.00
   5  11  -4   11.90   16.80
  -5 -11  -4   22.50   60.69
   5 -11   4   22.60   17.10
   5 -11   4   19.40   25.80
   5  11  -4   -0.10   14.30
  -5  11   4   27.20   40.60
  -5 -11  -4    1.80   22.80
   5 -11  -4   16.50   16.50
   5 -11  -4    7.60   22.40
  -5  11  -4   12.80   41.80
   5  11   4   21.50   18.30
  -5 -11   4   12.10   29.20
   6  11  -4  143.29   33.00
   6 -11   4   26.00   28.20
  -6  11   4  151.68   65.79
  -6 -11  -4   23.80   30.40
  -6 -11  -4    7.70   59.19
   6  11  -4  127.69   33.40
   6 -11  -4  142.69   30.90
  -6 -11   4  143.69   48.30
   6 -11  -4  147.79   35.70
   6  11   4   35.90   24.60
  -6  11  -4   45.30   46.80
  -7 -11  -4   46.10   87.99
   7 -11   4   56.79   27.70
   7 -11   4   30.70   29.10
   7  11  -4  130.19   37.20
  -7  11   4  129.79   69.09
  -7 -11   4  163.48   55.19
   7 -11  -4  200.78   43.50
   7  11   4   43.40   29.00
  -7  11  -4   60.69   54.19
   7 -11  -4  142.99   33.30
   8  11  -4  200.08   48.80
  -8 -11  -4   11.70   98.59
  -8  11   4  176.98   79.99
  -8  11  -4   10.50   54.29
   8 -11  -4  201.98   44.20
  -8 -11   4  129.69  110.69
   8 -11  -4  207.48   44.80
   0 -12   4    6.50   17.80
   0  12  -4    6.70   12.30
   0  12   4   14.90   23.30
   0 -12  -4    2.70   19.40
   0  12   4    5.40   11.20
   0  12  -4   -7.00   21.10
  -1  12   4   -0.70    9.00
   1 -12   4   65.99   15.40
   1  12  -4   -1.90   11.10
  -1  12   4    5.40   23.80
   1  12  -4   -0.10   15.50
   1 -12   4   58.99   27.90
  -1 -12  -4   74.69   27.10
   1 -12  -4    2.20   11.50
  -1  12  -4   77.19   32.90
   1  12   4   67.79   25.20
  -1 -12   4   -2.20   16.30
  -1  12  -4   62.39   18.40
   1  12   4   65.29   19.90
   1 -12  -4   21.30   23.20
   2  12  -4    7.20   11.50
  -2  12   4    2.90   10.90
  -2 -12  -4   95.29   27.50
   2 -12   4  107.39   32.80
   2  12  -4   13.20   16.20
  -2  12   4  -12.10   27.80
   2 -12  -4   22.20   25.90
   2  12   4  104.59   23.20
   2 -12  -4    6.50   12.50
   2  12   4  117.99   29.80
  -2  12  -4   91.49   19.40
  -2  12  -4  111.39   41.40
  -2 -12   4   17.50   20.90
   3 -12   4    6.70   25.00
   3  12  -4   80.39   24.60
  -3  12   4   64.39   49.30
  -3  12   4   92.39   19.60
   3  12  -4   87.89   23.60
  -3 -12  -4    0.10   20.50
   3  12   4   11.70   17.60
   3 -12  -4   94.29   35.20
  -3 -12   4   58.19   28.70
   3 -12  -4  101.09   22.00
  -3  12  -4    1.50   33.30
  -4 -12  -4  -25.60   51.99
  -4  12   4   12.60   38.20
   4 -12   4   -8.60   23.60
  -4 -12  -4    5.60   22.50
   4  12  -4   13.90   15.10
   4  12  -4   24.70   17.00
   4 -12   4    0.30   13.60
  -4 -12   4   16.10   24.90
  -4  12  -4    0.90   15.20
  -4  12  -4   18.20   39.80
   4 -12  -4   16.40   25.90
   4  12   4    3.40   16.50
   4 -12  -4   11.20   15.10
  -5  12   4   27.80   43.60
  -5 -12  -4    5.00   24.30
   5 -12   4   -3.90   29.00
   5  12  -4   11.00   19.30
  -5 -12  -4    2.40   68.09
   5  12  -4   14.00   17.60
   5 -12   4    6.10   16.80
   5 -12  -4    7.30   16.70
   5 -12  -4   -0.60   22.90
  -5 -12   4    4.50   27.20
  -5  12  -4    3.00   41.30
   5  12   4   -0.70   17.10
   6 -12   4    8.50   19.60
  -6 -12  -4    5.70   65.29
   6  12  -4   17.20   18.30
   6 -12   4   -6.90   26.90
   6  12  -4   37.40   25.50
  -6  12   4   19.80   44.30
  -6 -12  -4  -11.80   30.90
  -6 -12   4   41.80   35.60
   6 -12  -4   22.50   18.50
   6 -12  -4    9.30   24.60
   6  12   4    0.00   24.10
  -6  12  -4   13.40   42.50
  -7 -12  -4    7.90   96.79
   7 -12   4    8.60   22.80
   7 -12   4  -11.70   24.40
  -7  12   4    6.50   53.99
   7  12  -4    3.20   24.10
  -7  12  -4  -11.90   46.50
   7 -12  -4   12.90   26.50
   7  12   4   11.80   27.30
  -7 -12   4   14.00   40.00
   7 -12  -4   19.30   22.50
   8 -12   4   16.00   29.20
   8  12  -4   61.59   34.50
  -8  12   4   25.10   56.29
  -8 -12  -4  -20.80   89.39
   8 -12  -4   81.79   33.90
  -8 -12   4   32.10  104.89
   8 -12  -4   73.39   37.20
   8  12   4    1.20   25.50
  -8  12  -4  -15.10   49.30
   0  13   4  149.49   37.70
   0  13  -4  166.08   38.40
   0  13  -4  144.39   26.30
   0  13   4  127.19   23.30
   0 -13  -4  128.89   36.70
   0 -13   4  155.98   40.70
  -1  13   4    5.70   25.20
   1  13  -4    5.00   18.70
   1 -13   4   -2.50   19.10
  -1  13   4    1.90   11.30
   1  13  -4    3.70   11.30
  -1 -13  -4   11.30   21.80
   1 -13  -4    7.20   25.70
   1  13   4   11.20   21.10
  -1  13  -4   11.20   27.30
   1  13   4    1.70   12.70
  -1  13  -4    5.70   12.80
  -1 -13   4   11.30   21.10
  -2  13   4   75.49   18.30
  -2 -13  -4    8.50   21.30
   2 -13   4    9.20   15.90
  -2  13   4   94.59   45.00
   2  13  -4   75.69   22.40
   2 -13   4    2.70   21.40
   2  13  -4   83.19   25.50
   2 -13  -4  101.79   21.40
  -2  13  -4   24.60   35.90
   2  13   4   -2.70   15.50
  -2  13  -4    1.00   12.30
   2 -13  -4   93.09   37.20
  -2 -13   4   43.20   27.20
   2  13   4    5.90   13.40
  -3  13   4   -2.70   35.40
  -3 -13  -4  -11.20   18.20
   3 -13   4   -9.50   24.70
   3 -13   4    5.30   15.20
   3  13  -4   10.50   16.70
   3  13  -4    6.60   14.40
   3  13   4    5.20   15.00
   3 -13  -4    0.70   14.00
  -3  13  -4    9.50   13.60
   3 -13  -4    1.90   25.20
  -3 -13   4   -5.70   22.80
   3  13   4    8.10   16.60
  -3  13  -4    9.60   34.90
  -4 -13  -4   55.29   30.70
   4  13  -4   87.29   27.40
   4  13  -4   91.09   26.80
  -4  13   4   33.40   41.40
  -4 -13  -4   53.79   78.99
   4 -13   4   46.90   38.30
   4 -13   4   52.69   20.50
   4 -13  -4  103.99   39.20
  -4  13  -4   80.49   49.99
   4 -13  -4   90.79   23.30
  -4 -13   4   71.39   34.30
   4  13   4   49.99   24.00
   5 -13   4   -2.50   27.20
  -5  13   4   -1.10   40.40
  -5 -13  -4  -10.00   24.90
   5  13  -4    3.00   16.60
   5  13  -4   16.10   19.60
  -5 -13  -4  -10.60   68.69
   5 -13   4    7.40   17.40
   5  13   4    7.50   18.10
   5 -13  -4   -2.00   15.80
   5 -13  -4   -0.50   26.60
  -5  13  -4   -9.00   39.20
  -5 -13   4    9.80   31.00
   6  13  -4  136.59   34.70
   6  13  -4  213.68   46.00
  -6  13   4  115.79   64.69
  -6 -13  -4   17.30   38.70
  -6 -13  -4   14.70   95.59
   6 -13  -4  165.38   35.10
   6 -13  -4  172.68   47.30
  -6 -13   4  162.18   54.09
  -6  13  -4   35.40   60.09
   7 -13   4  -12.00   28.00
   7 -13   4   15.30   26.40
   7  13  -4   12.30   25.20
  -7 -13  -4    8.70   76.59
  -7  13   4   48.70   65.79
   7 -13  -4   14.50   24.10
  -7 -13   4   22.00   47.60
   7 -13  -4   13.30   28.20
  -7  13  -4    5.50   58.89
   7  13   4    2.20   22.00
  -8 -13  -4   61.69  115.99
   8 -13   4   33.60   30.20
   8  13  -4   30.90   31.90
  -8  13   4  -11.00   51.89
   8 -13  -4    2.50   21.10
   8  13   4   39.10   34.60
  -8  13  -4   16.30   62.29
  -8 -13   4   43.60   96.49
   8 -13  -4   -5.80   29.90
   0 -14   4   -0.90   22.10
   0  14  -4    0.30   21.20
   0 -14  -4    6.00   25.00
   0  14   4   -4.90    9.50
   0  14   4    0.70   21.20
   0  14  -4    0.00   11.20
   1  14  -4    1.40   16.80
  -1  14   4   10.80   24.40
  -1 -14  -4   20.40   22.50
   1  14  -4    4.20   11.80
  -1  14   4    4.00   12.10
   1 -14   4   12.60   21.70
  -1 -14   4  -11.00   23.90
  -1  14  -4   12.50   13.40
   1 -14  -4   -1.20   24.90
   1  14   4    8.70   15.10
   1  14   4    6.50   18.50
  -1  14  -4   16.20   29.00
   2  14  -4   17.10   19.40
   2  14  -4   12.80   16.20
  -2 -14  -4  -11.50   21.00
  -2  14   4    8.20   15.80
  -2  14   4    2.40   31.10
   2 -14   4    8.60   24.60
  -2  14  -4   -0.60   11.90
  -2  14  -4    2.20   33.30
   2 -14  -4   24.00   29.80
   2  14   4    8.80   13.80
  -2 -14   4   10.70   34.80
   2  14   4    0.40   17.80
  -3  14   4    9.60   35.50
   3  14  -4   14.70   19.00
   3 -14   4   -1.90   30.20
   3 -14   4   27.10   22.60
   3  14  -4    8.30   14.70
  -3 -14  -4    8.40   20.60
   3 -14  -4   10.40   28.30
  -3  14  -4    4.90   35.20
  -3  14  -4   17.90   16.30
   3  14   4   16.40   18.60
  -3 -14   4    2.00   23.30
   3  14   4   26.10   18.50
   3 -14  -4    4.10   20.60
  -4 -14  -4  -17.00   59.39
   4  14  -4    7.60   17.10
   4  14  -4    8.90   16.40
  -4 -14  -4  -10.10   22.90
  -4  14   4    0.00   36.60
   4 -14   4   19.90   31.80
   4 -14   4    5.70   20.30
   4 -14  -4  -18.60   26.80
  -4 -14   4   -4.50   26.30
  -4  14  -4   20.10   41.50
   4 -14  -4   -7.60   18.00
   4  14   4   20.10   20.90
   5  14  -4    0.60   19.90
  -5 -14  -4   10.00   81.89
   5  14  -4   -4.30   15.90
  -5 -14  -4   -0.90   27.60
  -5  14   4  -10.70   37.70
   5 -14   4    3.90   34.90
   5 -14   4   14.30   22.20
   5 -14  -4    4.40   18.50
  -5  14  -4  -14.00   45.80
  -5 -14   4  -12.80   26.70
   5 -14  -4    4.80   26.80
   5  14   4    8.10   19.70
   6  14  -4    6.00   17.90
  -6 -14  -4   -2.40   84.69
  -6  14   4    2.80   54.29
   6  14  -4    4.20   20.50
  -6 -14  -4    7.00   40.80
   6 -14   4   22.80   21.40
   6 -14   4  -24.50   28.20
   6 -14  -4    9.10   20.80
  -6  14  -4   -0.10   47.70
   6 -14  -4    5.90   27.20
   6  14   4   33.20   28.30
  -6 -14   4   11.00   37.80
   7 -14   4   11.60   23.30
   7  14  -4    7.80   23.60
   7 -14   4    2.90   31.30
  -7  14   4   12.00   55.19
  -7 -14  -4   49.70  104.69
   7 -14  -4    1.10   27.10
  -7  14  -4  -33.10   43.20
   7  14   4   11.80   25.60
  -7 -14   4   15.90   50.09
   7 -14  -4    4.80   24.20
   0  15   4   59.09   20.90
   0 -15  -4   72.79   36.70
   0  15  -4   75.39   21.70
   0  15  -4   71.49   31.10
   0 -15   4   62.09   32.30
   0  15   4  105.69   36.20
   1 -15   4  174.78   45.40
  -1 -15  -4  258.47   55.29
  -1  15  -4  235.88   34.30
  -1  15  -4  267.37   54.19
   1  15   4  248.78   47.50
   1  15   4  232.08   36.50
   2 -15   4  118.49   42.00
  -2  15   4   73.49   23.40
   2  15  -4   60.09   24.80
   2  15  -4   74.79   24.50
  -2 -15  -4   93.69   36.00
  -2  15   4   51.19   36.30
   2  15   4  131.69   30.20
  -2 -15   4   63.89   32.50
  -2  15  -4  142.79   27.20
   2  15   4  125.39   33.20
  -2  15  -4  138.09   50.89
   2 -15  -4   57.49   38.50
  -3 -15  -4   59.09   31.10
   3 -15   4   57.29   37.70
  -3  15   4    8.40   35.70
   3  15  -4    8.00   16.10
   3  15  -4    4.80   19.10
  -3 -15   4    8.50   24.90
  -3  15  -4   49.00   44.10
   3 -15  -4    0.50   28.90
  -3  15  -4   74.79   25.40
   3  15   4   65.59   23.70
   3  15   4   37.50   21.40
   4  15  -4   82.59   27.60
  -4 -15  -4   55.39   32.60
   4 -15   4   46.60   41.70
  -4 -15  -4   75.99   90.69
   4  15  -4  134.69   36.30
  -4  15   4   68.89   48.40
   4 -15  -4   89.89   43.40
   4  15   4   74.79   30.70
  -4  15  -4   73.89   52.29
  -4 -15   4  116.59   44.60
  -5  15   4   -2.90   43.70
   5 -15   4   32.10   30.50
   5  15  -4    9.90   24.20
  -5 -15  -4    1.30   27.60
   5  15  -4   -2.40   19.40
  -5 -15  -4    5.90   71.89
   5 -15   4   28.90   37.50
   5 -15  -4    7.20   25.80
  -5 -15   4   17.00   32.60
   5  15   4   20.30   23.30
  -5  15  -4   11.50   44.20
   5 -15  -4   -8.00   31.50
   6 -15   4  165.58   42.30
  -6 -15  -4  110.59   51.79
  -6  15   4   99.59   58.89
  -6 -15  -4  144.69  108.89
   6  15  -4  125.89   36.40
   6  15  -4  167.58   44.10
   6 -15   4  143.79   53.99
   6 -15  -4  105.49   43.80
   6 -15  -4  124.39   40.10
  -6  15  -4  110.59   68.79
  -6 -15   4   76.29   51.19
   6  15   4  121.99   42.20
  -7  15   4  -12.80   55.09
   7 -15   4    3.10   28.60
  -7 -15  -4   46.20  104.19
   7 -15   4   -5.90   28.20
   7  15  -4   -1.20   28.60
   7 -15  -4   -7.90   26.00
   7 -15  -4   19.50   33.90
  -7  15  -4  -19.50   50.59
  -7 -15   4    2.10   99.19
   7  15   4    1.60   26.20
  -7 -15   4   14.70   45.10
   0 -16  -4   11.80   32.00
   0  16   4   14.10   23.30
   0  16  -4   16.80   14.70
   0  16   4    9.40   17.00
   0 -16   4   22.10   28.10
   0  16  -4   19.00   28.30
   1  16  -4   91.09   31.10
  -1  16   4   94.29   38.20
  -1  16   4   98.19   26.10
   1 -16   4   43.10   31.50
   1  16  -4   93.79   26.70
  -1 -16  -4   38.60   34.10
  -1  16  -4   45.40   30.40
   1 -16  -4   84.39   37.60
  -1 -16   4  100.19   39.20
   1  16   4   31.10   22.90
  -1  16  -4   70.69   23.40
   1  16   4   47.50   21.20
   2  16  -4    5.50   18.80
   2 -16   4  -11.70   25.10
   2  16  -4    5.10   15.50
  -2 -16  -4    4.30   29.90
  -2  16   4    8.80   28.70
  -2  16  -4   10.50   29.40
  -2  16  -4    1.90   16.60
  -2 -16   4   -0.20   24.00
   2 -16  -4   -0.70   30.40
   2  16   4   16.00   27.90
   2  16   4    2.90   14.10
  -3  16   4  195.88   63.89
  -3 -16  -4   41.20   32.50
   3  16  -4  174.98   35.80
   3  16  -4  244.18   46.10
   3 -16   4   24.20   40.20
  -3 -16   4  193.98   51.69
   3 -16  -4  163.58   49.50
  -3  16  -4   52.99   49.70
  -4  16   4   -2.10   40.50
   4 -16   4    7.80   35.30
  -4 -16  -4   10.50   30.50
  -4 -16  -4   31.10   80.49
   4  16  -4   23.00   22.30
   4  16  -4   27.40   23.50
  -4 -16   4   42.30   38.90
   4 -16  -4   33.70   40.80
  -4  16  -4   27.40   44.40
   4  16   4   24.10   24.70
   5 -16   4   64.59   43.40
   5  16  -4  162.28   43.30
  -5 -16  -4   93.59  112.09
  -5 -16  -4   77.89   44.00
  -5  16   4  117.99   65.29
   5  16  -4  136.79   36.30
  -5 -16   4  141.19   49.40
   5 -16  -4  145.69   50.09
   5  16   4  143.99   44.10
  -5  16  -4  125.39   69.69
  -6 -16  -4   12.00   44.40
  -6  16   4  -12.50   55.39
   6  16  -4    0.90   18.20
   6 -16   4   14.50   41.50
   6  16  -4   11.10   28.80
  -6 -16  -4  -11.20   84.59
   6 -16  -4   -6.90   30.00
   6  16   4   32.50   31.40
  -6 -16   4   10.60   45.30
  -6  16  -4  -38.70   54.29
   0 -17   4   36.90   37.40
   0  17   4   17.00   25.70
   0  17  -4   23.30   17.90
   0  17   4    7.10   18.00
   0  17  -4   13.30   25.50
   0 -17  -4   -1.20   33.40
   1 -17   4   36.00   32.00
  -1  17   4  -13.80   26.10
   1  17  -4    0.90   23.30
  -1  17   4   -0.90   21.70
   1  17  -4   -2.90   17.10
  -1 -17  -4   18.60   32.40
   1 -17  -4  -17.40   35.00
  -1  17  -4   23.00   29.60
   1  17   4   32.50   25.90
   1  17   4   21.70   19.40
  -1 -17   4  -23.50   24.40
  -1  17  -4   15.20   17.90
  -2  17   4   45.70   34.90
   2  17  -4   41.70   24.50
   2  17  -4   59.09   27.90
  -2 -17  -4   -7.70   26.20
   2 -17   4  -11.10   28.90
   2 -17  -4   70.99   40.20
  -2  17  -4   -3.70   20.80
  -2 -17   4   48.50   34.00
  -2  17  -4   18.50   35.10
   2  17   4    8.50   20.10
   2  17   4   12.50   22.30
  -3 -17  -4  -12.70   27.20
   3  17  -4    8.40   18.30
   3  17  -4   18.30   23.20
   3 -17   4  -17.30   34.70
  -3  17   4    0.10   34.40
  -3 -17   4    0.40   34.90
  -3  17  -4   -7.50   37.60
   3 -17  -4   -0.70   36.80
   3  17   4    4.90   20.50
   4 -17   4   -9.10   31.00
   4  17  -4   34.30   24.60
  -4 -17  -4   -6.50   89.89
  -4  17   4   57.19   49.10
   4  17  -4   24.20   22.50
  -4 -17  -4   -6.70   30.20
   4  17   4   43.70   32.50
   4 -17  -4   32.60   39.90
  -4  17  -4    1.80   40.30
  -4 -17   4   26.70   38.00
  -5 -17  -4  -17.20   31.70
   5  17  -4   24.60   25.70
  -5 -17  -4  -17.20  101.89
   5  17  -4    6.60   28.20
  -5  17   4    2.90   44.20
   5 -17   4    3.50   38.60
   5 -17  -4   -3.60   34.70
  -5 -17   4    9.20   42.50
   5  17   4   24.70   30.20
  -5  17  -4  -28.00   43.40
   0  18   4    7.20   28.60
   0  18  -4    3.70   16.40
   0  18  -4   12.90   26.70
   0 -18  -4   10.00   34.40
   0 -18   4   -2.60   31.30
   0  18   4   -4.90   21.20
   1  18  -4   -2.00   19.60
   1  18  -4   -7.90   17.00
  -1 -18  -4  -29.00   37.40
  -1  18   4   12.70   27.90
   1 -18   4   -0.70   39.50
  -1 -18   4  -17.00   26.50
   1  18   4   10.40   21.90
   1  18   4   13.40   17.90
   1 -18  -4  -34.20   32.20
  -1  18  -4   10.20   21.20
  -1  18  -4   16.10   30.30
   2  18  -4   -0.70   16.50
  -2  18   4  -12.50   29.60
   2  18  -4    1.70   22.90
  -2 -18  -4   -4.40   31.90
   2 -18   4  -24.90   35.30
   2 -18  -4    2.50   31.70
   2  18   4   23.70   27.20
  -2  18  -4    5.80   29.50
  -2 -18   4   13.10   38.80
   3 -18   4    2.40   34.70
   3  18  -4    9.60   21.60
   3  18  -4    4.50   21.10
  -3 -18  -4  -25.60   87.59
  -3 -18  -4   -7.10   30.00
  -3  18   4   16.90   38.60
   3 -18  -4  -30.30   37.10
  -3  18  -4   -4.70   41.60
  -3 -18   4  -17.70   32.80
   3  18   4   12.80   22.80
   4  18  -4   -2.30   20.90
  -4  18   4  -16.70   49.10
   4  18  -4    0.70   21.10
   4 -18   4  -10.50   36.00
  -4 -18  -4  -20.00   37.30
  -4 -18  -4  -30.80   83.39
   4  18   4    4.60   19.90
  -4  18  -4  -34.80   46.70
   4 -18  -4   -4.70   40.40
  -4 -18   4   -5.40   44.00
   0  19  -4   13.30   28.60
   0 -19  -4    8.70   38.50
   0 -19   4   13.10   32.20
   0  19   4   46.00   31.90
   0  19   4   41.70   27.30
   0  19  -4   39.50   25.10
   1  19  -4    6.20   22.20
  -1  19   4    5.20   27.60
   1  19  -4   -3.40   19.00
   1 -19   4   -0.70   39.20
  -1 -19  -4   -2.00   39.70
   1  19   4   10.40   24.50
  -1  19  -4   13.60   26.00
   1 -19  -4   -8.70   45.10
  -1  19  -4   15.40   34.10
   1  19   4    8.40   25.60
  -1 -19   4  -10.40   27.40
   2  19  -4   30.50   24.30
   2 -19   4    2.20   40.80
  -2 -19  -4  -22.00   40.30
   2  19  -4   53.79   28.30
  -2  19   4   31.50   35.50
  -2 -19   4   24.10   39.60
  -2  19  -4   19.60   40.50
   2  19   4   -4.70   21.90
   2 -19  -4    1.50   41.00
  -3 -19  -4   19.90  100.09
   3 -19   4  -18.50   40.80
  -3 -19  -4   18.60   42.30
   3  19  -4   10.50   24.20
   3  19  -4    4.90   22.00
  -3  19   4   38.40   48.60
  -3 -19   4   10.00   37.80
   3  19   4   17.60   25.40
   3 -19  -4  -26.40   43.90
  -3  19  -4    0.60   36.50
   0   0  -5    2.20    8.50
   0   0   5    9.80    5.20
   2   0  -5   -2.70    5.10
   2   0  -5   -0.40    3.60
   2   0  -5    1.30    5.50
   2   0   5    1.80    6.70
  -2   0   5   -2.80   15.80
   2   0   5    3.50    6.50
  -2   0  -5   13.80   23.00
   3   0   5   87.59    6.60
  -3   0  -5   86.09   38.50
  -3   0  -5   97.99   10.30
   3   0   5   92.09   17.30
   3   0   5  102.49   17.60
  -3   0   5   21.10   24.90
  -4   0   5  -10.10   27.10
   4   0  -5   -1.60    6.60
  -4   0  -5   -1.10   27.80
   4   0  -5   -1.70    7.60
   4   0   5    0.10    3.80
   4   0   5    3.60    9.50
   4   0   5   -1.00    8.40
  -5   0   5  992.90  104.09
  -5   0   5  972.40  109.79
  -6   0   5   -1.50   42.40
  -6   0  -5   15.50   44.10
   6   0  -5    2.50    9.20
   6   0   5    0.40   12.50
   6   0  -5   -1.30   10.40
   6   0   5   -1.10   11.80
   6   0   5    2.30    6.50
  -6   0   5   -4.60   32.10
  -7   0   5  381.66   94.59
   7   0  -5  424.96   44.80
  -7   0   5  474.35   99.29
  -7   0  -5  272.77   87.69
   7   0   5  316.87   48.00
   7   0  -5  398.36   34.90
  -8   0  -5  -23.80   43.20
   8   0   5   -2.50   17.00
  -8   0  -5   15.20   59.29
   8   0  -5   -3.90   12.10
  -8   0   5    1.00   53.69
  -8   0   5  -11.70   80.09
   8   0  -5   12.60   15.80
  -9   0  -5  -42.30   71.99
   9   0   5    5.10   19.00
  -9   0  -5  -24.70   67.79
   9   0  -5   69.09   27.80
  -9   0   5   67.19   68.29
 -10   0   5   -6.70   57.99
  10   0   5   15.50   24.60
  10   0  -5   15.70   24.00
 -10   0  -5   -2.80   61.39
   0   1  -5  178.48   18.50
   0  -1   5  179.68   14.70
   0  -1  -5  194.08   28.20
   0   1  -5  190.58   13.00
   0   1   5  191.68   13.40
   0   1  -5  182.58   12.60
   0  -1  -5  202.58   13.60
   0   1   5  186.98   17.40
   2  -1   5   52.49   11.60
   2   1  -5   66.19   10.00
   2  -1   5   59.39   11.90
  -2  -1  -5   53.49   27.80
   2   1  -5   60.99   11.10
   2   1  -5   55.99   10.10
  -2   1   5   72.09   22.80
   2   1  -5   56.69   10.10
   2  -1   5   62.79    8.10
  -2  -1  -5   57.29    4.90
  -2  -1  -5   64.39    6.00
   2   1   5   61.09   12.70
   2  -1  -5   62.79    6.90
   2  -1  -5   57.59   11.40
   2  -1  -5   66.29   11.90
  -2   1  -5   67.79   29.80
  -2   1  -5   76.99   14.10
   2   1   5   54.29   10.20
   3  -1   5   35.30   11.60
  -3   1   5   44.80   24.40
   3  -1   5   42.10   13.00
   3   1  -5   35.60    9.90
   3   1  -5   36.40   10.60
   3   1  -5   48.50   10.10
  -3  -1  -5   22.80   27.30
  -3  -1  -5   40.30    6.30
   3  -1   5   44.70    7.20
   3   1  -5   31.30    9.50
  -3  -1  -5   38.40    9.90
   3  -1  -5   37.50   10.70
   3  -1  -5   35.20    6.60
   3   1   5   44.20   12.00
   3  -1  -5   39.20   11.50
   3   1   5   44.10   12.40
  -3   1  -5   66.19   34.70
   4   1  -5  110.49   20.90
   4  -1   5   58.29   17.60
  -4   1   5   81.89   34.50
   4  -1   5   41.40   15.30
  -4   1   5  137.79   40.50
   4   1  -5  106.09   15.00
   4   1  -5  120.39   17.00
   4  -1   5   48.00    8.70
  -4  -1  -5   38.70   33.20
   4   1  -5  110.49   18.80
   4  -1  -5  101.09   17.00
   4   1   5   40.20   14.10
  -4   1  -5   39.60   30.10
   4  -1  -5  121.29   20.10
   4   1   5   31.20   13.40
  -5   1   5  222.18   59.29
  -5  -1  -5  335.37   76.99
  -5   1   5  220.18   55.79
   5   1  -5  214.08   27.00
   5   1  -5  221.18   24.60
   5  -1   5  342.77   34.00
   5  -1   5  343.07   20.30
   5   1  -5  290.27   38.00
  -5  -1   5  227.98   64.89
   5   1   5  329.67   32.50
   5  -1  -5  247.98   29.20
   5   1   5  324.97   34.50
   5   1   5  337.37   19.20
  -5   1  -5  366.86   74.09
   5  -1  -5  246.08   25.80
   6  -1   5  238.58   38.10
  -6  -1  -5  218.38   73.19
   6  -1   5  207.68   18.90
   6   1   5  252.47   41.70
   6   1   5  233.38   37.50
  -6   1  -5  304.07   74.79
   6   1   5  214.88   17.70
  -6   1  -5  189.08   74.99
   7  -1   5  225.98   41.50
  -7  -1  -5  267.47   87.59
  -7   1   5   35.60   57.09
  -7   1   5   60.29   45.30
  -7   1  -5  160.88   66.79
   7   1   5  211.28   36.80
   7   1   5  201.28   40.00
  -7  -1   5   37.60   60.09
  -7  -1   5   38.20   55.99
  -7   1  -5  179.48   75.09
   8   1  -5   77.59   25.70
   8   1  -5   80.59   20.60
  -8   1   5   81.69   58.99
   8  -1   5   42.20   23.20
  -8  -1  -5   35.00   67.99
  -8  -1   5   90.39   67.49
  -8   1  -5  -16.60   46.20
   8  -1  -5   75.59   26.30
  -8  -1   5  107.09   77.49
   8  -1  -5   67.49   19.30
   8   1   5   36.70   21.50
  -8   1  -5   32.40   63.69
  -9   1   5   38.40   67.49
  -9  -1  -5  165.98  106.09
  -9  -1  -5  158.98   98.19
   9  -1   5  160.08   39.70
  -9   1  -5  151.88   77.99
  -9   1  -5  160.48  103.39
  -9  -1   5    2.60   60.79
   9   1   5  171.78   40.70
 -10  -1  -5  -27.30  109.99
  10  -1   5   14.60   26.80
 -10  -1  -5  -14.00   75.79
  10   1  -5  139.89   37.30
 -10   1   5  112.39   81.19
  10  -1  -5  104.39   37.00
  10   1   5   11.80   23.50
 -10   1  -5   31.40   69.99
 -10  -1   5  140.79   96.89
   0   2   5   32.50    9.40
   0  -2  -5   33.30    8.10
   0   2  -5   30.80    8.40
   0  -2   5   28.00    6.70
   0  -2   5   32.80   12.50
   0   2  -5   22.10    7.60
   0  -2  -5   45.90   18.90
   0  -2   5   24.20   12.00
   0   2   5   33.40    8.80
   3   2  -5  265.47   22.30
   3   2  -5  238.18   20.30
   3   2  -5  246.38   20.50
  -3   2   5  286.77   36.30
  -3  -2  -5   95.99   42.20
   3   2  -5  273.27   25.20
  -3   2   5  221.58   44.90
   3  -2  -5  269.97   23.90
  -3   2  -5  107.09   38.70
  -3   2  -5  124.49   40.50
   3  -2  -5  245.88   23.30
   4   2  -5  711.43   44.10
   4   2  -5  636.44   46.50
  -4   2   5  706.63   77.39
  -4   2   5  644.84   61.69
   4   2  -5  637.64   40.30
   4   2  -5  698.63   45.50
   4  -2  -5  632.14   46.70
   4  -2  -5  648.54   43.00
   5   2  -5   15.70   12.80
  -5   2   5   20.90   32.30
   5  -2   5   -0.70   10.00
  -5  -2  -5    8.00   16.30
   5  -2   5    7.50    7.60
   5   2  -5   25.30   10.90
  -5   2   5   35.50   31.60
  -5  -2  -5    1.90   34.10
   5   2  -5   14.90   10.80
   5   2   5    2.10   10.00
  -5   2  -5  -11.90   27.90
  -5   2  -5    4.80   35.90
   5  -2  -5   15.60   11.60
   5  -2  -5   13.50    9.60
   5   2   5    8.20   12.20
  -6  -2  -5   63.29   51.39
   6  -2   5   57.79   12.40
   6   2  -5   36.80   16.80
  -6  -2  -5   68.29   26.40
   6   2  -5   45.10   14.20
   6  -2   5   48.80   19.70
   6   2  -5   40.00   18.60
  -6   2   5   55.79   36.20
  -6   2   5   36.20   43.90
   6   2   5   59.49   23.50
   6  -2  -5   43.60   17.70
  -6  -2   5   43.50   51.79
   6  -2  -5   41.20   14.90
  -6   2  -5   40.00   47.50
   6   2   5   48.00   19.40
  -6   2  -5   93.89   55.49
  -7   2   5   33.80   66.59
  -7  -2  -5   21.30   49.99
  -7   2   5   16.00   35.50
   7  -2   5   -2.10   16.30
   7   2  -5   12.00   11.70
   7   2  -5    0.40   13.60
   7  -2  -5    2.90   13.50
   7   2   5   -2.00   16.30
  -7  -2   5   -4.20   45.40
  -7   2  -5  -15.90   35.90
  -7   2  -5   -5.30   49.60
   7  -2  -5   -0.40   12.70
   7   2   5    8.30   15.10
  -8   2   5    2.90   43.00
   8  -2   5  120.59   34.70
  -8  -2  -5  105.79   79.59
   8   2   5  144.59   33.20
  -8  -2   5   -8.80   66.69
  -8   2  -5  126.29   77.69
  -8  -2   5  -31.60   62.69
   8   2   5  111.49   32.20
  -8   2  -5   71.59   57.19
  -9   2   5   32.30   47.90
   9  -2   5   24.80   26.00
  -9  -2  -5    3.90   77.79
   9   2  -5    0.20   19.00
   9   2   5    6.00   19.80
   9  -2  -5   13.20   20.10
  -9  -2   5  -20.30   85.89
  -9   2  -5    9.80   60.19
  -9  -2   5   12.70   69.89
  10  -2   5  157.78   44.00
 -10  -2  -5   89.59  106.19
 -10   2   5   20.20   58.29
 -10  -2  -5   84.89  118.89
  10   2  -5   18.10   25.00
 -10  -2   5  -13.40   65.69
 -10   2  -5  177.58   96.09
  10  -2  -5   24.10   27.30
  10   2   5  190.48   43.80
   0  -3  -5  192.18   20.20
   0  -3  -5  144.39   31.20
   0   3   5  185.38   21.20
   0   3   5  192.58   19.40
   0  -3   5  173.98   26.60
   0   3  -5  191.08   17.90
   0  -3   5  183.28   14.40
   0   3  -5  178.38   19.20
  -1   3   5  138.79   28.50
  -1  -3  -5   11.90   20.70
   1   3  -5  119.29   13.20
   1  -3  -5  117.29   12.70
  -1  -3   5  136.69   27.80
  -1  -3   5  138.89   17.90
   1  -3  -5  157.08   19.90
   1  -3  -5  130.99   21.60
  -2  -3  -5   49.70   11.30
  -2  -3  -5   32.80   28.80
   2  -3   5   37.60   10.90
   2  -3   5   34.20   10.40
  -2   3   5  111.99   29.90
   2   3   5   29.30    7.90
  -2   3  -5   31.30   18.70
  -2   3  -5   19.70   17.90
   2   3   5   36.30    9.90
  -4  -3  -5  163.58   23.30
  -4  -3  -5  151.98   56.99
   4  -3   5  140.99   23.70
   4  -3   5  175.88   20.20
   4   3   5  130.09   20.80
  -4   3  -5  169.78   46.00
   4   3   5  145.59   24.70
  -4   3  -5  156.88   47.90
  -5   3   5  360.46   74.29
  -5  -3  -5   95.89   56.49
   5   3  -5  280.97   27.80
   5   3  -5  242.38   26.10
  -5   3   5  296.67   49.80
   5   3  -5  302.17   33.90
   5   3  -5  247.58   24.40
   5  -3  -5  289.87   31.30
   5  -3  -5  267.87   26.40
  -5   3  -5   81.89   42.60
   6   3  -5  147.29   25.70
   6   3  -5  137.89   22.30
  -6   3   5  122.59   46.90
  -6   3   5  134.09   49.99
  -6  -3  -5    4.30   36.30
   6   3  -5  169.58   32.60
  -6  -3   5  184.98   70.19
   6  -3  -5  131.69   27.20
  -6   3  -5   -5.80   43.40
   6  -3  -5  166.38   26.20
   7   3  -5   94.99   21.50
  -7  -3  -5  -20.00   44.70
   7   3  -5   86.49   26.50
  -7   3   5   66.69   44.90
   7   3  -5   84.59   23.40
  -7   3  -5   -1.50   50.19
  -7  -3   5  106.69   69.69
  -7   3  -5    8.00   38.00
   7  -3  -5   91.79   21.50
   7  -3  -5   90.29   25.20
   8   3  -5   55.99   19.00
  -8   3   5  136.79   67.59
  -8  -3  -5    1.00   57.19
   8   3  -5   58.59   22.80
   8  -3   5   -1.10   16.90
   8   3   5    0.00   21.70
  -8   3  -5  -26.70   71.59
   8  -3  -5   91.29   27.70
  -8   3  -5    6.90   48.20
  -8  -3   5  106.39   80.29
   8   3   5    4.80   16.10
   8  -3  -5  104.19   26.90
   9  -3   5   -3.60   20.90
   9   3  -5   16.40   20.40
  -9   3   5   15.30   48.00
  -9  -3  -5  -20.30   73.19
   9   3   5   16.90   23.90
  -9  -3   5   -0.80   82.29
   9  -3  -5    1.20   19.30
  -9   3  -5   36.60   59.79
  -9  -3   5  -17.10   95.39
   9   3   5    1.10   23.10
  10  -3   5    6.20   24.80
 -10   3   5   68.49   71.19
 -10  -3  -5  -22.30  103.19
  10   3  -5   63.29   29.20
  10  -3  -5   78.09   30.60
  10   3   5   20.00   23.10
 -10   3  -5   33.50   61.49
 -10  -3   5   96.69  107.39
   0   4  -5    5.60   11.80
   0  -4   5    2.20    4.90
   0   4  -5    1.20    6.10
   0   4   5   -0.40    7.30
   0  -4   5    6.50   10.90
   0  -4  -5    3.00   19.40
   0   4   5    6.40   13.00
   0  -4  -5    9.70   11.10
  -1  -4  -5   50.39   29.70
  -1  -4  -5   40.20   11.20
   1  -4   5   45.80   13.90
   1  -4   5   55.29   10.90
  -1   4   5  137.59   28.00
   1   4   5   57.79    8.30
  -1  -4   5  148.59   29.10
  -1   4  -5   54.59   22.00
  -1   4  -5   35.10   12.20
   1  -4  -5  160.78   29.10
   1   4   5   61.39   12.80
   2   4  -5  139.09   15.80
   2   4  -5  160.98   17.80
  -2   4   5  122.19   32.60
   2  -4  -5  162.78   16.20
   2  -4  -5  159.88   11.00
  -2  -4   5  169.88   34.60
   2  -4  -5  143.69   16.30
  -2  -4   5  165.48   28.10
   2  -4  -5  155.38   22.10
  -3  -4  -5   39.50   35.50
   3   4  -5  196.28   19.60
  -3   4   5  224.28   49.50
   3   4  -5  203.78   20.10
   3  -4  -5  204.58   25.70
  -3   4  -5   50.89   27.70
  -3   4  -5   37.90   23.70
   3  -4  -5  195.38   20.70
   4   4  -5  113.19   17.60
  -4   4   5  125.79   16.60
   4  -4   5  201.88   28.80
  -4  -4  -5  223.08   69.59
   4   4  -5  107.29   20.60
  -4   4   5   75.59   34.40
   4   4  -5   94.59   17.40
  -4  -4  -5  231.28   27.10
  -4   4   5  104.49   10.70
   4   4  -5   99.09   20.20
  -4   4  -5  275.07   48.90
  -4   4  -5  230.58   55.59
   4  -4  -5  103.09   20.20
   4  -4  -5   97.29   19.60
   5   4  -5   54.99   15.30
   5   4  -5   74.39   16.80
   5  -4   5  108.89   24.00
  -5   4   5   66.89   28.30
  -5  -4  -5   87.89   50.59
   5  -4   5   85.59   17.10
   5   4  -5   64.89   17.30
  -5   4   5   44.30   34.30
   5   4  -5   61.69   19.00
  -5  -4  -5   83.39   22.60
  -5   4  -5  105.99   44.20
   5  -4  -5   74.09   19.40
   5  -4  -5   55.79   17.70
  -5   4  -5  126.49   46.60
   5   4   5   98.69   20.10
   5   4   5   87.99   22.80
  -6   4   5    0.00   21.30
   6  -4   5   22.70   17.80
   6   4  -5    4.30   15.70
  -6  -4  -5   32.40   23.80
  -6   4   5    8.80   40.10
   6   4  -5    5.00   10.20
   6  -4   5   32.70   13.70
   6   4  -5    5.90    9.70
  -6  -4  -5   38.10   50.19
   6   4   5   36.10   19.70
   6   4   5   28.20   16.30
  -6   4  -5   64.59   50.09
   6  -4  -5   -4.20   10.10
   6  -4  -5    3.90   13.40
  -6   4  -5   45.60   41.30
  -7   4   5  136.49   57.19
   7   4  -5  104.39   24.00
   7   4  -5  123.19   32.20
  -7  -4  -5   17.30   50.29
   7   4  -5  104.29   22.10
   7  -4  -5  110.99   23.20
  -7   4  -5   18.60   56.39
  -7  -4   5   93.29   64.59
   7  -4  -5   95.69   25.50
  -7   4  -5    5.50   35.30
   7   4   5   20.40   20.00
   8   4  -5   85.19   28.50
   8   4  -5   90.29   26.40
   8   4  -5   99.69   23.60
  -8  -4  -5  110.59   77.59
  -8   4   5  117.49   64.89
   8  -4   5  202.38   43.60
   8  -4  -5   92.89   24.80
  -8   4  -5  182.98   77.99
   8   4   5  147.79   34.90
  -8  -4   5   68.39   74.59
   8  -4  -5   65.39   25.50
   8   4   5  220.08   39.20
  -9   4   5   36.90   51.19
  -9  -4  -5    5.50   74.29
   9  -4   5   18.90   21.10
   9   4  -5   38.00   23.80
   9   4   5   18.20   23.30
   9   4   5   11.20   22.80
  -9   4  -5   18.30   53.09
   9  -4  -5   34.30   21.90
  -9  -4   5   30.30   93.69
  10  -4   5   51.69   32.40
  10   4  -5   10.60   24.20
 -10   4   5   18.80   69.89
 -10  -4  -5   97.29  117.19
  10   4   5   45.50   29.50
 -10  -4   5   -5.40   96.79
  10   4   5   64.49   33.50
 -10   4  -5   63.69   70.69
  10  -4  -5    4.00   20.70
   0   5  -5  121.69   17.00
   0   5   5  121.49   13.00
   0  -5   5  117.39   12.10
   0  -5   5  137.59   26.00
   0   5  -5  156.28   25.40
   0  -5  -5  128.29   21.60
   0   5   5  111.99   22.20
   0   5   5  146.49   20.70
   1  -5   5  171.38   26.40
   1  -5   5  172.68   16.70
  -1  -5  -5  154.08   46.60
  -1  -5  -5  203.68   25.40
   1   5   5  184.68   21.10
  -1   5  -5  147.09   30.10
   1   5   5  164.98   12.80
  -1   5  -5  158.18   18.10
  -2  -5  -5  482.75   36.50
   2  -5   5  395.86   34.40
   2  -5   5  449.46   33.20
  -2  -5  -5  373.16   74.29
  -2   5  -5  414.36   34.50
   2   5   5  402.66   32.70
  -2   5  -5  426.16   61.69
   2   5   5  450.95   26.90
   3   5  -5  598.84   41.40
   3   5  -5  525.95   38.70
  -3   5   5  587.24   67.39
   3   5  -5  529.05   34.30
   3  -5  -5  576.14   43.80
   3  -5  -5  537.65   39.70
  -3  -5   5  569.94   58.89
  -4   5   5  224.68   54.59
   4   5  -5  275.17   28.10
  -4  -5  -5  242.88   72.49
   4   5  -5  261.37   23.30
   4  -5   5  232.98   34.50
  -4  -5  -5  289.77   34.30
   4   5  -5  261.97   28.10
   4  -5   5  211.08   28.80
   4   5   5  222.28   24.10
  -4   5  -5  246.38   41.90
   4  -5  -5  266.37   28.40
   4   5   5  207.18   32.00
  -4   5  -5  227.78   56.19
  -4  -5   5  300.17   51.19
   4  -5  -5  266.87   34.00
  -5   5   5  702.23  106.89
   6  -5   5  429.16   46.00
  -6  -5  -5  356.46  106.39
  -6  -5  -5  417.86   47.50
   6  -5   5  359.26   33.40
  -6   5  -5  326.87   83.79
   6   5   5  369.26   50.99
   6   5   5  411.26   39.10
  -6   5  -5  413.76   70.79
  -7  -5  -5    2.10   44.80
   7   5  -5   52.79   25.30
   7  -5   5    1.50   14.70
  -7   5   5   42.50   42.10
   7  -5   5    3.60   17.60
   7   5  -5   55.79   20.20
   7  -5  -5   66.09   21.70
  -7   5  -5   21.00   40.00
  -7  -5   5   76.39   67.89
  -7  -5   5   56.39   43.80
   7   5   5   -1.40   13.00
   7   5   5    5.90   19.10
   7  -5  -5   40.10   20.20
  -7   5  -5    9.10   56.29
   8   5  -5   50.09   30.50
   8   5  -5   40.40   19.70
  -8   5   5   74.49   56.19
   8  -5   5   52.59   26.00
  -8  -5  -5   50.29   64.39
   8   5   5   83.59   28.30
   8  -5  -5   45.80   21.60
  -8   5  -5   94.49   61.89
   8   5   5   58.99   26.20
  -8  -5   5   83.69   61.29
  -8  -5   5   66.19   79.29
   8  -5  -5   41.80   23.70
  -9  -5  -5    6.60   70.89
   9  -5   5   16.80   25.20
   9   5  -5  100.49   28.80
   9   5  -5  100.79   38.20
  -9   5   5   68.79   58.19
   9  -5  -5  109.59   35.10
  -9  -5   5   83.39  100.19
   9   5   5    6.70   20.80
   9   5   5   13.80   22.90
  -9   5  -5   34.30   59.79
  10   5  -5   18.50   24.40
 -10   5   5  -17.80   68.59
  10  -5   5   24.40   31.80
 -10  -5  -5   32.90   96.49
  10  -5  -5   20.90   25.00
 -10  -5   5   41.80  145.09
 -10   5  -5   13.90   59.39
  10   5   5    3.10   33.80
  10   5   5   33.60   25.80
   0  -6  -5    9.10   12.60
   0   6   5    6.30    6.70
   0   6  -5    9.50    8.10
   0  -6   5   10.10    6.20
   0  -6   5   12.10   13.20
   0   6   5    6.70   12.70
   0   6   5    8.10    9.00
   0   6  -5   29.20   17.00
  -1  -6  -5  487.05   37.30
   1  -6   5  457.95   31.30
   1  -6   5  426.86   39.50
   1   6   5  447.36   25.30
   1   6   5  436.86   35.70
   1   6   5  466.55   32.50
  -1   6  -5  435.36   31.70
  -1   6  -5  450.35   48.20
   3   6  -5  693.33   47.30
   3  -6   5  662.73   48.30
  -3   6   5  712.53   33.30
   3  -6   5  706.63   51.09
  -3  -6  -5  630.34  107.59
  -3  -6  -5  677.63   48.90
   3   6  -5  719.73   47.70
  -3   6   5  683.03   73.59
  -3  -6   5  758.62   68.29
   3   6   5  610.94   47.20
   3  -6  -5  672.03   50.19
  -3   6  -5  697.13   49.10
   3  -6  -5  714.03   47.40
   3   6   5  661.23   41.00
  -3  -6   5  729.23   59.39
  -3   6  -5  702.33   78.29
   3  -6  -5  668.23   46.20
   4  -6   5  921.21   65.29
   4   6  -5  982.00   61.69
   4   6  -5  996.70   62.59
   4   6  -5  960.20   55.29
  -4  -6  -5  758.92  132.59
  -4  -6  -5  924.11   62.89
   4  -6   5  897.31   62.09
  -4   6   5  946.61   97.99
  -4   6  -5  904.51   97.99
   4  -6  -5  910.51   63.29
   4  -6  -5  965.30   62.49
  -4  -6   5  930.21   80.79
  -4   6  -5  878.91   66.39
   4   6   5  891.51   64.89
   4   6   5  869.31   54.99
   5   6  -5  338.07   35.90
   5   6  -5  346.37   31.50
   5   6  -5  341.57   37.20
  -5  -6  -5  571.94  118.39
   5  -6   5  501.95   40.50
  -5   6   5  373.86   81.19
  -5   6  -5  491.75   88.59
   5   6   5  507.25   47.00
  -5  -6   5  350.46   60.49
   5  -6  -5  325.17   37.50
   5  -6  -5  304.07   39.80
   6   6  -5  326.97   34.60
  -6   6   5  456.45   93.39
   6  -6   5  222.58   31.80
   6   6  -5  309.17   31.10
  -6  -6  -5  231.98   92.09
   6  -6   5  196.98   38.90
   6   6  -5  316.67   44.20
  -6  -6  -5  176.28   36.30
   6  -6  -5  312.57   39.70
  -6   6  -5  205.68   71.09
   6   6   5  188.98   36.80
   6  -6  -5  368.46   39.20
   6   6   5  184.78   31.40
  -6   6  -5  230.58   52.79
  -6  -6   5  383.86   66.89
   7  -6   5  222.48   32.30
   7  -6   5  192.88   38.60
  -7  -6  -5  244.28  101.09
   7   6   5  232.68   43.80
   7   6   5  233.48   36.20
  -7   6  -5  227.58   63.29
  -7   6  -5  198.58   73.09
  -8   6   5   45.80   50.39
  -8  -6  -5   10.90   63.49
   8   6  -5   19.10   16.40
   8   6  -5   41.80   24.00
   8  -6   5   23.40   21.10
   8   6   5   35.00   25.90
  -8  -6   5   24.40   52.99
  -8   6  -5   39.50   52.89
  -8  -6   5   -5.30   73.29
   8  -6  -5   26.10   19.40
   8   6   5   23.00   20.50
   8  -6  -5   31.40   21.50
  -9  -6  -5  144.39   99.99
   9  -6   5  153.88   42.30
  -9   6   5   -5.80   56.29
   9   6   5  206.08   47.70
   9   6   5  237.78   44.70
  -9  -6   5   12.40   91.79
  -9   6  -5  167.48   87.89
 -10   6   5  269.17  116.69
  10   6  -5  193.38   64.09
 -10  -6  -5   27.00   99.69
  10   6  -5  219.18   46.50
  10  -6  -5  173.08   41.80
 -10   6  -5  -19.80   57.09
 -10  -6   5  172.98  145.09
   0   7  -5   44.10   12.30
   0  -7  -5   28.90   17.40
   0  -7   5   37.80    8.50
   0   7   5   38.70   13.30
   0  -7   5   55.79   20.50
   0   7   5   55.79   12.60
   0   7  -5   43.00   18.10
   0   7   5   49.10   18.40
  -1   7   5  122.99   30.90
  -1   7   5  116.99   13.60
   1   7  -5  124.19   19.40
   1   7  -5  140.79   22.00
   1  -7  -5  118.09   14.40
  -1  -7   5  121.79   11.40
  -1  -7   5  134.09   30.50
  -1   7  -5   39.80   24.10
   1  -7  -5  115.09   26.80
  -2   7   5  906.61   79.89
   2   7  -5  805.82   53.39
   2   7  -5  894.31   54.59
  -2   7   5  801.42   43.40
  -2  -7   5  866.11   48.50
   2  -7  -5  869.81   61.49
   2  -7  -5  799.62   50.39
  -2  -7   5  766.02   67.99
  -3   7   5  168.68   46.80
   3   7  -5  154.98   23.60
  -3  -7  -5  288.57   77.59
   3   7  -5  170.38   25.90
  -3   7   5  157.08   12.50
  -3  -7   5  158.38   29.00
   3  -7  -5  172.98   31.60
  -3  -7   5  156.98   39.80
  -3   7  -5  412.76   68.59
   3  -7  -5  175.78   24.50
  -4   7   5  180.58   52.19
  -4  -7  -5  155.18   29.30
   4  -7   5  158.58   28.60
   4  -7   5  147.59   28.90
   4   7  -5  192.38   28.10
  -4  -7  -5  182.98   73.99
   4   7  -5  201.98   30.80
   4   7  -5  196.38   18.80
   4   7   5  141.89   27.20
  -4   7  -5  151.38   25.90
  -4  -7   5  188.88   43.80
   4  -7  -5  173.38   27.10
   4  -7  -5  212.48   34.80
  -4   7  -5  162.28   53.29
   4   7   5  163.68   19.10
  -5  -7  -5  623.44  132.79
  -5   7  -5  594.94  101.29
   6  -7   5  309.77   40.00
  -6  -7  -5  267.77   43.90
   6  -7   5  327.67   48.90
  -6  -7  -5  275.27   97.69
  -6   7  -5  318.57   88.19
   6   7   5  300.87   32.70
   6   7   5  250.27   42.90
  -6   7  -5  319.97   49.60
   7   7  -5   72.49   28.10
   7   7  -5   78.89   21.30
   7  -7   5  118.39   34.30
  -7   7   5   92.19   57.49
  -7  -7  -5   59.09   75.89
   7  -7   5   99.09   24.80
   7   7   5   75.99   28.40
   7  -7  -5   75.39   25.10
   7   7   5   85.69   23.50
  -7  -7   5   78.79   44.70
  -7   7  -5  126.79   61.99
  -7  -7   5   35.70   69.99
   7  -7  -5   74.99   26.00
   8  -7   5   36.50   25.50
   8   7  -5   -2.80   18.60
  -8   7   5  -20.30   36.80
   8   7  -5   -0.10   17.80
  -8  -7  -5   13.10   70.49
  -8   7  -5   26.00   55.89
   8   7   5   29.10   22.00
  -8  -7   5    0.30   52.49
   8  -7  -5    0.30   17.70
  -8  -7   5   -3.60   79.89
   8   7   5   39.00   21.70
   8  -7  -5   11.70   19.30
   9   7  -5  103.99   32.30
  -9   7   5  116.99   74.09
   9   7  -5  100.29   36.30
   9  -7   5   51.29   32.50
  -9  -7  -5   34.70   84.69
   9  -7  -5   97.39   34.90
  -9   7  -5    6.70   54.09
   9   7   5   58.79   30.20
   9   7   5   20.90   29.40
  -9  -7   5   95.39  108.09
 -10   7   5  -11.80   53.59
  10  -7   5   44.80   30.90
 -10  -7  -5  -11.20  116.19
  10   7  -5    1.40   24.90
  10   7   5   28.60   34.00
 -10   7  -5   37.60   74.99
  10  -7  -5    9.10   22.60
 -10  -7   5   25.30  125.49
   0   8  -5  187.88   20.80
   0  -8   5  180.48   34.70
   0  -8  -5  164.68   30.70
   0  -8   5  199.08   17.30
   0   8   5  184.58   20.00
   0   8   5  202.38   32.80
   0   8   5  204.48   23.00
   0   8  -5  160.88   30.10
  -2   8   5   92.09   12.70
   2  -8   5   52.39   21.00
   2   8  -5   69.39   17.20
   2   8  -5   79.29   17.40
  -2   8   5   91.99   34.10
   2  -8   5   43.90   13.50
  -2  -8  -5   36.90   17.30
  -2  -8   5  103.59   32.00
   2  -8  -5   73.29   23.60
  -2   8  -5   30.70   12.20
  -2   8  -5   57.19   30.50
   2   8   5   35.60   16.10
   2  -8  -5  106.39   18.10
   2   8   5   32.80   12.90
   2   8   5   48.40    7.00
  -3  -8  -5   -5.60   34.60
  -3   8   5   23.40    7.20
   3   8  -5   29.70   13.80
   3  -8   5   18.20   17.90
  -3  -8  -5    6.90   15.60
   3  -8   5   19.00   12.60
  -3   8   5   60.49   37.20
   3   8  -5   16.00   10.70
  -3  -8   5   18.90   15.00
  -3   8  -5   15.50   12.60
   3  -8  -5   24.00   12.40
  -3  -8   5   27.40   22.30
   3   8   5   20.10    7.70
   3   8   5   18.00   14.00
   3  -8  -5   21.50   20.10
  -3   8  -5   -0.90   24.50
   4   8  -5   -0.20    9.40
   4  -8   5   63.99   25.00
  -4  -8  -5   50.69   51.29
  -4   8   5    2.60    6.20
   4   8  -5    4.10   11.90
  -4   8   5   10.30   26.70
   4  -8   5   60.69   18.70
  -4  -8  -5   52.89   20.90
   4   8   5   55.09   12.40
   4  -8  -5    0.90   15.50
  -4   8  -5   58.79   18.30
  -4  -8   5    6.20   29.60
   4   8   5   58.89   20.30
  -4  -8   5    9.00   23.20
  -4   8  -5   73.79   42.40
   4  -8  -5    2.00   12.70
  -5  -8  -5    3.50   37.20
   5   8  -5    2.20    8.80
   5  -8   5   13.30   19.90
   5   8  -5    5.80   12.60
   5  -8   5    9.40   15.80
  -5   8   5   -1.40   26.20
   5   8  -5    9.80   13.60
  -5  -8  -5    0.30   18.00
   5  -8  -5   -1.60   11.20
  -5  -8   5   12.60   28.70
  -5   8  -5    6.70   15.90
  -5   8  -5   16.20   36.10
   5  -8  -5   -4.30   15.80
   5   8   5    2.10   15.60
   5   8   5    8.00   10.10
  -6  -8  -5   87.39   33.70
  -6  -8  -5   53.59   57.89
   6   8  -5   10.40   15.10
   6  -8   5   68.69   24.00
   6  -8   5   73.39   24.70
   6   8  -5    4.70   16.90
  -6   8   5   16.50   35.00
  -6   8  -5   79.29   31.20
   6  -8  -5    9.00   16.10
  -6  -8   5   10.40   32.20
   6  -8  -5   16.10   18.40
   6   8   5   93.19   21.10
  -6   8  -5   89.99   55.29
   6   8   5   72.29   27.70
   7   8  -5   -1.30   13.50
   7   8  -5   -0.60   16.30
   7  -8   5    4.70   17.90
  -7  -8  -5   -8.10   56.09
   7  -8   5    6.40   19.80
  -7   8   5   -8.90   36.90
   7   8   5    2.60   18.60
  -7   8  -5  -15.10   31.00
   7  -8  -5    7.90   14.60
   7   8   5    1.20   14.70
   7  -8  -5    5.30   16.80
  -7  -8   5   -0.60   36.20
  -8   8   5   99.19   67.49
  -8  -8  -5   21.30   79.99
   8  -8   5   39.80   26.60
   8   8  -5  107.29   35.20
   8   8  -5  116.59   30.30
  -8  -8   5  121.89  100.79
   8   8   5   57.69   29.20
  -8   8  -5   26.30   54.59
   8   8   5   46.30   28.30
   8  -8  -5  123.79   32.80
  -8  -8   5  121.19   66.29
   8  -8  -5  108.39   32.50
  -9  -8  -5   28.90   93.69
   9   8  -5  -14.10   22.30
   9  -8   5   33.40   29.40
  -9   8   5   -2.00   49.80
  -9  -8   5   30.00   96.19
   9   8   5   42.20   32.00
   9  -8  -5   10.40   24.90
  -9   8  -5   74.09   66.09
   0   9   5  154.28   31.20
   0   9   5  167.48   19.80
   0  -9   5  175.08   34.70
   0   9   5  199.88   26.90
   0  -9  -5  140.49   31.20
   0  -9   5  166.08   17.00
   0   9  -5  178.28   34.90
   0   9  -5  164.68   23.00
   1   9  -5  116.39   24.80
  -1   9   5  128.59   34.70
  -1  -9  -5  256.47   36.50
  -1   9   5  127.19   18.00
   1   9  -5  128.49   22.90
   1  -9   5  211.38   35.60
   1  -9  -5  132.19   17.70
  -1  -9   5  124.99   12.20
  -1  -9   5   97.99   31.20
   1   9   5  237.98   35.40
   1  -9  -5  108.89   26.80
  -1   9  -5  272.27   46.30
  -3  -9  -5   34.00   21.00
   3   9  -5  114.49   22.80
   3  -9   5   56.29   22.70
  -3  -9  -5    1.80   39.90
   3   9  -5  112.89   22.40
   3  -9   5   34.80   15.20
  -3   9   5   89.49   40.20
  -3  -9   5  102.39   17.80
   3   9   5   35.50   17.60
  -3  -9   5   64.49   29.00
   3  -9  -5  145.79   33.60
   3  -9  -5  107.79   20.10
  -3   9  -5   35.00   13.90
  -3   9  -5   23.30   31.50
   3   9   5   34.80    7.80
  -4  -9  -5  603.04   55.29
   4  -9   5  535.95   55.99
   4  -9   5  565.04   49.20
  -4  -9  -5  574.84  138.39
   4   9   5  559.44   53.39
  -4   9  -5  581.14   43.30
  -4   9  -5  496.75   89.89
   4   9   5  550.04   36.30
  -5  -9  -5   10.40   21.20
   5  -9   5   18.30   21.90
   5   9  -5   15.00   16.90
  -5  -9  -5   11.90   44.10
  -5   9   5   38.30   35.30
   5  -9   5   13.70   15.60
   5   9  -5   26.00   16.60
  -5   9  -5   -6.00   32.00
   5   9   5   19.10   17.70
  -5   9  -5   10.60   17.60
   5  -9  -5   36.20   23.00
   5   9   5    2.30   11.00
  -5  -9   5   21.80   26.60
  -5  -9   5   20.80   39.00
   5  -9  -5   23.50   16.20
  -6   9   5   19.20   36.50
  -6  -9  -5  -10.80   46.80
   6   9  -5   17.80   16.40
   6   9  -5   16.60   14.20
   6   9  -5   23.90   18.80
   6  -9   5    7.30   22.00
   6  -9   5   -1.60   16.70
  -6  -9  -5    2.50   27.50
   6  -9  -5   26.00   21.50
   6   9   5    2.40   15.20
  -6   9  -5   -8.30   37.20
  -6  -9   5   15.90   30.70
   6  -9  -5   26.80   17.90
   6   9   5    0.70   14.80
   7   9  -5   71.19   29.40
  -7  -9  -5   58.99   77.59
  -7   9   5   56.09   45.50
   7  -9   5   52.59   26.10
   7  -9   5   18.00   22.90
  -7   9  -5   33.00   52.89
   7  -9  -5   83.59   28.50
  -7  -9   5   65.79   46.00
   7   9   5   51.39   29.10
   7  -9  -5   62.49   25.70
   8   9  -5    2.60   19.90
   8  -9   5  126.79   35.70
  -8  -9  -5   84.69  106.99
  -8   9   5    4.60   47.60
  -8   9  -5  109.29   68.59
   8  -9  -5    4.50   20.10
   8  -9  -5    7.70   20.40
  -8  -9   5    9.20   85.89
  -8  -9   5    0.80   57.39
   8   9   5  110.39   36.40
   9   9  -5    5.10   24.30
  -9   9   5   -6.60   47.20
  -9  -9  -5   45.80  101.09
   9  -9   5   68.39   37.10
   9   9   5   78.29   37.30
  -9  -9   5   12.80   96.29
   9  -9  -5   -0.30   20.00
  -9   9  -5  108.09   81.09
   0  10   5 1385.66   76.39
   0 -10   5 1309.87   94.19
   0  10   5 1312.07   77.29
   0  10   5 1291.77   91.19
   0  10  -5 1307.37   88.49
   0 -10  -5 1378.06   90.89
   0  10  -5 1322.17   78.29
   0 -10   5 1251.17   68.39
   1  10  -5  461.85   44.10
  -1  10   5  440.46   61.79
  -1  10   5  457.25   33.30
   1  10  -5  424.56   37.60
  -1 -10   5  426.76   25.20
  -1 -10   5  477.25   62.59
   1 -10  -5  441.96   30.90
   2  10  -5  357.86   35.50
   2  10  -5  408.76   38.40
  -2  10   5  300.67   57.49
  -2  10   5  329.87   26.80
  -2 -10   5  368.06   59.19
   2 -10  -5  367.96   30.90
  -2  10  -5  622.64   69.39
   2 -10  -5  375.46   52.29
  -3  10  -5  535.45   82.39
  -4  10   5  333.87   73.39
  -4 -10  -5   77.39   69.49
   4  10  -5  265.27   38.40
   4  10  -5  319.17   36.00
   4 -10  -5  375.66   51.19
   4 -10  -5  298.37   33.60
  -4 -10   5  317.07   57.79
   5  10  -5    4.70   13.10
   5  10  -5    6.30   17.60
  -5 -10  -5  -32.60   35.30
   5 -10   5    5.10   22.30
  -5 -10  -5    2.30   22.10
  -5  10   5   25.20   37.40
   5 -10   5    0.30   15.20
  -5 -10   5    5.30   25.60
   5 -10  -5    1.40   11.90
   5  10   5    5.50   15.90
  -5  10  -5   22.00   41.00
   5 -10  -5    3.30   20.20
  -5  10  -5   -1.70   17.60
  -6  10   5  329.47   83.59
   6  10  -5  456.95   48.90
   6  10  -5  462.65   49.80
   6 -10  -5  521.25   51.09
  -6 -10   5  466.65   78.49
   6 -10  -5  513.25   54.89
   7 -10   5  246.78   48.30
   7 -10   5  321.47   47.90
  -7 -10  -5  293.27  123.39
   7  10   5  285.07   52.99
  -7  10  -5  268.77   91.69
  -8  10   5  116.49   65.99
   8  10  -5  213.48   47.40
   8 -10   5  213.08   49.10
  -8 -10  -5  152.78  129.19
  -8  10  -5  109.79   76.29
   8  10   5  151.98   42.70
  -8 -10   5  273.17  136.29
   8 -10  -5  210.08   40.70
   8 -10  -5  229.48   44.80
   9  10  -5    0.70   25.40
   9 -10   5  106.89   41.20
  -9  10   5  -27.00   47.10
  -9 -10  -5   50.49  120.79
   9 -10  -5   24.90   26.60
   9  10   5   92.29   37.20
  -9 -10   5   17.80  120.49
  -9  10  -5   97.99   77.79
   0  11   5  211.38   25.90
   0 -11   5  207.08   20.60
   0 -11  -5  211.58   39.90
   0  11   5  183.88   26.80
   0 -11   5  242.28   44.80
   0  11  -5  206.98   39.10
   0  11  -5  219.78   31.30
   0  11   5  210.48   42.10
   1 -11   5  893.81   53.79
  -1 -11  -5  853.41   68.59
   1 -11   5  837.12   75.39
   1  11   5  809.12   65.99
  -1  11  -5  703.63   51.59
   1  11   5  903.11   58.99
  -1  11  -5  976.60   83.09
  -2  11   5   31.20   28.80
   2  11  -5   29.30   17.00
   2  11  -5   16.90   12.90
  -2  11   5   11.50    9.70
   2 -11   5    5.60   12.70
  -2 -11  -5   12.30   18.70
   2 -11   5    4.10   17.90
   2 -11  -5   13.30   12.00
  -2 -11   5   10.80   21.20
   2 -11  -5   11.30   20.90
   2  11   5   19.70   16.90
  -2  11  -5    6.00   10.60
  -2  11  -5    4.60   29.00
   2  11   5   10.30   13.20
  -3  11   5  504.05   35.80
   3  11  -5  564.04   48.30
  -3  11   5  520.55   80.29
   3  11  -5  610.94   52.59
  -3 -11   5  457.35   68.39
   3 -11  -5  586.74   45.10
   3 -11  -5  621.14   61.79
  -4 -11  -5   17.50   56.59
  -4 -11  -5   22.50   26.20
   4  11  -5   10.30   17.50
  -4  11   5   11.80   41.20
   4 -11   5   -2.50   29.00
   4 -11   5    5.00   15.50
   4  11  -5    9.30   12.90
  -4  11  -5    9.30   14.10
   4 -11  -5   -3.40   24.10
  -4 -11   5    6.70   22.40
   4 -11  -5   12.40   14.90
   4  11   5    8.30   14.20
  -4  11  -5    1.10   39.60
   5 -11   5  189.38   36.50
   5 -11   5  195.18   43.90
  -5  11   5  266.47   78.39
  -5 -11  -5  148.69   35.80
  -5 -11  -5  121.99   82.89
   5  11  -5  262.57   43.40
   5  11  -5  269.67   40.20
   5 -11  -5  256.07   37.20
  -5  11  -5  293.37   79.39
   5 -11  -5  225.88   42.70
  -5 -11   5  254.67   57.09
   5  11   5  200.48   42.50
   6  11  -5   39.00   22.10
   6 -11   5   63.59   26.00
   6 -11   5   27.40   27.70
  -6 -11  -5   39.80   33.30
  -6 -11  -5   56.59   75.39
  -6  11   5   25.70   46.10
   6  11  -5   35.20   20.30
  -6 -11   5   32.00   39.40
   6  11   5   33.60   27.60
   6 -11  -5   43.80   21.20
   6 -11  -5   29.10   24.00
  -6  11  -5   28.60   46.10
  -7 -11  -5  166.08  109.29
  -7  11   5  260.67   86.09
   7 -11   5  115.09   34.40
   7  11  -5  336.87   53.49
   7 -11   5  155.98   40.60
  -7  11  -5  128.39   87.09
  -7 -11   5  387.66   74.79
   7  11   5  106.09   35.10
   7 -11  -5  368.26   54.29
  -8 -11  -5    2.30   90.29
   8 -11   5   19.60   25.40
  -8  11   5   -8.30   47.60
   8  11  -5   23.20   25.50
   8  11   5   17.50   26.00
   8 -11  -5   40.20   25.80
  -8  11  -5   14.90   62.09
  -8 -11   5   23.20  100.69
   8 -11  -5   26.20   27.80
   0  12   5  167.58   38.90
   0  12  -5  165.98   29.00
   0  12  -5  148.89   36.50
   0 -12   5  160.18   39.50
   0 -12  -5  168.78   39.40
   0  12   5  147.49   25.00
  -1  12   5   -5.30    8.70
  -1 -12  -5   32.30   21.10
   1 -12   5   17.30   20.40
   1  12  -5    3.60   16.60
   1  12  -5   -1.20   10.90
  -1  12   5   24.30   28.00
   1 -12   5   22.80   13.30
   1 -12  -5    7.50   21.40
  -1  12  -5   23.90   14.50
   1  12   5   33.10   15.60
  -1  12  -5   32.00   31.60
   1  12   5   22.90   19.20
  -1 -12   5   11.20   20.10
   2 -12   5  333.17   52.29
  -2 -12  -5  354.86   50.19
   2  12   5  368.26   49.99
  -2  12  -5  363.16   67.09
   3 -12   5  312.57   51.19
  -3 -12  -5  321.87   49.99
  -3  12  -5  288.57   63.69
   3  12   5  308.27   44.30
   3 -12  -5   20.60   29.30
   4 -12   5   61.69   34.80
   4 -12   5   42.00   21.80
  -4 -12  -5   49.60   25.40
  -4 -12  -5   36.70   64.29
   4  12  -5   51.69   21.40
   4  12  -5   55.19   21.70
  -4  12   5   59.19   42.80
   4  12   5   20.90   18.70
   4 -12  -5   70.19   34.40
  -4  12  -5   28.30   17.70
  -4 -12   5   74.59   34.30
   4 -12  -5   51.59   19.30
  -4  12  -5   64.39   47.20
  -5 -12  -5   18.60   62.39
  -5 -12  -5   13.80   28.80
   5 -12   5    2.10   14.60
   5  12  -5    1.70   13.50
   5 -12   5   11.50   25.60
  -5  12   5   -5.70   35.00
   5  12  -5    0.20   15.70
  -5  12  -5   11.70   41.30
   5 -12  -5   -2.30   22.70
   5  12   5   13.30   20.00
   5 -12  -5   -1.50   12.90
  -5 -12   5    2.80   27.10
  -6  12   5   -7.10   44.90
  -6 -12  -5    1.30   72.99
   6  12  -5    6.30   20.60
   6 -12   5    8.60   18.80
  -6 -12  -5   -4.40   32.80
   6 -12   5   -7.10   28.70
   6  12  -5    9.70   17.90
   6 -12  -5    9.20   18.30
  -6  12  -5    9.50   44.60
   6 -12  -5    9.00   22.60
   6  12   5   15.60   27.00
  -6 -12   5   20.70   33.40
   7 -12   5   -6.10   23.60
   7  12  -5  112.29   39.20
  -7  12   5   41.70   53.69
  -7 -12  -5  -14.00   66.89
   7 -12   5   21.50   23.70
  -7  12  -5  -15.60   43.30
   7 -12  -5   45.60   24.80
   7  12   5   10.60   23.70
   7 -12  -5   44.00   31.70
  -7 -12   5   65.19   48.60
  -8 -12  -5   97.69  105.99
  -8  12   5   24.30   58.19
   8 -12   5  108.49   40.70
   8  12  -5   19.40   29.50
   8 -12  -5   21.30   28.60
   8  12   5   73.89   35.70
  -8  12  -5   41.80   63.49
   8 -12  -5   16.00   25.10
  -8 -12   5    6.50   98.49
   0 -13   5   47.50   28.20
   0  13   5   61.09   30.50
   0 -13  -5   51.69   31.80
   0  13  -5   57.99   28.30
   0  13  -5   60.59   18.40
   0  13   5   58.39   19.50
   1 -13   5  133.99   37.60
  -1  13   5    2.90   11.40
  -1 -13  -5  148.59   37.80
   1  13  -5    0.50   18.20
   1  13  -5    0.70   10.70
  -1  13   5   15.00   27.60
   1 -13  -5   31.40   28.20
  -1  13  -5  115.69   39.00
   1  13   5  112.59   30.00
  -1 -13   5    8.80   19.40
  -2  13   5    3.30   33.90
  -2 -13  -5   99.39   32.00
   2 -13   5  164.98   40.70
   2 -13   5  149.59   27.40
   2  13   5  118.59   24.30
   2 -13  -5   27.70   26.40
   2  13   5  110.89   31.30
  -2  13  -5  149.19   26.00
  -2  13  -5  186.58   51.99
  -3 -13  -5    1.90   22.30
   3 -13   5    6.90   16.10
   3  13  -5   41.90   19.30
  -3  13   5   17.50   35.30
   3 -13   5    2.20   27.80
   3  13  -5   42.00   18.50
   3  13   5    3.80   15.10
  -3  13  -5   -2.20   10.90
   3 -13  -5   31.10   30.50
  -3  13  -5  -23.30   34.80
  -3 -13   5   53.09   30.70
   3 -13  -5   36.30   19.00
   4  13  -5   12.10   18.00
  -4  13   5  -11.40   30.70
   4  13  -5   -1.00   13.20
  -4 -13  -5   49.90   30.30
   4 -13   5   54.59   21.00
  -4 -13  -5   12.70   60.89
   4 -13   5   31.90   33.20
   4 -13  -5   28.10   28.60
  -4 -13   5    4.50   26.00
  -4  13  -5   45.10   20.60
   4  13   5   50.49   25.50
  -4  13  -5   42.40   48.40
   4 -13  -5    1.70   14.60
   5  13  -5   59.09   24.50
  -5  13   5   47.50   49.40
   5 -13   5   -2.30   17.50
  -5 -13  -5   -0.60   25.40
  -5 -13  -5   37.50   70.49
   5  13  -5   49.99   24.30
   5 -13   5  -22.50   28.30
  -5 -13   5   53.39   40.00
   5  13   5   -5.50   20.20
  -5  13  -5  -22.60   40.70
   5 -13  -5   29.00   28.70
   5 -13  -5   59.09   22.00
  -6 -13  -5    3.20   37.70
   6 -13   5    2.90   27.80
  -6  13   5   -6.20   41.90
   6  13  -5   19.90   25.80
   6 -13   5   25.90   24.20
   6  13  -5   18.20   20.70
  -6 -13  -5   18.60   77.79
   6 -13  -5    8.30   30.60
  -6 -13   5   18.60   34.60
   6  13   5   19.50   23.20
   6 -13  -5   24.20   20.20
  -6  13  -5  -16.10   41.80
   7  13  -5   94.29   35.50
   7 -13   5   -5.30   25.20
  -7  13   5   29.00   54.89
   7 -13   5    0.40   25.30
  -7 -13  -5   18.20   89.69
  -7 -13   5   40.00   48.90
   7 -13  -5   77.49   33.20
   7 -13  -5   73.09   30.80
  -7  13  -5   14.80   49.50
   7  13   5   11.10   27.30
  -8 -13  -5   60.39  115.39
   8 -13   5   21.00   29.80
   8  13  -5   11.00   28.00
  -8  13   5   11.40   52.19
  -8  13  -5    9.10   60.49
  -8 -13   5   38.90  106.49
   8 -13  -5   -6.00   28.50
   8 -13  -5   14.30   25.90
   8  13   5   20.40   32.20
   0 -14  -5   29.10   31.20
   0  14   5   48.90   19.70
   0 -14   5   32.40   27.80
   0  14  -5   51.99   28.80
   0  14  -5   62.29   20.70
   0  14   5   51.79   28.90
   1  14  -5   15.70   18.60
  -1  14   5   16.60   29.60
  -1  14   5    3.40   13.70
  -1 -14  -5   18.70   28.50
   1 -14   5   10.10   22.80
   1  14  -5   14.10   13.30
  -1  14  -5    9.80   14.00
   1  14   5    5.80   19.20
  -1  14  -5   14.70   24.50
   1 -14  -5    6.70   22.70
  -1 -14   5    5.60   23.90
   1  14   5   14.30   16.10
   2 -14   5   -1.80   22.30
   2  14  -5   16.50   18.00
  -2 -14  -5    0.30   23.20
  -2  14   5   10.30   30.30
  -2  14   5   11.10   17.00
   2  14  -5    4.00   12.80
   2  14   5   -7.00   16.00
  -2 -14   5    9.80   21.90
  -2  14  -5   -4.60   28.10
   2  14   5    0.30   11.90
   2 -14  -5   13.10   27.10
  -2  14  -5    1.60   13.90
  -3 -14  -5    6.80   24.20
   3 -14   5   13.70   29.00
  -3  14   5  -15.90   30.80
   3  14  -5    5.20   16.00
   3 -14   5    4.60   20.70
   3  14  -5    3.70   14.00
   3 -14  -5   -7.80   26.10
  -3  14  -5   14.60   15.00
   3 -14  -5    5.60   20.30
   3  14   5   12.00   19.70
  -3 -14   5   12.30   25.50
  -3  14  -5    8.70   39.50
   4  14  -5  100.79   29.90
  -4 -14  -5   19.60   69.49
   4  14  -5   65.79   24.10
  -4 -14  -5   -3.90   23.90
   4 -14   5    5.80   34.70
  -4  14   5   99.79   53.69
  -4  14  -5    6.70   42.10
   4 -14  -5  107.59   27.90
   4 -14  -5  104.99   42.60
  -4 -14   5   97.99   43.80
  -5  14   5  -35.00   33.50
  -5 -14  -5   -6.40   25.40
   5 -14   5    7.60   22.40
  -5 -14  -5   21.50   76.49
   5  14  -5    6.80   18.80
   5 -14   5   -2.10   33.70
   5  14  -5    3.30   19.70
   5  14   5   -6.10   19.10
   5 -14  -5   12.10   20.70
   5 -14  -5   14.50   33.10
  -5 -14   5   16.20   31.70
  -5  14  -5   30.70   48.50
   6 -14   5   -3.90   29.90
   6  14  -5   16.80   22.80
   6 -14   5    3.00   23.20
  -6 -14  -5   -7.70   42.10
   6  14  -5   24.80   22.20
  -6 -14  -5   28.80   81.09
  -6  14   5   -1.00   48.50
   6 -14  -5   22.20   23.10
   6 -14  -5   55.69   35.50
   6  14   5   10.60   23.70
  -6  14  -5    9.40   50.79
  -6 -14   5   32.50   42.40
  -7 -14  -5   28.50   89.59
   7 -14   5   32.20   33.20
   7 -14   5   19.60   24.00
  -7  14   5  -15.00   44.90
   7  14  -5   17.50   23.90
   7 -14  -5   20.90   26.10
  -7 -14   5   28.00   44.30
  -7  14  -5   22.00   61.39
   7  14   5   12.50   34.60
   7 -14  -5   18.60   32.60
   0 -15   5   17.50   27.50
   0  15  -5   15.70   17.70
   0 -15  -5    3.20   28.00
   0  15  -5    8.70   22.90
   0  15   5   -2.10   21.00
   0  15   5    3.80   14.30
  -1  15   5   10.70   16.10
  -1  15   5    4.30   26.10
   1 -15   5   44.40   29.80
   1  15  -5   14.30   15.20
  -1 -15  -5   62.89   34.30
   1  15  -5   22.40   20.20
  -1  15  -5   49.20   20.40
  -1 -15   5   11.40   24.80
   1 -15  -5   -4.80   28.50
   1  15   5   41.90   22.50
   1  15   5   28.10   17.10
  -1  15  -5   59.09   31.20
   2 -15   5   46.70   29.40
   2  15  -5   13.20   19.80
  -2  15   5    5.40   27.20
  -2 -15  -5   46.50   27.70
   2  15  -5    6.40   15.00
   2  15   5   57.69   21.80
  -2  15  -5   53.19   38.30
   2  15   5   46.80   26.10
   2 -15  -5   -6.20   26.70
  -2 -15   5    7.50   26.50
  -2  15  -5   50.09   20.00
  -3 -15  -5    4.30   27.20
   3  15  -5   20.50   18.80
   3  15  -5   19.20   19.00
  -3  15   5   -4.70   40.20
   3 -15   5   10.80   35.20
  -3  15  -5   14.50   35.90
  -3 -15   5   14.00   28.90
   3 -15  -5  -11.00   30.30
   3  15   5   14.70   20.30
  -3  15  -5   -2.00   17.30
  -4 -15  -5   67.39   31.30
  -4  15   5   17.50   40.80
   4  15  -5    7.70   20.00
   4  15  -5    5.50   17.70
   4 -15   5   55.99   39.40
  -4 -15  -5   72.69   91.49
  -4  15  -5   56.69   51.49
  -4 -15   5  -13.10   26.20
   4 -15  -5  -15.20   28.70
   4  15   5   64.89   28.30
   5  15  -5   28.20   25.60
   5 -15   5   44.60   31.10
   5  15  -5    0.50   20.20
   5 -15   5   23.80   38.00
  -5  15   5   -2.30   42.40
  -5 -15  -5   49.00   86.29
  -5 -15  -5   27.80   35.00
   5 -15  -5   -0.90   32.30
  -5 -15   5   -2.00   35.50
   5  15   5   15.20   25.80
   5 -15  -5   23.30   27.50
  -5  15  -5   32.50   47.00
   6 -15   5  -14.60   34.10
  -6 -15  -5   15.60   42.80
  -6 -15  -5   18.10   99.39
   6  15  -5   58.79   27.60
   6  15  -5   44.00   30.30
   6 -15   5    5.90   26.60
  -6  15   5   21.50   48.70
   6  15   5    4.40   25.00
   6 -15  -5   26.40   33.70
   6 -15  -5   49.10   29.90
  -6 -15   5   40.00   42.70
  -6  15  -5   -1.50   52.89
  -7  15   5   22.80   59.19
  -7 -15  -5   -3.40   98.09
   7 -15   5   29.60   32.20
   7  15  -5   32.80   32.40
   7 -15   5   22.20   40.90
   7 -15  -5   12.00   28.70
  -7 -15   5    8.20   48.50
  -7  15  -5  -10.90   53.39
   7  15   5    2.90   30.20
   7 -15  -5   30.90   34.30
   0 -16   5   51.99   35.80
   0 -16  -5   40.70   36.50
   0  16  -5   60.49   30.40
   0  16   5   19.70   22.20
   0  16  -5   36.70   19.00
   0  16   5   31.30   19.70
  -1  16   5    9.10   18.50
   1  16  -5    7.60   14.70
   1 -16   5   -9.00   26.40
  -1  16   5   12.50   29.50
  -1 -16  -5  -18.80   25.30
   1  16  -5   18.40   18.50
   1  16   5   21.30   23.00
   1 -16  -5   -9.80   29.00
   1  16   5   12.10   16.40
  -1  16  -5    5.90   17.70
  -1  16  -5   -0.90   25.20
  -1 -16   5   16.10   29.60
   2  16  -5   44.20   25.70
   2  16  -5    9.40   16.10
  -2  16   5   -9.00   29.40
   2 -16   5    2.50   29.00
  -2 -16  -5   33.40   34.70
  -2  16  -5   24.20   19.30
   2  16   5   25.90   25.40
  -2 -16   5   19.70   30.80
   2 -16  -5   33.20   34.50
  -2  16  -5   19.00   32.40
  -3  16   5    6.80   36.80
  -3 -16  -5   21.70   83.09
  -3 -16  -5   44.10   32.90
   3  16  -5    5.80   19.00
   3  16  -5    6.90   18.40
   3 -16   5   42.40   42.80
  -3  16  -5   46.70   47.00
   3 -16  -5   22.20   35.40
  -3 -16   5   19.80   35.00
   3  16   5   35.90   26.80
  -4 -16  -5  -21.40   64.19
  -4  16   5   69.89   49.60
   4  16  -5  103.59   32.00
   4 -16   5    7.80   40.20
   4  16  -5   97.19   30.20
  -4 -16  -5   15.50   31.10
  -4 -16   5   79.09   39.30
  -4  16  -5   14.90   43.30
   4  16   5    5.60   22.70
   4 -16  -5   63.49   39.80
   5  16  -5   15.40   24.00
  -5 -16  -5  -11.60   84.19
   5 -16   5   -9.40   31.90
  -5 -16  -5  -12.00   32.80
  -5  16   5   -7.60   45.90
   5  16  -5    0.30   23.80
  -5 -16   5   13.10   42.50
   5 -16  -5   -5.60   30.60
   5  16   5   19.70   28.80
  -5  16  -5    0.60   44.00
  -6 -16  -5  -11.50  102.49
   6 -16   5   23.90   40.90
  -6 -16  -5    5.80   49.70
   6  16  -5   87.09   36.40
   6  16  -5  129.69   43.30
  -6  16   5   58.09   57.99
   6  16   5    8.70   26.20
  -6  16  -5   -7.30   53.79
  -6 -16   5  105.79   49.90
   6 -16  -5  130.99   47.60
   0  17   5   16.00   19.90
   0 -17   5    3.00   29.50
   0  17  -5   16.40   24.40
   0 -17  -5    0.40   37.70
   0  17   5   11.50   24.20
   0  17  -5   12.20   16.30
   1 -17   5   -9.00   28.70
  -1  17   5    3.30   20.50
  -1  17   5    4.70   26.40
   1  17  -5    3.40   18.50
  -1 -17  -5  -26.70   31.50
   1  17  -5   -1.10   19.40
  -1 -17   5    1.40   30.90
  -1  17  -5   16.40   17.00
  -1  17  -5    2.40   25.00
   1  17   5    0.90   19.60
   1  17   5    1.90   17.80
   1 -17  -5  -32.70   29.90
   2 -17   5   36.70   39.60
   2  17  -5    9.20   22.90
   2  17  -5    3.40   16.30
  -2  17   5    3.20   27.70
  -2 -17  -5  -12.90   29.80
  -2 -17   5  -11.00   34.20
  -2  17  -5   15.00   35.40
  -2  17  -5   39.60   27.00
   2 -17  -5    4.70   32.70
   2  17   5   24.40   25.50
  -3 -17  -5  -41.00   77.39
  -3  17   5   -8.30   37.20
   3  17  -5   16.50   20.20
  -3 -17  -5    3.60   31.50
   3 -17   5    2.50   35.20
   3  17  -5   23.80   22.30
  -3  17  -5    0.40   42.30
   3 -17  -5   16.40   37.20
  -3 -17   5   25.60   36.90
   3  17   5   -4.70   20.00
  -4 -17  -5   49.40   38.10
   4  17  -5    1.80   21.00
  -4  17   5   -1.60   45.70
  -4 -17  -5   40.00   98.29
   4  17  -5   17.60   25.90
   4 -17   5   70.59   45.00
   4 -17  -5  -17.20   31.70
   4  17   5   77.19   36.10
  -4 -17   5   13.10   35.70
  -4  17  -5   21.80   45.80
   5  17  -5   82.79   34.20
  -5  17   5   67.99   54.09
  -5 -17  -5   37.30   38.40
   5 -17   5   46.00   44.60
   5  17  -5   97.09   39.70
  -5 -17  -5   24.00   94.69
  -5 -17   5   49.10   44.40
  -5  17  -5   13.10   54.39
   5 -17  -5   63.59   42.80
   5  17   5   10.90   26.20
   0  18   5    6.50   25.00
   0 -18  -5   -2.40   35.20
   0  18  -5   14.70   18.70
   0  18  -5   39.80   32.00
   0  18   5   20.20   23.50
   0 -18   5   22.40   34.20
  -1 -18  -5   11.30   39.10
   1  18  -5   13.80   22.50
   1  18  -5   -3.00   17.60
   1 -18   5   -0.70   27.70
  -1  18   5   -4.40   29.60
   1 -18  -5  -21.20   37.60
  -1  18  -5    0.50   20.40
  -1 -18   5    1.40   29.10
  -1  18  -5   -9.50   27.00
   1  18   5   -3.70   21.00
   2  18  -5   26.50   22.50
   2 -18   5   -6.30   37.40
  -2  18   5    5.20   34.70
   2  18  -5   27.90   25.30
  -2 -18  -5   13.80   41.60
  -2 -18   5   28.60   38.90
   2 -18  -5   -2.10   34.80
   2  18   5   41.80   34.00
  -2  18  -5   46.90   35.60
   3  18  -5   11.00   20.30
  -3  18   5  -24.80   31.10
  -3 -18  -5   52.09   98.39
   3  18  -5   15.50   21.60
   3 -18   5   13.60   39.60
  -3 -18  -5   26.00   43.60
   3 -18  -5   -4.10   37.20
  -3  18  -5   28.90   41.80
  -3 -18   5   -9.70   42.70
   3  18   5   35.80   27.80
   4 -18   5  -15.20   32.80
  -4 -18  -5   11.10   35.60
   4  18  -5  -10.60   19.40
  -4 -18  -5   19.10  106.49
  -4  18   5    4.70   42.90
   4  18  -5   10.30   23.50
   4 -18  -5  -22.30   38.90
  -4  18  -5    5.20   48.00
  -4 -18   5  -15.40   33.40
   4  18   5   21.40   25.70
   0 -19   5  -20.70   30.80
   0  19  -5    1.60   19.10
   0 -19  -5   -6.40   44.20
   0  19  -5    6.50   27.60
   0  19   5   16.10   27.50
   1  19  -5   18.00   26.80
  -1 -19  -5    2.50   43.10
   1  19  -5    5.90   22.50
  -1  19   5   24.60   34.70
   1 -19   5    6.40   35.70
  -1  19  -5   13.30   24.10
  -1 -19   5   12.50   31.30
  -1  19  -5    1.70   29.60
   1 -19  -5   18.00   36.70
   1  19   5   24.00   26.10
   2  19  -5   10.90   24.40
   2 -19   5  -12.60   41.80
  -2 -19  -5   33.80  101.79
  -2  19   5   -3.50   36.90
   2  19  -5    5.20   21.00
  -2 -19  -5  -45.50   33.60
  -2  19  -5    0.50   30.20
  -2 -19   5  -14.90   40.00
   2 -19  -5   -0.20   40.70
   2  19   5   17.90   24.80
   3 -19   5  -36.20   30.90
   3  19  -5   13.40   24.70
  -3  19   5   17.10   38.70
  -3 -19  -5   14.20   94.99
  -3 -19  -5   -8.70   37.60
   3  19  -5   13.50   22.10
   3  19   5    9.70   23.50
   3 -19  -5   -6.10   33.30
  -3 -19   5   22.70   42.00
  -3  19  -5   -0.50   37.80
   0   0  -6  347.17   18.90
   0   0  -6  319.07   30.20
   0   0   6  345.27   25.30
   0   0   6  351.16   18.30
   0   0  -6  388.36   20.60
  -1   0  -6    9.00   19.90
  -1   0   6   -1.00    8.50
  -1   0  -6   -1.40    2.60
   1   0   6   -1.60    3.60
   1   0  -6   -3.30    4.10
   1   0   6    0.90    4.60
   1   0  -6   -1.10    4.10
  -1   0   6   -6.10    9.00
   1   0   6   -0.80    4.10
   2   0  -6 1667.53   91.19
   2   0   6 1892.71   90.99
   2   0  -6 1723.23   85.29
   2   0  -6 1696.03   85.59
  -2   0  -6 1974.40  122.49
  -2   0   6 1679.83  107.19
   2   0   6 1973.40   90.79
  -3   0  -6   10.50   26.10
  -3   0   6   -5.60   21.70
   3   0   6   -9.00    7.20
   3   0  -6   -0.10    6.40
   3   0   6   -6.80    7.00
   3   0  -6   -1.40    4.30
   3   0  -6   -3.70    5.30
  -4   0   6  690.53   74.79
  -4   0  -6  153.18   49.99
  -5   0   6   -2.30   33.10
  -5   0  -6   13.10   34.10
   5   0   6   -4.30    8.30
   5   0   6   -1.70    9.90
  -5   0   6    5.10   30.00
   5   0   6    1.40    4.60
   5   0  -6   -0.80    7.40
   5   0  -6    0.40    8.50
  -6   0   6  607.04  108.69
  -6   0   6  567.84   95.19
  -7   0   6  -12.70   52.39
  -7   0  -6  -17.30   49.60
   7   0  -6    4.60   15.20
  -7   0   6   -9.70   28.50
   7   0  -6    7.30   11.60
   7   0   6  -12.70   12.90
   8   0   6   43.60   24.00
  -8   0   6   71.69   91.39
   8   0  -6  103.49   29.60
  -8   0  -6   39.90   68.19
  -8   0   6   45.90   54.89
   8   0  -6  110.99   23.60
  -8   0  -6   23.80   60.09
  -9   0  -6  -15.40   52.79
   9   0  -6   -1.90   17.80
  -9   0   6   -0.10   50.29
  -9   0  -6  -10.00   76.39
   9   0   6    0.90   20.90
 -10   0  -6   -8.80   69.49
  10   0  -6  344.77   56.49
 -10   0   6  388.06  134.39
   0   1   6    7.40    6.50
   0  -1   6    5.60    5.50
   0   1  -6   11.40    5.40
   0  -1  -6   11.70    4.90
   0   1  -6   10.60    8.70
   0  -1  -6    9.60   13.50
   0   1  -6   11.60    2.30
   0   1   6   16.20    5.20
   0   1  -6   11.80    4.60
  -1  -1  -6  105.29    8.90
   1  -1   6   95.59   11.30
   1  -1   6  112.89   12.30
   1  -1   6   96.79   15.40
  -1  -1  -6   78.79   27.50
   1   1   6  111.59   12.00
   1   1   6  103.39   11.00
  -1   1  -6   94.99   25.20
   1   1   6  107.99   11.60
  -2  -1  -6   15.60   26.00
  -2   1   6  249.18   37.30
  -2   1  -6   36.70   29.70
   3  -1   6   50.59    6.90
   3   1  -6   44.50    9.60
  -3  -1  -6   57.19   34.70
   3   1  -6   49.30   11.80
   3   1  -6   44.80   10.60
   3  -1   6   38.20   12.30
   3  -1   6   51.89   13.30
   3   1  -6   35.50   10.10
  -3  -1  -6   47.10    4.60
  -3   1   6   49.00   25.90
  -3   1  -6   56.99   33.70
   3  -1  -6   59.29   13.60
  -3   1  -6   64.09   15.70
   3   1   6   56.29   14.70
   3  -1  -6   28.80   10.00
   3   1   6   50.99   13.80
   3  -1  -6   48.50    7.70
   4  -1   6  438.46   23.20
  -4  -1  -6  360.86   75.39
  -4  -1  -6  389.86   23.40
  -4  -1  -6  407.06   28.20
   4  -1   6  375.96   35.00
   4  -1   6  418.06   36.30
   4   1   6  428.16   39.10
  -4   1  -6  400.66   72.49
   4   1   6  428.66   35.80
   5  -1   6  163.68   13.80
  -5   1   6  113.59   43.80
  -5  -1  -6  124.09   51.19
   5   1  -6  132.79   20.10
   5  -1   6  164.58   29.20
   5   1  -6  152.68   24.70
  -5   1   6   91.09   39.10
   5   1   6  153.18   27.30
   5  -1  -6  109.49   20.30
   5  -1  -6  122.89   22.40
   5   1   6  146.79   27.80
  -5   1  -6  149.88   50.89
   6  -1   6  200.48   16.40
  -6   1   6   34.90   44.60
   6  -1   6  189.68   33.50
  -6  -1  -6  181.88   71.99
  -6  -1   6   13.40   43.80
   6   1   6  178.38   31.20
   6   1   6  228.48   39.10
  -6   1  -6  249.58   70.89
  -6   1  -6  140.09   79.39
   7   1  -6  152.38   24.70
  -7  -1  -6   44.50   58.39
   7  -1   6   60.19   25.60
  -7   1   6  161.28   69.19
   7   1  -6  113.59   28.00
  -7   1   6  151.28   58.59
  -7  -1   6  196.58   76.79
   7   1   6   67.49   24.20
   7   1   6   84.19   28.30
  -7   1  -6   35.40   56.59
   7  -1  -6  134.79   23.60
   7  -1  -6  105.59   25.60
  -7   1  -6   23.00   54.69
  -7  -1   6  125.69   66.59
  -8   1   6    7.40   42.70
  -8  -1  -6   83.49   73.09
   8  -1   6   95.29   29.60
  -8  -1   6  -13.60   44.80
   8   1   6  121.19   33.70
  -8  -1   6   -9.10   72.29
   8   1   6  118.19   36.90
  -8   1  -6   91.39   73.89
  -8   1  -6   97.99   75.39
   9   1  -6   45.20   23.20
  -9  -1  -6  -63.69   70.79
  -9   1   6   74.59   67.59
   9  -1   6   16.90   20.80
  -9  -1  -6   -3.80   68.59
  -9   1  -6  -10.60   57.79
   9   1   6    8.30   22.20
  -9  -1   6   47.50   65.69
  -9   1  -6   -0.90   90.39
   9  -1  -6   60.69   26.00
 -10   1   6   33.30   77.49
 -10  -1  -6  111.09   98.89
  10  -1   6  135.69   43.30
  10   1  -6   19.50   23.60
 -10  -1  -6   54.29  112.79
  10   1   6  140.29   42.90
 -10  -1   6   43.70   72.59
 -10   1  -6  160.88   95.99
  10  -1  -6   50.69   28.70
   0  -2  -6   28.70   18.70
   0  -2  -6   39.70    9.30
   0   2  -6   42.50    8.80
   0  -2   6   43.20   14.30
   0   2   6   34.20    9.70
   0   2   6   51.49   10.50
   0  -2   6   46.80    9.50
   0   2  -6   36.40    7.50
   0   2  -6   32.50    9.80
  -1   2   6   23.10   24.20
  -1  -2  -6   54.39    9.70
  -1  -2  -6   51.69   24.30
  -1   2   6   42.30   17.40
   1  -2   6   78.19   15.30
   1  -2   6   74.49   11.40
  -1   2  -6   70.09   19.60
   1   2   6   78.39   12.20
  -1   2  -6   87.89   23.40
   1  -2  -6   24.20   12.50
   1   2   6   71.29    9.90
  -2  -2  -6  390.96   58.99
   2   2  -6  181.88   16.30
  -2   2   6  236.58   40.90
   2   2  -6  215.18   18.70
   2   2  -6  187.78   16.60
   2   2  -6  182.88   16.80
  -2   2   6  199.98   18.10
   2  -2  -6  177.28   18.20
   2  -2  -6  186.08   19.60
   2  -2  -6  200.98   11.10
  -2   2  -6  427.26   52.29
   3   2  -6   21.10    8.90
   3   2  -6   29.30   15.70
  -3  -2  -6    5.70   22.10
  -3   2   6   21.50   19.10
   3   2  -6   28.90    9.20
   3  -2   6   13.30    7.60
  -3  -2  -6    8.70    6.70
   3   2  -6   13.10    7.70
   3  -2   6    4.30    8.70
  -3   2   6   31.70   22.70
   3   2   6    2.10    7.90
  -3   2  -6   -5.20   19.70
   3   2   6   12.70   10.20
  -3   2  -6   19.10   29.30
   3  -2  -6   18.80   11.10
   3  -2  -6   20.20    9.50
   4   2  -6    8.70    7.60
   4   2  -6   22.50   11.00
  -4   2   6   14.00   25.50
   4  -2   6    9.20    9.80
   4  -2   6    1.90    6.90
   4   2  -6   13.70    8.10
  -4  -2  -6   19.10   30.20
  -4   2   6   36.50   27.20
   4   2  -6   10.40    9.20
  -4  -2  -6    9.90   10.70
   4  -2  -6   18.40   10.50
   4   2   6   12.50   11.80
   4   2   6    9.20    8.00
   4  -2  -6    9.60    9.50
  -4   2  -6   30.00   34.50
  -4   2  -6    7.80   28.30
   5  -2   6  219.98   31.60
   5   2  -6  122.89   20.00
   5   2  -6  120.49   24.40
  -5   2   6   79.29   38.30
  -5   2   6  102.89   38.00
   5   2  -6  118.99   19.70
  -5  -2  -6  237.98   67.99
   5   2  -6   92.09   19.20
   5  -2  -6  119.69   20.90
  -5   2  -6  289.97   70.89
   5   2   6  230.58   35.70
  -5   2  -6  280.07   66.99
   5  -2  -6   98.69   20.90
  -6  -2  -6   13.40   23.30
  -6  -2  -6   26.70   49.60
   6   2  -6   86.99   23.00
   6   2  -6  101.09   19.10
   6   2  -6   98.19   22.50
  -6   2   6  124.99   53.69
  -6   2   6  100.79   47.20
  -6  -2   6   97.29   59.49
  -6   2  -6  -10.50   42.40
   6  -2  -6  126.99   23.30
  -6   2  -6    8.50   41.70
   6  -2  -6   99.09   23.80
  -7   2   6    8.90   65.39
  -7  -2  -6  141.29   71.39
   7  -2   6  125.59   31.40
  -7   2   6    6.60   32.80
  -7  -2   6   25.10   53.09
   7   2   6  123.19   29.80
  -7   2  -6  101.19   65.79
   7   2   6  125.69   33.30
  -7   2  -6  110.79   64.69
  -8   2   6   16.20   43.90
   8  -2   6    5.50   18.90
   8   2  -6   21.60   14.50
  -8  -2  -6   -2.10   55.49
   8   2  -6   22.30   18.30
  -8  -2   6   44.30   76.29
  -8   2  -6   19.90   50.69
  -8   2  -6   16.10   67.99
   8   2   6   -8.70   17.70
   8  -2  -6   22.50   18.00
   8   2   6    8.20   17.50
  -8  -2   6  -16.80   55.79
   8  -2  -6   11.20   15.30
   9  -2   6   43.80   29.00
   9   2  -6    9.70   19.60
  -9   2   6    6.50   49.10
  -9  -2  -6   57.79   77.19
   9   2   6   49.90   26.20
  -9  -2   6    9.70   76.69
   9   2   6   29.10   26.80
  -9   2  -6   23.60   60.39
  -9  -2   6    4.80  122.69
   9  -2  -6   14.80   19.50
  10   2  -6   48.20   29.20
 -10  -2  -6    2.70  103.79
 -10   2   6   50.29   66.49
  10  -2   6   -6.50   23.60
 -10  -2  -6  -29.40   89.09
 -10   2  -6   23.00   63.79
  10   2   6   10.90   24.30
  10  -2  -6   55.19   30.20
 -10  -2   6   29.40   77.59
   0   3   6   20.10   11.70
   0  -3  -6   15.40   20.60
   0   3  -6   22.70   11.10
   0  -3  -6    9.70   10.20
   0   3   6   21.20    9.40
   0   3  -6   13.30    9.10
   0  -3   6    7.90   11.50
   0  -3   6   18.20    7.10
   1   3  -6  113.89   13.30
  -1  -3  -6   19.50   25.70
  -1   3   6  143.09   27.80
   1   3  -6  129.99   14.40
   1  -3  -6  127.89   17.80
  -1  -3   6  120.19   18.00
   1  -3  -6  145.09   25.00
  -3  -3  -6    1.80    8.20
   3   3  -6   23.70    9.60
   3  -3   6   10.30    9.30
  -3  -3  -6  -13.20   24.40
  -3   3   6   17.20   20.60
   3  -3   6    1.50    9.30
   3   3  -6   25.40    9.00
   3   3  -6   27.60    9.80
   3  -3  -6   20.50    9.40
   3   3   6    5.50    8.90
  -3   3  -6    7.80   17.60
   3  -3  -6   14.70   10.20
  -3   3  -6   -9.70   23.90
   3   3   6    5.70    7.60
  -4   3   6   34.30   26.90
  -4  -3  -6    3.70   29.50
   4   3  -6   35.00   12.70
  -4   3   6   26.50   22.00
   4   3  -6   23.60   10.60
   4  -3   6   -6.60    9.80
   4   3  -6   28.50   13.20
   4   3  -6   31.70   10.40
  -4  -3  -6    0.30   10.80
   4  -3   6    1.60    8.70
  -4   3  -6    0.50   17.50
   4   3   6    3.80    8.80
   4  -3  -6   27.00   11.90
   4  -3  -6   23.70   11.60
   4   3   6    0.00    9.50
  -4   3  -6    3.20   27.70
   5   3  -6   71.49   15.90
   5   3  -6   83.29   19.00
   5   3  -6   73.99   16.90
  -5  -3  -6   64.59   19.00
   5  -3   6   59.69   19.20
   5   3  -6   88.29   21.30
  -5   3   6   85.39   36.10
   5  -3   6   67.69   14.30
  -5   3   6   49.30   29.90
  -5  -3  -6   37.00   39.40
   5   3   6   41.70   17.10
  -5   3  -6   79.29   45.40
   5  -3  -6   71.89   18.10
   5  -3  -6   57.29   16.90
   5   3   6   81.89   20.90
  -5   3  -6   80.19   41.80
   6   3  -6   27.30   13.70
   6   3  -6   31.70   13.30
  -6   3   6   57.29   40.20
  -6  -3  -6    8.00   22.30
  -6   3   6   20.90   41.40
   6  -3   6   12.50   10.10
   6   3  -6   16.90   15.70
   6  -3   6    3.00   13.60
  -6  -3  -6   -5.20   36.40
   6  -3  -6   29.70   14.30
   6  -3  -6   24.00   15.50
  -6   3  -6   26.00   47.80
   6   3   6    7.20   12.40
  -6   3  -6    9.20   35.70
   6   3   6   13.60   16.80
  -7  -3  -6   10.20   51.39
   7   3  -6  207.38   38.60
   7   3  -6  198.18   28.60
  -7   3   6  199.68   68.09
   7   3  -6  200.28   33.70
   7  -3  -6  204.68   37.40
  -7  -3   6  177.98   83.99
  -7   3  -6   -5.60   48.90
  -7   3  -6    8.00   43.80
   7  -3  -6  221.18   32.90
   8  -3   6    9.70   19.20
  -8  -3  -6   17.00   66.49
   8   3  -6   14.20   15.90
   8   3  -6   12.40   14.10
  -8   3   6    4.50   38.30
  -8   3  -6   11.70   50.79
   8   3   6    7.30   15.30
  -8  -3   6    9.20   65.59
   8  -3  -6   17.60   18.10
  -8   3  -6    5.20   66.29
   8   3   6    1.10   19.20
   8  -3  -6   16.30   18.50
  -9   3   6   10.10   37.60
   9  -3   6   31.60   25.40
   9   3  -6   19.10   19.70
  -9  -3  -6    5.50   81.49
  -9  -3   6   36.10   87.89
  -9  -3   6   37.80  118.39
   9  -3  -6   21.30   24.30
  -9   3  -6   64.39   76.19
   9   3   6   24.90   23.50
   9   3   6   13.80   25.20
  10   3  -6    8.50   20.90
 -10  -3  -6   19.60  101.29
 -10   3   6   12.50   58.29
  10  -3   6    8.10   25.90
 -10   3  -6   24.50   70.59
  10  -3  -6   10.50   21.40
  10   3   6    0.10   22.70
 -10  -3   6  -30.10   80.79
   0   4  -6  189.88   24.50
   0  -4  -6  205.18   24.90
   0  -4  -6  186.68   38.90
   0   4  -6  199.08   19.80
   0   4   6  178.48   24.80
   0  -4   6  188.18   16.00
   0  -4   6  202.38   32.30
   0   4   6  185.98   20.70
  -1  -4  -6  223.18   48.40
   1  -4   6  181.08   25.60
  -1   4  -6  188.88   32.30
  -1   4  -6  196.18   21.80
   2   4  -6   58.39   11.30
   2  -4   6   29.20   10.70
  -2  -4  -6   30.60   10.50
  -2   4   6   51.59   30.40
  -2  -4  -6   24.10   27.60
   2   4  -6   43.50   11.50
   2  -4   6   32.00   11.10
   2  -4  -6   59.19   16.30
  -2  -4   6   45.20   17.30
  -2   4  -6   34.80   16.70
   2  -4  -6   34.60    9.70
   2   4   6   29.50    8.50
   2   4   6   31.80   10.60
  -2   4  -6   36.80   23.00
   3   4  -6   71.69   12.20
   3   4  -6   85.19   15.70
   3   4  -6   93.89   17.00
   3   4  -6   61.19   13.30
  -3   4   6   63.89   31.90
  -3  -4  -6   19.40   31.90
   3  -4  -6  103.59   21.20
  -3   4  -6   13.90   23.20
  -3   4  -6   -4.60   18.80
   3  -4  -6   81.79   16.40
  -4  -4  -6   33.00   38.20
  -4   4   6   10.80   25.80
   4   4  -6    6.80    8.20
   4   4  -6    6.40   10.00
   4   4  -6    1.10    8.50
  -4  -4  -6   42.30   15.20
   4  -4   6   50.99   15.00
   4  -4   6   33.20   14.30
   4  -4  -6    3.40   10.80
   4   4   6   36.90   13.00
  -4   4  -6   57.39   33.10
  -4   4  -6   41.00   27.00
   4   4   6   49.30   16.90
  -5  -4  -6  107.39   58.59
  -5   4   6   17.50   29.70
   5  -4   6   78.89   21.80
   5   4  -6   18.70   10.60
   5  -4   6   91.99   18.00
   5   4  -6   40.50   18.80
  -5   4   6   30.50   23.70
   5   4  -6   15.40    9.70
   5   4  -6   31.20   13.70
  -5  -4  -6   98.39   22.00
  -5   4  -6   73.99   43.60
   5  -4  -6   11.20   12.50
   5  -4  -6   12.30   12.00
   5   4   6   79.19   18.10
  -5   4  -6   49.20   36.10
   5   4   6   89.59   22.90
  -6   4   6   53.49   44.70
   6  -4   6   66.29   15.90
  -6  -4  -6   75.99   26.30
   6   4  -6   63.99   17.80
  -6  -4  -6   65.49   53.69
   6  -4   6   66.19   23.40
   6   4  -6   52.09   18.10
   6   4  -6   68.29   22.00
  -6   4   6   51.79   38.80
   6   4  -6   49.40   16.10
   6   4   6   45.80   20.40
  -6   4  -6   55.89   51.79
  -6   4  -6   45.70   40.10
   6  -4  -6   35.80   17.40
   6   4   6   75.79   22.50
   6  -4  -6   52.29   19.10
   7   4  -6  -11.10   16.00
   7  -4   6   48.80   23.80
  -7  -4  -6   56.39   63.49
   7   4  -6   -2.60   13.30
   7   4  -6    3.30   11.90
  -7   4   6    9.80   32.30
   7  -4  -6   -0.90   11.90
   7  -4  -6    0.10   14.10
  -7   4  -6    2.50   55.19
  -7  -4   6   10.40   59.89
  -7   4  -6   43.30   47.40
   7   4   6   55.29   23.50
   7   4   6   55.19   22.50
  -8  -4  -6   23.10   62.29
   8   4  -6    9.30   15.70
  -8   4   6   52.99   50.99
   8   4  -6   23.50   24.10
   8  -4   6    1.00   17.80
   8   4  -6   21.70   17.10
   8   4   6   12.40   17.30
   8  -4  -6   24.60   21.60
   8  -4  -6   34.00   20.50
  -8   4  -6    1.50   78.79
   8   4   6    5.60   20.70
  -8  -4   6   -4.30   60.89
  -8   4  -6    4.60   43.50
   9  -4   6   97.39   33.10
  -9   4   6   -2.10   44.30
  -9  -4  -6   44.80   90.19
   9   4  -6    4.90   17.00
   9   4   6   99.29   33.10
   9  -4  -6   10.80   18.70
   9   4   6  112.99   35.80
  -9  -4   6   39.80   97.39
  -9   4  -6   51.59   60.59
 -10   4   6   -1.60   55.09
  10  -4   6   12.70   29.50
  10   4  -6   18.70   24.70
 -10  -4  -6  -25.20   88.19
 -10   4  -6   40.40   68.49
  10   4   6  -10.90   25.90
  10  -4  -6   26.10   28.10
 -10  -4   6   -8.30  105.29
  10   4   6   10.60   25.80
   0   5  -6   15.20   14.00
   0  -5   6    7.00    6.40
   0   5   6   14.20   13.90
   0   5  -6    8.90    7.40
   0  -5  -6   19.10   24.60
   0  -5   6    5.00   11.80
   0  -5  -6    9.70   12.10
   0   5   6   12.30   10.00
  -1  -5  -6   65.59   15.70
  -1  -5  -6   75.59   35.30
   1  -5   6   42.50   15.60
  -1   5   6   -0.10   17.10
   1  -5   6   53.49   10.70
  -1   5  -6   65.79   14.60
   1   5   6   52.69   14.20
   1   5   6   64.89    9.50
   1  -5  -6    3.50   18.70
  -1   5  -6   58.89   22.00
  -1  -5   6    1.40   13.50
   1  -5  -6   16.00   13.60
   3   5  -6   79.19   16.00
   3   5  -6   65.19   14.20
   3  -5   6   26.80   13.00
  -3   5   6   72.69   30.90
   3  -5   6    2.80    8.70
  -3  -5  -6   14.10   11.70
  -3  -5  -6    0.10   27.50
   3   5   6   13.90   10.40
  -3   5  -6    3.40   15.30
   3  -5  -6   72.09   17.90
  -3   5  -6   26.00   24.80
  -3  -5   6   77.99   30.20
   3   5   6    7.50    7.70
   4   5  -6   90.09   18.60
  -4  -5  -6   38.60   44.20
   4  -5   6   42.20   15.50
  -4  -5  -6   34.30   15.40
   4   5  -6   86.89   15.50
  -4   5   6  118.89   45.00
   4  -5   6   33.90   15.50
   4   5  -6   77.49   19.20
   4   5   6   22.80   13.40
   4  -5  -6   84.39   20.00
   4  -5  -6  104.19   21.20
  -4   5  -6   50.99   31.00
  -4   5  -6   42.50   26.40
   4   5   6   31.50   11.30
   5  -5   6  102.79   24.30
   5  -5   6  110.59   19.00
  -5  -5  -6  123.49   24.70
  -5  -5  -6  103.09   61.99
  -5   5  -6  122.29   46.10
  -5   5  -6  116.29   42.20
   5   5   6  114.89   21.60
   5   5   6  100.09   23.80
   6   5  -6   25.50   13.50
   6   5  -6   38.40   21.30
   6  -5   6   14.10   13.60
  -6  -5  -6    9.00   23.10
   6  -5   6   10.90   15.60
  -6   5   6   35.90   35.30
   6   5  -6   32.30   16.50
  -6  -5  -6    8.20   45.70
   6   5   6    7.60   14.20
   6   5   6   10.40   14.30
   6  -5  -6   25.00   17.10
   6  -5  -6   47.80   19.70
  -6   5  -6   27.00   39.50
  -6   5  -6   41.00   38.60
   7  -5   6   -5.60   14.30
  -7  -5  -6   -2.80   48.40
  -7   5   6   10.30   37.30
   7   5  -6    4.10   12.80
   7  -5   6    5.40   16.80
   7   5  -6   -2.10   15.50
   7   5   6    4.50   15.70
  -7   5  -6  -18.30   50.29
  -7   5  -6   24.10   37.00
   7   5   6    5.90   15.50
  -7  -5   6   -6.00   53.79
   7  -5  -6   -2.00   13.20
   7  -5  -6    6.20   15.40
  -8   5   6   78.19   61.49
   8   5  -6   47.00   20.00
   8  -5   6   32.60   25.50
  -8  -5  -6   18.80   62.19
   8   5  -6   55.99   23.70
  -8   5  -6    6.00   43.10
   8   5   6   27.00   20.30
  -8  -5   6   12.20   69.79
   8  -5  -6   57.69   22.90
   8   5   6   10.80   23.50
   8  -5  -6   38.40   21.50
  -8  -5   6   83.89   58.69
   9   5  -6   11.50   21.80
   9  -5   6    5.60   22.00
  -9  -5  -6    4.80   86.89
   9   5  -6   -1.00   21.60
  -9   5   6   -3.00   42.40
   9  -5  -6   11.50   21.00
   9   5   6   29.00   26.60
  -9   5  -6   15.00   57.29
   9   5   6   25.10   24.70
  -9  -5   6   41.40   97.49
  10   5  -6   10.20   27.30
 -10   5   6   48.40   70.99
  10  -5   6    3.00   25.00
 -10  -5  -6   26.70  107.29
 -10  -5   6  -42.20  145.49
 -10   5  -6   -3.20   55.39
  10  -5  -6   31.20   27.50
 -10  -5   6  -38.30  111.19
  10   5   6   15.20   23.50
  10   5   6   10.00   29.70
   0   6   6  204.18   24.00
   0  -6  -6  192.18   26.90
   0  -6   6  214.38   34.80
   0  -6   6  223.68   17.40
   0   6  -6  199.18   20.30
   0   6   6  210.38   33.30
   0   6  -6  205.78   30.30
  -1  -6  -6   28.60   14.30
  -1  -6  -6   25.00   32.00
   1  -6   6   44.00   17.60
   1  -6   6   43.30   10.80
  -1   6   6   11.30   17.80
   1   6   6   39.90    7.80
  -1  -6   6    0.00   13.20
  -1   6  -6   41.90   12.30
   1  -6  -6    8.00   13.40
   1   6   6   33.10   12.90
  -1   6  -6   52.59   20.20
  -3  -6  -6  413.36   90.29
   3  -6   6  450.05   38.20
   3  -6   6  448.06   37.30
  -3  -6  -6  489.95   40.20
   3   6   6  470.05   31.90
   3   6   6  419.36   36.50
  -3   6  -6  510.25   41.60
  -3   6  -6  591.44   81.89
  -4  -6  -6  197.48   71.19
   4  -6   6  168.98   27.60
  -4  -6  -6  155.18   26.30
   4  -6   6  172.28   29.10
  -4   6  -6  168.98   32.80
   4   6   6  162.58   28.10
   4   6   6  171.88   22.90
  -4   6  -6  215.48   57.99
  -5  -6  -6  201.18   75.19
   5   6  -6  139.39   22.10
   5  -6   6  189.58   28.60
   5   6  -6  161.18   30.10
   5   6  -6  122.59   23.90
  -5   6   6  102.29   44.80
  -5  -6  -6  164.38   28.70
   5  -6   6  173.08   31.20
   5   6   6  181.68   27.00
   5  -6  -6  126.99   26.20
  -5   6  -6  162.08   56.29
  -5  -6   6  157.68   46.90
  -5   6  -6  195.98   42.20
   5   6   6  174.58   33.40
   5  -6  -6  145.19   27.90
  -6  -6  -6  259.77   39.30
   6  -6   6  300.47   47.40
   6  -6   6  271.07   34.30
  -6  -6  -6  298.47   99.59
  -6   6  -6  358.76   86.99
  -6   6  -6  244.88   53.49
   6   6   6  263.67   31.30
   6   6   6  229.38   40.10
  -7   6   6   -5.70   30.90
   7   6  -6   13.60   19.30
   7  -6   6   65.99   22.90
  -7  -6  -6   75.09   70.69
   7  -6   6   75.79   28.10
  -7  -6   6   -0.10   31.80
   7   6   6   55.99   24.30
  -7   6  -6   57.29   53.49
   7   6   6   41.30   18.80
   7  -6  -6    4.20   13.60
   7  -6  -6   11.10   18.20
  -7  -6   6  -15.10   58.09
  -7   6  -6   48.50   44.60
   8   6  -6   -1.20   16.50
  -8   6   6    2.50   45.90
   8  -6   6   12.00   21.10
  -8  -6  -6   13.50   71.39
   8   6  -6   14.50   19.40
   8  -6  -6    1.70   16.80
   8  -6  -6    4.20   15.20
   8   6   6   14.80   24.90
  -8   6  -6    0.40   40.20
   8   6   6   15.90   18.20
  -8  -6   6   12.40   70.69
  -8  -6   6   24.30   54.49
  -9  -6  -6   -5.50   96.39
   9   6  -6  101.09   42.70
   9  -6   6   14.90   24.70
   9   6  -6  118.49   33.20
  -9   6   6   81.89   67.59
  -9   6  -6   23.70   53.19
   9   6   6   -4.10   24.40
   9   6   6   33.30   25.10
   9  -6  -6  107.09   34.30
  -9  -6   6   39.90   82.09
   9  -6  -6   76.79   30.30
 -10   6   6   10.70   56.19
  10  -6   6   50.19   32.50
  10   6  -6    3.30   31.00
  10   6  -6   -2.50   25.30
 -10  -6  -6   15.10   97.69
  10  -6  -6    4.80   23.10
 -10   6  -6   31.30   70.29
  10   6   6   46.20   32.30
 -10  -6   6   15.10  134.59
  10   6   6   60.49   38.70
   0   7   6    3.40    9.90
   0   7   6    0.10   14.20
   0   7  -6    3.50    6.50
   0  -7   6    4.40    6.40
   0  -7   6   -5.80    9.20
   0  -7  -6    5.80   14.60
   0   7  -6   -0.10   12.70
   0   7   6    1.80    6.90
   1  -7   6  185.28   19.90
  -1   7   6  202.18   17.60
  -1   7   6  213.38   39.50
   1   7  -6  180.88   20.60
   1   7  -6  195.38   22.90
   1  -7   6  209.98   33.40
  -1  -7  -6  180.58   27.70
   1  -7  -6  183.18   28.80
  -1  -7   6  187.28   36.30
  -1   7  -6  169.38   22.90
   1   7   6  161.88   14.40
  -1  -7   6  191.28   15.30
   1   7   6  179.38   27.90
   1  -7  -6  208.48   18.60
  -1   7  -6  169.58   35.90
   2  -7   6   52.59   14.00
  -2  -7  -6   49.00   45.30
   2  -7   6   49.00   18.10
  -2  -7  -6   66.59   18.20
  -2   7   6   -0.20   20.40
  -2   7  -6   59.29   14.70
   2   7   6   53.29   16.30
   2   7   6   59.49    9.00
  -2   7  -6   40.10   26.40
   2  -7  -6    5.70   15.50
  -2  -7   6    3.00   16.80
   3   7  -6  265.17   27.30
  -3   7   6  258.77   56.29
  -3  -7  -6  226.98   33.90
  -3  -7  -6  209.68   68.59
   3  -7   6  245.88   28.40
   3   7  -6  229.08   24.00
   3  -7   6  174.58   28.20
  -3   7  -6  210.58   50.19
   3  -7  -6  233.78   24.40
   3   7   6  205.68   18.40
  -3  -7   6  287.37   36.10
  -3  -7   6  230.18   45.60
  -3   7  -6  226.28   29.20
   3  -7  -6  228.78   34.60
   3   7   6  198.98   29.60
  -4  -7  -6  221.58   34.30
  -4  -7  -6  258.77   84.09
   4  -7   6  271.67   37.40
   4  -7   6  247.08   37.00
   4   7   6  245.88   23.20
  -4   7  -6  313.87   68.89
  -4   7  -6  254.17   34.30
   4   7   6  226.58   34.20
  -5  -7  -6  310.87   93.49
   5  -7   6  448.46   44.20
  -5  -7  -6  480.45   46.00
   5  -7   6  494.05   47.00
   5   7   6  456.35   48.60
   5   7   6  502.15   39.30
  -5   7  -6  449.76   48.80
  -5   7  -6  471.95   94.29
   6  -7   6  245.58   42.30
  -6  -7  -6  271.67   41.70
  -6  -7  -6  299.57   99.09
   6  -7   6  245.08   35.60
   6   7   6  290.47   32.70
  -6   7  -6  230.28   75.59
   6   7   6  301.67   47.60
  -6   7  -6  261.47   48.30
  -7  -7  -6   78.79   78.69
   7  -7   6  113.99   27.00
  -7   7   6   34.80   40.80
   7  -7   6  134.79   32.90
  -7   7  -6   84.89   55.89
   7   7   6   95.79   29.50
   7   7   6  100.39   24.70
  -7  -7   6   -7.60   33.90
   8  -7   6   44.10   27.10
  -8   7   6  -15.50   38.60
  -8  -7  -6   53.19   82.39
   8   7  -6   -2.10   20.50
   8   7  -6   -0.30   16.50
   8   7   6   18.50   20.10
  -8   7  -6   56.19   58.19
   8   7   6   51.39   25.20
   8  -7  -6    9.60   19.60
   8  -7  -6   -2.00   16.80
  -8  -7   6  -10.40   56.99
  -8  -7   6  -17.60   64.79
   9  -7   6    3.20   20.50
  -9  -7  -6    3.60   86.69
   9   7  -6    8.10   23.60
  -9   7   6   20.50   53.19
   9   7  -6   -1.30   26.70
   9  -7  -6    2.80   24.50
   9   7   6    2.60   23.80
  -9  -7   6   43.10   88.99
   9  -7  -6   21.70   25.90
   9   7   6    2.60   24.50
  -9   7  -6    7.80   70.89
 -10  -7  -6   79.99  127.49
  10  -7   6   47.60   32.60
  10   7  -6   50.99   33.10
 -10   7   6   16.70   69.89
  10   7   6   45.50   31.80
 -10  -7   6   92.09  113.99
 -10   7  -6   67.59   83.59
  10  -7  -6   41.40   29.10
   0   8  -6   16.90    9.60
   0   8  -6    5.40   15.50
   0  -8   6   16.20   16.30
   0   8   6    9.20    8.90
   0  -8  -6    8.70   18.10
   0   8   6   17.90   17.00
   0   8   6   11.70   11.60
   0  -8   6   13.50    8.00
  -1   8   6   58.69   26.80
   1  -8   6   28.60   11.20
   1   8  -6   56.29   14.90
  -1   8   6   59.99   12.20
   1   8  -6   54.59   16.60
  -1  -8  -6   36.50   17.00
   1  -8   6   30.10   17.50
   1  -8  -6   71.49   12.70
   1   8   6   33.60   12.00
   1   8   6   34.40    7.30
   1   8   6   32.60   15.00
   1  -8  -6   50.19   20.10
  -1  -8   6   55.59   23.70
  -1   8  -6    9.70   21.40
  -1   8  -6   31.60   11.40
  -1  -8   6   83.39   11.70
  -2  -8  -6   86.99   21.30
  -2  -8  -6  103.49   55.69
   2  -8   6   97.49   24.00
   2  -8   6   97.59   18.60
  -2   8   6   31.10   25.20
   2   8   6   85.89   19.80
  -2   8  -6  118.19   38.80
  -2  -8   6   31.30   21.90
  -2   8  -6  119.39   20.10
   2   8   6  106.69   10.60
   2  -8  -6   24.00   19.10
  -3  -8  -6   28.80   43.60
   3   8  -6   24.70   11.80
  -3   8   6   64.49   37.70
   3  -8   6   51.59   19.20
  -3  -8  -6   63.39   20.40
  -3   8   6   33.80    7.90
   3  -8   6   42.20   15.70
   3   8  -6   31.60   13.50
   3   8   6   67.49   19.50
   3  -8  -6   23.00   20.50
  -3   8  -6   58.39   34.10
   3   8   6   67.59   11.40
  -3   8  -6   63.09   17.20
  -3  -8   6   36.80   16.40
   3  -8  -6   33.20   13.10
  -3  -8   6   42.30   28.10
   4  -8   6   39.80   18.40
  -4  -8  -6   22.60   52.29
   4   8  -6    7.60   10.80
  -4   8   6   23.70   30.10
   4  -8   6   29.40   21.80
   4   8  -6   13.30   13.30
  -4  -8  -6   32.90   19.00
  -4  -8   6   -7.50   26.20
  -4   8  -6   21.70   30.90
   4  -8  -6    3.20   12.40
   4   8   6   50.79   13.20
   4   8   6   39.10   18.60
  -4  -8   6    3.90   21.40
   4  -8  -6   17.50   17.60
  -4   8  -6   44.60   17.80
  -5   8   6   13.30   30.10
   5  -8   6  108.19   28.70
  -5  -8  -6  131.19   29.20
  -5  -8  -6   70.59   57.99
   5  -8   6  122.89   29.10
  -5   8  -6  110.29   26.20
  -5   8  -6  100.19   53.09
   5   8   6  119.49   31.20
   5   8   6  113.59   20.40
   6   8  -6    8.60   11.00
   6  -8   6   30.70   20.30
   6   8  -6    2.60   13.90
  -6  -8  -6   11.90   49.00
   6  -8   6   15.60   16.90
  -6  -8  -6   22.00   29.10
   6   8  -6   -0.40   15.10
  -6   8   6   26.80   38.60
  -6   8  -6   39.30   30.20
   6   8   6   39.80   16.40
   6  -8  -6   18.60   16.40
   6   8   6   25.80   20.10
  -6   8  -6   61.99   48.00
   6  -8  -6    2.50   19.70
  -6  -8   6    9.60   31.80
   7  -8   6   24.20   20.60
  -7   8   6   40.80   47.30
   7  -8   6   21.60   21.80
   7   8  -6   52.89   25.00
  -7  -8  -6   -6.60   58.49
   7   8  -6   33.60   18.50
  -7  -8   6   37.90   41.70
   7  -8  -6   34.30   21.80
   7  -8  -6   39.00   21.10
  -7   8  -6    9.60   43.20
   7   8   6   18.20   21.80
   7   8   6   12.10   17.30
   8   8  -6   23.30   23.50
  -8  -8  -6    0.40   73.59
   8  -8   6   57.89   29.40
   8   8  -6    0.70   21.00
  -8   8   6  -12.20   44.40
  -8  -8   6    3.70   56.79
   8   8   6   66.29   31.60
   8  -8  -6    4.60   19.80
   8   8   6   54.99   29.50
  -8  -8   6   30.20   86.59
  -8   8  -6   78.29   63.99
   8  -8  -6   20.30   20.90
  -9  -8  -6   26.10   90.89
   9   8  -6    8.00   21.90
  -9   8   6    6.10   66.19
   9  -8   6   -4.30   24.30
  -9   8  -6    0.70   58.09
  -9  -8   6   -6.50  100.79
   9   8   6   12.40   29.50
   9  -8  -6    8.10   27.50
   9  -8  -6    6.40   24.50
   0  -9  -6  427.46   47.90
   0   9   6  465.25   37.70
   0   9  -6  364.56   41.90
   0   9  -6  475.65   36.30
   0   9   6  451.95   46.10
   0  -9   6  433.96   29.90
   0   9   6  425.26   33.60
   0  -9   6  491.75   50.59
   1   9  -6  529.65   45.00
   1   9  -6  501.45   47.60
   1  -9   6  747.53   59.89
  -1   9   6  581.64   41.30
   1  -9   6  788.32   44.30
  -1  -9  -6  773.52   55.89
  -1   9   6  613.04   65.49
   1   9   6  736.03   46.30
   1   9   6  765.02   55.59
  -1  -9   6  606.04   37.10
  -1  -9   6  549.15   60.09
   1   9   6  759.92   35.00
   1  -9  -6  547.95   39.60
   1  -9  -6  547.75   56.49
  -1   9  -6  845.12   49.00
  -1   9  -6  831.02   67.79
  -2  -9  -6  132.79   28.10
  -2   9   6   75.39   13.80
  -2   9   6   97.49   36.60
   2   9  -6   75.59   18.90
   2   9  -6   89.59   20.70
   2  -9   6  133.39   29.70
   2  -9   6  100.39   19.30
   2  -9  -6  103.59   30.30
   2  -9  -6   83.79   16.90
  -2  -9   6   81.59   11.20
   2   9   6   92.89    8.20
  -2   9  -6   86.19   18.40
  -2   9  -6  148.39   42.20
   2   9   6  120.79   25.50
  -2  -9   6   70.79   26.50
  -3   9   6  220.48   53.79
  -3   9   6  240.08   21.00
   3   9  -6  208.68   31.70
   3  -9   6  308.07   32.70
   3   9  -6  241.88   35.90
  -3  -9  -6  265.17   86.99
  -3  -9  -6  331.37   43.20
   3  -9   6  292.17   41.10
   3  -9  -6  257.77   42.20
   3   9   6  296.47   20.30
  -3  -9   6  227.98   48.80
  -3   9  -6  316.27   30.30
  -3   9  -6  343.77   67.69
   3   9   6  352.86   38.60
  -3  -9   6  224.58   26.90
   3  -9  -6  229.88   27.80
  -4   9   6  556.44   90.89
  -4  -9   6  408.16   64.29
  -5  -9  -6   48.00   24.60
   5   9  -6   10.30   13.10
   5  -9   6   79.89   29.10
   5  -9   6   78.19   24.70
  -5   9   6    4.90   32.50
   5   9  -6    5.00   13.70
  -5  -9  -6   21.20   51.79
   5   9   6   67.39   26.50
  -5   9  -6   77.59   49.20
   5  -9  -6   12.10   19.30
   5  -9  -6   -1.80   10.80
  -5  -9   6   23.00   36.50
  -5  -9   6    4.40   28.90
   5   9   6   84.09   18.40
  -5   9  -6   71.99   22.50
  -6  -9  -6  -11.10   50.19
   6   9  -6  150.98   35.30
  -6   9   6  109.99   56.19
   6   9  -6  133.69   29.00
  -6  -9  -6   -5.30   29.10
   6  -9  -6  107.09   27.90
   6  -9  -6  122.09   31.60
  -6  -9   6   94.99   43.70
  -6   9  -6   -0.20   38.90
  -7  -9  -6  217.48  106.89
  -7   9   6   23.00   46.10
   7  -9   6  220.28   37.80
   7  -9   6  193.98   42.80
  -7   9  -6  228.08   85.39
  -7  -9   6   13.60   41.50
   7   9   6  191.98   43.40
   8   9  -6  105.19   38.30
  -8   9   6  134.29   66.29
   8  -9   6  173.58   42.00
  -8  -9  -6  176.68  122.99
  -8  -9   6   96.39   68.19
  -8  -9   6  107.09  100.79
   8  -9  -6  103.89   34.70
  -8   9  -6  170.08   76.89
   8   9   6  180.08   46.10
   8  -9  -6   84.49   32.80
   9  -9   6   74.69   35.10
   9   9  -6   55.59   36.10
  -9  -9  -6   77.39  101.99
  -9   9   6   46.20   70.29
   9  -9  -6   60.29   30.10
  -9   9  -6   69.99   72.89
  -9  -9   6   38.80  102.29
   9   9   6  113.39   41.00
   9  -9  -6   64.49   36.20
   0  10   6  564.44   55.29
   0 -10  -6  562.54   55.79
   0  10   6  551.64   42.30
   0 -10   6  512.65   34.30
   0 -10   6  529.95   54.59
   0  10  -6  541.15   52.09
   0  10  -6  553.74   43.80
   0  10   6  572.64   40.50
  -1 -10  -6 1913.21  114.19
   1 -10   6 2012.50  120.89
   1 -10   6 1993.70  102.29
  -1  10  -6 1990.30  127.79
   1  10   6 1825.92  113.79
   1  10   6 1914.41   90.89
   1  10   6 1853.71  103.99
  -1  10  -6 1965.60  104.99
  -2  10   6  761.52   81.59
   2  10  -6  739.33   56.69
   2  10  -6  815.92   57.69
  -2  10   6  782.52   47.20
  -2 -10   6  741.33   71.49
   2 -10  -6  731.43   66.29
   2 -10  -6  755.22   49.99
  -2 -10   6  805.72   40.50
  -3  10   6 1222.68   61.59
   3  10  -6 1134.29   75.89
  -3  10   6 1096.29  103.49
   3  10  -6 1015.80   71.99
  -3 -10   6 1090.49   91.69
  -3 -10   6 1133.09   60.99
   3 -10  -6 1186.08   86.29
   3 -10  -6 1109.29   70.29
   4 -10   6  300.07   46.60
  -4 -10  -6  232.28   91.59
  -4 -10  -6  245.88   41.50
   4 -10   6  288.77   41.50
   4  10   6  268.37   40.40
  -4  10  -6  294.37   29.80
  -4  10  -6  248.98   68.09
   5  10  -6  338.87   45.90
  -5  10   6  299.47   80.59
  -5 -10  -6   30.60   59.19
  -5  10  -6   34.10   42.40
   5 -10  -6  330.17   49.40
  -5 -10   6  310.17   59.59
  -6 -10  -6  103.89   81.09
   6 -10   6  198.48   39.90
  -6 -10  -6  142.89   40.50
  -6  10   6   71.79   55.69
   6 -10   6  163.38   36.50
  -6  10  -6  157.08   68.09
  -6 -10   6   37.20   38.70
   6  10   6  213.28   43.20
  -7  10   6  705.23  130.49
   7  10  -6  764.22   68.09
   7  10  -6  698.53   66.99
  -7 -10  -6  203.18  119.99
   7 -10  -6  740.53   65.09
  -7 -10   6  666.33   95.29
   7 -10  -6  753.62   68.49
   8 -10   6   50.59   30.50
   8  10  -6   19.80   23.40
  -8  10   6   25.30   49.80
  -8 -10  -6  117.39  109.29
  -8 -10   6   34.90   62.09
   8 -10  -6   43.80   27.30
   8 -10  -6   42.80   26.30
  -8  10  -6   43.80   66.39
  -8 -10   6   48.40   98.59
   8  10   6   67.69   34.10
   9  10  -6  127.39   45.60
  -9 -10  -6  214.18  129.89
   9 -10   6  276.07   58.09
  -9  10   6  146.59   77.69
   9  10   6  190.68   49.60
   9 -10  -6  152.78   47.10
  -9  10  -6  306.37  114.89
  -9 -10   6  155.78  135.99
   9 -10  -6  175.18   43.00
   0  11   6 1131.79   66.09
   0  11  -6 1091.19   80.79
   0 -11   6 1163.18   89.09
   0 -11  -6 1167.98   86.19
   0  11   6 1077.19   82.99
   0 -11   6 1059.89   59.69
   0  11   6 1046.90   65.99
   0  11  -6 1056.99   69.09
  -1  11   6   94.59   35.60
  -1 -11  -6   30.30   22.30
  -1  11   6   97.29   19.60
   1  11  -6   84.59   21.00
  -1  11   6   87.49   29.50
   1  11  -6  113.19   27.30
   1 -11   6   17.00   21.80
  -1 -11   6   86.49   32.70
   1  11   6   22.10   18.50
  -1 -11   6   84.29   11.60
   1 -11  -6   82.59   30.30
  -1  11  -6   22.10   24.40
   2  11  -6  844.22   65.29
  -2  11   6  857.11   92.49
  -2  11   6  842.22   54.19
  -2 -11  -6  989.00   72.99
   2  11  -6  831.12   64.59
   2 -11   6  985.70   60.09
   2 -11   6  987.80   74.69
  -2  11  -6  979.00   91.69
   2  11   6 1022.90   73.29
   2 -11  -6  831.82   55.69
  -2 -11   6  777.62   78.89
   2 -11  -6  860.41   77.29
  -2  11  -6 1050.59   61.79
  -3  11   6   21.30   37.30
   3 -11   6   75.39   28.60
   3 -11   6  111.19   24.70
  -3 -11  -6   83.89   27.40
  -3 -11  -6   76.79   63.19
  -3  11  -6   55.19   42.20
   3 -11  -6   -9.60   25.60
  -3 -11   6    3.20   18.10
   3  11   6   61.59   22.40
  -3  11  -6   81.79   20.30
   4  11  -6  385.06   45.10
  -4 -11  -6  491.95  128.09
   4  11  -6  442.46   47.50
   4 -11   6  660.13   66.29
  -4 -11  -6  608.94   57.89
  -4  11   6  398.46   79.59
   4 -11   6  691.63   54.79
   4  11   6  599.04   54.99
   4 -11  -6  483.35   64.39
  -4  11  -6  541.05   39.50
   4 -11  -6  463.75   44.60
  -4 -11   6  387.06   65.59
  -4  11  -6  640.24  100.09
   5  11  -6   58.89   21.80
   5  11  -6   90.69   28.50
  -5 -11  -6    8.60   63.39
  -5 -11  -6   -2.30   22.90
   5 -11   6    1.60   15.20
   5 -11   6    7.90   29.40
  -5  11   6   82.89   50.39
   5 -11  -6   69.49   29.80
  -5  11  -6   10.80   19.80
   5 -11  -6   63.99   20.30
  -5 -11   6   53.69   35.50
   5  11   6   14.40   19.30
  -5  11  -6   19.10   38.60
  -6  11   6  740.23  123.89
  -6 -11  -6  128.09   91.39
  -6 -11   6  716.93   93.99
   6 -11  -6  721.03   64.79
   7  11  -6   18.50   24.00
   7 -11   6    2.90   20.70
   7  11  -6    9.70   18.40
  -7 -11  -6  -15.00   73.49
   7 -11   6    4.10   27.30
  -7  11   6    4.80   45.90
   7 -11  -6   17.60   19.40
   7  11   6   -2.70   33.90
  -7 -11   6   22.50   41.20
   7 -11  -6   14.70   24.10
  -7  11  -6  -19.30   35.70
   8 -11   6  215.28   48.50
   8  11  -6  348.27   57.89
  -8 -11  -6  198.28  143.29
  -8  11   6  265.37   90.89
  -8  11  -6  209.18   88.49
  -8 -11   6  289.07   84.59
   8 -11  -6  299.77   49.70
   8  11   6  222.28   51.89
  -8 -11   6  350.96  140.89
   8 -11  -6  359.36   55.99
   0  12   6   89.69   19.50
   0  12   6   43.50   25.90
   0 -12   6   99.39   34.10
   0 -12  -6   88.59   33.20
   0  12  -6   71.59   28.90
   0  12  -6   89.89   21.90
   1  12  -6  206.68   31.60
   1 -12   6  301.37   28.70
  -1  12   6  212.18   46.80
  -1  12   6  230.38   30.00
  -1 -12  -6  289.87   48.60
   1 -12   6  336.97   55.99
   1  12  -6  225.18   38.10
  -1  12   6  209.38   41.70
  -1 -12   6  216.58   44.50
   1 -12  -6  257.07   48.80
   1  12   6  307.17   33.20
  -1  12  -6  257.37   29.80
  -1  12  -6  240.58   49.10
   1  12   6  308.47   46.00
   2 -12   6   73.99   28.80
   2  12  -6  146.29   30.70
  -2  12   6  151.08   23.40
  -2  12   6  152.58   49.30
  -2 -12  -6   88.09   29.30
   2  12  -6  129.09   26.90
   2 -12   6  117.69   23.70
   2 -12  -6  135.79   22.00
   2  12   6  130.69   32.60
   2 -12  -6  159.18   40.50
  -2 -12   6  117.39   38.50
  -2  12  -6  119.79   23.90
  -2  12  -6  105.99   40.80
   3 -12   6  164.98   42.00
  -3  12   6   89.89   47.80
  -3 -12  -6  123.09   31.00
   3 -12   6  161.58   28.90
   3  12  -6   92.59   25.70
  -3 -12  -6  165.78   83.19
   3  12  -6   96.49   26.20
   3 -12  -6   83.69   22.00
  -3  12  -6  170.68   55.69
  -3 -12   6   65.29   33.50
   3  12   6  166.08   35.30
   3 -12  -6   88.49   35.50
  -3  12  -6  179.38   26.70
   4 -12   6  319.77   39.50
   4 -12   6  389.76   59.69
  -4 -12  -6  346.77   53.89
  -4 -12  -6  319.67  113.79
  -4  12  -6  366.26   35.60
   4  12   6  353.16   52.69
  -4  12  -6  334.97   76.49
   5 -12   6  105.79   40.70
   5 -12   6  110.19   30.50
  -5  12   6   -6.40   37.50
   5  12  -6   26.90   20.40
  -5 -12  -6  115.09   93.09
  -5 -12  -6  119.99   35.00
  -5 -12   6   10.50   27.70
  -5  12  -6  141.79   60.59
   5  12   6  137.89   35.90
   5 -12  -6   32.40   26.20
  -6 -12  -6   26.30   73.69
   6 -12   6   30.20   22.30
   6 -12   6  -13.80   25.60
  -6  12   6   40.80   48.90
  -6 -12  -6    6.60   35.40
   6  12  -6    3.70   19.80
   6  12  -6   14.80   21.10
  -6 -12   6   -1.70   29.80
   6 -12  -6   10.70   17.90
  -6  12  -6    9.40   46.30
   6  12   6    9.40   23.80
   6 -12  -6   25.40   26.10
  -7 -12  -6  152.58  105.29
   7  12  -6   40.20   24.50
   7 -12   6  150.28   39.80
   7  12  -6   86.29   33.00
   7 -12   6  168.48   39.10
  -7  12   6   45.10   52.89
  -7  12  -6  158.48   72.79
  -7 -12   6   51.19   47.60
   7 -12  -6   59.79   34.10
   7  12   6  186.48   47.60
   7 -12  -6   66.19   28.50
  -8 -12  -6   15.40  101.29
   8  12  -6   10.20   29.30
  -8  12   6   23.60   55.19
   8 -12   6   20.40   29.50
  -8 -12   6  -19.80   94.79
  -8  12  -6   39.30   69.49
   8  12   6    0.00   25.90
   8 -12  -6   -0.70   27.70
   8 -12  -6    4.30   24.00
   0  13   6   28.10   24.90
   0 -13  -6   61.19   31.30
   0  13  -6   40.40   25.80
   0  13   6   49.99   18.70
   0 -13   6   27.30   26.70
   0  13  -6   50.29   19.70
   1 -13   6  173.58   41.70
  -1 -13  -6  174.88   41.00
  -1  13   6   44.70   31.30
  -1  13  -6  179.28   45.80
  -1 -13   6   56.79   30.10
   1  13   6  134.59   32.90
  -1  13  -6  187.28   30.80
   1 -13  -6   28.20   29.10
   1  13   6  138.99   25.00
  -2 -13  -6   12.90   20.90
  -2  13   6   32.80   41.20
   2  13  -6   59.29   20.50
   2  13  -6   50.09   21.90
  -2  13   6   66.09   19.30
   2 -13   6   11.00   17.50
   2 -13   6    3.20   21.20
  -2 -13   6   36.20   26.70
  -2  13  -6    2.00   10.90
  -2  13  -6  -15.70   32.00
   2 -13  -6   55.39   19.90
   2  13   6    7.20   16.40
   2 -13  -6   73.79   34.70
   3  13  -6   25.80   17.90
   3 -13   6   54.79   21.20
   3 -13   6   41.10   29.30
  -3 -13  -6   18.50   63.09
  -3 -13  -6   35.90   25.90
   3  13  -6   21.00   16.10
  -3  13   6   39.40   40.20
   3 -13  -6   39.40   31.80
   3 -13  -6   37.60   18.30
  -3  13  -6   41.60   17.60
  -3  13  -6   33.90   38.40
   3  13   6   39.70   22.60
  -3 -13   6   12.20   25.40
   4  13  -6   12.10   16.70
  -4  13   6   26.70   43.40
  -4 -13  -6   -7.40   24.60
   4 -13   6   -2.10   21.10
   4  13  -6   28.30   18.40
  -4 -13  -6   -3.20   51.69
   4 -13   6    5.50   18.30
   4  13   6    8.20   16.90
   4 -13  -6   24.50   18.20
  -4  13  -6    4.00   17.40
   4 -13  -6   22.20   27.90
  -4 -13   6    7.40   28.40
  -4  13  -6   13.30   42.80
  -5 -13  -6   96.39   87.69
   5 -13   6   97.39   41.80
   5  13  -6    5.30   19.90
  -5  13   6    9.80   35.80
  -5 -13  -6   96.19   37.30
   5 -13   6   83.69   27.40
  -5 -13   6   -3.30   27.20
   5  13   6   90.79   33.10
   5 -13  -6   11.30   23.20
  -5  13  -6   78.49   54.69
  -6 -13  -6   76.19   89.99
   6  13  -6   14.50   20.60
   6 -13   6    2.30   27.90
  -6 -13  -6   -9.30   38.80
   6 -13   6    6.40   21.70
  -6  13   6    7.50   42.30
   6  13  -6    8.30   21.70
   6  13   6    3.70   22.00
  -6 -13   6   -2.90   30.10
   6 -13  -6   18.20   22.80
  -6  13  -6  -30.70   41.50
   6 -13  -6   23.60   26.70
   7 -13   6   10.70   31.70
  -7 -13  -6   29.50   93.79
   7  13  -6   34.60   37.50
   7  13  -6   -2.80   21.50
   7 -13   6   -0.30   26.20
  -7  13   6    8.10   48.20
  -7  13  -6   33.10   70.69
   7  13   6    6.90   21.60
  -7 -13   6   12.60   44.60
   7 -13  -6   24.90   31.20
   7 -13  -6    3.40   21.80
  -8 -13  -6   64.39  104.19
   8 -13   6    4.30   28.10
  -8  13   6   -6.30   51.79
   8  13  -6   10.30   33.90
  -8  13  -6   27.30   62.59
   8 -13  -6   18.10   31.40
  -8 -13   6   -8.10   95.19
   8 -13  -6   -2.90   25.40
   8  13   6   20.10   34.70
   0  14  -6   -1.50   11.40
   0 -14  -6    6.70   27.10
   0  14   6    1.90   13.20
   0  14   6   -3.50   26.90
   0 -14   6   -0.30   23.30
   0  14  -6   29.90   25.40
   1 -14   6  180.88   43.70
  -1  14   6    6.60   25.60
  -1 -14  -6  193.58   44.30
  -1  14  -6  190.88   31.10
  -1 -14   6   -7.80   23.80
   1 -14  -6    7.40   32.30
   1  14   6  186.08   29.10
  -1  14  -6  209.98   46.20
   1  14   6  189.78   39.90
   2  14  -6   28.10   17.30
  -2  14   6   52.39   38.00
  -2  14   6   30.50   19.00
   2  14  -6   64.19   25.30
  -2 -14  -6   79.89   30.90
   2 -14   6   72.49   33.00
  -2  14  -6  126.89   24.80
   2 -14  -6   42.40   33.60
  -2 -14   6   20.50   26.80
  -2  14  -6  104.79   44.80
   2  14   6   87.69   28.10
   3  14  -6   55.39   22.20
  -3  14   6   77.49   45.10
   3 -14   6   44.10   23.90
  -3 -14  -6   18.60   66.79
  -3 -14  -6   14.40   23.30
   3 -14   6   28.30   31.40
   3  14  -6   59.69   22.50
   3 -14  -6   90.99   26.10
  -3  14  -6   26.00   40.30
  -3 -14   6   47.30   32.80
   3 -14  -6   78.79   38.00
   3  14   6   63.39   25.10
  -3  14  -6   54.49   18.00
   4  14  -6   11.20   19.10
   4  14  -6    9.10   15.80
  -4  14   6   -3.10   37.10
   4 -14   6   24.30   22.10
   4 -14   6   12.60   27.20
  -4 -14  -6   -5.30   62.69
  -4 -14  -6    4.90   26.30
   4  14   6   16.70   19.80
  -4 -14   6   -2.10   25.60
  -4  14  -6   19.40   36.30
   4 -14  -6    2.20   19.90
   4 -14  -6    0.10   29.70
   5  14  -6   73.69   27.40
   5 -14   6    5.50   20.80
  -5  14   6   11.70   46.70
   5 -14   6    4.50   37.30
  -5 -14  -6    9.60   66.99
   5  14  -6   66.99   25.10
  -5 -14  -6    0.30   26.70
   5  14   6   12.20   19.60
   5 -14  -6   73.79   27.10
  -5  14  -6   -1.20   45.90
  -5 -14   6   96.29   46.60
   5 -14  -6   67.69   35.10
  -6 -14  -6  -13.30   74.19
   6  14  -6   -3.30   19.10
   6 -14   6    7.60   24.30
   6  14  -6    2.10   22.80
   6 -14   6   -3.80   31.50
  -6 -14  -6   -2.40   38.30
  -6  14   6  -11.80   50.59
   6 -14  -6   -8.40   25.90
  -6 -14   6    1.80   36.30
   6 -14  -6    1.80   19.90
  -6  14  -6   17.80   54.79
   6  14   6    4.50   22.30
   7 -14   6   -8.20   38.00
  -7 -14  -6   15.30   90.79
   7  14  -6   60.59   32.00
   7 -14   6   -6.80   22.60
   7  14  -6   39.90   26.90
  -7  14   6   52.89   57.29
  -7 -14   6   22.50   50.59
  -7  14  -6  -12.90   58.39
   7 -14  -6   65.99   34.50
   7 -14  -6   65.49   29.20
   7  14   6   -1.40   24.80
   0  15  -6  121.79   33.80
   0  15   6   98.79   34.70
   0 -15  -6  117.99   41.00
   0 -15   6  103.29   39.10
   0  15  -6  106.29   25.80
   0  15   6  109.59   25.30
   1  15  -6   -6.70   11.90
   1  15  -6   11.70   18.80
  -1  15   6    3.20   15.70
  -1  15   6   -1.50   24.50
   1 -15   6   -5.80   22.20
  -1 -15  -6    7.90   28.90
   1  15   6   -5.50   12.80
   1  15   6   -1.10   17.50
  -1  15  -6    3.10   12.70
  -1 -15   6    2.00   23.00
  -1  15  -6   -4.10   22.10
   1 -15  -6   -1.60   29.80
   2 -15   6    3.50   25.70
   2  15  -6   12.60   18.80
  -2  15   6   46.80   43.60
  -2 -15  -6    7.70   28.60
   2  15  -6   13.70   15.30
   2 -15  -6   14.20   30.90
   2  15   6   10.40   19.80
  -2 -15   6    4.40   25.50
  -2  15  -6    4.20   30.80
  -2  15  -6   19.20   17.20
  -3 -15  -6   16.20   63.19
   3  15  -6   -2.50   17.20
  -3  15   6   -9.80   37.50
  -3 -15  -6    3.20   23.50
   3  15  -6    7.40   16.80
   3 -15   6    1.80   33.20
   3  15   6   14.70   20.00
  -3  15  -6   13.90   19.20
  -3 -15   6   -4.40   31.10
   3 -15  -6   16.10   36.00
  -3  15  -6   17.70   38.20
  -4  15   6  -19.90   36.70
  -4 -15  -6   -5.10   29.30
   4 -15   6   -9.60   30.50
   4  15  -6    4.80   18.40
   4  15  -6   -2.00   16.10
  -4 -15  -6   -2.30   78.69
   4 -15  -6   -5.60   35.90
  -4  15  -6   11.90   40.00
  -4 -15   6   -6.70   26.30
   4  15   6   -3.00   17.90
  -5 -15  -6   83.69   99.59
  -5 -15  -6   44.40   32.60
   5  15  -6   27.00   26.40
   5  15  -6   31.70   26.60
  -5  15   6   12.60   46.00
   5 -15   6   44.40   32.50
   5 -15   6   55.39   42.70
   5 -15  -6   46.00   30.10
   5  15   6   41.70   30.20
   5 -15  -6   33.70   34.70
  -5 -15   6    4.40   36.50
  -5  15  -6   31.50   48.80
  -6  15   6  -46.80   38.50
   6 -15   6  -17.10   36.60
   6  15  -6   11.40   29.10
   6 -15   6  -10.40   27.70
  -6 -15  -6   20.70   86.39
   6  15  -6   15.00   24.20
   6 -15  -6   21.40   30.40
   6 -15  -6    0.10   33.30
   6  15   6    6.50   25.30
  -6  15  -6    1.10   47.80
  -6 -15   6   21.70   46.60
  -7  15   6   -9.60   56.19
   7  15  -6   11.90   21.80
   7 -15   6  -14.90   41.10
   7 -15   6    3.30   25.80
   7  15  -6   20.30   28.20
   7 -15  -6   13.80   29.60
   7  15   6   -8.70   26.10
  -7 -15   6    4.30   45.60
   7 -15  -6   12.80   30.70
   0  16  -6   16.50   17.10
   0  16   6   17.70   17.80
   0  16  -6   18.40   25.20
   0 -16   6    4.10   30.80
   0 -16  -6   19.20   31.70
   0  16   6    7.30   22.00
  -1  16   6    5.80   19.20
   1  16  -6    6.60   14.90
   1  16  -6    8.50   18.10
   1 -16   6   -3.60   23.90
  -1 -16  -6    7.60   31.90
  -1  16   6   16.80   29.60
  -1 -16   6    9.80   29.30
  -1  16  -6   14.10   23.80
   1  16   6    6.40   21.40
  -1  16  -6   14.20   15.60
   1 -16  -6   -3.50   32.00
  -2 -16  -6    2.70   31.00
   2 -16   6  -14.80   24.20
  -2 -16  -6   -3.70   60.89
   2  16  -6   -3.70   17.10
   2  16  -6    3.10   20.30
  -2  16   6  -13.50   28.30
  -2  16  -6   -4.50   28.60
   2  16   6   13.50   22.80
   2 -16  -6   17.10   35.10
  -2 -16   6   24.00   32.00
  -2  16  -6   -3.70   15.90
   3  16  -6   22.90   20.10
  -3 -16  -6   16.90   74.79
  -3  16   6   31.70   39.70
  -3 -16  -6    5.90   31.00
   3  16  -6   27.20   20.80
   3 -16   6   -1.50   32.30
   3  16   6    9.50   19.50
  -3 -16   6    7.30   29.60
  -3  16  -6    5.20   36.60
   3 -16  -6   38.40   37.20
  -3  16  -6    1.40   23.20
   4  16  -6    9.40   19.90
   4  16  -6   25.50   24.40
  -4  16   6   -3.10   39.80
   4 -16   6  -17.80   36.70
  -4 -16  -6   29.00   76.49
  -4 -16  -6   -3.90   28.80
  -4 -16   6   19.30   35.30
   4  16   6   10.20   24.90
  -4  16  -6  -17.10   39.50
   4 -16  -6   14.50   39.10
   5 -16   6   27.20   40.10
   5  16  -6   41.40   28.10
  -5 -16  -6    5.00   86.59
  -5 -16  -6   32.60   38.70
  -5  16   6   15.10   46.40
   5  16  -6   49.80   26.50
  -5 -16   6   50.09   42.00
  -5  16  -6   62.59   58.89
   5 -16  -6   47.80   39.50
   5  16   6   55.09   36.00
  -6 -16  -6    6.00  106.69
   6  16  -6   12.70   26.20
   6 -16   6  -21.50   38.60
  -6  16   6   -8.90   44.70
   6  16  -6    3.60   30.10
   6 -16  -6   20.80   38.00
   6  16   6   -8.70   24.80
  -6  16  -6  -12.20   49.50
  -6 -16   6   21.80   46.90
   0  17   6    6.20   19.70
   0  17   6   -6.00   22.90
   0 -17   6  -13.80   24.70
   0  17  -6    8.50   22.00
   0  17  -6   -1.40   13.30
   0 -17  -6   -6.80   26.90
   1 -17   6   34.70   34.60
  -1 -17  -6   17.90   36.90
   1  17  -6    9.10   22.00
   1  17  -6    5.00   17.90
  -1  17   6    3.70   27.00
  -1 -17   6    7.90   30.90
  -1  17  -6   32.40   20.30
   1 -17  -6  -16.90   27.90
  -1  17  -6   23.80   29.70
   1  17   6   40.00   30.30
  -2 -17  -6   39.90   88.99
  -2  17   6    2.20   32.80
   2  17  -6  -10.80   18.10
  -2 -17  -6   31.40   38.70
   2 -17   6   27.90   34.90
   2  17  -6    1.90   17.20
   2  17   6   28.20   24.80
  -2  17  -6   22.70   23.30
   2 -17  -6  -16.60   33.20
  -2 -17   6   -3.50   32.80
  -2  17  -6   -6.60   33.60
  -3 -17  -6   26.70   86.09
  -3  17   6    5.90   32.00
   3  17  -6    7.90   19.10
   3 -17   6   46.60   41.50
   3  17  -6    6.40   18.80
  -3 -17  -6   22.00   35.80
  -3 -17   6   11.90   34.60
   3  17   6   11.10   24.50
  -3  17  -6   10.70   39.00
   3 -17  -6    1.80   34.80
   4  17  -6    6.90   19.40
  -4 -17  -6   34.50   34.30
   4  17  -6    3.20   23.10
  -4  17   6    2.10   48.70
   4 -17   6    8.20   38.80
  -4 -17  -6   14.20   86.29
   4 -17  -6  -12.00   34.30
  -4  17  -6   37.10   49.90
   4  17   6   32.90   29.00
  -4 -17   6   -2.70   37.00
  -5 -17  -6   -0.60   80.49
   5  17  -6    5.00   27.10
  -5  17   6  -16.40   42.60
   5  17  -6   -5.20   20.70
  -5 -17  -6    3.90   38.70
   5 -17   6   -5.00   41.10
   5  17   6    7.50   26.90
   5 -17  -6  -13.80   33.10
  -5 -17   6   11.40   38.50
  -5  17  -6  -13.40   53.59
   0 -18   6   -4.90   27.50
   0 -18  -6  -35.00   34.60
   0  18  -6    1.80   25.00
   0  18  -6   -4.30   16.00
   0  18   6    6.20   27.10
  -1  18   6    6.40   28.50
  -1 -18  -6  -30.00   72.19
   1  18  -6   29.10   21.10
   1 -18   6   11.30   33.60
  -1 -18  -6  -10.50   33.20
   1  18  -6   17.20   26.50
   1  18   6   20.70   27.60
   1 -18  -6  -17.90   28.00
  -1  18  -6   26.40   23.90
  -1  18  -6   32.00   31.10
  -1 -18   6   16.30   36.30
   2  18  -6    6.10   20.40
   2  18  -6   16.80   29.50
  -2  18   6   10.10   32.10
   2 -18   6  -10.00   31.40
  -2 -18  -6   -9.70   73.99
  -2 -18  -6  -16.40   40.00
   2 -18  -6   16.60   37.80
  -2 -18   6   10.50   36.10
   2  18   6   10.30   22.60
  -2  18  -6   20.80   32.50
  -2  18  -6    6.00   25.70
   3 -18   6  -22.60   34.50
  -3  18   6   -7.60   39.10
   3  18  -6    8.00   25.60
  -3 -18  -6   43.00  110.19
  -3 -18  -6    8.70   35.60
   3  18  -6    7.10   20.80
   3  18   6   -0.10   26.60
   3 -18  -6  -12.60   35.40
  -3 -18   6   -7.90   34.00
  -3  18  -6    3.30   38.80
   4  18  -6   30.40   25.20
  -4 -18  -6   92.69  103.79
   4  18  -6   42.50   29.00
  -4 -18  -6   14.40   39.60
   4 -18   6    9.30   48.30
  -4  18   6   31.30   52.49
  -4  18  -6   27.80   47.30
   4 -18  -6  -16.50   37.40
   4  18   6   36.90   29.90
  -4 -18   6    2.00   34.10
   0  19  -6   21.20   25.40
   0 -19  -6  101.89  143.79
   0 -19  -6  -12.20   38.60
   0 -19   6    2.10   33.10
   0  19   6    1.60   24.00
   0  19  -6    9.90   19.60
  -1  19   6   20.50   28.90
   1  19  -6   23.30   24.10
   1 -19   6   26.60   38.50
  -1 -19  -6    8.70   36.40
  -1 -19  -6    4.70   99.09
   1  19  -6   23.50   25.30
  -1 -19   6    3.20   33.90
  -1  19  -6   45.30   32.60
  -1  19  -6   42.50   27.70
   1 -19  -6    9.20   36.40
   1  19   6   57.09   32.40
   2  19  -6   -4.60   21.00
   2  19  -6    5.40   22.20
  -2 -19  -6   13.70   98.29
   2 -19   6   -4.30   45.00
  -2  19   6   10.80   34.50
  -2 -19  -6  -10.60   37.80
  -2 -19   6    3.70   33.00
   2  19   6   -0.70   24.30
   2 -19  -6   -3.00   41.30
  -2  19  -6    5.00   31.10
  -3 -19  -6   -7.50   49.99
   3  19  -6   11.80   22.60
   3 -19   6  -23.00   42.30
   3  19  -6   38.00   29.20
   3 -19  -6   13.80   42.40
   3  19   6   -0.60   23.20
  -3 -19   6   10.90   43.30
   0   0   7    8.50    6.80
   0   0  -7   12.50   13.30
   0   0  -7    5.70    4.10
  -2   0   7    0.00   13.90
  -2   0  -7    1.60   26.10
   2   0   7   -0.50    6.00
   2   0  -7   -0.90    4.00
   2   0  -7    0.10    6.20
   2   0  -7   -2.50    6.00
   2   0   7   -2.30    6.40
   3   0  -7  297.07   25.90
   3   0  -7  324.67   25.70
  -3   0   7  338.67   56.19
   3   0  -7  303.77   21.40
   4   0   7   -1.70    9.10
  -4   0   7   -2.80   20.00
   4   0  -7    1.30    5.80
   4   0   7   -1.10    2.10
  -4   0  -7   -7.20   29.50
   4   0   7   -5.30    6.90
   4   0  -7   -0.90    7.40
   4   0  -7   -5.70    5.60
   5   0   7  100.89    8.50
  -5   0   7   39.10   36.30
   5   0   7  115.19   23.60
  -5   0  -7   97.99   47.20
   5   0  -7   55.99   15.40
   5   0  -7   65.79   18.10
  -5   0   7   40.70   39.20
   5   0   7  120.29   25.30
   6   0   7   -1.30    5.80
  -6   0  -7   25.10   45.50
   6   0   7   -0.90   12.40
   6   0  -7    2.50   10.10
  -6   0   7   -5.50   31.00
   6   0   7   10.10   16.30
   6   0  -7   -4.90    9.90
  -6   0   7   10.40   44.40
  -7   0   7  347.87   88.09
   7   0  -7  335.07   40.20
   7   0  -7  317.57   32.60
  -7   0   7  356.06   91.99
  -8   0   7   -1.10   88.39
   8   0  -7    0.60   15.90
   8   0   7    0.70   15.70
   8   0  -7   -4.70   12.50
  -8   0  -7  -45.90   62.09
  -8   0  -7  -10.70   54.69
  -8   0   7   -2.50   31.60
   9   0   7    8.90   23.70
  -9   0   7  249.28   90.29
  -9   0  -7  -34.40   72.09
   9   0  -7  306.77   48.90
  -9   0  -7   13.80   66.29
  10   0  -7    0.80   22.80
 -10   0  -7  -13.10   73.99
 -10   0   7  -12.50   55.59
  10   0   7   -8.90   21.90
   0  -1  -7  236.88   34.30
   0  -1  -7  288.97   18.90
   0   1  -7  243.88   25.60
   0   1  -7  279.27   18.30
   0  -1   7  284.67   22.30
   0   1  -7  276.47   14.00
   0   1   7  281.77   18.30
   0   1   7  284.77   24.00
   1   1  -7  452.75   26.60
   1  -1   7  428.96   27.70
  -1   1   7  395.56   38.20
   1   1  -7  413.76   26.70
   1  -1   7  426.06   26.00
  -1   1   7  416.76   34.60
  -1  -1  -7  362.56   51.89
  -1  -1  -7  407.46   22.40
  -1  -1   7  426.86   22.80
  -1  -1   7  428.06   31.20
   1   1   7  383.36   26.00
  -1  -1   7  413.66   35.60
  -1   1  -7  421.66   46.50
   1  -1  -7  433.66   26.50
  -1   1  -7  397.06   22.00
   1   1   7  406.76   26.10
   1  -1  -7  444.16   29.60
   2  -1   7  248.68   15.90
   2  -1   7  267.27   23.10
   2   1  -7  311.87   20.60
   2  -1   7  256.57   18.10
   2   1  -7  307.67   22.00
  -2   1   7  308.67   41.80
  -2  -1  -7  259.87   13.80
   2   1  -7  319.27   22.60
   2   1  -7  297.87   20.60
  -2  -1  -7  259.17   53.69
   2  -1   7  268.67   23.90
   2   1   7  271.07   15.20
   2   1   7  255.57   23.00
   2  -1  -7  302.07   17.00
   2  -1  -7  291.67   22.90
  -2   1  -7  217.88   44.50
   2  -1  -7  306.57   23.40
   2   1   7  244.08   21.10
   3   1  -7   61.09   11.70
   3   1  -7   53.29   12.40
  -3  -1  -7   74.39   37.50
   3   1  -7   54.59   12.40
   3  -1   7   92.09    8.60
   3   1  -7   46.30   11.70
   3  -1   7  103.19   17.90
   3  -1   7   98.79   19.10
  -3   1   7   44.10   25.10
   3  -1  -7   41.30   11.50
  -3   1  -7   85.39   16.30
   3  -1  -7   58.39    8.60
  -3   1  -7  119.59   43.10
   3   1   7   82.39   16.50
   3   1   7   91.39   16.50
   3  -1  -7   51.89   12.10
  -4   1   7  631.24   85.99
   5   1  -7   19.00    9.10
  -5   1   7   14.90   27.90
   5  -1   7   -8.60    7.60
   5   1  -7   15.70    9.50
  -5  -1  -7   21.70   37.30
   5   1  -7   19.00   11.20
   5  -1   7   -0.40    4.80
   5  -1   7    1.60   12.50
  -5   1   7   16.10   33.70
  -5  -1  -7    1.00   11.30
  -5  -1   7   -8.50   39.50
   5  -1  -7   24.50   12.10
   5  -1  -7   21.20   11.70
   5   1   7    1.50   12.40
  -5   1  -7   -1.60   37.60
   5   1   7    0.70    9.10
  -6  -1  -7   18.10   43.90
  -6   1   7   51.99   47.70
  -6   1   7   93.59   50.49
  -6  -1  -7   19.00   22.30
   6  -1   7   13.00    7.40
   6   1  -7   41.60   15.90
   6   1  -7   28.80   11.90
   6  -1   7   16.00   16.10
   6   1   7    7.70   13.30
  -6  -1   7   26.60   43.70
  -6   1  -7   15.90   48.20
  -6  -1   7   41.70   50.49
   6  -1  -7   37.00   17.90
   6   1   7   26.50   18.40
  -6   1  -7  -45.70   46.80
   6  -1  -7   50.29   15.90
  -7  -1  -7  355.96   97.29
  -7   1   7   31.60   35.00
   7  -1   7  271.37   43.80
  -7   1   7    1.00   54.69
  -7   1  -7  329.77   90.19
  -7   1  -7  266.97   90.29
  -7  -1   7    9.50   50.09
   7   1   7  271.57   45.60
   7   1   7  241.68   41.00
  -7  -1   7   23.80   53.89
  -8   1   7   31.30   47.00
  -8  -1  -7    6.00   64.49
   8  -1   7    5.50   20.10
   8   1  -7   29.90   19.10
   8   1  -7   32.70   15.70
  -8   1  -7  -20.50   54.99
   8  -1  -7   59.49   21.00
  -8   1  -7  -29.00   57.99
   8   1   7   11.60   18.40
   8  -1  -7   27.40   19.50
  -8  -1   7   29.00   89.49
   8   1   7   -6.60   14.40
  -8  -1   7   34.10   52.59
   9   1  -7    4.50   16.50
   9  -1   7   92.39   32.90
  -9   1   7   11.40   58.79
  -9  -1  -7   37.90   95.89
  -9  -1  -7   93.29   87.79
  -9   1  -7   46.60   95.09
  -9  -1   7   17.40   66.09
   9  -1  -7    1.70   16.40
  -9   1  -7  103.39   79.79
   9   1   7  117.79   34.60
 -10  -1  -7   -9.60   73.69
 -10  -1  -7  -71.79  100.69
 -10   1   7  101.69   81.99
  10   1  -7   43.60   27.10
  10  -1   7   17.30   25.40
 -10   1  -7    0.50   54.59
  10   1   7   11.80   25.70
  10  -1  -7   32.80   26.90
 -10  -1   7   47.40   87.19
   0   2  -7  180.78   14.80
   0   2   7  173.88   19.00
   0  -2  -7  181.68   16.20
   0   2  -7  173.48   15.90
   0  -2  -7  182.28   33.50
   0   2   7  182.48   17.00
   0  -2   7  174.18   16.30
   0   2  -7  176.18   19.70
   0  -2   7  210.08   22.20
  -1   2   7  616.24   46.90
  -1   2   7  719.53   54.89
   1   2  -7  685.73   37.80
   1   2  -7  668.43   33.60
   1   2  -7  652.93   38.70
   1  -2  -7  623.84   44.40
   1  -2  -7  692.03   39.50
  -1  -2   7  665.93   46.10
  -1  -2   7  665.53   33.70
  -2  -2  -7 2329.57  160.88
  -2  -2  -7 2627.24  109.29
   2  -2   7 2036.20  120.59
   2  -2   7 2458.35  113.09
   2   2   7 2636.24  123.69
  -2   2  -7 2604.24  149.29
  -2   2  -7 2579.24  151.18
   2   2   7 2424.16  121.39
   3   2  -7    0.10    5.40
   3  -2   7    5.60    9.30
   3  -2   7    7.10    7.30
  -3  -2  -7    6.90    6.30
   3   2  -7    0.20    5.60
  -3   2   7   -0.90   16.40
  -3  -2  -7    5.80    5.90
   3   2  -7    5.20    7.50
  -3  -2  -7   10.20   25.40
   3   2  -7    4.00    6.70
   3  -2  -7   -2.30    6.30
  -3   2  -7   11.60   25.60
   3  -2  -7    4.20    3.70
   3  -2  -7    3.60    8.70
  -3   2  -7   -5.20   19.20
   3   2   7    6.20    7.40
   3   2   7    3.40    7.40
  -4   2   7   -1.70   23.80
   4  -2   7   38.40    9.10
  -4  -2  -7   28.10   29.30
  -4  -2  -7   45.00    9.50
  -4   2   7    8.60   21.20
   4  -2   7   26.20   13.50
   4   2  -7    2.60    9.70
  -4   2  -7   41.30   34.30
  -4   2  -7   39.60   33.70
   4   2   7   36.10   13.90
   4   2   7   37.30   15.20
   4  -2  -7   -0.40    8.60
   4  -2  -7   -0.30    8.90
  -5   2   7  470.75   80.29
   6   2  -7   -6.30   13.10
   6  -2   7   41.10   21.50
  -6   2   7    7.40   36.60
  -6  -2  -7   19.90   41.50
   6  -2   7   38.00   10.30
  -6   2   7   13.70   31.20
   6   2  -7    4.40   10.60
  -6  -2  -7   37.70   22.20
   6   2  -7    1.90    9.30
  -6  -2   7  -24.50   43.50
   6   2   7   32.60   19.10
  -6   2  -7   25.30   47.70
   6  -2  -7   -4.10   11.30
   6  -2  -7   -7.10   12.70
   6   2   7   38.00   17.60
  -6   2  -7   11.60   48.80
  -7   2   7  130.49   59.29
   7   2  -7  111.79   22.60
  -7  -2  -7  -18.50   48.20
   7   2  -7  115.29   26.30
  -7   2   7  120.59   78.89
   7  -2  -7  114.39   24.60
  -7  -2   7  167.18   79.29
   7  -2  -7  126.39   29.80
  -7   2  -7    8.10   47.10
  -7  -2   7  122.79   81.39
  -7   2  -7  -14.30   55.09
  -8  -2  -7  351.96  110.79
   8  -2   7  335.57   52.79
   8   2   7  345.77   50.89
  -8   2  -7  279.47   94.19
   8   2   7  312.17   56.09
  -8   2  -7  277.87   96.09
  -9   2   7    9.60   47.60
   9   2  -7   19.30   20.60
   9  -2   7    7.70   20.80
  -9  -2  -7   17.10   78.79
[truncated: 1,277,029 more chars]
