# Supplementary material for: Conductive Self-Assembled Monolayers of Paramagnetic {CoIICo4III} and {Co4IICo2III} Coordination Clusters on Gold Surfaces
Source: Front Chem. 2019 Nov 5;7:681. doi: 10.3389/fchem.2019.00681 (PMC6848059; doi:10.3389/fchem.2019.00681)
Supplement: Supplementary file 2 [file Data_Sheet_1.ZIP › Co5.cif]

 
data_S1769

# start Validation Reply Form
_vrf_PLAT220_S1769
;
PROBLEM: Non-Solvent  Resd 1  C   Ueq(max)/Ueq(min) Range        7.6 Ratio 
RESPONSE: The relatively large difference in the Ueeq values of C atoms in 
cluster could be due to significantly different motion freedom for these 
atoms. For example, C atoms of phenyl rings are rather tightly fixed in 
comparison with the methyl groups attached to the S atoms in 4-(methylthio)-
benzoate ligands showing correspondingly much higher anisotropic displacement
parameters.
In any case there are no any alternative for assignments of the electron
density maxima in these positions taking into consideration the common sense 
and the composition of the precursors used for the synthesis of the cluster.
;
_vrf_PLAT315_S1769
;
PROBLEM: Singly Bonded Carbon Detected (H-atoms Missing).       C8N5 Check 
RESPONSE: Hydrogen atoms of disordered -CH3 groups were not located.
;
_vrf_PLAT910_S1769
;
PROBLEM: Missing # of FCF Reflection(s) Below Theta(Min).         15 Note  
RESPONSE: Missing reflections are in diffractometer restricted areas
like beamstop. Nevertheless, the total amount of collected reflections 
well exceeds that required for statistically relevant refinement to assure 
true results.
;
# end Validation Reply Form
 
_audit_creation_method            'SHELXL-2018/3'
_shelx_SHELXL_version_number      '2018/3'
_chemical_name_systematic         ?
_chemical_name_common             ?
_chemical_melting_point           ?
_chemical_formula_moiety          ?
_chemical_formula_sum
 'C48 H84 Co5 N16 O13 S2' 
_chemical_formula_weight          1452.08

loop_
 _atom_type_symbol
 _atom_type_description
 _atom_type_scat_dispersion_real
 _atom_type_scat_dispersion_imag
 _atom_type_scat_source
 'C'  'C'   0.0033   0.0016
 'International Tables Vol C Tables 4.2.6.8 and 6.1.1.4'
 'H'  'H'   0.0000   0.0000
 'International Tables Vol C Tables 4.2.6.8 and 6.1.1.4'
 'N'  'N'   0.0061   0.0033
 'International Tables Vol C Tables 4.2.6.8 and 6.1.1.4'
 'O'  'O'   0.0106   0.0060
 'International Tables Vol C Tables 4.2.6.8 and 6.1.1.4'
 'S'  'S'   0.1246   0.1234
 'International Tables Vol C Tables 4.2.6.8 and 6.1.1.4'
 'Co'  'Co'   0.3494   0.9721
 'International Tables Vol C Tables 4.2.6.8 and 6.1.1.4'
 
_space_group_crystal_system       monoclinic
_space_group_IT_number            14
_space_group_name_H-M_alt         'P 21/c'
_space_group_name_Hall            '-P 2ybc'
 
_shelx_space_group_comment
;
The symmetry employed for this shelxl refinement is uniquely defined
by the following loop, which should always be used as a source of
symmetry information in preference to the above space-group names.
They are only intended as comments.
;
 
loop_
 _space_group_symop_operation_xyz
 'x, y, z'
 '-x, y+1/2, -z+1/2'
 '-x, -y, -z'
 'x, -y-1/2, z-1/2'
 
_cell_length_a                    20.2361(2)
_cell_length_b                    22.46255(17)
_cell_length_c                    14.04427(13)
_cell_angle_alpha                 90
_cell_angle_beta                  104.8890(10)
_cell_angle_gamma                 90
_cell_volume                      6169.55(10)
_cell_formula_units_Z             4
_cell_measurement_temperature     120(2)
_cell_measurement_reflns_used     62067
_cell_measurement_theta_min       2.8620
_cell_measurement_theta_max       28.7300
 
_exptl_crystal_description        block
_exptl_crystal_colour             green
_exptl_crystal_density_meas       ?
_exptl_crystal_density_method     'not measured'
_exptl_crystal_density_diffrn     1.563          
_exptl_crystal_F_000              3020
_exptl_transmission_factor_min    ?
_exptl_transmission_factor_max    ?
_exptl_crystal_size_max           0.306
_exptl_crystal_size_mid           0.245
_exptl_crystal_size_min           0.143
_exptl_absorpt_coefficient_mu     1.456
_shelx_estimated_absorpt_T_min    0.664
_shelx_estimated_absorpt_T_max    0.819
_exptl_absorpt_correction_type    'analytical'
_exptl_absorpt_correction_T_min   0.5030
_exptl_absorpt_correction_T_max   0.7230
_exptl_absorpt_process_details    
;
CrysAlisPro, Agilent Technologies,
Version 1.171.36.28 (release 01-02-2013 CrysAlis171 .NET)
(compiled Feb  1 2013,16:14:44)
Analytical numeric absorption correction using a multifaceted crystal
model based on expressions derived by R.C. Clark & J.S. Reid.
(Clark, R. C. & Reid, J. S. (1995). Acta Cryst. A51, 887-897)
;
_exptl_absorpt_special_details    ?
_diffrn_ambient_temperature       120(2)
_diffrn_radiation_wavelength      0.71073
_diffrn_radiation_type            MoK\a
_diffrn_source                    'SuperNova (Mo) X-ray Source'
_diffrn_measurement_device_type   'SuperNova, Dual, Cu at zero, Atlas'
_diffrn_measurement_method        '\w scans'
_diffrn_detector_area_resol_mean  10.4623
_diffrn_reflns_number             273651
_diffrn_reflns_av_unetI/netI      0.0479
_diffrn_reflns_av_R_equivalents   0.0886
_diffrn_reflns_limit_h_min        -27
_diffrn_reflns_limit_h_max        28
_diffrn_reflns_limit_k_min        -31
_diffrn_reflns_limit_k_max        30
_diffrn_reflns_limit_l_min        -19
_diffrn_reflns_limit_l_max        19
_diffrn_reflns_theta_min          2.913
_diffrn_reflns_theta_max          29.756
_diffrn_reflns_theta_full         25.242
_diffrn_measured_fraction_theta_max   0.963
_diffrn_measured_fraction_theta_full  0.998
_diffrn_reflns_Laue_measured_fraction_max    0.963
_diffrn_reflns_Laue_measured_fraction_full   0.998
_diffrn_reflns_point_group_measured_fraction_max   0.963
_diffrn_reflns_point_group_measured_fraction_full  0.998
_reflns_number_total              16943
_reflns_number_gt                 11919
_reflns_threshold_expression      'I > 2\s(I)'
_reflns_Friedel_coverage          0.000
_reflns_Friedel_fraction_max      .
_reflns_Friedel_fraction_full     .
 
_reflns_special_details
;
 Reflections were merged by SHELXL according to the crystal
 class for the calculation of statistics and refinement.
 
 _reflns_Friedel_fraction is defined as the number of unique
 Friedel pairs measured divided by the number that would be
 possible theoretically, ignoring centric projections and
 systematic absences. Completness statistics refer to single and
 composite reflections containing twin component 1 only.
;
 
_computing_data_collection
;
CrysAlisPro, Agilent Technologies,
Version 1.171.36.28 (release 01-02-2013 CrysAlis171 .NET)
(compiled Feb  1 2013,16:14:44)
;
_computing_cell_refinement
;
CrysAlisPro, Agilent Technologies,
Version 1.171.36.28 (release 01-02-2013 CrysAlis171 .NET)
(compiled Feb  1 2013,16:14:44)
;
_computing_data_reduction
;
CrysAlisPro, Agilent Technologies,
Version 1.171.36.28 (release 01-02-2013 CrysAlis171 .NET)
(compiled Feb  1 2013,16:14:44)
;
_computing_structure_solution     'SHELXL-2018/3 (Sheldrick, 2018)'
_computing_structure_refinement   'SHELXL-2018/3 (Sheldrick, 2018)'

_refine_special_details
;
 Refined as a 2-component inversion twin.
;
_refine_ls_structure_factor_coef  Fsqd
_refine_ls_matrix_type            full
_refine_ls_weighting_scheme       calc
_refine_ls_weighting_details
'w=1/[\s^2^(Fo^2^)+(0.0866P)^2^+22.3520P] where P=(Fo^2^+2Fc^2^)/3'
_atom_sites_solution_primary      ?
_atom_sites_solution_secondary    ?
_atom_sites_solution_hydrogens    geom
_refine_ls_hydrogen_treatment     constr
_refine_ls_extinction_method      none
_refine_ls_extinction_coef        .
_refine_ls_number_reflns          16943
_refine_ls_number_parameters      765
_refine_ls_number_restraints      56
_refine_ls_R_factor_all           0.1040
_refine_ls_R_factor_gt            0.0660
_refine_ls_wR_factor_ref          0.1888
_refine_ls_wR_factor_gt           0.1622
_refine_ls_goodness_of_fit_ref    1.026
_refine_ls_restrained_S_all       1.029
_refine_ls_shift/su_max           0.001
_refine_ls_shift/su_mean          0.000
 
loop_
 _atom_site_label
 _atom_site_type_symbol
 _atom_site_fract_x
 _atom_site_fract_y
 _atom_site_fract_z
 _atom_site_U_iso_or_equiv
 _atom_site_adp_type
 _atom_site_occupancy
 _atom_site_site_symmetry_order  
 _atom_site_calc_flag
 _atom_site_refinement_flags_posn
 _atom_site_refinement_flags_adp
 _atom_site_refinement_flags_occupancy
 _atom_site_disorder_assembly
 _atom_site_disorder_group
Co1 Co 0.11965(3) 0.58441(2) 0.36099(4) 0.02081(12) Uani 1 1 d . . . . .
Co2 Co 0.11193(3) 0.62255(2) 0.55137(4) 0.02234(12) Uani 1 1 d . . . . .
Co3 Co 0.25583(3) 0.59065(2) 0.52509(4) 0.02210(12) Uani 1 1 d . . . . .
Co4 Co 0.38568(3) 0.52001(2) 0.62576(4) 0.02527(13) Uani 1 1 d . . . . .
Co5 Co 0.40296(3) 0.63881(2) 0.56250(4) 0.02517(13) Uani 1 1 d . . . . .
N11 N 0.11611(18) 0.62551(16) 0.2383(3) 0.0298(7) Uani 1 1 d . . . . .
N12 N 0.16646(19) 0.62663(17) 0.2081(3) 0.0334(8) Uani 1 1 d . . . . .
N13 N 0.2124(2) 0.6292(3) 0.1745(4) 0.0558(13) Uani 1 1 d . . . . .
N21 N 0.07993(19) 0.58531(16) 0.6557(3) 0.0302(7) Uani 1 1 d . . . . .
N22 N 0.1157(2) 0.5530(2) 0.7114(3) 0.0498(11) Uani 1 1 d . . . . .
N23 N 0.1462(3) 0.5183(4) 0.7658(5) 0.096(3) Uani 1 1 d . . . . .
N41 N 0.40385(19) 0.44183(16) 0.5813(3) 0.0334(8) Uani 1 1 d . . . . .
N42 N 0.3569(2) 0.41271(17) 0.5323(3) 0.0376(9) Uani 1 1 d . . . . .
N43 N 0.3144(3) 0.3824(2) 0.4874(4) 0.0575(13) Uani 1 1 d . . . . .
N51 N 0.42502(19) 0.71519(16) 0.6260(3) 0.0344(8) Uani 1 1 d . . . . .
N52 N 0.38091(19) 0.75020(17) 0.6271(3) 0.0323(8) Uani 1 1 d . . . . .
N53 N 0.3407(2) 0.78631(19) 0.6308(3) 0.0455(10) Uani 1 1 d . . . . .
O1B1 O 0.02315(14) 0.60063(13) 0.3328(2) 0.0269(6) Uani 1 1 d . . . . .
O2B1 O 0.01721(14) 0.63101(13) 0.4832(2) 0.0281(6) Uani 1 1 d . . . . .
C1B1 C -0.0086(2) 0.62046(17) 0.3930(3) 0.0240(8) Uani 1 1 d . . . . .
C2B1 C -0.0827(2) 0.63451(19) 0.3529(3) 0.0311(9) Uani 1 1 d . . . . .
C3B1 C -0.1135(3) 0.6264(3) 0.2545(5) 0.0509(13) Uani 1 1 d . . . . .
H3BA H -0.088954 0.607342 0.213818 0.061 Uiso 1 1 calc R U . . .
C4B1 C -0.1801(3) 0.6457(3) 0.2134(5) 0.0551(14) Uani 1 1 d . . . . .
H4BA H -0.200919 0.639302 0.145493 0.066 Uiso 1 1 calc R U . . .
C5B1 C -0.2160(3) 0.6744(3) 0.2719(5) 0.0531(14) Uani 1 1 d . . . . .
C6B1 C -0.1866(3) 0.6800(3) 0.3726(5) 0.0591(15) Uani 1 1 d . . . . .
H6BB H -0.211813 0.697413 0.413944 0.071 Uiso 1 1 calc R U . . .
C7B1 C -0.1198(3) 0.6600(3) 0.4126(5) 0.0537(14) Uani 1 1 d . . . . .
H7BA H -0.099688 0.663947 0.481339 0.064 Uiso 1 1 calc R U . . .
S1 S -0.29738(9) 0.70569(8) 0.22396(19) 0.0800(6) Uani 1 1 d . . . . .
C1S C -0.2967(7) 0.7247(8) 0.1029(9) 0.183(7) Uani 1 1 d . . . . .
H1SA H -0.340607 0.742792 0.069441 0.274 Uiso 1 1 calc R U . . .
H1SB H -0.259729 0.753168 0.104424 0.274 Uiso 1 1 calc R U . . .
H1SC H -0.289395 0.688814 0.067295 0.274 Uiso 1 1 calc R U . . .
O1B2 O 0.48299(15) 0.52748(13) 0.6782(2) 0.0309(6) Uani 1 1 d . . . . .
O2B2 O 0.49700(15) 0.61970(14) 0.6217(2) 0.0327(7) Uani 1 1 d . . . . .
C1B2 C 0.5179(2) 0.57310(19) 0.6714(3) 0.0304(9) Uani 1 1 d . . . . .
C2B2 C 0.5903(2) 0.5746(2) 0.7330(4) 0.0370(10) Uani 1 1 d . . . . .
C3B2 C 0.6143(3) 0.5303(3) 0.8024(4) 0.0473(12) Uani 1 1 d . . . . .
H3BB H 0.585896 0.497166 0.806199 0.057 Uiso 1 1 calc R U . . .
C4B2 C 0.6787(3) 0.5339(3) 0.8661(4) 0.0538(14) Uani 1 1 d . . . . .
H4BB H 0.695162 0.503208 0.912736 0.065 Uiso 1 1 calc R U . . .
C5B2 C 0.7195(3) 0.5835(3) 0.8606(4) 0.0532(14) Uani 1 1 d . . . . .
C6B2 C 0.6965(3) 0.6263(3) 0.7883(5) 0.0574(15) Uani 1 1 d . . . . .
H6BA H 0.725414 0.658429 0.781421 0.069 Uiso 1 1 calc R U . . .
C7B2 C 0.6317(3) 0.6221(3) 0.7267(5) 0.0523(13) Uani 1 1 d . . . . .
H7BB H 0.615480 0.652342 0.679265 0.063 Uiso 1 1 calc R U . . .
S2 S 0.80142(9) 0.59585(12) 0.93978(15) 0.0863(7) Uani 1 1 d . . . . .
C2S C 0.8132(5) 0.5370(5) 1.0106(7) 0.111(3) Uani 1 1 d . . . . .
H2SA H 0.858073 0.539449 1.058086 0.167 Uiso 1 1 calc R U . . .
H2SB H 0.777402 0.534999 1.045964 0.167 Uiso 1 1 calc R U . . .
H2SC H 0.811334 0.501166 0.970075 0.167 Uiso 1 1 calc R U . . .
N1 N 0.10458(17) 0.50331(15) 0.3063(2) 0.0253(7) Uani 1 1 d . . . . .
O1N1 O 0.12333(13) 0.54961(11) 0.48597(19) 0.0214(5) Uani 1 1 d . . . . .
O2N1 O 0.21368(13) 0.56997(12) 0.3835(2) 0.0235(5) Uani 1 1 d . . . . .
C1N1 C 0.1024(2) 0.46268(18) 0.3917(3) 0.0292(8) Uani 1 1 d . . . . .
H1NA H 0.069368 0.429997 0.368328 0.035 Uiso 1 1 calc R U . . .
H1NB H 0.148053 0.444899 0.419321 0.035 Uiso 1 1 calc R U . . .
C2N1 C 0.0811(2) 0.49823(18) 0.4702(3) 0.0267(8) Uani 1 1 d . . . . .
H2NA H 0.032305 0.509579 0.447731 0.032 Uiso 1 1 calc R U . . .
H2NB H 0.088068 0.474772 0.531630 0.032 Uiso 1 1 calc R U . . .
C3N1 C 0.1676(2) 0.49119(19) 0.2715(3) 0.0280(8) Uani 1 1 d . . . . .
H3NA H 0.164133 0.511538 0.207853 0.034 Uiso 1 1 calc R U . . .
H3NB H 0.172122 0.447896 0.261540 0.034 Uiso 1 1 calc R U . . .
C4N1 C 0.2293(2) 0.51370(19) 0.3477(3) 0.0306(9) Uani 1 1 d . . . . .
H4NA H 0.242093 0.484971 0.402859 0.037 Uiso 1 1 calc R U . . .
H4NB H 0.268486 0.517826 0.318075 0.037 Uiso 1 1 calc R U . . .
C5N1 C 0.0413(2) 0.4981(2) 0.2241(3) 0.0305(9) Uani 1 1 d . . . . .
H5NA H 0.040084 0.531804 0.178305 0.037 Uiso 1 1 calc R U . . .
H5NB H 0.001225 0.502079 0.251824 0.037 Uiso 1 1 calc R U . . .
C6N1 C 0.0339(3) 0.4410(2) 0.1657(4) 0.0404(11) Uani 1 1 d . . . . .
H6NA H 0.073031 0.436972 0.135885 0.048 Uiso 1 1 calc R U . . .
H6NB H 0.035016 0.406846 0.210548 0.048 Uiso 1 1 calc R U . . .
C7N1 C -0.0318(3) 0.4395(3) 0.0854(4) 0.0492(13) Uani 1 1 d . . . . .
H7NA H -0.034148 0.475131 0.043145 0.059 Uiso 1 1 calc R U . . .
H7NB H -0.070906 0.441199 0.115669 0.059 Uiso 1 1 calc R U . . .
C8N1 C -0.0381(4) 0.3841(3) 0.0220(6) 0.0718(18) Uani 1 1 d . U . . .
H8NA H -0.081449 0.385067 -0.028899 0.108 Uiso 1 1 calc R U . . .
H8NB H -0.000013 0.382613 -0.009206 0.108 Uiso 1 1 calc R U . . .
H8NC H -0.036771 0.348681 0.063319 0.108 Uiso 1 1 calc R U . . .
N2 N 0.11751(18) 0.70556(15) 0.5997(2) 0.0268(7) Uani 1 1 d . . . . .
O1N2 O 0.14297(14) 0.65274(11) 0.44335(19) 0.0229(5) Uani 1 1 d . . . . .
O2N2 O 0.20367(14) 0.61557(12) 0.62251(19) 0.0244(6) Uani 1 1 d . . . . .
C1N2 C 0.1466(2) 0.74093(18) 0.5285(3) 0.0299(9) Uani 1 1 d . . . . .
H1NC H 0.197207 0.740811 0.550456 0.036 Uiso 1 1 calc R U . . .
H1ND H 0.130712 0.782704 0.526268 0.036 Uiso 1 1 calc R U . . .
C2N2 C 0.1231(2) 0.71297(17) 0.4271(3) 0.0276(8) Uani 1 1 d . . . . .
H2NC H 0.072916 0.716499 0.401069 0.033 Uiso 1 1 calc R U . . .
H2ND H 0.145725 0.731962 0.380238 0.033 Uiso 1 1 calc R U . . .
C3N2 C 0.1695(2) 0.7026(2) 0.6977(3) 0.0317(9) Uani 1 1 d . . . . .
H3NC H 0.148741 0.684839 0.747678 0.038 Uiso 1 1 calc R U . . .
H3ND H 0.185590 0.743199 0.719725 0.038 Uiso 1 1 calc R U . . .
C4N2 C 0.2286(2) 0.66498(19) 0.6860(3) 0.0297(8) Uani 1 1 d . . . . .
H4NC H 0.259648 0.689333 0.657689 0.036 Uiso 1 1 calc R U . . .
H4ND H 0.254775 0.650282 0.751236 0.036 Uiso 1 1 calc R U . . .
C5N2 C 0.0537(2) 0.73642(19) 0.6093(4) 0.0341(9) Uani 1 1 d . . . . .
H5NC H 0.039697 0.773299 0.577361 0.041 Uiso 1 1 calc R U . . .
C6N2 C 0.0127(3) 0.7065(2) 0.6717(4) 0.0377(10) Uani 1 1 d . . . . .
H6NC H 0.041922 0.700414 0.739202 0.045 Uiso 1 1 calc R U . . .
H6ND H -0.003155 0.667087 0.643467 0.045 Uiso 1 1 calc R U . . .
C7N2 C -0.0484(3) 0.7445(3) 0.6757(5) 0.0544(14) Uani 1 1 d . U . . .
H7NC H -0.075706 0.752623 0.607686 0.065 Uiso 1 1 calc R U . . .
H7ND H -0.032057 0.783076 0.707014 0.065 Uiso 1 1 calc R U . . .
C8N2 C -0.0940(4) 0.7146(3) 0.7332(6) 0.0744(19) Uani 1 1 d . U . . .
H8ND H -0.132707 0.740700 0.733817 0.112 Uiso 1 1 calc R U . . .
H8NE H -0.111132 0.676706 0.701732 0.112 Uiso 1 1 calc R U . . .
H8NF H -0.067482 0.707160 0.801063 0.112 Uiso 1 1 calc R U . . .
N4 N 0.37282(18) 0.49430(16) 0.7541(3) 0.0298(7) Uani 1 1 d . . . . .
O1N4 O 0.37040(14) 0.59942(12) 0.6640(2) 0.0254(6) Uani 1 1 d . . . . .
O2N4 O 0.29133(14) 0.51054(12) 0.5771(2) 0.0257(6) Uani 1 1 d . . . . .
C1N4 C 0.3566(2) 0.5501(2) 0.8031(3) 0.0330(9) Uani 1 1 d . . . . .
H1NE H 0.373189 0.546139 0.875522 0.040 Uiso 1 1 calc R U . . .
H1NF H 0.306472 0.556261 0.786345 0.040 Uiso 1 1 calc R U . . .
C2N4 C 0.3907(2) 0.60268(19) 0.7683(3) 0.0291(8) Uani 1 1 d . . . . .
H2NE H 0.375270 0.640502 0.791718 0.035 Uiso 1 1 calc R U . . .
H2NF H 0.441068 0.599934 0.792798 0.035 Uiso 1 1 calc R U . . .
C3N4 C 0.3121(2) 0.4535(2) 0.7272(3) 0.0339(9) Uani 1 1 d . . . . .
H3NE H 0.293165 0.447549 0.784860 0.041 Uiso 1 1 calc R U . . .
H3NF H 0.326017 0.414286 0.706812 0.041 Uiso 1 1 calc R U . . .
C4N4 C 0.2584(2) 0.4812(2) 0.6433(3) 0.0336(9) Uani 1 1 d . . . . .
H4NE H 0.227257 0.449841 0.607583 0.040 Uiso 1 1 calc R U . . .
H4NF H 0.230850 0.510225 0.669726 0.040 Uiso 1 1 calc R U . . .
C5N4 C 0.4327(2) 0.4627(2) 0.8176(3) 0.0356(10) Uani 1 1 d . . . . .
H5ND H 0.470207 0.491845 0.840069 0.043 Uiso 1 1 calc R U . . .
H5NE H 0.448627 0.432645 0.776885 0.043 Uiso 1 1 calc R U . . .
C6N4 C 0.4203(3) 0.4315(2) 0.9081(4) 0.0431(11) Uani 1 1 d . . . . .
H6NE H 0.390251 0.396603 0.886670 0.052 Uiso 1 1 calc R U . . .
H6NF H 0.396569 0.459116 0.943115 0.052 Uiso 1 1 calc R U . . .
C7N4 C 0.4872(3) 0.4109(3) 0.9784(4) 0.0535(14) Uani 1 1 d . . . . .
H7NE H 0.517747 0.445804 0.996988 0.064 Uiso 1 1 calc R U . . .
H7NF H 0.477239 0.395462 1.039252 0.064 Uiso 1 1 calc R U . . .
C8N4 C 0.5239(4) 0.3644(3) 0.9377(6) 0.0728(19) Uani 1 1 d . U . . .
H8NG H 0.566011 0.353672 0.986882 0.109 Uiso 1 1 calc R U . . .
H8NH H 0.494651 0.329199 0.920737 0.109 Uiso 1 1 calc R U . . .
H8NI H 0.535223 0.379620 0.878406 0.109 Uiso 1 1 calc R U . . .
N5 N 0.42016(19) 0.66249(17) 0.4358(3) 0.0322(8) Uani 1 1 d . . . . .
O1N5 O 0.38226(14) 0.56204(12) 0.5067(2) 0.0260(6) Uani 1 1 d . . . . .
O2N5 O 0.31184(14) 0.66143(12) 0.5099(2) 0.0256(6) Uani 1 1 d . . . . .
C1N5 C 0.4071(3) 0.6072(2) 0.3713(3) 0.0385(10) Uani 1 1 d . . . . .
H1NG H 0.359040 0.606757 0.331421 0.046 Uiso 1 1 calc R U . . .
H1NH H 0.437290 0.607296 0.325912 0.046 Uiso 1 1 calc R U . . .
C2N5 C 0.4212(2) 0.5532(2) 0.4362(3) 0.0343(9) Uani 1 1 d . . . . .
H2NG H 0.406370 0.516527 0.397427 0.041 Uiso 1 1 calc R U . . .
H2NH H 0.470521 0.549944 0.469275 0.041 Uiso 1 1 calc R U . . .
C3N5 C 0.3672(2) 0.7093(2) 0.3980(3) 0.0335(9) Uani 1 1 d . . . . .
H3NG H 0.362254 0.715894 0.326761 0.040 Uiso 1 1 calc R U . . .
H3NH H 0.381297 0.747323 0.432974 0.040 Uiso 1 1 calc R U . . .
C4N5 C 0.2999(2) 0.6888(2) 0.4147(3) 0.0324(9) Uani 1 1 d . . . . .
H4NG H 0.268875 0.723297 0.410866 0.039 Uiso 1 1 calc R U . . .
H4NH H 0.277953 0.659956 0.362996 0.039 Uiso 1 1 calc R U . . .
C5N5 C 0.4906(2) 0.6859(2) 0.4444(4) 0.0403(11) Uani 1 1 d . . . . .
H5NF H 0.523714 0.653035 0.465690 0.048 Uiso 1 1 calc R U . . .
H5NG H 0.500798 0.716784 0.496367 0.048 Uiso 1 1 calc R U . . .
C6N5 C 0.5009(4) 0.7125(4) 0.3492(5) 0.0708(18) Uani 1 1 d . U . . .
H6NG H 0.489005 0.682147 0.296403 0.085 Uiso 1 1 calc R U . . .
H6NH H 0.469327 0.746525 0.329367 0.085 Uiso 1 1 calc R U . . .
C7N5 C 0.5736(4) 0.7335(4) 0.3591(6) 0.0793(17) Uani 1 1 d . U . . .
C8N5 C 0.5702(7) 0.7952(6) 0.3984(10) 0.0793(17) Uani 0.602(12) 1 d . U P . .
C9N5 C 0.5905(11) 0.7358(9) 0.2655(15) 0.0793(17) Uani 0.398(12) 1 d . U P . .
O1W1 O 0.2358(6) 0.6183(6) 0.9464(7) 0.062(2) Uani 0.390(8) 1 d . . P A 1
O2W1 O 0.7010(8) 0.3806(7) 1.0263(10) 0.062(2) Uani 0.316(8) 1 d . . P B 2
O3W1 O 0.2723(8) 0.8399(7) 0.4425(10) 0.062(2) Uani 0.294(8) 1 d . . P C 3
 
loop_
 _atom_site_aniso_label
 _atom_site_aniso_U_11
 _atom_site_aniso_U_22
 _atom_site_aniso_U_33
 _atom_site_aniso_U_23
 _atom_site_aniso_U_13
 _atom_site_aniso_U_12
Co1 0.0201(2) 0.0224(2) 0.0205(2) -0.00026(19) 0.00618(19) 0.00054(19)
Co2 0.0254(3) 0.0214(2) 0.0223(3) -0.00039(19) 0.0099(2) 0.00100(19)
Co3 0.0224(3) 0.0225(3) 0.0215(3) -0.00069(19) 0.0059(2) 0.00103(19)
Co4 0.0239(3) 0.0233(3) 0.0268(3) 0.0000(2) 0.0032(2) 0.0022(2)
Co5 0.0230(3) 0.0244(3) 0.0268(3) -0.0008(2) 0.0040(2) -0.0008(2)
N11 0.0295(18) 0.0363(19) 0.0243(17) 0.0039(14) 0.0081(14) 0.0009(14)
N12 0.0307(19) 0.042(2) 0.0267(18) 0.0073(15) 0.0050(15) -0.0018(15)
N13 0.040(2) 0.086(4) 0.047(3) 0.020(2) 0.021(2) -0.002(2)
N21 0.0359(19) 0.0313(18) 0.0273(18) 0.0016(14) 0.0153(15) -0.0009(15)
N22 0.049(3) 0.065(3) 0.045(2) 0.022(2) 0.030(2) 0.010(2)
N23 0.081(4) 0.144(7) 0.080(4) 0.071(5) 0.049(4) 0.044(4)
N41 0.0321(19) 0.0253(17) 0.041(2) -0.0048(15) 0.0051(16) 0.0021(14)
N42 0.039(2) 0.0273(18) 0.045(2) -0.0009(16) 0.0089(18) 0.0075(16)
N43 0.049(3) 0.040(2) 0.075(3) -0.019(2) 0.000(2) 0.000(2)
N51 0.0280(18) 0.0291(18) 0.041(2) -0.0054(15) -0.0006(16) -0.0013(15)
N52 0.0332(19) 0.0307(18) 0.0313(19) -0.0016(15) 0.0049(15) -0.0053(16)
N53 0.044(2) 0.039(2) 0.054(3) -0.0069(19) 0.012(2) 0.0066(19)
O1B1 0.0218(13) 0.0292(14) 0.0292(15) -0.0008(11) 0.0060(11) 0.0014(11)
O2B1 0.0262(14) 0.0301(14) 0.0307(15) 0.0009(12) 0.0123(12) 0.0036(11)
C1B1 0.0260(19) 0.0214(17) 0.028(2) 0.0030(15) 0.0131(16) 0.0018(14)
C2B1 0.0233(19) 0.033(2) 0.039(2) 0.0066(18) 0.0107(17) 0.0048(16)
C3B1 0.042(3) 0.048(3) 0.061(4) -0.003(3) 0.011(3) 0.003(2)
C4B1 0.040(3) 0.056(3) 0.064(4) 0.000(3) 0.002(3) 0.001(2)
C5B1 0.035(3) 0.044(3) 0.079(4) 0.010(3) 0.013(3) 0.003(2)
C6B1 0.047(3) 0.054(3) 0.081(5) 0.010(3) 0.024(3) 0.008(3)
C7B1 0.045(3) 0.058(3) 0.060(4) 0.004(3) 0.016(3) 0.003(3)
S1 0.0433(8) 0.0615(10) 0.1278(18) 0.0104(11) 0.0083(10) 0.0135(7)
C1S 0.138(11) 0.261(19) 0.131(11) 0.084(12) -0.001(8) 0.093(12)
O1B2 0.0247(14) 0.0318(15) 0.0331(16) -0.0008(12) 0.0017(12) 0.0052(12)
O2B2 0.0232(14) 0.0343(16) 0.0378(17) -0.0034(13) 0.0028(12) -0.0001(12)
C1B2 0.027(2) 0.032(2) 0.031(2) -0.0041(17) 0.0044(17) 0.0019(16)
C2B2 0.026(2) 0.037(2) 0.042(3) -0.007(2) -0.0004(18) 0.0041(18)
C3B2 0.035(3) 0.056(3) 0.048(3) -0.003(2) 0.006(2) 0.006(2)
C4B2 0.041(3) 0.077(4) 0.041(3) 0.001(3) 0.007(2) 0.013(3)
C5B2 0.032(3) 0.078(4) 0.048(3) -0.018(3) 0.006(2) 0.004(3)
C6B2 0.037(3) 0.057(3) 0.073(4) -0.005(3) 0.005(3) -0.005(2)
C7B2 0.040(3) 0.053(3) 0.059(3) 0.001(3) 0.005(2) -0.001(2)
S2 0.0392(8) 0.144(2) 0.0668(11) -0.0409(12) -0.0031(8) 0.0170(10)
C2S 0.089(7) 0.143(9) 0.093(7) -0.026(7) 0.009(5) -0.012(6)
N1 0.0259(16) 0.0270(16) 0.0242(16) -0.0039(13) 0.0087(13) -0.0036(13)
O1N1 0.0243(13) 0.0212(12) 0.0202(12) -0.0011(10) 0.0085(10) -0.0009(10)
O2N1 0.0200(13) 0.0257(13) 0.0242(13) -0.0030(11) 0.0050(10) 0.0011(10)
C1N1 0.036(2) 0.0218(18) 0.030(2) -0.0034(16) 0.0088(17) -0.0033(16)
C2N1 0.030(2) 0.0238(18) 0.029(2) -0.0011(15) 0.0112(16) -0.0061(15)
C3N1 0.0250(19) 0.030(2) 0.030(2) -0.0093(16) 0.0099(16) -0.0020(16)
C4N1 0.026(2) 0.031(2) 0.036(2) -0.0093(17) 0.0090(17) 0.0016(16)
C5N1 0.027(2) 0.037(2) 0.027(2) -0.0061(17) 0.0069(16) -0.0040(17)
C6N1 0.038(2) 0.045(3) 0.037(2) -0.011(2) 0.007(2) -0.009(2)
C7N1 0.046(3) 0.067(4) 0.034(3) -0.010(2) 0.008(2) -0.023(3)
C8N1 0.072(2) 0.071(2) 0.071(2) -0.0013(10) 0.0168(11) -0.0023(10)
N2 0.0317(18) 0.0242(16) 0.0262(17) -0.0016(13) 0.0106(14) 0.0029(13)
O1N2 0.0287(14) 0.0184(12) 0.0231(13) -0.0004(10) 0.0092(11) 0.0016(10)
O2N2 0.0261(14) 0.0254(13) 0.0222(13) -0.0006(11) 0.0070(11) 0.0016(11)
C1N2 0.035(2) 0.0226(19) 0.035(2) -0.0007(16) 0.0144(18) -0.0004(16)
C2N2 0.036(2) 0.0203(18) 0.028(2) 0.0025(15) 0.0109(17) 0.0041(16)
C3N2 0.035(2) 0.032(2) 0.028(2) -0.0055(17) 0.0093(17) -0.0004(17)
C4N2 0.035(2) 0.029(2) 0.025(2) -0.0063(16) 0.0061(17) -0.0009(17)
C5N2 0.036(2) 0.028(2) 0.044(3) -0.0036(18) 0.020(2) 0.0040(17)
C6N2 0.044(3) 0.031(2) 0.043(3) -0.0076(19) 0.022(2) 0.0035(19)
C7N2 0.054(2) 0.052(2) 0.066(3) -0.005(2) 0.030(2) 0.0078(19)
C8N2 0.074(2) 0.074(2) 0.076(2) -0.0006(10) 0.0223(11) 0.0009(10)
N4 0.0313(18) 0.0281(17) 0.0270(17) 0.0031(14) 0.0020(14) 0.0035(14)
O1N4 0.0285(14) 0.0247(13) 0.0220(13) -0.0006(10) 0.0046(11) 0.0017(11)
O2N4 0.0242(14) 0.0254(14) 0.0258(14) 0.0039(11) 0.0036(11) 0.0009(11)
C1N4 0.036(2) 0.037(2) 0.026(2) 0.0031(17) 0.0080(17) 0.0096(18)
C2N4 0.028(2) 0.031(2) 0.026(2) -0.0017(16) 0.0034(16) 0.0030(16)
C3N4 0.033(2) 0.033(2) 0.035(2) 0.0069(18) 0.0078(18) -0.0021(18)
C4N4 0.032(2) 0.032(2) 0.037(2) 0.0110(18) 0.0086(18) -0.0027(17)
C5N4 0.034(2) 0.033(2) 0.035(2) 0.0047(18) 0.0005(18) 0.0069(18)
C6N4 0.048(3) 0.041(3) 0.035(2) 0.007(2) 0.002(2) 0.007(2)
C7N4 0.066(4) 0.046(3) 0.038(3) 0.005(2) -0.005(3) 0.019(3)
C8N4 0.073(2) 0.072(2) 0.072(2) 0.0002(10) 0.0171(11) 0.0031(10)
N5 0.0305(18) 0.0348(19) 0.0320(19) 0.0038(15) 0.0091(15) -0.0011(15)
O1N5 0.0274(14) 0.0232(13) 0.0268(14) -0.0020(11) 0.0061(11) 0.0010(11)
O2N5 0.0233(13) 0.0264(14) 0.0250(14) 0.0017(11) 0.0026(11) 0.0001(11)
C1N5 0.048(3) 0.039(2) 0.032(2) -0.0031(19) 0.017(2) -0.003(2)
C2N5 0.042(2) 0.032(2) 0.031(2) -0.0049(17) 0.0150(19) -0.0012(18)
C3N5 0.033(2) 0.032(2) 0.035(2) 0.0079(18) 0.0074(18) -0.0039(17)
C4N5 0.030(2) 0.036(2) 0.028(2) 0.0066(17) 0.0020(17) -0.0015(17)
C5N5 0.032(2) 0.040(3) 0.052(3) 0.009(2) 0.016(2) -0.0035(19)
C6N5 0.067(3) 0.080(3) 0.070(3) 0.016(2) 0.025(2) -0.010(2)
C7N5 0.0791(17) 0.0796(18) 0.0798(18) 0.0007(7) 0.0217(8) -0.0007(7)
C8N5 0.0791(17) 0.0796(18) 0.0798(18) 0.0007(7) 0.0217(8) -0.0007(7)
C9N5 0.0791(17) 0.0796(18) 0.0798(18) 0.0007(7) 0.0217(8) -0.0007(7)
O1W1 0.073(5) 0.075(5) 0.039(4) -0.023(3) 0.019(4) 0.008(5)
O2W1 0.073(5) 0.075(5) 0.039(4) -0.023(3) 0.019(4) 0.008(5)
O3W1 0.073(5) 0.075(5) 0.039(4) -0.023(3) 0.019(4) 0.008(5)
 
_geom_special_details
;
 All esds (except the esd in the dihedral angle between two l.s. planes)
 are estimated using the full covariance matrix.  The cell esds are taken
 into account individually in the estimation of esds in distances, angles
 and torsion angles; correlations between esds in cell parameters are only
 used when they are defined by crystal symmetry.  An approximate (isotropic)
 treatment of cell esds is used for estimating esds involving l.s. planes.
;
 
loop_
 _geom_bond_atom_site_label_1
 _geom_bond_atom_site_label_2
 _geom_bond_distance
 _geom_bond_site_symmetry_2
 _geom_bond_publ_flag
Co1 O2N1 1.875(3) . ?
Co1 O1N1 1.905(3) . ?
Co1 O1N2 1.907(3) . ?
Co1 O1B1 1.925(3) . ?
Co1 N11 1.940(3) . ?
Co1 N1 1.970(3) . ?
Co1 Co2 2.8499(7) . ?
Co2 O2N2 1.875(3) . ?
Co2 O1N2 1.909(3) . ?
Co2 O2B1 1.919(3) . ?
Co2 O1N1 1.921(3) . ?
Co2 N21 1.937(3) . ?
Co2 N2 1.977(3) . ?
Co3 O2N5 1.996(3) . ?
Co3 O2N4 2.004(3) . ?
Co3 O2N1 2.007(3) . ?
Co3 O2N2 2.010(3) . ?
Co4 O2N4 1.867(3) . ?
Co4 O1N5 1.907(3) . ?
Co4 O1N4 1.911(3) . ?
Co4 O1B2 1.924(3) . ?
Co4 N41 1.930(4) . ?
Co4 N4 1.973(4) . ?
Co4 Co5 2.8622(8) . ?
Co5 O2N5 1.872(3) . ?
Co5 O1N5 1.896(3) . ?
Co5 O2B2 1.919(3) . ?
Co5 O1N4 1.932(3) . ?
Co5 N51 1.932(4) . ?
Co5 N5 1.972(4) . ?
N11 N12 1.201(5) . ?
N12 N13 1.147(6) . ?
N21 N22 1.171(6) . ?
N22 N23 1.154(7) . ?
N41 N42 1.211(5) . ?
N42 N43 1.150(6) . ?
N51 N52 1.193(5) . ?
N52 N53 1.160(6) . ?
O1B1 C1B1 1.266(5) . ?
O2B1 C1B1 1.263(5) . ?
C1B1 C2B1 1.495(6) . ?
C2B1 C3B1 1.375(8) . ?
C2B1 C7B1 1.385(7) . ?
C3B1 C4B1 1.392(8) . ?
C4B1 C5B1 1.387(9) . ?
C5B1 C6B1 1.391(9) . ?
C5B1 S1 1.758(6) . ?
C6B1 C7B1 1.398(8) . ?
S1 C1S 1.756(13) . ?
O1B2 C1B2 1.262(5) . ?
O2B2 C1B2 1.269(5) . ?
C1B2 C2B2 1.497(6) . ?
C2B2 C7B2 1.373(8) . ?
C2B2 C3B2 1.391(7) . ?
C3B2 C4B2 1.382(7) . ?
C4B2 C5B2 1.401(9) . ?
C5B2 C6B2 1.388(9) . ?
C5B2 S2 1.765(6) . ?
C6B2 C7B2 1.376(8) . ?
S2 C2S 1.635(12) . ?
N1 C5N1 1.492(5) . ?
N1 C3N1 1.504(5) . ?
N1 C1N1 1.517(5) . ?
O1N1 C2N1 1.419(5) . ?
O2N1 C4N1 1.425(5) . ?
C1N1 C2N1 1.511(6) . ?
C3N1 C4N1 1.508(6) . ?
C5N1 C6N1 1.508(6) . ?
C6N1 C7N1 1.507(7) . ?
C7N1 C8N1 1.518(9) . ?
N2 C5N2 1.502(5) . ?
N2 C3N2 1.504(5) . ?
N2 C1N2 1.510(5) . ?
O1N2 C2N2 1.413(4) . ?
O2N2 C4N2 1.432(5) . ?
C1N2 C2N2 1.517(6) . ?
C3N2 C4N2 1.509(6) . ?
C5N2 C6N2 1.510(6) . ?
C6N2 C7N2 1.514(7) . ?
C7N2 C8N2 1.530(9) . ?
N4 C5N4 1.488(5) . ?
N4 C3N4 1.501(6) . ?
N4 C1N4 1.506(6) . ?
O1N4 C2N4 1.419(5) . ?
O2N4 C4N4 1.437(5) . ?
C1N4 C2N4 1.512(6) . ?
C3N4 C4N4 1.515(6) . ?
C5N4 C6N4 1.528(7) . ?
C6N4 C7N4 1.529(7) . ?
C7N4 C8N4 1.478(9) . ?
N5 C5N5 1.494(6) . ?
N5 C3N5 1.498(6) . ?
N5 C1N5 1.519(6) . ?
O1N5 C2N5 1.427(5) . ?
O2N5 C4N5 1.434(5) . ?
C1N5 C2N5 1.501(7) . ?
C3N5 C4N5 1.511(6) . ?
C5N5 C6N5 1.527(8) . ?
C6N5 C7N5 1.517(10) . ?
C7N5 C9N5 1.44(2) . ?
C7N5 C8N5 1.500(16) . ?
 
loop_
 _geom_angle_atom_site_label_1
 _geom_angle_atom_site_label_2
 _geom_angle_atom_site_label_3
 _geom_angle
 _geom_angle_site_symmetry_1
 _geom_angle_site_symmetry_3
 _geom_angle_publ_flag
O2N1 Co1 O1N1 88.63(12) . . ?
O2N1 Co1 O1N2 87.41(12) . . ?
O1N1 Co1 O1N2 80.00(11) . . ?
O2N1 Co1 O1B1 177.66(12) . . ?
O1N1 Co1 O1B1 93.71(12) . . ?
O1N2 Co1 O1B1 93.00(12) . . ?
O2N1 Co1 N11 92.08(14) . . ?
O1N1 Co1 N11 175.80(14) . . ?
O1N2 Co1 N11 95.89(14) . . ?
O1B1 Co1 N11 85.59(14) . . ?
O2N1 Co1 N1 87.39(13) . . ?
O1N1 Co1 N1 86.87(12) . . ?
O1N2 Co1 N1 165.99(13) . . ?
O1B1 Co1 N1 92.73(13) . . ?
N11 Co1 N1 97.29(15) . . ?
O2N1 Co1 Co2 101.06(8) . . ?
O1N1 Co1 Co2 42.07(8) . . ?
O1N2 Co1 Co2 41.72(8) . . ?
O1B1 Co1 Co2 80.73(9) . . ?
N11 Co1 Co2 133.78(11) . . ?
N1 Co1 Co2 127.12(10) . . ?
O2N2 Co2 O1N2 88.29(12) . . ?
O2N2 Co2 O2B1 177.70(12) . . ?
O1N2 Co2 O2B1 93.37(12) . . ?
O2N2 Co2 O1N1 87.67(11) . . ?
O1N2 Co2 O1N1 79.54(11) . . ?
O2B1 Co2 O1N1 94.20(12) . . ?
O2N2 Co2 N21 92.21(14) . . ?
O1N2 Co2 N21 175.10(13) . . ?
O2B1 Co2 N21 86.27(14) . . ?
O1N1 Co2 N21 95.61(13) . . ?
O2N2 Co2 N2 86.25(13) . . ?
O1N2 Co2 N2 86.34(13) . . ?
O2B1 Co2 N2 92.26(13) . . ?
O1N1 Co2 N2 164.78(13) . . ?
N21 Co2 N2 98.55(15) . . ?
O2N2 Co2 Co1 100.91(8) . . ?
O1N2 Co2 Co1 41.65(8) . . ?
O2B1 Co2 Co1 81.39(9) . . ?
O1N1 Co2 Co1 41.65(8) . . ?
N21 Co2 Co1 133.56(11) . . ?
N2 Co2 Co1 126.38(10) . . ?
O2N5 Co3 O2N4 126.44(11) . . ?
O2N5 Co3 O2N1 100.76(11) . . ?
O2N4 Co3 O2N1 100.05(11) . . ?
O2N5 Co3 O2N2 105.25(11) . . ?
O2N4 Co3 O2N2 101.76(11) . . ?
O2N1 Co3 O2N2 125.11(11) . . ?
O2N4 Co4 O1N5 86.10(12) . . ?
O2N4 Co4 O1N4 89.15(12) . . ?
O1N5 Co4 O1N4 79.18(12) . . ?
O2N4 Co4 O1B2 178.20(13) . . ?
O1N5 Co4 O1B2 95.50(13) . . ?
O1N4 Co4 O1B2 91.98(12) . . ?
O2N4 Co4 N41 92.28(14) . . ?
O1N5 Co4 N41 97.69(15) . . ?
O1N4 Co4 N41 176.48(15) . . ?
O1B2 Co4 N41 86.68(14) . . ?
O2N4 Co4 N4 86.48(14) . . ?
O1N5 Co4 N4 164.39(13) . . ?
O1N4 Co4 N4 87.00(13) . . ?
O1B2 Co4 N4 92.17(14) . . ?
N41 Co4 N4 96.30(16) . . ?
O2N4 Co4 Co5 100.81(8) . . ?
O1N5 Co4 Co5 41.04(8) . . ?
O1N4 Co4 Co5 42.13(9) . . ?
O1B2 Co4 Co5 80.97(9) . . ?
N41 Co4 Co5 134.37(12) . . ?
N4 Co4 Co5 127.73(11) . . ?
O2N5 Co5 O1N5 89.60(12) . . ?
O2N5 Co5 O2B2 176.54(13) . . ?
O1N5 Co5 O2B2 93.71(13) . . ?
O2N5 Co5 O1N4 85.85(12) . . ?
O1N5 Co5 O1N4 78.91(12) . . ?
O2B2 Co5 O1N4 93.80(13) . . ?
O2N5 Co5 N51 91.64(14) . . ?
O1N5 Co5 N51 177.07(15) . . ?
O2B2 Co5 N51 85.01(14) . . ?
O1N4 Co5 N51 98.53(15) . . ?
O2N5 Co5 N5 87.41(14) . . ?
O1N5 Co5 N5 86.76(14) . . ?
O2B2 Co5 N5 93.78(15) . . ?
O1N4 Co5 N5 164.18(14) . . ?
N51 Co5 N5 95.95(17) . . ?
O2N5 Co5 Co4 100.90(9) . . ?
O1N5 Co5 Co4 41.31(9) . . ?
O2B2 Co5 Co4 81.00(10) . . ?
O1N4 Co5 Co4 41.57(8) . . ?
N51 Co5 Co4 135.79(12) . . ?
N5 Co5 Co4 126.55(11) . . ?
N12 N11 Co1 118.9(3) . . ?
N13 N12 N11 176.2(5) . . ?
N22 N21 Co2 120.2(3) . . ?
N23 N22 N21 174.4(6) . . ?
N42 N41 Co4 119.2(3) . . ?
N43 N42 N41 176.4(5) . . ?
N52 N51 Co5 120.4(3) . . ?
N53 N52 N51 176.4(5) . . ?
C1B1 O1B1 Co1 126.2(3) . . ?
C1B1 O2B1 Co2 125.7(3) . . ?
O2B1 C1B1 O1B1 125.9(4) . . ?
O2B1 C1B1 C2B1 117.0(3) . . ?
O1B1 C1B1 C2B1 117.0(4) . . ?
C3B1 C2B1 C7B1 119.2(5) . . ?
C3B1 C2B1 C1B1 120.2(4) . . ?
C7B1 C2B1 C1B1 120.5(4) . . ?
C2B1 C3B1 C4B1 121.0(5) . . ?
C5B1 C4B1 C3B1 119.9(6) . . ?
C4B1 C5B1 C6B1 119.4(5) . . ?
C4B1 C5B1 S1 122.7(5) . . ?
C6B1 C5B1 S1 117.9(5) . . ?
C5B1 C6B1 C7B1 119.8(6) . . ?
C2B1 C7B1 C6B1 120.5(6) . . ?
C1S S1 C5B1 103.2(5) . . ?
C1B2 O1B2 Co4 125.4(3) . . ?
C1B2 O2B2 Co5 125.2(3) . . ?
O1B2 C1B2 O2B2 126.7(4) . . ?
O1B2 C1B2 C2B2 117.3(4) . . ?
O2B2 C1B2 C2B2 115.9(4) . . ?
C7B2 C2B2 C3B2 119.4(5) . . ?
C7B2 C2B2 C1B2 120.3(5) . . ?
C3B2 C2B2 C1B2 120.1(4) . . ?
C4B2 C3B2 C2B2 120.9(6) . . ?
C3B2 C4B2 C5B2 118.8(6) . . ?
C6B2 C5B2 C4B2 120.0(5) . . ?
C6B2 C5B2 S2 115.9(5) . . ?
C4B2 C5B2 S2 124.1(5) . . ?
C7B2 C6B2 C5B2 119.9(6) . . ?
C2B2 C7B2 C6B2 120.8(6) . . ?
C2S S2 C5B2 102.9(4) . . ?
C5N1 N1 C3N1 111.4(3) . . ?
C5N1 N1 C1N1 111.7(3) . . ?
C3N1 N1 C1N1 110.3(3) . . ?
C5N1 N1 Co1 113.0(3) . . ?
C3N1 N1 Co1 103.6(2) . . ?
C1N1 N1 Co1 106.3(2) . . ?
C2N1 O1N1 Co1 108.1(2) . . ?
C2N1 O1N1 Co2 128.8(2) . . ?
Co1 O1N1 Co2 96.29(12) . . ?
C4N1 O2N1 Co1 113.7(2) . . ?
C4N1 O2N1 Co3 118.6(2) . . ?
Co1 O2N1 Co3 106.35(13) . . ?
C2N1 C1N1 N1 109.3(3) . . ?
O1N1 C2N1 C1N1 105.7(3) . . ?
N1 C3N1 C4N1 109.0(3) . . ?
O2N1 C4N1 C3N1 109.2(3) . . ?
N1 C5N1 C6N1 115.7(4) . . ?
C7N1 C6N1 C5N1 111.8(4) . . ?
C6N1 C7N1 C8N1 112.4(5) . . ?
C5N2 N2 C3N2 110.6(3) . . ?
C5N2 N2 C1N2 107.9(3) . . ?
C3N2 N2 C1N2 109.2(3) . . ?
C5N2 N2 Co2 119.4(3) . . ?
C3N2 N2 Co2 103.8(2) . . ?
C1N2 N2 Co2 105.5(2) . . ?
C2N2 O1N2 Co1 131.1(2) . . ?
C2N2 O1N2 Co2 109.3(2) . . ?
Co1 O1N2 Co2 96.63(12) . . ?
C4N2 O2N2 Co2 114.2(2) . . ?
C4N2 O2N2 Co3 118.5(2) . . ?
Co2 O2N2 Co3 106.36(13) . . ?
N2 C1N2 C2N2 108.8(3) . . ?
O1N2 C2N2 C1N2 103.7(3) . . ?
N2 C3N2 C4N2 108.2(3) . . ?
O2N2 C4N2 C3N2 109.9(3) . . ?
N2 C5N2 C6N2 117.4(4) . . ?
C5N2 C6N2 C7N2 110.3(4) . . ?
C6N2 C7N2 C8N2 112.5(5) . . ?
C5N4 N4 C3N4 110.4(3) . . ?
C5N4 N4 C1N4 111.3(3) . . ?
C3N4 N4 C1N4 111.2(3) . . ?
C5N4 N4 Co4 114.1(3) . . ?
C3N4 N4 Co4 103.9(3) . . ?
C1N4 N4 Co4 105.6(3) . . ?
C2N4 O1N4 Co4 108.3(2) . . ?
C2N4 O1N4 Co5 132.5(3) . . ?
Co4 O1N4 Co5 96.30(12) . . ?
C4N4 O2N4 Co4 114.6(2) . . ?
C4N4 O2N4 Co3 117.7(2) . . ?
Co4 O2N4 Co3 105.56(13) . . ?
N4 C1N4 C2N4 109.4(3) . . ?
O1N4 C2N4 C1N4 104.9(3) . . ?
N4 C3N4 C4N4 108.9(3) . . ?
O2N4 C4N4 C3N4 109.4(3) . . ?
N4 C5N4 C6N4 115.7(4) . . ?
C5N4 C6N4 C7N4 111.6(5) . . ?
C8N4 C7N4 C6N4 114.3(5) . . ?
C5N5 N5 C3N5 111.2(3) . . ?
C5N5 N5 C1N5 110.6(4) . . ?
C3N5 N5 C1N5 111.3(4) . . ?
C5N5 N5 Co5 114.0(3) . . ?
C3N5 N5 Co5 103.5(3) . . ?
C1N5 N5 Co5 105.9(3) . . ?
C2N5 O1N5 Co5 108.1(2) . . ?
C2N5 O1N5 Co4 129.5(3) . . ?
Co5 O1N5 Co4 97.64(13) . . ?
C4N5 O2N5 Co5 113.4(2) . . ?
C4N5 O2N5 Co3 118.5(2) . . ?
Co5 O2N5 Co3 105.69(13) . . ?
C2N5 C1N5 N5 108.8(4) . . ?
O1N5 C2N5 C1N5 104.8(4) . . ?
N5 C3N5 C4N5 108.8(3) . . ?
O2N5 C4N5 C3N5 109.5(3) . . ?
N5 C5N5 C6N5 114.1(5) . . ?
C7N5 C6N5 C5N5 113.0(6) . . ?
C9N5 C7N5 C8N5 110.3(11) . . ?
C9N5 C7N5 C6N5 112.3(10) . . ?
C8N5 C7N5 C6N5 100.7(8) . . ?
 
_refine_diff_density_max    1.603
_refine_diff_density_min   -1.819
_refine_diff_density_rms    0.131

_shelx_res_file
;
TITL S1769 in P2(1)/c
    S1769.res
    created by SHELXL-2018/3 at 15:12:12 on 11-Jun-2019
REM P2(1)/c (#14 in standard setting)
CELL 0.71073  20.236096  22.462553  14.044275  90.0000 104.8890  90.0000
ZERR    4.00   0.000198   0.000167   0.000132   0.0000   0.0010   0.0000
LATT  1
SYMM -x, y+1/2,-z+1/2
SFAC  C   H   N   O   S   Co
UNIT 192 336  64  52  8   20
EADP C8N5 C9N5 C7N5
SIMU C6N5 C7N5
DELU C6N5 C7N5
EADP O1w1 O2w1 O3w1
TEMP -153
SIZE 0.143 0.245 0.306
TWIN -1 0 0  0 -1 0   0 0 -1
L.S. 24
ACTA
OMIT    0   3   0
OMIT    0   5   0
OMIT    0   7   0
OMIT    0   9   0
OMIT   16   0   1
OMIT   -3   2   1
OMIT   -3   0   2
OMIT   -2   0   2
OMIT    0   0   2
OMIT   -2   1   2
OMIT   -2   2   1
OMIT    1   3   1
BOND
FMAP 2
PLAN 50
SUMP 1.0  0.001 1.0 3 1.0 4 1.0 5
ISOR 0.003 0.001 C8N1 C7N2 C8N2 C8N4 C6N5 C7N5 C8N5 C9N5
WGHT    0.086600   22.351999
BASF   0.35164
FVAR       0.80129   0.60240   0.39014   0.31618   0.29437
CO1   6    0.119653    0.584410    0.360994    11.00000    0.02007    0.02237 =
         0.02053   -0.00026    0.00618    0.00054
CO2   6    0.111927    0.622552    0.551371    11.00000    0.02539    0.02143 =
         0.02226   -0.00039    0.00986    0.00100
CO3   6    0.255831    0.590650    0.525091    11.00000    0.02238    0.02250 =
         0.02154   -0.00069    0.00586    0.00103
CO4   6    0.385683    0.520014    0.625763    11.00000    0.02390    0.02327 =
         0.02680   -0.00003    0.00315    0.00222
CO5   6    0.402963    0.638811    0.562504    11.00000    0.02302    0.02437 =
         0.02678   -0.00079    0.00399   -0.00075
N11   3    0.116107    0.625508    0.238316    11.00000    0.02951    0.03626 =
         0.02433    0.00386    0.00814    0.00088
N12   3    0.166455    0.626628    0.208072    11.00000    0.03066    0.04153 =
         0.02672    0.00726    0.00496   -0.00184
N13   3    0.212419    0.629234    0.174489    11.00000    0.03975    0.08581 =
         0.04748    0.02017    0.02138   -0.00167
N21   3    0.079930    0.585309    0.655653    11.00000    0.03595    0.03135 =
         0.02735    0.00162    0.01525   -0.00094
N22   3    0.115677    0.553025    0.711361    11.00000    0.04919    0.06522 =
         0.04498    0.02238    0.03028    0.01028
N23   3    0.146231    0.518310    0.765831    11.00000    0.08082    0.14394 =
         0.08028    0.07121    0.04910    0.04440
N41   3    0.403850    0.441831    0.581336    11.00000    0.03206    0.02528 =
         0.04063   -0.00482    0.00513    0.00214
N42   3    0.356948    0.412715    0.532288    11.00000    0.03919    0.02728 =
         0.04528   -0.00087    0.00890    0.00751
N43   3    0.314422    0.382429    0.487373    11.00000    0.04913    0.03989 =
         0.07497   -0.01909    0.00031    0.00008
N51   3    0.425020    0.715187    0.625997    11.00000    0.02800    0.02914 =
         0.04099   -0.00538   -0.00061   -0.00126
N52   3    0.380908    0.750201    0.627081    11.00000    0.03315    0.03066 =
         0.03132   -0.00158    0.00489   -0.00535
N53   3    0.340677    0.786313    0.630849    11.00000    0.04413    0.03852 =
         0.05375   -0.00693    0.01230    0.00659
O1B1  4    0.023146    0.600633    0.332784    11.00000    0.02185    0.02920 =
         0.02920   -0.00076    0.00596    0.00141
O2B1  4    0.017214    0.631015    0.483199    11.00000    0.02620    0.03012 =
         0.03067    0.00087    0.01235    0.00356
C1B1  1   -0.008551    0.620455    0.392985    11.00000    0.02598    0.02136 =
         0.02806    0.00304    0.01312    0.00177
C2B1  1   -0.082730    0.634506    0.352914    11.00000    0.02334    0.03275 =
         0.03874    0.00658    0.01072    0.00482
C3B1  1   -0.113515    0.626419    0.254472    11.00000    0.04185    0.04807 =
         0.06128   -0.00313    0.01060    0.00335
AFIX  43
H3BA  2   -0.088954    0.607342    0.213818    11.00000   -1.20000
AFIX   0
C4B1  1   -0.180094    0.645741    0.213441    11.00000    0.03951    0.05620 =
         0.06353   -0.00009    0.00231    0.00107
AFIX  43
H4BA  2   -0.200919    0.639302    0.145493    11.00000   -1.20000
AFIX   0
C5B1  1   -0.216004    0.674421    0.271932    11.00000    0.03519    0.04440 =
         0.07885    0.00965    0.01309    0.00332
C6B1  1   -0.186596    0.680038    0.372582    11.00000    0.04655    0.05417 =
         0.08085    0.00975    0.02403    0.00774
AFIX  43
H6BB  2   -0.211813    0.697413    0.413944    11.00000   -1.20000
AFIX   0
C7B1  1   -0.119796    0.660018    0.412640    11.00000    0.04492    0.05755 =
         0.06009    0.00394    0.01613    0.00297
AFIX  43
H7BA  2   -0.099688    0.663947    0.481339    11.00000   -1.20000
AFIX   0
S1    5   -0.297380    0.705691    0.223955    11.00000    0.04327    0.06146 =
         0.12782    0.01045    0.00826    0.01345
C1S   1   -0.296703    0.724719    0.102900    11.00000    0.13787    0.26053 =
         0.13094    0.08434   -0.00114    0.09294
AFIX  33
H1SA  2   -0.340607    0.742792    0.069441    11.00000   -1.50000
H1SB  2   -0.259729    0.753168    0.104424    11.00000   -1.50000
H1SC  2   -0.289395    0.688814    0.067295    11.00000   -1.50000
AFIX   0
O1B2  4    0.482989    0.527484    0.678249    11.00000    0.02466    0.03178 =
         0.03313   -0.00083    0.00169    0.00517
O2B2  4    0.496998    0.619700    0.621689    11.00000    0.02316    0.03427 =
         0.03783   -0.00337    0.00280   -0.00009
C1B2  1    0.517914    0.573100    0.671381    11.00000    0.02686    0.03190 =
         0.03065   -0.00409    0.00439    0.00190
C2B2  1    0.590258    0.574634    0.732960    11.00000    0.02618    0.03747 =
         0.04228   -0.00724   -0.00043    0.00413
C3B2  1    0.614251    0.530329    0.802446    11.00000    0.03528    0.05578 =
         0.04844   -0.00323    0.00628    0.00566
AFIX  43
H3BB  2    0.585896    0.497166    0.806199    11.00000   -1.20000
AFIX   0
C4B2  1    0.678750    0.533882    0.866085    11.00000    0.04084    0.07739 =
         0.04105    0.00113    0.00674    0.01293
AFIX  43
H4BB  2    0.695162    0.503208    0.912736    11.00000   -1.20000
AFIX   0
C5B2  1    0.719515    0.583536    0.860581    11.00000    0.03152    0.07808 =
         0.04757   -0.01810    0.00589    0.00447
C6B2  1    0.696489    0.626286    0.788331    11.00000    0.03710    0.05742 =
         0.07281   -0.00472    0.00549   -0.00539
AFIX  43
H6BA  2    0.725414    0.658429    0.781421    11.00000   -1.20000
AFIX   0
C7B2  1    0.631717    0.622056    0.726724    11.00000    0.04019    0.05337 =
         0.05900    0.00115    0.00494   -0.00067
AFIX  43
H7BB  2    0.615480    0.652342    0.679265    11.00000   -1.20000
AFIX   0
S2    5    0.801423    0.595854    0.939782    11.00000    0.03919    0.14374 =
         0.06677   -0.04091   -0.00312    0.01702
C2S   1    0.813242    0.536970    1.010565    11.00000    0.08936    0.14274 =
         0.09343   -0.02621    0.00942   -0.01243
AFIX  33
H2SA  2    0.858073    0.539449    1.058086    11.00000   -1.50000
H2SB  2    0.777402    0.534999    1.045964    11.00000   -1.50000
H2SC  2    0.811334    0.501166    0.970075    11.00000   -1.50000
AFIX   0
N1    3    0.104579    0.503307    0.306279    11.00000    0.02589    0.02704 =
         0.02421   -0.00390    0.00870   -0.00358
O1N1  4    0.123330    0.549613    0.485970    11.00000    0.02433    0.02119 =
         0.02017   -0.00107    0.00847   -0.00095
O2N1  4    0.213683    0.569971    0.383496    11.00000    0.02004    0.02572 =
         0.02422   -0.00304    0.00495    0.00111
C1N1  1    0.102381    0.462679    0.391655    11.00000    0.03574    0.02184 =
         0.03016   -0.00337    0.00882   -0.00328
AFIX  23
H1NA  2    0.069368    0.429997    0.368328    11.00000   -1.20000
H1NB  2    0.148053    0.444899    0.419321    11.00000   -1.20000
AFIX   0
C2N1  1    0.081120    0.498232    0.470172    11.00000    0.02966    0.02377 =
         0.02863   -0.00107    0.01119   -0.00614
AFIX  23
H2NA  2    0.032305    0.509579    0.447731    11.00000   -1.20000
H2NB  2    0.088068    0.474772    0.531630    11.00000   -1.20000
AFIX   0
C3N1  1    0.167621    0.491190    0.271485    11.00000    0.02498    0.03017 =
         0.03032   -0.00928    0.00987   -0.00202
AFIX  23
H3NA  2    0.164133    0.511538    0.207853    11.00000   -1.20000
H3NB  2    0.172122    0.447896    0.261540    11.00000   -1.20000
AFIX   0
C4N1  1    0.229306    0.513696    0.347714    11.00000    0.02583    0.03085 =
         0.03562   -0.00928    0.00898    0.00156
AFIX  23
H4NA  2    0.242093    0.484971    0.402859    11.00000   -1.20000
H4NB  2    0.268486    0.517826    0.318075    11.00000   -1.20000
AFIX   0
C5N1  1    0.041296    0.498060    0.224066    11.00000    0.02735    0.03724 =
         0.02698   -0.00613    0.00690   -0.00397
AFIX  23
H5NA  2    0.040084    0.531804    0.178305    11.00000   -1.20000
H5NB  2    0.001225    0.502079    0.251824    11.00000   -1.20000
AFIX   0
C6N1  1    0.033915    0.441031    0.165675    11.00000    0.03822    0.04472 =
         0.03666   -0.01054    0.00685   -0.00911
AFIX  23
H6NA  2    0.073031    0.436972    0.135885    11.00000   -1.20000
H6NB  2    0.035016    0.406846    0.210548    11.00000   -1.20000
AFIX   0
C7N1  1   -0.031816    0.439527    0.085431    11.00000    0.04611    0.06652 =
         0.03362   -0.00971    0.00792   -0.02258
AFIX  23
H7NA  2   -0.034148    0.475131    0.043145    11.00000   -1.20000
H7NB  2   -0.070906    0.441199    0.115669    11.00000   -1.20000
AFIX   0
C8N1  1   -0.038066    0.384060    0.022049    11.00000    0.07233    0.07144 =
         0.07075   -0.00129    0.01678   -0.00225
AFIX  33
H8NA  2   -0.081449    0.385067   -0.028899    11.00000   -1.50000
H8NB  2   -0.000013    0.382613   -0.009206    11.00000   -1.50000
H8NC  2   -0.036771    0.348681    0.063319    11.00000   -1.50000
AFIX   0
N2    3    0.117512    0.705559    0.599659    11.00000    0.03167    0.02425 =
         0.02624   -0.00165    0.01062    0.00285
O1N2  4    0.142973    0.652738    0.443353    11.00000    0.02868    0.01840 =
         0.02313   -0.00038    0.00924    0.00158
O2N2  4    0.203668    0.615571    0.622511    11.00000    0.02614    0.02543 =
         0.02216   -0.00061    0.00696    0.00159
C1N2  1    0.146637    0.740930    0.528539    11.00000    0.03457    0.02255 =
         0.03547   -0.00067    0.01439   -0.00039
AFIX  23
H1NC  2    0.197207    0.740811    0.550456    11.00000   -1.20000
H1ND  2    0.130712    0.782704    0.526268    11.00000   -1.20000
AFIX   0
C2N2  1    0.123090    0.712972    0.427112    11.00000    0.03590    0.02027 =
         0.02797    0.00253    0.01089    0.00409
AFIX  23
H2NC  2    0.072916    0.716499    0.401069    11.00000   -1.20000
H2ND  2    0.145725    0.731962    0.380238    11.00000   -1.20000
AFIX   0
C3N2  1    0.169461    0.702649    0.697685    11.00000    0.03528    0.03209 =
         0.02824   -0.00550    0.00934   -0.00043
AFIX  23
H3NC  2    0.148741    0.684839    0.747678    11.00000   -1.20000
H3ND  2    0.185590    0.743199    0.719725    11.00000   -1.20000
AFIX   0
C4N2  1    0.228599    0.664983    0.685979    11.00000    0.03458    0.02891 =
         0.02491   -0.00634    0.00612   -0.00091
AFIX  23
H4NC  2    0.259648    0.689333    0.657689    11.00000   -1.20000
H4ND  2    0.254775    0.650282    0.751236    11.00000   -1.20000
AFIX   0
C5N2  1    0.053710    0.736415    0.609284    11.00000    0.03595    0.02785 =
         0.04375   -0.00357    0.01971    0.00398
AFIX  43
H5NC  2    0.039697    0.773299    0.577361    11.00000   -1.20000
AFIX   0
C6N2  1    0.012684    0.706547    0.671674    11.00000    0.04445    0.03133 =
         0.04337   -0.00756    0.02207    0.00346
AFIX  23
H6NC  2    0.041922    0.700414    0.739202    11.00000   -1.20000
H6ND  2   -0.003155    0.667087    0.643467    11.00000   -1.20000
AFIX   0
C7N2  1   -0.048373    0.744466    0.675686    11.00000    0.05385    0.05152 =
         0.06551   -0.00499    0.02952    0.00780
AFIX  23
H7NC  2   -0.075706    0.752623    0.607686    11.00000   -1.20000
H7ND  2   -0.032057    0.783076    0.707014    11.00000   -1.20000
AFIX   0
C8N2  1   -0.094028    0.714570    0.733249    11.00000    0.07424    0.07432 =
         0.07635   -0.00061    0.02230    0.00086
AFIX  33
H8ND  2   -0.132707    0.740700    0.733817    11.00000   -1.50000
H8NE  2   -0.111132    0.676706    0.701732    11.00000   -1.50000
H8NF  2   -0.067482    0.707160    0.801063    11.00000   -1.50000
AFIX   0
N4    3    0.372820    0.494304    0.754106    11.00000    0.03134    0.02806 =
         0.02697    0.00315    0.00200    0.00355
O1N4  4    0.370400    0.599421    0.663995    11.00000    0.02848    0.02467 =
         0.02205   -0.00057    0.00457    0.00168
O2N4  4    0.291334    0.510545    0.577076    11.00000    0.02423    0.02545 =
         0.02582    0.00393    0.00359    0.00091
C1N4  1    0.356576    0.550075    0.803083    11.00000    0.03632    0.03678 =
         0.02588    0.00314    0.00800    0.00961
AFIX  23
H1NE  2    0.373189    0.546139    0.875522    11.00000   -1.20000
H1NF  2    0.306472    0.556261    0.786345    11.00000   -1.20000
AFIX   0
C2N4  1    0.390717    0.602677    0.768344    11.00000    0.02850    0.03070 =
         0.02610   -0.00175    0.00337    0.00302
AFIX  23
H2NE  2    0.375270    0.640502    0.791718    11.00000   -1.20000
H2NF  2    0.441068    0.599934    0.792798    11.00000   -1.20000
AFIX   0
C3N4  1    0.312086    0.453536    0.727187    11.00000    0.03305    0.03301 =
         0.03513    0.00688    0.00780   -0.00215
AFIX  23
H3NE  2    0.293165    0.447549    0.784860    11.00000   -1.20000
H3NF  2    0.326017    0.414286    0.706812    11.00000   -1.20000
AFIX   0
C4N4  1    0.258355    0.481151    0.643304    11.00000    0.03199    0.03186 =
         0.03691    0.01097    0.00860   -0.00267
AFIX  23
H4NE  2    0.227257    0.449841    0.607583    11.00000   -1.20000
H4NF  2    0.230850    0.510225    0.669726    11.00000   -1.20000
AFIX   0
C5N4  1    0.432748    0.462692    0.817596    11.00000    0.03372    0.03326 =
         0.03511    0.00469    0.00055    0.00689
AFIX  23
H5ND  2    0.470207    0.491845    0.840069    11.00000   -1.20000
H5NE  2    0.448627    0.432645    0.776885    11.00000   -1.20000
AFIX   0
C6N4  1    0.420311    0.431479    0.908063    11.00000    0.04806    0.04106 =
         0.03532    0.00747    0.00206    0.00653
AFIX  23
H6NE  2    0.390251    0.396603    0.886670    11.00000   -1.20000
H6NF  2    0.396569    0.459116    0.943115    11.00000   -1.20000
AFIX   0
C7N4  1    0.487242    0.410926    0.978432    11.00000    0.06594    0.04630 =
         0.03798    0.00471   -0.00546    0.01882
AFIX  23
H7NE  2    0.517747    0.445804    0.996988    11.00000   -1.20000
H7NF  2    0.477239    0.395462    1.039252    11.00000   -1.20000
AFIX   0
C8N4  1    0.523868    0.364437    0.937680    11.00000    0.07333    0.07203 =
         0.07224    0.00015    0.01712    0.00308
AFIX  33
H8NG  2    0.566011    0.353672    0.986882    11.00000   -1.50000
H8NH  2    0.494651    0.329199    0.920737    11.00000   -1.50000
H8NI  2    0.535223    0.379620    0.878406    11.00000   -1.50000
AFIX   0
N5    3    0.420157    0.662485    0.435807    11.00000    0.03049    0.03478 =
         0.03196    0.00380    0.00907   -0.00115
O1N5  4    0.382265    0.562041    0.506653    11.00000    0.02742    0.02318 =
         0.02676   -0.00199    0.00605    0.00102
O2N5  4    0.311839    0.661431    0.509863    11.00000    0.02333    0.02637 =
         0.02503    0.00174    0.00259    0.00007
C1N5  1    0.407105    0.607210    0.371325    11.00000    0.04781    0.03942 =
         0.03173   -0.00313    0.01657   -0.00259
AFIX  23
H1NG  2    0.359040    0.606757    0.331421    11.00000   -1.20000
H1NH  2    0.437290    0.607296    0.325912    11.00000   -1.20000
AFIX   0
C2N5  1    0.421162    0.553168    0.436226    11.00000    0.04240    0.03250 =
         0.03102   -0.00492    0.01498   -0.00123
AFIX  23
H2NG  2    0.406370    0.516527    0.397427    11.00000   -1.20000
H2NH  2    0.470521    0.549944    0.469275    11.00000   -1.20000
AFIX   0
C3N5  1    0.367215    0.709311    0.397955    11.00000    0.03294    0.03189 =
         0.03489    0.00794    0.00740   -0.00394
AFIX  23
H3NG  2    0.362254    0.715894    0.326761    11.00000   -1.20000
H3NH  2    0.381297    0.747323    0.432974    11.00000   -1.20000
AFIX   0
C4N5  1    0.299946    0.688834    0.414701    11.00000    0.02954    0.03645 =
         0.02832    0.00661    0.00198   -0.00154
AFIX  23
H4NG  2    0.268875    0.723297    0.410866    11.00000   -1.20000
H4NH  2    0.277953    0.659956    0.362996    11.00000   -1.20000
AFIX   0
C5N5  1    0.490559    0.685861    0.444415    11.00000    0.03217    0.03952 =
         0.05192    0.00892    0.01570   -0.00347
AFIX  23
H5NF  2    0.523714    0.653035    0.465690    11.00000   -1.20000
H5NG  2    0.500798    0.716784    0.496367    11.00000   -1.20000
AFIX   0
C6N5  1    0.500898    0.712454    0.349231    11.00000    0.06700    0.07959 =
         0.07007    0.01640    0.02521   -0.00999
AFIX  23
H6NG  2    0.489005    0.682147    0.296403    11.00000   -1.20000
H6NH  2    0.469327    0.746525    0.329367    11.00000   -1.20000
AFIX   0
C7N5  1    0.573593    0.733474    0.359055    11.00000    0.07911    0.07962 =
         0.07979    0.00071    0.02168   -0.00068
C8N5  1    0.570239    0.795155    0.398414    21.00000    0.07911    0.07962 =
         0.07979    0.00071    0.02168   -0.00068
C9N5  1    0.590517    0.735750    0.265541   -21.00000    0.07911    0.07962 =
         0.07979    0.00071    0.02168   -0.00068
PART 1
O1W1  4    0.235773    0.618268    0.946446    31.00000    0.07255    0.07539 =
         0.03918   -0.02330    0.01859    0.00823
PART 2
O2W1  4    0.700994    0.380647    1.026296    41.00000    0.07255    0.07539 =
         0.03918   -0.02330    0.01859    0.00823
PART 3
O3W1  4    0.272287    0.839862    0.442510    51.00000    0.07255    0.07539 =
         0.03918   -0.02330    0.01859    0.00823
PART 0

HKLF 4


REM  S1769 in P2(1)/c
REM wR2 = 0.1888, GooF = S = 1.026, Restrained GooF = 1.029 for all data
REM R1 = 0.0660 for 11919 Fo > 4sig(Fo) and 0.1040 for all 16943 data
REM 765 parameters refined using 56 restraints

END

WGHT      0.0865     22.3773

REM Highest difference peak  1.603,  deepest hole -1.819,  1-sigma level  0.131
Q1    1   0.8308  0.6465  0.9486  11.00000  0.05    1.60
Q2    1   0.6160  0.7652  0.4419  11.00000  0.05    1.51
Q3    1   0.6935  0.3972  0.9877  11.00000  0.05    1.25
Q4    1   0.7932  0.5617  0.9698  11.00000  0.05    1.19
Q5    1   0.1696  0.5646  0.8100  11.00000  0.05    1.09
Q6    1   0.7034  0.3590  1.0555  11.00000  0.05    1.06
Q7    1  -0.1977  0.6690  0.4894  11.00000  0.05    1.03
Q8    1  -0.1144  0.7132  0.6886  11.00000  0.05    1.01
Q9    1  -0.0736  0.7132  0.7739  11.00000  0.05    0.97
Q10   1   0.2472  0.8335  0.4491  11.00000  0.05    0.96
Q11   1   0.1226  0.5872  0.7422  11.00000  0.05    0.83
Q12   1   0.0260  0.7401  0.5419  11.00000  0.05    0.81
Q13   1   0.5441  0.3740  0.9236  11.00000  0.05    0.79
Q14   1   0.5021  0.7328  0.3739  11.00000  0.05    0.78
Q15   1   0.4219  0.6395  0.6146  11.00000  0.05    0.77
Q16   1   0.0715  0.7728  0.6412  11.00000  0.05    0.76
Q17   1   0.5008  0.3496  0.9362  11.00000  0.05    0.75
Q18   1   0.2488  0.6077  0.9587  11.00000  0.05    0.75
Q19   1   0.2103  0.6497  0.9266  11.00000  0.05    0.74
Q20   1   0.5097  0.6876  0.3379  11.00000  0.05    0.73
Q21   1  -0.0598  0.3956  0.0235  11.00000  0.05    0.72
Q22   1  -0.0167  0.3670  0.0265  11.00000  0.05    0.65
Q23   1   0.6114  0.6965  0.3748  11.00000  0.05    0.64
Q24   1  -0.2215  0.7110  0.4183  11.00000  0.05    0.63
Q25   1   0.5798  0.7858  0.3147  11.00000  0.05    0.61
Q26   1   0.1205  0.5481  0.3563  11.00000  0.05    0.61
Q27   1   0.2603  0.5754  0.5842  11.00000  0.05    0.59
Q28   1   0.0918  0.6132  0.4938  11.00000  0.05    0.58
Q29   1   0.3880  0.6220  0.5088  11.00000  0.05    0.56
Q30   1   0.7508  0.5334  1.0569  11.00000  0.05    0.52
Q31   1  -0.0702  0.7444  0.6314  11.00000  0.05    0.52
Q32   1   0.1067  0.6603  0.5393  11.00000  0.05    0.52
Q33   1   0.1125  0.5755  0.3008  11.00000  0.05    0.51
Q34   1   0.0168  0.5795  0.3286  11.00000  0.05    0.48
Q35   1   0.3690  0.5088  0.5706  11.00000  0.05    0.48
Q36   1   0.4005  0.5292  0.6773  11.00000  0.05    0.48
Q37   1   0.7479  0.6270  0.9732  11.00000  0.05    0.48
Q38   1   0.2122  0.6191  0.1198  11.00000  0.05    0.47
Q39   1   0.7892  0.6762  0.9523  11.00000  0.05    0.47
Q40   1   0.8125  0.6083  1.0169  11.00000  0.05    0.47
Q41   1  -0.1214  0.7640  0.6345  11.00000  0.05    0.46
Q42   1  -0.0466  0.6278  0.3745  11.00000  0.05    0.46
Q43   1   0.2407  0.5900  0.4681  11.00000  0.05    0.45
Q44   1   0.2667  0.6181  0.5748  11.00000  0.05    0.45
Q45   1   0.0814  0.4783  0.4291  11.00000  0.05    0.43
Q46   1   0.2376  0.6310  0.7046  11.00000  0.05    0.42
Q47   1   0.1514  0.6199  0.2512  11.00000  0.05    0.42
Q48   1   0.3906  0.4840  0.6548  11.00000  0.05    0.42
Q49   1  -0.0048  0.6081  0.2865  11.00000  0.05    0.42
Q50   1  -0.2968  0.7616  0.2136  11.00000  0.05    0.42
;
_shelx_res_checksum   11500

_shelx_hkl_file
;
   0   0  -2 20891.7 373.773   5
   0   0  -2 18352.0 363.951  15
   0   0  -3-12.8133 44.0217   5
   0   0   3 41.5658 45.8140   7
   0   0  -3 12.9103 45.7248   3
   0   0   3 8.07437 42.6702   4
   0   0   3 25.5361 53.9684  12
   0   0  -3-50.4851 46.8228  15
   0   0  -4 5292.73 272.874   5
   0   0   4 5162.01 291.268  12
   0   0   4 5788.38 278.373   7
   0   0  -4 5322.44 270.121   4
   0   0   4 5566.18 270.136   5
   0   0  -4 4755.86 268.687  15
   0   0  -4 5436.63 268.622   3
   0   0   4 5591.75 274.220   4
   0   0   5-60.1127 72.5505  12
   0   0   5-5.77728 44.0974   5
   0   0   5 12.4240 52.5613   4
   0   0   5 28.2735 51.5164   7
   0   0  -5-5.29400 52.6196   5
   0   0  -5 7.00713 53.2659   3
   0   0  -5-104.222 65.4740  15
   0   0  -5 54.1131 55.5402   4
   0   0   5 5.70554 16.3559  10
   0   0  -6 181.316 85.0784   4
   0   0  -6 95.5932 27.4596  13
   0   0  -6 217.109 90.1446   5
   0   0  -6 134.632 86.2725  15
   0   0   6 184.280 78.2957   7
   0   0   6 173.346 78.4407   5
   0   0  -6 198.281 84.0333   3
   0   0   6 164.737 34.4743  10
   0   0   6 142.682 89.2180  12
   0   0   6 147.549 86.5454   4
   0   0  -7 52.6711 76.0262   5
   0   0   7 71.3865 71.7100   9
   0   0  -7 39.9441 22.6986  13
   0   0  -7 90.8351 82.6024   4
   0   0   7 113.032 84.3757   7
   0   0  -7 44.3678 45.3382  20
   0   0   7 34.4935 21.5456  10
   0   0  -7-63.4749 79.9312  15
   0   0  -7 108.544 88.1249   7
   0   0   7 159.282 104.329  12
   0   0   7 113.094 84.4471   4
   0   0   7-2.32378 58.7113   5
   0   0  -7 76.3312 67.8963   3
   0   0   8 1582.97 237.970  12
   0   0  -8 1751.10 169.128  20
   0   0  -8 2190.17 278.265  15
   0   0  -8 2317.15 257.436   3
   0   0  -8 1802.73 231.160   4
   0   0   8 1942.40 223.634   5
   0   0   8 1780.23 225.318   7
   0   0   8 2159.09 249.694   4
   0   0   8 1861.53 224.801  14
   0   0   8 1917.86 242.163  22
   0   0  -8 1775.21 232.972   5
   0   0   9-24.6394 65.7384   9
   0   0   9-7.11998 76.1314   4
   0   0   9-33.6745 75.9923   5
   0   0  -9-33.4193 47.2709  20
   0   0  -9-41.9245 91.1819   3
   0   0  -9-28.1636 77.7926   5
   0   0   9 0.35986 62.2161  14
   0   0  -9-89.7620 89.3413   4
   0   0  -9 68.2802 93.9293  15
   0   0   9 8.35969 69.6222   7
   0   0   9-21.6245 46.8153  18
   0   0   9 2.20740 78.5595   6
   0   0   9 17.6315 75.9684  22
   0   0  -9-20.7924 78.4220   7
   0   0   9 38.5070 83.4866  12
   0   0 -10 8512.16 554.418   5
   0   0  10 8846.10 607.810   6
   0   0  10 9219.11 567.936   4
   0   0 -10 8468.44 545.981   7
   0   0  10 9344.88 591.701  22
   0   0  10 9333.09 563.997   7
   0   0  10 8588.67 389.801  18
   0   0 -10 9304.21 629.744  12
   0   0 -10 8771.03 558.367   3
   0   0 -10 9065.51 597.623  11
   0   0  10 9238.67 623.200  12
   0   0 -10 9197.51 575.117   4
   0   0 -10 9682.92 649.897  15
   0   0  10 8114.11 588.200   9
   0   0 -10 9055.07 419.460  20
   0   0  11-88.3854 113.869  12
   0   0 -11 30.3718 91.0411   5
   0   0  11 4.11232 46.4307  18
   0   0 -11 28.5483 77.4209   4
   0   0  11-29.7816 85.0728   9
   0   0 -11-22.9421 104.201  15
   0   0  11 23.0073 104.085  22
   0   0 -11-20.0517 89.9886   3
   0   0  11-52.7288 99.5140   7
   0   0 -11-20.1237 47.8693  20
   0   0  11 22.8753 68.4757  14
   0   0 -11-1.93290 92.7836   7
   0   0  11 42.9248 98.6694   4
   0   0  11-0.55653 101.690   6
   0   0  12 4399.45 447.431   4
   0   0 -12 4721.78 456.389   5
   0   0 -12 4874.47 466.649   4
   0   0  12 4842.18 445.737  14
   0   0 -12 4727.38 461.960   3
   0   0  12 5667.35 551.463   6
   0   0  12 5302.32 532.295  12
   0   0 -12 4768.78 332.126  20
   0   0  12 4802.68 310.274  18
   0   0  12 5288.00 506.797  22
   0   0 -12 6283.10 580.704  15
   0   0  13-189.281 111.345  14
   0   0  13 6.69663 49.8677  18
   0   0 -13-2.15627 111.726  15
   0   0 -13 31.1254 116.895   5
   0   0 -13-0.90835 74.4759  20
   0   0  13-168.535 153.299  22
   0   0 -13 61.6162 112.172   3
   0   0  13-127.151 159.414   6
   0   0  13-43.9500 150.887  12
   0   0 -14 870.356 237.364   5
   0   0  14 479.304 206.782  12
   0   0  14 980.695 258.469  22
   0   0  14 600.041 211.217   6
   0   0  14 448.638 152.822  14
   0   0  14 609.746 117.107  18
   0   0 -14 950.046 273.542  15
   0   0 -14 688.824 219.493   3
   0   0 -15 40.9266 153.778   3
   0   0 -15-183.747 150.563   5
   0   0  15-217.539 211.287  12
   0   0  15-104.593 180.440   6
   0   0 -15-451.092 226.661  15
   0   0  15 270.741 181.761  22
   0   0  16 1778.05 401.547   6
   0   0 -16 1946.94 374.892   3
   0   0  16 2363.81 432.501  12
   0   0  16 2110.00 399.286  22
   0   0 -16 1569.19 382.364  15
   0   0 -17-15.6471 164.278  15
   0   0  17-12.6831 141.193   6
   0   0  17-39.9627 160.098  12
   0   0  17-454.197 224.401  22
   0   0 -17 52.8290 137.759   3
   0   0 -18-284.107 200.416   3
   0   1  -2 4077.67 197.616  15
   0  -1  -2 4060.86 156.728  14
   0   1   2 4352.66 180.143   7
   0  -1   2 4665.87 187.439  12
   0  -1  -2 4035.94 151.335  20
   0  -1  -2 4023.90 145.798   5
   0  -1   2 4278.71 154.967   7
   0   1  -2 3932.56 191.062   5
   0   1  -3 5506.38 278.227  15
   0  -1   3 5063.34 247.860   4
   0   1   3 4952.51 233.082  22
   0  -1   3 5592.07 260.490  12
   0  -1   3 5781.89 222.757   3
   0   1   3 5570.06 259.950  12
   0   1  -3 5631.83 223.933   3
   0  -1  -3 5079.21 153.658  10
   0  -1  -3 5441.89 219.126   5
   0  -1  -3 5325.84 242.467   3
   0   1   3 5585.59 161.109  10
   0  -1  -3 5145.91 198.940  20
   0   1   3 5462.55 242.865   7
   0  -1  -3 5481.84 224.964   4
   0   1   3 5281.91 216.489   4
   0  -1   3 5359.71 221.188   7
   0   1  -3 4988.77 255.823   5
   0  -1   4 2040.12 161.744   7
   0   1   4 2189.40 178.268   7
   0   1  -4 1991.04 185.600   5
   0  -1   4 2103.60 182.224   5
   0   1   4 2131.78 108.834  10
   0  -1   4 2100.39 181.468   4
   0  -1  -4 1867.30 153.584   5
   0   1   4 1935.46 181.821  12
   0  -1   4 2030.13 182.571  12
   0   1  -4 1951.59 157.019   3
   0  -1  -4 1815.35 167.502  15
   0  -1  -4 1865.71 136.030  20
   0  -1  -4 2155.17 180.847   3
   0   1   4 1799.16 151.421   4
   0   1  -4 1761.38 180.946  15
   0  -1   4 2041.42 156.995   3
   0  -1  -4 1971.04 159.005   4
   0   1   4 1859.06 172.025  22
   0   1   4 1886.57 154.217  14
   0  -1  -5 5341.23 291.657   4
   0  -1  -5 5530.68 314.508   3
   0  -1   5 4975.58 305.668  15
   0   1   5 5662.32 313.936   7
   0   1  -5 5235.98 322.283   5
   0   1  -5 5388.88 315.816   4
   0  -1  -5 4828.07 302.829  15
   0   1   5 5027.35 282.019  14
   0   1  -5 4916.94 327.789  15
   0  -1  -5 5239.69 244.151  20
   0   1   5 5202.87 308.264  22
   0  -1   5 5642.27 321.818   4
   0  -1   5 5412.73 291.177   7
   0  -1  -5 5535.94 295.953   5
   0  -1   5 5407.88 334.118  12
   0   1   5 5272.46 290.408   4
   0   1  -5 5692.92 302.791   3
   0   1   5 5377.91 185.658  10
   0  -1   5 5345.68 310.803   5
   0   1   5 5194.43 323.759  12
   0   1   6 8027.39 443.824  12
   0   1  -6 8348.01 400.702   7
   0   1  -6 8031.70 433.951   5
   0   1   6 7485.32 404.121  22
   0  -1  -6 8658.44 427.770   3
   0  -1   6 8569.70 452.437  12
   0  -1   6 8930.17 438.228   4
   0  -1   6 8897.36 428.266   5
   0   1   6 8730.21 463.917   9
   0   1   6 8231.05 242.323  10
   0  -1  -6 7948.06 325.199  20
   0   1   6 8369.26 403.120   4
   0   1  -6 8043.40 449.851  15
   0   1   6 7526.12 375.550  14
   0  -1  -6 8584.24 408.553   5
   0  -1   6 8742.70 409.612   7
   0  -1  -6 8331.70 403.338   4
   0   1  -6 8344.14 400.981   3
   0   1   6 8759.68 424.793   7
   0   1  -6 8088.01 427.498   4
   0  -1  -6 8613.23 440.282  15
   0   1   7 18695.7 667.955   7
   0  -1   7 17437.1 635.232   5
   0  -1   7 18089.3 717.503  12
   0   1  -7 17938.2 675.135   4
   0  -1  -7 18137.8 524.096  20
   0  -1  -7 18537.1 702.047  15
   0  -1  -7 18619.9 651.676   4
   0   1  -7 18095.1 641.034   7
   0   1  -7 17211.6 674.950   5
   0   1   7 18684.4 635.770  14
   0   1   7 17003.2 699.482   9
   0   1   7 17411.5 632.851   4
   0   1   7 18858.3 734.108  12
   0   1  -7 18952.2 650.892   3
   0  -1  -7 18397.4 647.813   5
   0   1   7 17369.1 660.536  22
   0  -1  -7 20088.7 701.249   3
   0   1  -7 19794.4 763.139  15
   0  -1   7 19389.2 696.884   4
   0  -1   7 17624.2 621.112   7
   0   1   8 207.597 95.6614  14
   0  -1  -8 443.345 133.637   3
   0  -1   8 218.711 104.167  12
   0   1  -8 214.879 101.015  15
   0   1   8 163.598 65.5829  18
   0  -1  -8 210.725 107.351  15
   0  -1  -8 209.453 93.0602   5
   0  -1  -8 180.923 37.6475  13
   0   1   8 268.748 113.687   6
   0   1  -8 104.043 83.2142   5
   0  -1   8 196.345 85.4754   5
   0   1  -8 151.596 83.2769   3
   0   1   8 274.596 109.824  12
   0  -1  -8 205.619 74.7364  20
   0  -1  -8 146.971 36.0133  21
   0   1   8 260.529 104.827   7
   0  -1   8 174.580 91.5910   7
   0   1  -8 183.171 94.7022   4
   0  -1   8 440.769 129.263   4
   0   1  -8 231.326 67.0881  20
   0   1   8 179.982 96.1615  22
   0  -1  -8 230.541 90.1535   4
   0   1   8 220.118 90.5833   4
   0   1   9 112.134 67.3574   9
   0  -1   9 24.8192 62.8334   5
   0   1   9 128.700 96.0554  12
   0  -1  -9 135.176 83.7948   5
   0   1  -9 273.727 109.412   4
   0  -1  -9 144.085 99.1094   3
   0   1  -9 363.011 120.023   3
   0  -1  -9 205.282 102.030   4
   0   1   9 218.243 101.668   4
   0   1   9 209.698 75.5879  18
   0  -1   9 35.4676 65.7717   7
   0  -1  -9 139.245 81.6423   7
   0  -1  -9 334.118 138.240  15
   0   1   9 130.742 97.9286  22
   0   1  -9 133.001 94.7612   5
   0  -1   9 12.3908 83.3323   9
   0   1  -9 138.488 56.3257  20
   0  -1  -9 153.586 75.9167  20
   0  -1   9 191.747 109.980  12
   0   1   9 218.872 126.668   6
   0   1  -9 136.504 83.9255   7
   0   1   9 163.257 103.029   7
   0  -1   9 151.857 94.3639   4
   0   1  -9 262.596 136.345  15
   0   1   9 212.297 104.908  14
   0  -1  10 608.704 192.523   6
   0  -1  10 814.717 119.455  18
   0  -1 -10 955.603 213.478  15
   0  -1 -10 679.593 168.460   7
   0   1 -10 759.106 204.268  15
   0  -1 -10 625.928 156.992   4
   0  -1  10 659.971 177.133   4
   0  -1 -10 558.964 170.432   3
   0  -1 -10 818.113 174.100   5
   0   1  10 565.636 157.338   4
   0  -1  10 690.438 171.864   7
   0   1 -10 752.645 175.876   3
   0  -1 -10 831.961 198.691  12
   0   1  10 818.362 185.755   7
   0  -1 -10 770.896 138.931  20
   0   1  10 1026.58 227.313  12
   0   1 -10 920.391 186.517   7
   0   1 -10 924.049 205.308  12
   0   1 -10 587.523 171.175  11
   0   1  10 665.143 182.858   6
   0  -1  10 834.349 202.518  22
   0  -1  10 494.434 165.839  12
   0   1  10 448.480 163.623   9
   0   1 -10 527.236 158.872   5
   0   1  10 675.784 181.155  22
   0  -1  10 649.627 198.265   9
   0   1  10 696.259 126.954  18
   0   1 -10 541.902 151.875   4
   0   1 -10 813.086 123.845  20
   0  -1 -11 5067.61 437.676   5
   0  -1 -11 5220.38 464.505   3
   0   1  11 5033.24 447.104   4
   0  -1 -11 4885.62 337.459  20
   0   1  11 5466.62 507.704   9
   0  -1  11 4976.08 285.523  18
   0   1  11 5099.02 493.904   6
   0  -1  11 5099.51 463.034   4
   0   1  11 5328.00 482.289  22
   0   1  11 5061.21 494.861  12
   0   1 -11 4850.90 438.521   3
   0  -1  11 4826.79 483.748  12
   0  -1  11 5521.63 486.764  22
   0  -1 -11 5782.98 524.485  15
   0   1  11 5363.30 463.967   7
   0  -1 -11 4859.68 446.716   7
   0   1 -11 5542.42 327.816  20
   0   1 -11 4801.23 432.136   7
   0  -1  11 4786.78 480.711   9
   0   1 -11 5163.93 467.170   5
   0  -1 -11 4879.17 434.044   4
   0  -1  11 5173.89 447.923  14
   0  -1  11 5042.67 497.978   6
   0   1  11 4737.40 320.076  18
   0   1 -11 7191.65 603.296  15
   0   1 -11 5165.45 468.023   4
   0  -1  12 531.886 185.891  14
   0  -1 -12 385.300 142.349   5
   0   1  12 570.623 127.902  18
   0  -1 -12 1074.26 257.235  15
   0   1  12 785.205 206.428   9
   0  -1  12 743.454 211.804   4
   0   1  12 703.783 228.679   6
   0  -1  12 354.314 170.647   6
   0  -1 -12 304.974 136.526   4
   0   1  12 537.766 189.325  22
   0   1 -12 342.570 139.068   5
   0  -1  12 806.307 224.288  12
   0  -1 -12 435.031 162.814   3
   0  -1  12 438.296 99.0536  18
   0  -1  12 389.032 164.380  22
   0   1  12 905.443 244.292  12
   0   1 -12 595.403 182.224   3
   0   1  12 467.019 141.374  14
   0  -1 -12 356.619 104.915  20
   0   1  12 628.709 190.320   7
   0   1 -12 667.969 126.276  20
   0   1 -12 323.192 179.191  15
   0   1 -13 220.222 146.846   5
   0  -1  13 393.703 167.754  14
   0   1  13-6.71672 120.008   6
   0   1  13 128.738 77.3641  18
   0  -1  13 177.293 133.339  12
   0  -1 -13 523.428 217.214  15
   0   1  13 203.934 114.404  14
   0   1 -13 439.948 184.482  15
   0  -1  13 16.0239 130.356   6
   0  -1 -13 202.610 92.2942  20
   0  -1 -13 21.8512 106.965   5
   0  -1 -13 58.5804 154.157   3
   0   1 -13 98.4471 64.9256  20
   0   1  13 230.312 155.748  22
   0   1  13 40.5293 147.154  12
   0  -1  13 242.551 143.579  22
   0   1 -13 189.054 111.256   3
   0  -1  13 147.409 55.9311  18
   0   1 -14 95.5350 149.137  15
   0   1  14 134.072 76.4569  18
   0   1  14 278.745 147.207   6
   0  -1  14 536.604 227.322   6
   0  -1 -14 263.504 173.911  15
   0   1 -14 183.282 124.728   5
   0   1  14 280.670 134.999  14
   0   1  14 586.999 226.495  12
   0  -1  14 404.678 187.137  12
   0  -1  14 221.392 70.4434  18
   0  -1 -14 269.544 184.138   3
   0  -1  14 191.586 120.640  14
   0  -1  14 220.988 157.181  22
   0  -1 -14 450.239 182.865   5
   0   1  14 376.920 198.218  22
   0   1 -14 395.979 190.589   3
   0   1  15 1271.74 301.099  22
   0  -1  15 583.130 240.757  12
   0  -1 -15 839.213 230.553   5
   0  -1  15 613.660 235.892  22
   0   1  15 948.873 295.365  12
   0  -1 -15 978.613 273.920  15
   0   1 -15 750.760 230.860   5
   0   1  15 937.364 287.291   6
   0   1 -15 1125.66 281.826   3
   0  -1 -15 842.277 248.371   3
   0  -1  15 996.318 284.689   6
   0   1 -15 962.483 322.985  15
   0   1  16 364.529 222.895  22
   0   1 -16 510.159 236.246  15
   0  -1 -16 264.098 201.129  15
   0  -1  16 227.652 194.888  12
   0   1 -16 179.086 168.182   3
   0   1  16 619.868 270.330  12
   0  -1 -16 389.234 172.343   3
   0   1 -16 957.821 265.124   5
   0   1  16 444.555 191.601   6
   0  -1  16 212.683 213.307   6
   0  -1  16 352.063 185.369  22
   0  -1 -17 98.1598 181.220   3
   0  -1  17 188.404 214.602  22
   0  -1  17 440.389 233.105  12
   0   1  17 309.269 211.267   6
   0   1 -17-64.5097 192.104  15
   0   1 -17 123.923 137.477   3
   0   1  17 56.0535 140.868  12
   0  -1 -17-40.1915 172.263  15
   0   1  17 134.695 172.522  22
   0  -1  17 105.883 181.510   6
   0   1 -18-8.00369 133.983   3
   0  -1 -18 349.390 177.292   3
   0  -2  -2 1545.89 84.8698   4
   0  -2  -2 1671.34 117.441   9
   0   2  -2 1729.42 146.188  15
   0   2  -2 1685.89 146.532   5
   0  -2   2 1681.32 91.0930   3
   0  -2  -2 1521.59 101.984  14
   0   2  -2 1787.40 105.103  13
   0   2   2 1698.87 122.561   7
   0  -2   2 1756.57 117.167  12
   0  -2   2 1548.47 121.194   4
   0  -2  -2 1761.30 119.784  20
   0  -2   3 6718.84 277.018  12
   0  -2  -3 5710.27 260.975   9
   0   2   3 5651.05 262.936  22
   0   2  -3 5782.80 303.597  15
   0  -2  -3 6641.41 210.989  10
   0  -2   3 5667.82 198.713  21
   0  -2  -3 6199.91 241.174  20
   0  -2  -3 5970.69 216.505   4
   0  -2  -3 5974.75 230.884  14
   0   2  -3 5403.25 296.785   5
   0   2  -3 6210.93 220.519   3
   0  -2   3 5953.64 184.136  13
   0  -2   3 6297.00 220.074   3
   0  -2   3 6158.86 282.958   4
   0   2   3 6167.04 268.989   7
   0   2  -3 5759.72 183.163  13
   0   2   3 5658.23 264.861  12
   0   2   3 6635.69 212.043  10
   0   2   3 6054.84 217.256   4
   0  -2   3 6179.66 224.421   7
   0   2  -4 705.630 130.304  15
   0  -2   4 611.966 62.8545  13
   0   2  -4 688.725 125.963   5
   0   2   4 739.143 99.5046   4
   0  -2  -4 611.111 110.514   3
   0   2   4 817.405 106.535  14
   0   2   4 889.942 130.151  12
   0   2   4 888.080 86.2207  10
   0  -2   4 903.510 130.359   4
   0  -2  -4 764.963 79.3738  10
   0  -2   4 526.070 100.549  12
   0  -2  -4 756.618 95.9723   5
   0  -2  -4 886.079 103.408   4
   0  -2   4 843.885 105.355   7
   0  -2   4 818.583 98.7200   3
   0   2  -4 692.007 68.6356  13
   0   2  -4 772.883 99.1662   3
   0   2  -4 712.002 73.8567  21
   0   2   4 898.642 126.919   7
   0   2   4 781.937 118.029  22
   0  -2  -4 716.003 95.7951  20
   0  -2   4 612.346 70.2224  21
   0  -2  -5 24292.1 560.092  20
   0  -2  -5 24687.9 603.264   4
   0  -2   5 25397.4 588.884   3
   0  -2   5 25683.3 716.987  15
   0   2   5 24489.5 453.989  10
   0   2  -5 24322.9 725.203   5
   0   2   5 23758.5 588.604  14
   0   2  -5 24916.6 602.986   7
   0  -2   5 24767.3 598.645   7
   0   2   5 23814.4 591.288   4
   0  -2  -5 23290.6 439.083  10
   0   2   5 24990.0 672.308   7
   0   2   5 24396.2 684.294   9
   0  -2   5 24477.4 690.479  12
   0  -2  -5 25509.8 595.090   5
   0   2  -5 23833.0 746.423  15
   0   2   5 25791.2 726.251  12
   0  -2   5 24109.5 702.429   5
   0   2   5 24131.3 660.388  22
   0  -2   5 24802.6 696.917   4
   0   2  -5 22967.0 375.618  13
   0   2  -5 22783.8 395.794  21
   0  -2  -5 26247.6 701.035   3
   0   2  -5 25255.6 608.086   3
   0   2  -6 6886.11 356.455   7
   0  -2  -6 6846.99 323.009  20
   0   2  -6 6939.22 402.671   4
   0  -2   6 6484.25 389.390   5
   0  -2  -6 7149.49 403.647  15
   0   2   6 7325.00 365.912   4
   0   2  -6 7750.36 462.572  15
   0   2   6 6747.10 403.318   9
   0   2   6 7105.21 355.863  14
   0  -2  -6 7289.70 363.191   4
   0   2  -6 6656.87 419.898   5
   0  -2   6 6811.72 409.386   4
   0   2  -6 7439.12 371.811   3
   0  -2   6 7232.18 362.609   7
   0  -2  -6 7851.00 421.914   3
   0   2   6 6459.48 381.923  22
   0  -2   6 7305.01 419.114  12
   0   2   6 7952.22 443.368  12
   0  -2  -6 6655.65 348.127   5
   0   2   6 6995.12 389.851   7
   0  -2   6 6890.15 406.762  15
   0   2  -6 6134.97 196.290  13
   0  -2  -7 16870.5 602.745   4
   0  -2   7 16063.4 660.575   4
   0   2  -7 17190.4 681.477   4
   0  -2   7 16055.6 662.195  15
   0   2   7 16514.1 530.988  18
   0   2   7 17550.4 714.227  12
   0   2  -7 16494.8 597.578   7
   0   2   7 15920.4 576.309  14
   0  -2   7 17323.1 692.489  12
   0  -2   7 16802.6 598.532   7
   0   2   7 16544.7 665.660   6
   0  -2  -7 16894.5 662.760   3
   0   2  -7 16381.7 688.663   5
   0   2  -7 18820.3 769.095  15
   0   2   7 16043.9 674.023   9
   0   2   7 16795.3 648.791   7
   0   2   7 17481.5 606.005   4
   0  -2   7 17152.7 664.217   5
   0  -2  -7 17293.3 673.595  15
   0   2  -7 17571.2 612.841   3
   0  -2  -7 17025.4 603.802   5
   0   2   7 17557.9 667.202  22
   0  -2  -7 16773.3 533.647  20
   0  -2   8 4269.67 354.680   5
   0  -2  -8 4586.11 375.777  15
   0  -2   8 4216.20 326.323   7
   0   2   8 4995.90 391.675  22
   0  -2   8 4095.53 359.232   4
   0   2   8 4070.86 321.571   4
   0   2   8 4197.22 364.284   6
   0   2  -8 4313.11 407.729  15
   0  -2   8 3980.94 364.828  12
   0   2   8 4763.39 401.966  12
   0   2   8 4195.88 346.978   7
   0  -2  -8 4479.78 293.946  20
   0   2   8 4248.11 326.375  14
   0  -2  -8 4442.68 367.853   3
   0   2   8 4711.90 304.512  18
   0   2  -8 4355.84 380.572   5
   0  -2  -8 4665.63 341.470   5
   0  -2  -8 4172.49 326.688   4
   0   2  -8 4865.35 354.238   3
   0   2  -8 4635.25 382.326   4
   0  -2  -9-8.48777 90.1669   3
   0  -2   9-29.1911 77.0037  12
   0   2  -9-0.97653 83.0219  15
   0  -2  -9-5.32931 60.0709   4
   0   2  -9 85.8346 86.0299   4
   0  -2   9-5.08959 63.9095   7
   0   2  -9-11.3344 61.8254   7
   0  -2   9 18.3229 62.6338   5
   0   2   9-3.61356 84.1832  12
   0  -2  -9 17.0447 90.3677  15
   0   2  -9 42.8795 79.0398   5
   0  -2   9-77.2182 105.604   4
   0  -2  -9 25.1987 54.7546  20
   0  -2  -9 67.3413 32.4959  13
   0   2   9-91.1712 92.0543  22
   0  -2  -9-12.0821 67.2280   5
   0   2  -9 32.0624 69.2622   3
   0   2   9-22.9286 71.2144   4
   0   2   9 36.3898 59.5532  14
   0   2  -9 25.2855 76.9063  12
   0   2   9 74.9394 55.5022  18
   0  -2  -9-91.9425 83.7975   7
   0   2   9 76.7602 81.0069   7
   0   2   9 81.9383 95.5324   9
   0   2   9-64.2348 96.2285   6
   0   2  10 135.754 67.9843  14
   0   2 -10 231.977 122.598  11
   0   2 -10 212.797 110.109   3
   0   2 -10 220.113 109.821   4
   0  -2 -10 262.500 104.515   5
   0   2  10 145.180 119.067  12
   0  -2 -10 331.033 126.122   7
   0  -2  10 325.817 144.815  12
   0   2  10 236.535 119.052   9
   0  -2  10 207.786 109.480   4
   0   2  10 157.717 72.1153  18
   0  -2  10 277.517 69.3522  18
   0  -2 -10 217.532 118.216  15
   0   2 -10 198.082 121.388   5
   0  -2 -10 205.783 119.839   3
   0   2  10 138.660 88.8528   7
   0   2 -10 336.133 153.148  15
   0  -2 -10 212.151 88.3796  20
   0  -2 -10 173.817 34.6391  13
   0  -2 -10 122.503 31.8831  13
   0  -2 -10 382.455 131.124   4
   0   2  10 295.669 141.633  22
   0   2 -10 210.495 83.6665   7
   0  -2 -10 396.449 147.615  12
   0   2  10 335.127 128.297   4
   0   2  10 106.488 106.428   6
   0   2 -10 256.122 74.2917  20
   0   2 -10 146.763 85.4550  12
   0  -2 -11 32.2945 87.5820   4
   0   2 -11-41.9720 124.979  15
   0  -2  11-10.5029 34.7202  18
   0  -2 -11-61.1090 105.916   3
   0   2 -11-54.1583 100.243   7
   0  -2 -11-189.264 111.405   7
   0   2 -11 106.987 104.684   5
   0   2  11 17.1059 64.8526  18
   0  -2 -11-29.2101 81.9029   5
   0   2  11 64.3939 102.971   7
   0   2 -11 193.194 118.238   4
   0   2 -11-68.3384 135.371   3
   0  -2  11 40.4955 90.8119   9
   0  -2  11-12.7709 94.5388  22
   0   2  11-156.595 106.525   9
   0   2  11 74.6157 116.444  12
   0  -2  11 199.015 129.364  12
   0   2 -11 40.4635 55.3623  20
   0  -2 -11-79.6294 87.8902  20
   0  -2 -11 183.021 139.280  15
   0  -2  11 48.2402 106.381   6
   0   2  11 34.1635 102.480   6
   0  -2  11-10.1552 91.9036   4
   0   2  11 42.8739 107.248  22
   0  -2  11 54.5058 74.6211  14
   0  -2 -12 362.645 138.966   4
   0   2 -12 447.819 157.251   3
   0  -2  12 349.960 74.6596  18
   0   2  12 440.893 166.975   9
   0  -2 -12 569.849 198.643   3
   0   2 -12 374.682 171.641  15
   0   2 -12 440.817 97.9323  20
   0  -2  12 667.339 192.668   4
   0   2  12 434.709 184.448  12
   0   2  12 330.895 159.603  22
   0   2 -12 499.127 173.671   5
   0  -2 -12 508.747 151.155   5
   0   2 -12 477.414 148.705   7
   0  -2  12 337.858 167.492   6
   0  -2  12 352.267 162.405  22
   0   2  12 283.962 140.487   6
   0   2  12 509.733 123.621  18
   0  -2 -12 425.576 180.820  15
   0  -2  12 485.709 151.228   5
   0  -2  12 289.373 155.175  12
   0  -2  12 697.516 182.616  14
   0  -2 -12 520.597 128.660  20
   0   2  12 399.977 138.353  14
   0   2  12 344.655 150.670   7
   0  -2  13 92.2206 131.152   4
   0   2  13 6.30613 106.516  12
   0  -2  13-42.9109 129.388  12
   0  -2  13 18.5172 35.3822  18
   0   2 -13-24.3828 114.040   5
   0   2 -13 170.679 176.584  15
   0   2 -13 2.22114 64.3188  20
   0   2  13 85.0513 137.663  22
   0  -2  13 184.599 144.295   6
   0  -2 -13 83.2795 91.9307   5
   0  -2  13 63.5964 107.566  14
   0   2  13-5.31348 123.074   7
   0   2  13 167.518 140.072   6
   0  -2 -13-14.0528 61.9937  20
   0  -2 -13-50.1238 155.058   3
   0  -2  13-12.8517 117.756  22
   0  -2 -13 292.626 173.769  15
   0   2 -13 132.290 109.817   3
   0   2  13 67.3991 73.7176  18
   0   2  13 52.9293 78.6693  14
   0  -2 -14 223.914 175.774  15
   0  -2 -14 59.8524 93.1033   5
   0  -2  14-140.885 140.448   6
   0  -2  14 22.2233 39.4869  18
   0   2  14-80.3095 87.4052  14
   0  -2 -14 114.149 153.899   3
   0   2 -14-82.7115 111.017   5
   0  -2  14-86.2270 174.636  12
   0   2  14 74.8193 130.624  12
   0   2 -14-5.55154 129.147   3
   0   2 -14 168.380 127.806  15
   0  -2  14-77.1303 143.484  22
   0  -2  14-174.989 116.252  14
   0   2  14 81.3622 122.356   6
   0   2  14-6.25210 132.496  22
   0  -2  15 1099.76 283.239  22
   0  -2  15 1275.11 313.317  12
   0  -2  15 1149.23 305.164   6
   0   2  15 981.616 277.441  12
   0   2  15 1825.32 351.415  22
   0  -2 -15 1352.57 310.590   3
   0   2 -15 1628.38 329.912   5
   0  -2 -15 1384.90 283.434   5
   0  -2 -15 2030.17 387.602  15
   0   2 -15 1577.47 359.059  15
   0   2  15 1552.31 339.453   6
   0   2 -15 1091.91 280.500   3
   0  -2 -16-166.426 191.054  15
   0   2 -16 160.334 154.450   3
   0   2  16 28.7254 158.264   6
   0   2 -16-125.428 200.760  15
   0  -2  16-75.9719 171.843   6
   0   2  16-122.614 182.208  12
   0  -2  16-11.8892 177.432  12
   0   2 -16-2.39753 123.597   5
   0   2  16-196.236 191.037  22
   0  -2 -16 57.9842 173.349   3
   0  -2  16 96.9471 159.257  22
   0   2 -17 381.176 225.612   3
   0   2  17-59.1698 159.739  22
   0  -2  17 245.327 190.810  22
   0  -2 -17-146.609 184.092   3
   0   2 -17 63.2993 175.339  15
   0  -2  17 52.2432 163.881   6
   0  -2 -17 471.004 250.497  15
   0   2  17 171.305 198.496   6
   0  -2  17 166.336 190.515  12
   0  -2 -18 85.7403 135.168   3
   0   2 -18 357.829 191.684   3
   0  -3   0 180.076 31.9738   4
   0   3  -1 31349.6 577.842  15
   0   3  -1 29384.2 515.211  13
   0  -3   1 29400.4 460.102   4
   0  -3  -1 28118.2 465.827  19
   0  -3   1 28911.4 351.355  11
   0  -3  -1 28246.5 436.142  14
   0  -3  -1 28217.0 404.659   9
   0  -3  -1 28878.4 469.036  17
   0  -3  -1 29310.0 502.508  20
   0  -3  -1 28825.9 508.885  18
   0   3   2 7018.99 246.448  12
   0  -3  -2 6869.16 264.165  20
   0  -3   2 7129.24 228.512  12
   0  -3  -2 6934.54 238.176   9
   0   3  -2 6798.20 178.127   3
   0  -3   2 7556.87 195.447  18
   0   3   2 7110.25 259.133   7
   0  -3  -2 6398.52 218.055  14
   0  -3   2 6960.87 276.638   4
   0   3  -2 7054.80 337.115   5
   0  -3  -2 7438.54 247.101  10
   0   3   2 6799.47 252.299  22
   0   3   2 7138.82 200.677   6
   0   3  -2 6597.43 313.495  15
   0   3  -2 7440.26 256.847  13
   0  -3   2 7173.74 184.539   3
   0   3   3 6881.07 294.898  22
   0  -3   3 6050.01 226.062  13
   0   3  -3 5903.23 335.277   5
   0   3   3 6796.32 260.394   6
   0   3  -3 5843.56 325.775  15
   0   3   3 6624.23 293.843  12
   0  -3   3 6609.07 277.437  12
   0  -3  -3 6202.27 273.288   9
   0  -3  -3 6240.93 204.967   4
   0   3  -3 5877.31 226.566  13
   0  -3  -3 6692.30 246.161  10
   0   3   3 6814.70 299.144   7
   0  -3   3 6160.49 247.009  21
   0  -3   3 6099.35 307.591   4
   0   3  -3 6424.07 217.717   3
   0   3   3 6469.94 244.213  10
   0   3   3 6497.96 246.299  14
   0  -3  -3 6346.50 276.256  20
   0  -3  -3 6541.39 254.088  14
   0  -3   3 6524.02 216.634   3
   0  -3   4 9544.72 382.158  12
   0   3   4 9796.78 406.425  12
   0   3  -4 10083.4 326.730   7
   0   3  -4 9548.86 286.756  13
   0   3   4 9682.09 310.406  10
   0  -3  -4 9461.42 357.236  20
   0  -3   4 9960.61 315.602   3
   0   3   4 9355.34 302.151   4
   0   3   4 9517.34 385.606  22
   0  -3   4 9485.59 279.037  13
   0  -3   4 9830.72 411.806   4
   0   3  -4 9852.11 453.720  15
   0   3  -4 9582.34 315.357   3
   0   3   4 10009.9 376.775  18
   0  -3  -4 10281.7 311.570  10
   0   3   4 9875.41 365.052   6
   0   3  -4 9502.59 450.029   5
   0  -3  -4 9746.92 385.607   9
   0   3   4 9722.04 392.469   7
   0   3   4 9315.08 369.276   9
   0   3   4 9799.40 336.018  14
   0  -3   4 8796.43 292.504  21
   0  -3  -4 9426.47 335.923  14
   0  -3  -4 9561.87 308.566   4
   0   3   5 182.680 71.8823   6
   0  -3   5 256.889 88.9664  12
   0  -3   5 243.812 57.8716  21
   0  -3   5 265.356 73.7803   7
   0   3   5 257.455 70.2296   4
   0  -3   5 399.856 80.6658   3
   0  -3  -5 350.331 84.3326  20
   0   3  -5 328.368 110.027  15
   0   3  -5 404.226 116.950   5
   0   3  -5 312.902 59.1445  13
   0   3   5 308.640 92.8672  12
   0  -3  -5 287.353 60.7905  10
   0  -3  -5 332.401 99.6223   3
   0   3   5 264.348 77.1458  18
   0   3   5 225.683 70.1641  14
   0  -3  -5 315.692 77.2895   4
   0   3  -5 404.445 88.2130   3
   0  -3   5 260.685 91.6537   4
   0  -3   5 278.931 111.228  15
   0  -3   5 384.922 61.4952  13
   0   3  -5 306.142 77.0762   7
   0  -3  -5 230.124 64.2987   5
   0   3   5 310.597 96.9496   7
   0   3   5 342.571 99.8281  22
   0   3   5 245.365 83.9871   9
   0  -3   5 345.450 103.041   5
   0   3   6 14543.0 570.913  22
   0   3   6 12720.1 466.949  14
   0  -3  -6 14531.5 485.430   5
   0  -3  -6 13596.5 387.659  10
   0   3   6 14037.2 499.364  18
   0   3   6 15203.0 609.266  12
   0   3   6 14739.1 572.718   9
   0   3   6 15196.5 571.622   6
   0   3   6 14607.4 489.767   4
   0   3  -6 15170.4 505.632   3
   0  -3   6 14695.4 498.948   7
   0  -3  -6 15009.9 499.319   4
   0   3  -6 14129.9 646.964  15
   0   3   6 14599.3 572.357   7
   0   3  -6 14418.7 640.650   5
   0  -3   6 14196.2 577.280  12
   0  -3   6 14765.0 605.001   4
   0   3  -6 13910.6 494.204   7
   0  -3   6 13018.0 567.090  15
   0  -3   6 14358.5 608.412   5
   0  -3  -6 14134.3 490.290  20
   0   3  -6 13624.9 338.374  13
   0  -3   6 15469.4 495.385   3
   0  -3  -6 14974.1 596.683   3
   0   3   7 3206.64 298.276   9
   0   3  -7 2594.83 147.013  13
   0  -3   7 3262.19 306.664   5
   0   3  -7 3277.98 312.644   4
   0  -3  -7 2915.23 245.245   4
   0   3   7 3087.50 251.494  18
   0  -3   7 3449.14 317.610  12
   0  -3  -7 2761.84 237.323  20
   0   3   7 3300.54 313.474  12
   0   3   7 3666.27 314.078   7
   0   3  -7 3270.97 265.267   7
   0  -3  -7 3087.10 251.195   5
   0   3   7 3052.01 288.151   6
   0  -3   7 2838.35 246.748   7
   0  -3   7 3238.36 308.089  15
   0  -3   7 3174.78 307.911   4
   0   3   7 2613.51 268.008  22
   0   3  -7 3172.64 335.213  15
   0   3   7 2928.42 247.010   4
   0   3   7 3015.80 253.429  14
   0   3  -7 3335.74 330.668   5
   0   3  -7 2965.66 254.707   3
   0  -3  -7 3164.40 302.818   3
   0  -3  -8 358.085 108.805   5
   0   3   8 432.556 109.709  18
   0   3  -8 293.963 128.795  15
   0   3  -8 575.717 145.686   4
   0  -3  -8 665.275 122.926  20
   0  -3   8 568.612 163.545   4
   0   3   8 556.940 127.986  14
   0   3  -8 814.835 154.312   3
   0  -3  -8 444.482 137.511  15
   0   3   8 708.801 166.309  12
   0   3   8 464.191 117.063   4
   0  -3   8 455.584 132.197   5
   0  -3  -8 394.219 74.4109  13
   0   3  -8 549.851 152.890   5
   0  -3  -8 409.283 113.763   4
   0  -3  -8 411.465 130.699   3
   0   3   8 586.953 152.453   6
   0  -3   8 750.829 168.526  12
   0   3   8 678.510 158.206  22
   0   3   8 578.474 147.089   7
   0   3  -8 637.046 152.686  12
   0   3  -9 6001.27 469.400  12
   0   3  -9 7261.48 564.334  15
   0   3   9 6453.90 474.481  22
   0   3   9 5922.52 374.354  18
   0  -3  -9 6116.37 383.001  20
   0   3   9 6610.04 423.558  14
   0   3   9 6678.80 478.005   6
   0   3   9 6573.95 425.481   4
   0  -3  -9 6203.67 463.032   7
   0  -3   9 6268.74 485.826  12
   0  -3  -9 5931.71 264.560  13
   0   3  -9 6485.05 487.773  11
   0   3  -9 6851.40 499.857   4
   0  -3  -9 6892.39 429.396   5
   0  -3  -9 6824.03 512.236  12
   0  -3  -9 6115.11 416.378   4
   0  -3  -9 7558.42 516.956  15
   0   3  -9 5932.33 413.659   3
   0  -3  -9 6830.83 490.909   3
   0  -3   9 6904.97 505.225   4
   0   3   9 6590.92 469.179   7
   0   3   9 6612.06 507.648  12
   0   3  -9 5782.47 481.665   5
   0   3  10 367.477 135.370   9
   0   3 -10 262.897 114.254   7
   0  -3 -10 440.646 150.957   7
   0  -3 -10 441.989 137.853   4
   0   3 -10 388.952 142.027  12
   0   3 -10 232.573 119.703  11
   0   3 -10 241.528 115.225   3
   0   3  10 355.818 138.699   7
   0  -3 -10 158.284 45.9866  13
   0  -3 -10 208.373 91.9090   5
   0  -3 -10 144.568 74.7346  20
   0   3 -10 334.767 81.2832  20
   0  -3 -10 332.758 142.949   3
   0   3  10 247.490 92.7514  14
   0   3 -10 276.949 131.986   5
   0   3 -10 217.778 117.046   4
   0  -3  10 398.426 157.533  12
   0   3  10 505.881 129.097  18
   0  -3  10 405.088 164.065   4
   0  -3 -10 352.007 134.791  12
   0  -3 -10 306.481 148.284  15
   0   3  10 142.541 108.209   6
   0   3  10 548.627 170.670  22
   0   3  10 96.8157 107.108  12
   0   3 -10 366.028 172.686  15
   0  -3 -11 21.7913 16.7917  21
   0   3  11-17.1572 135.856  12
   0  -3  11-1.94679 70.9399   5
   0  -3 -11-17.8946 75.7007   4
   0  -3 -11 10.7274 17.7664  13
   0  -3  11 8.32423 109.141   6
   0  -3 -11-2.81766 89.1113   5
   0  -3 -11 99.0639 117.918   3
   0   3  11-27.2862 58.0992  18
   0   3 -11 8.74829 109.314   4
   0  -3  11 23.3623 35.7502  18
   0  -3 -11-252.056 103.795  20
   0  -3  11 17.3370 111.375   4
   0   3 -11 14.7568 98.2315  15
   0   3  11 51.2240 89.5423   9
   0  -3 -11-11.2021 18.5987  13
   0   3 -11-240.696 114.978   7
   0   3  11-87.5582 100.487   7
   0   3  11 61.0211 89.3869  22
   0   3 -11 8.92355 42.5049  20
   0  -3  11-20.6884 114.784  12
   0   3  11-44.4350 143.054   6
   0   3 -11 36.5361 101.893   5
   0  -3 -11-207.326 135.544  15
   0   3 -11-29.5810 94.7244   3
   0   3 -12 843.247 227.593   5
   0  -3  12 677.293 205.801   6
   0   3 -12 932.814 251.292  15
   0  -3  12 710.114 214.704  12
   0  -3 -12 803.665 185.416   4
   0  -3  12 940.898 235.728   4
   0   3  12 839.640 216.798  22
   0   3  12 975.092 236.011   9
   0   3 -12 696.577 119.469  20
   0   3 -12 763.817 183.284   7
   0   3  12 816.487 215.369   6
   0   3  12 828.318 212.791   7
   0   3  12 704.697 171.805  14
   0  -3 -12 487.445 185.035  15
   0  -3 -12 815.285 216.690   3
   0  -3  12 655.846 88.5516  18
   0  -3 -12 671.324 170.885   5
   0   3 -12 776.026 193.851   3
   0  -3  12 647.609 199.864  22
   0  -3  12 621.819 173.885   5
   0   3  12 561.140 186.974  12
   0  -3 -12 661.181 148.482  20
   0   3  13-35.0256 124.023   7
   0  -3 -13 96.8112 112.679   5
   0  -3  13 140.159 148.440   4
   0   3 -13 58.3471 91.1156   3
   0  -3 -13 14.6936 95.1977   4
   0  -3  13 6.40688 27.0556  18
   0  -3  13 32.2707 121.003  22
   0   3 -13 64.8634 59.4599  20
   0   3  13 27.3553 92.4011  22
   0  -3 -13-58.6696 115.621  15
   0  -3  13 111.454 124.507   6
   0  -3 -13 190.458 147.331   3
   0   3 -13 86.0432 107.364   5
   0   3  13 221.302 156.417   6
   0   3  13-87.5897 105.438  14
   0  -3  13-231.307 130.180  14
   0  -3  13-88.2123 95.8214   5
   0   3  13-71.0292 162.939  12
   0  -3 -13-105.108 83.7469  20
   0  -3  13 35.8598 112.478  12
   0   3 -13 262.885 231.992  15
   0   3  14-31.4302 129.322   6
   0  -3 -14 201.579 154.716   3
   0   3 -14 78.0306 145.905  15
   0  -3 -14 116.647 128.005  15
   0   3  14 88.9890 110.593  14
   0   3 -14 43.5162 118.090   3
   0  -3  14 84.0102 151.975   6
   0  -3 -14 9.62477 83.3619   5
   0  -3  14-86.6539 146.695  12
   0  -3  14 121.251 179.351  22
   0  -3 -14 101.089 96.1883  20
   0   3  14 349.892 173.729  22
   0   3  14 178.808 183.432  12
   0   3 -14 288.634 165.556   5
   0  -3  15-112.675 158.677  12
   0   3  15 87.1580 156.064  12
   0  -3  15 5.93145 122.044  22
   0   3  15-109.751 144.856   6
   0  -3 -15-33.3281 130.682  15
   0  -3 -15-87.9568 148.642   3
   0   3 -15-24.3605 129.001   5
   0   3 -15-39.2289 176.603  15
   0   3  15-267.178 182.476  22
   0  -3  15-87.4129 157.472   6
   0   3 -15-202.760 154.080   3
   0  -3 -15 111.741 133.319   5
   0  -3 -16 376.160 195.491  15
   0   3 -16 402.045 199.584   5
   0   3  16 638.932 246.133   6
   0  -3  16 584.565 228.052  22
   0  -3 -16 892.363 281.398   3
   0   3  16 599.634 236.348  22
   0  -3  16 854.284 291.232  12
   0   3 -16 694.354 223.125   3
   0  -3  16 785.034 268.700   6
   0   3 -16 763.809 286.628  15
   0   3  16 755.682 276.828  12
   0  -3  17 161.080 176.396  22
   0  -3  17 199.051 154.247   6
   0   3  17 388.563 194.398   6
   0  -3  17 189.542 206.311  12
   0  -3 -17 354.895 199.002   3
   0   3 -17 297.148 174.997  15
   0  -3 -17 481.104 232.246  15
   0   3 -17-23.0307 120.174   3
   0   3 -18-24.4128 180.696  15
   0  -3 -18 50.1441 177.267   3
   0  -4   0 45296.2 477.719   4
   0   4   0 44598.6 742.437  15
   0  -4   0 43995.1 660.888  20
   0  -4   0 44759.7 430.986   7
   0  -4   0 45961.4 609.168  19
   0  -4   0 45085.4 676.915  18
   0  -4   0 43875.3 645.981  17
   0  -4   0 44667.7 643.929  14
   0   4   0 43829.5 756.669   5
   0   4  -1 13823.9 385.787   8
   0   4  -1 14150.1 381.616  16
   0  -4  -1 13463.9 388.665  20
   0  -4   1 15161.9 361.284  18
   0  -4   1 13818.7 257.629  11
   0  -4  -1 13936.3 348.485  14
   0  -4  -1 14887.9 381.591  10
   0  -4  -1 14229.0 257.020  12
   0  -4  -1 13945.4 371.343   1
   0   4  -1 14504.6 475.840   5
   0  -4  -1 13432.1 398.693  18
   0   4   1 13782.2 341.814  22
   0   4   1 14095.3 349.915   8
   0  -4   1 14087.4 346.364   4
   0   4   1 14706.7 322.055   7
   0  -4  -1 13191.8 369.383  17
   0   4  -1 13203.2 399.398  13
   0  -4  -1 14853.3 377.432   2
   0  -4  -1 13597.4 367.341  19
   0   4   1 14017.7 400.824  16
   0  -4  -1 14248.5 322.482   9
   0   4  -1 13713.9 443.366  15
   0  -4  -2 72835.2 946.226  20
   0   4   2 71087.8 958.750  16
   0  -4  -2 71967.7 791.904  12
   0  -4   2 73148.8 710.662  12
   0  -4   2 70617.0 603.001   3
   0  -4  -2 72061.4 788.499   9
   0  -4  -2 74521.1 864.879   2
   0   4  -2 72362.0 928.210  13
   0  -4  -2 76136.0 888.081  10
   0  -4  -2 68408.0 785.448  14
   0  -4   2 76274.8 749.897  18
   0   4   2 72519.6 795.454  12
   0  -4   2 69979.8 738.219  11
   0   4   2 73258.7 859.432   7
   0   4  -2 70896.0 1151.66   5
   0  -4   2 70994.2 912.424   4
   0   4   2 70759.8 853.399  22
   0  -4  -2 72616.4 872.822   8
   0   4  -2 72763.4 1077.60  15
   0  -4   3 178.895 44.2059  18
   0   4  -3 138.002 38.4666   7
   0  -4  -3 199.227 39.9543   4
   0  -4  -3 141.664 57.9887  10
   0   4   3 151.301 59.3657   2
   0   4  -3 237.344 66.4300  13
   0   4   3 121.543 53.1750   9
   0   4   3 105.929 56.5602  12
   0   4  -3 96.7808 79.0209  15
   0  -4   3 176.033 60.4592  13
   0   4   3 151.146 75.1670   7
   0  -4   3 95.6273 55.4216  12
   0   4  -3 39.7202 70.2668   5
   0   4  -3 128.471 42.7336   3
   0  -4  -3 148.066 56.7207   9
   0  -4  -3 60.6546 49.2370  14
   0  -4   3 217.117 74.0877   4
   0  -4  -3 144.114 62.5261  20
   0   4   3 53.5056 42.8999  14
   0  -4   3 150.921 44.5682   3
   0  -4  -3 132.178 55.1654  12
   0   4   3 55.9956 58.4103  22
   0   4   3 162.618 50.7775   6
   0  -4   3 167.725 64.9545  21
   0  -4   4 19080.9 458.832  13
   0   4   4 20769.2 542.467   9
   0   4   4 20288.1 492.681  14
   0  -4  -4 19930.9 573.328  12
   0   4   4 21201.8 512.195   2
   0   4   4 21668.8 610.770   7
   0   4  -4 20368.7 440.942   3
   0   4  -4 19567.1 666.260  15
   0  -4   4 20633.9 620.475   4
   0  -4  -4 20931.7 570.125  20
   0  -4   4 21022.5 442.752   3
   0  -4  -4 20269.2 505.692  14
   0   4   4 21107.4 593.390  12
   0  -4  -4 21545.7 501.193  10
   0   4  -4 20031.3 480.473  13
   0   4  -4 21457.1 458.704   7
   0  -4  -4 21327.7 571.428   9
   0  -4  -4 20789.9 423.824   4
   0  -4   4 20699.1 560.278  12
   0   4   4 21277.3 519.616   6
   0  -4   4 20344.5 502.901  21
   0   4   4 21095.6 585.806  22
   0   4  -4 20787.1 718.335   5
   0  -4  -5 3386.35 235.657  14
   0  -4  -5 3288.98 201.204   4
   0  -4   5 3466.66 302.534   5
   0  -4  -5 3220.51 263.669  12
   0  -4  -5 3600.75 214.064  10
   0   4  -5 3643.53 204.483  13
   0  -4   5 3233.03 289.743  15
   0  -4  -5 3368.19 262.048   9
   0   4   5 3795.92 277.329  22
   0   4  -5 3445.19 314.218   5
   0  -4   5 3508.15 265.286  12
   0   4   5 3764.58 277.619   7
   0   4  -5 2994.25 297.139  15
   0   4  -5 3560.53 261.363  12
   0   4   5 3538.12 250.287   6
   0  -4   5 3786.02 215.696   3
   0  -4   5 3175.67 187.371  13
   0   4  -5 3632.98 220.741   7
   0   4   5 3323.51 246.731   9
   0   4   5 3381.94 251.647  18
   0   4   5 3019.33 211.564  14
   0   4  -5 3428.50 214.182   3
   0  -4   5 3139.45 206.090  21
   0  -4  -5 3490.80 251.032  20
   0  -4   5 3501.01 293.254   4
   0   4   5 3697.55 282.254  12
   0  -4  -5 3854.75 296.582   3
   0  -4   6 77.8358 91.6634   5
   0  -4   6 155.233 66.3903   3
   0   4   6 66.0911 66.9655  12
   0  -4   6 103.782 46.9099  13
   0  -4  -6 140.151 71.2178  20
   0   4  -6 66.8235 52.2068   7
   0  -4  -6 91.9865 56.9300   4
   0  -4   6 94.2728 53.9494  21
   0   4   6 99.7589 62.2382  18
   0  -4  -6 130.051 54.3343  10
   0   4  -6 153.417 115.790  15
   0   4   6 111.279 93.0233   7
   0  -4   6 39.9629 76.2341   4
   0  -4   6 147.059 90.5786  15
   0  -4  -6 137.152 104.274   3
   0   4  -6 63.3577 53.9630   3
   0   4  -6 156.519 80.9070  12
   0   4   6 112.432 62.8692  14
   0  -4  -6 85.1791 54.4710   5
   0  -4   6 215.617 90.0174  12
   0   4   6 148.847 79.8591   6
   0   4  -6 84.4959 83.7947   5
   0   4  -6 123.383 46.4046  13
   0   4   6 113.505 84.4885  22
   0   4   6 107.427 65.9592   9
   0   4   7 188.576 91.1121   6
   0   4   7 106.836 61.8109  14
   0   4   7 197.795 88.0703   9
   0   4   7 214.258 98.2410   7
   0  -4   7 157.783 111.685  15
   0  -4   7 101.447 83.6831   4
   0   4   7 191.731 110.951  12
   0  -4  -7 235.582 66.1808  10
   0  -4   7 208.488 113.517   5
   0  -4  -7 169.736 59.2443   4
   0  -4  -7 258.152 102.730   3
   0   4   7 242.842 112.330  22
   0   4  -7 300.437 140.926   5
   0   4  -7 163.324 73.2332   3
   0  -4   7 253.455 86.2801   3
   0  -4   7 232.909 101.627  12
   0  -4  -7 280.083 88.5421  20
   0  -4  -7 217.328 72.0530   5
   0   4  -7 257.013 126.288  15
   0   4   7 124.239 71.1724  18
   0   4  -7 273.395 80.3399   7
   0   4  -7 241.709 57.5501  13
   0  -4  -8 8731.21 445.351   4
   0  -4   8 7924.46 518.041   5
   0   4  -8 8761.51 456.946   3
   0   4   8 8730.55 545.304  12
   0   4   8 9086.53 536.056  22
   0  -4   8 9297.90 553.341   4
   0   4  -8 8623.84 449.307   7
   0   4   8 8490.83 451.057  18
   0  -4  -8 9251.76 553.107   3
   0   4  -8 8288.16 530.781   4
   0   4   8 9082.77 520.070   9
   0  -4  -8 9096.40 450.276   5
   0   4  -8 9375.43 542.643  12
   0   4  -8 8208.21 560.004   5
   0   4  -8 9032.45 611.751  15
   0   4   8 8786.37 518.603   7
   0   4   8 9757.94 531.538   6
   0  -4  -8 8841.22 365.278  13
   0  -4  -8 9373.02 562.805  12
   0  -4  -8 9077.02 463.126  20
   0   4   8 9726.00 475.705  14
   0  -4   8 9569.29 553.461  12
   0  -4  -9-78.5661 93.9792  15
   0   4  -9 8.72426 77.2519   4
   0  -4   9 4.42307 66.4217  15
   0  -4  -9 40.7980 64.2325   4
   0   4  -9 58.8852 79.0441  12
   0  -4  -9-34.8356 96.2381  12
   0   4  -9 124.352 110.196   5
   0   4   9 30.9537 89.2973  22
   0  -4   9 83.6625 85.9967  12
   0   4   9-66.1095 97.1759   6
   0   4  -9 45.2419 100.887  15
   0   4  -9-9.42656 103.678  11
   0   4   9 63.1487 92.7991   7
   0  -4   9-8.86440 86.5710   4
   0   4   9-66.6482 106.421  12
   0  -4  -9 84.5044 61.5333   5
   0  -4  -9-29.7203 75.9902   7
   0   4  -9-39.2990 67.7094   3
   0  -4  -9 25.2336 42.0399  13
   0  -4  -9-20.3721 82.4045  20
   0   4   9 14.5870 60.7763  18
   0  -4  -9-14.5493 77.1207   3
   0   4   9 13.9998 66.0554  14
   0  -4 -10 9989.38 658.517  12
   0  -4  10 9095.62 610.091   4
   0   4  10 10370.5 629.913   9
   0   4  10 10374.9 552.697  14
   0  -4  10 9958.79 641.136  12
   0   4 -10 9960.03 555.020   7
   0  -4  10 9373.24 611.603   5
   0  -4  10 10639.8 656.084  15
   0   4  10 10453.7 638.028  22
   0   4  10 10039.3 661.478  12
   0   4 -10 9736.06 547.488   3
   0   4  10 9787.64 615.098   7
   0   4  10 9673.14 516.995  18
   0  -4 -10 9320.27 530.396   4
   0   4 -10 9416.59 611.450  11
   0  -4 -10 9439.70 522.642   5
   0  -4 -10 9892.21 623.946   7
   0   4  10 9622.14 606.151   6
   0   4 -10 9231.82 622.188   4
   0  -4 -10 9898.15 627.511  15
   0  -4 -10 8643.28 496.152  20
   0  -4 -10 9227.35 621.191   3
   0  -4 -10 9346.48 358.703  13
   0   4 -10 10388.1 655.005  12
   0   4 -10 8603.48 636.055   5
   0   4 -10 9886.89 701.436  15
   0  -4 -11 346.144 154.761   3
   0   4 -11 410.702 88.3329  20
   0   4 -11 277.485 134.415   3
   0   4 -11 347.405 175.536  15
   0   4  11 254.659 141.260   7
   0   4  11 369.244 164.854  22
   0  -4  11 255.553 51.9792  18
   0  -4 -11 390.075 111.821  20
   0   4 -11 324.679 160.576   5
   0   4  11 340.167 124.754   9
   0   4 -11 358.092 136.917   7
   0  -4 -11 314.671 120.531   5
   0  -4  11 308.475 134.233  12
   0  -4  11 377.557 155.691   5
   0  -4 -11 316.006 148.399  15
   0  -4 -11 311.726 118.498   4
   0   4  11 28.7377 114.588  12
   0  -4  11 333.948 156.162   4
   0  -4 -11 352.527 70.3138  13
   0   4  11 443.476 160.952   6
   0  -4  11 181.171 151.421   6
   0   4  12 150.845 154.729  22
   0   4  12-37.1261 104.134   9
   0  -4 -12 111.977 32.4450  13
   0  -4  12 6.03678 135.414   6
   0   4  12 246.370 134.033   6
   0  -4 -12 285.652 161.402   3
   0  -4 -12 160.819 95.7332   5
   0   4 -12 97.7785 78.8161   7
   0  -4  12 248.352 131.542  12
   0   4  12 118.761 128.796   7
   0  -4  12 71.6233 28.2620  18
   0  -4 -12 163.601 134.755  15
   0   4 -12 242.911 135.754   3
   0   4 -12 160.516 60.5235  20
   0  -4  12 212.635 116.818   5
   0   4 -12-6.59569 101.157   5
   0   4  12 42.8279 130.006  12
   0  -4 -12 303.546 124.748   4
   0  -4 -12 95.9077 31.7675  13
   0  -4  12 251.867 148.587   4
   0  -4 -12 166.733 100.457  20
   0   4 -12 67.4651 132.583  15
   0  -4  13 139.488 125.584  12
   0   4 -13 272.256 76.2416  20
   0  -4 -13 238.828 107.253  20
   0  -4  13 81.1582 121.097  22
   0   4 -13 362.776 189.744  15
   0   4  13 254.565 116.700  14
   0   4 -13 386.438 152.267   3
   0  -4 -13 323.921 132.315   5
   0  -4  13 161.188 111.533   5
   0  -4  13 178.476 142.522   4
   0  -4 -13 158.583 106.649   4
   0  -4 -13 314.322 179.098  15
   0  -4  13 197.454 166.312   6
   0   4  13 24.1431 105.107   6
   0   4  13 228.185 155.639  12
   0   4  13 110.179 136.393  22
   0  -4 -13 451.165 190.914   3
   0   4 -13 87.2263 136.931   5
   0   4  13 386.905 173.781   7
   0  -4  14 362.448 179.117  22
   0   4  14 185.846 149.207  22
   0  -4 -14 266.273 159.922   3
   0   4  14 361.647 181.966   7
   0  -4 -14 176.284 95.3904   5
   0   4 -14 249.324 171.655  15
   0   4  14 486.684 221.175  12
   0  -4 -14 116.340 83.4322  20
   0  -4  14 147.657 149.919  12
   0   4 -14 220.521 158.687   3
   0   4  14 233.725 111.456  14
   0   4  14 227.947 144.797   6
   0  -4 -14 141.365 143.940  15
   0   4 -14 112.765 199.695   5
   0  -4  14 254.133 141.368   5
   0  -4  14 107.550 120.231   4
   0   4  14 138.042 91.8363  18
   0  -4  14 97.6861 124.293   6
   0   4  15 66.2824 132.113  12
   0  -4  15 180.331 159.440  22
   0   4  15 0.40623 71.7817  18
   0   4 -15-19.0851 183.416  15
   0   4  15-38.6463 101.710   2
   0  -4  15 237.908 158.032  12
   0   4 -15 140.436 140.613   5
   0  -4 -15 84.8925 150.649  15
   0  -4  15 36.1048 151.925   6
   0   4  15 160.903 118.822   6
   0   4 -15-103.568 153.931   3
   0  -4 -15-12.7926 173.491   3
   0   4  15-301.323 219.783  22
   0   4 -16-25.2225 119.147   3
   0  -4 -16 94.5467 150.988  15
   0   4 -16-164.729 213.767  15
   0   4  16 64.8551 170.828   6
   0  -4  16-75.5944 213.171   6
   0  -4  16 80.1792 123.091  22
   0  -4 -16-28.7949 135.053   3
   0   4  16-188.529 175.692  12
   0   4  16 61.2817 185.569  22
   0   4 -16 78.4647 136.019   5
   0  -4  16 230.408 180.411  12
   0  -4  17-220.771 199.959  22
   0  -4  17 266.459 206.041   6
   0  -4 -17 188.917 188.141   3
   0   4 -17 186.099 133.652   3
   0  -4  17-9.92314 139.911  12
   0  -4 -17 178.882 173.382  15
   0   4 -17-299.382 214.591  15
   0   4  17 233.013 177.371   6
   0   4  18 251.171 185.287   6
   0  -4 -18 577.281 248.175   3
   0  -5   0 253.617 42.8912   7
   0  -5   0 200.982 71.2643  18
   0   5   0 214.718 44.4400   7
   0  -5   0 232.253 40.2311  11
   0  -5   0 181.514 58.7439  22
   0   5   0 217.842 82.6741  15
   0  -5   0 226.930 66.7627   8
   0  -5   0 282.950 81.1435  14
   0  -5   0 220.519 71.1322  17
   0   5   0 189.532 66.9152   8
   0  -5   0 198.839 48.9398   4
   0   5   0 201.512 78.1995  16
   0  -5   0 227.331 66.1765  20
   0   5   0 281.028 95.8909   5
   0  -5   0 209.049 61.4733  19
   0  -5  -1 207.054 67.0314  20
   0   5   1 250.186 42.5897  12
   0   5  -1 312.265 97.9096  15
   0   5  -1 315.344 79.9620   8
   0  -5  -1 340.302 82.2503  18
   0   5   1 128.748 62.3861  16
   0  -5  -1 277.181 40.8841  12
   0   5  -1 367.616 111.436   5
   0   5   1 290.566 63.4460   7
   0   5   1 214.487 65.8144  22
   0  -5  -1 273.880 78.1287   1
   0  -5  -1 261.989 76.4082  17
   0   5  -1 332.759 82.5604  16
   0  -5  -1 275.103 71.7952  14
   0  -5  -1 292.389 68.4575  19
   0  -5  -1 224.656 57.9954   9
   0  -5   1 209.323 40.5245  11
   0   5  -1 303.241 67.3722  18
   0  -5  -1 304.978 67.6715  10
   0  -5  -1 275.713 57.7209   7
   0  -5   1 283.326 67.7072   4
   0   5   1 196.270 64.1339   8
   0  -5  -1 283.043 69.3628   8
   0  -5  -1 194.214 63.5554   2
   0   5  -1 287.277 83.6957  13
   0  -5   1 255.071 65.5711  18
   0  -5  -1 316.796 84.6585   5
   0  -5  -2 1043.89 123.428  10
   0  -5  -2 1017.64 130.923  20
   0   5   2 853.958 128.580  16
   0  -5   2 1015.10 85.9366  12
   0  -5  -2 950.233 106.765   9
   0  -5  -2 887.622 115.074   2
   0  -5  -2 1131.05 144.303  18
   0  -5   2 847.794 78.9232   3
   0  -5   2 1084.34 99.2671  11
   0  -5  -2 977.242 70.9210   6
   0  -5   2 1082.04 130.205   4
   0   5   2 848.077 114.455  22
   0   5  -2 941.381 82.1036  12
   0   5   2 761.078 61.0650   6
   0  -5  -2 814.022 111.176   8
   0   5   2 1055.61 116.803   7
   0   5  -2 982.377 132.135  13
   0   5  -2 865.389 144.773  15
   0  -5  -2 830.730 114.283  17
   0  -5  -2 872.705 93.4665  12
   0   5  -2 1167.03 173.763   5
   0  -5   2 1025.14 103.961  18
   0   5  -2 937.741 128.351  16
   0   5   2 964.758 97.7775  12
   0  -5  -2 971.121 113.044  14
   0   5  -3 4001.61 328.419   5
   0  -5   3 4486.63 257.291  13
   0   5   3 4501.09 243.650   2
   0   5  -3 4488.72 219.469  12
   0  -5   3 4407.82 222.677  12
   0  -5  -3 4221.61 267.571  17
   0   5  -3 4193.10 173.330   3
   0  -5  -3 4300.15 271.659  20
   0   5   3 4449.53 190.350   6
   0  -5  -3 4673.92 246.332  12
   0   5   3 4534.97 259.327  22
   0   5  -3 3867.40 304.331  15
   0  -5   3 4102.50 268.118   4
   0   5   3 4335.07 225.933  14
   0   5   3 4692.46 265.175   7
   0   5  -3 4330.41 163.657   7
   0  -5   3 4820.47 283.643  21
   0  -5  -3 4386.00 236.160  14
   0  -5  -3 4782.39 257.611  10
   0  -5   3 4319.46 178.924   3
   0   5   3 4432.12 224.714   9
   0  -5  -3 4227.39 135.805   4
   0  -5   3 4848.46 209.246  18
   0  -5  -3 4483.37 238.020   9
   0   5  -3 4412.02 258.701  13
   0   5   3 4454.66 243.688  12
   0  -5   4 1120.38 129.955  13
   0  -5   4 1142.27 141.036  21
   0  -5  -4 1015.77 140.112  20
   0   5  -4 1130.51 107.091   3
   0   5  -4 1147.33 197.108   5
   0  -5  -4 1179.63 145.847   9
   0   5  -4 1214.01 138.451  13
   0  -5   4 1302.98 105.085  18
   0   5  -4 1093.73 104.667   7
   0   5   4 956.466 122.524   9
   0  -5   4 1299.64 142.812  12
   0  -5  -4 1050.93 91.0845   4
   0   5   4 962.282 142.041   7
   0   5  -4 1066.66 132.847  12
   0   5   4 1039.13 145.276  22
   0   5   4 1080.60 145.290  12
   0   5   4 1011.62 115.161   6
   0  -5   4 1089.43 102.675   3
   0  -5  -4 1186.27 149.237  12
   0  -5   4 1089.27 158.667   4
   0   5   4 815.646 112.878  14
   0   5   4 1072.74 127.027   2
   0  -5  -4 1016.76 128.533  14
   0  -5  -4 955.034 120.327  10
   0   5  -4 1326.86 193.055  15
   0   5  -5 3261.32 202.089   3
   0   5   5 3642.14 281.157  12
   0   5   5 3848.48 267.705   9
   0   5   5 3743.73 288.190  22
   0  -5  -5 3985.29 245.373  10
   0  -5   5 3770.23 210.077   3
   0   5   5 3464.70 230.830  14
   0   5   5 3879.31 293.833   7
   0   5  -5 3769.53 268.675  12
   0   5   5 3440.95 272.829  18
   0   5  -5 3555.12 335.444   5
   0  -5  -5 3631.23 199.637   4
   0  -5   5 3684.23 270.302  12
   0  -5   5 3392.94 216.205  13
   0   5   5 3955.34 251.397   2
   0  -5  -5 3774.06 247.733  14
   0   5  -5 3600.36 231.262  13
   0   5  -5 3418.90 208.309   7
   0  -5  -5 3375.17 271.580  12
   0  -5   5 3078.98 229.238  21
   0   5  -5 3375.66 321.658  15
   0  -5  -5 3487.37 265.392  20
   0  -5   5 3923.57 308.585   4
   0   5   5 3657.38 244.438   6
   0  -5  -5 3914.10 282.918   9
   0   5   5 3555.73 267.637  20
   0  -5   6 3023.68 293.922   4
   0  -5  -6 2721.87 229.203  14
   0  -5  -6 3587.42 317.444   3
   0   5   6 3244.93 276.557  18
   0  -5  -6 2749.49 252.776  20
   0   5   6 2848.98 277.729  22
   0   5  -6 2765.37 201.051  13
   0   5  -6 3091.41 267.111  12
   0   5   6 3303.63 288.353   7
   0  -5   6 2771.80 194.493  13
   0  -5   6 2830.40 261.348  12
   0   5  -6 3044.43 222.377   7
   0   5   6 3247.81 241.285  14
   0  -5  -6 2870.30 212.183  10
   0   5  -6 2873.63 315.381   5
   0  -5   6 2783.87 300.493   5
   0   5  -6 2852.96 321.138  15
   0   5   6 3402.13 298.436  12
   0   5  -6 2915.52 218.432   3
   0   5   6 2928.31 251.217   9
   0  -5  -6 2839.12 258.457   9
   0  -5   6 2699.45 295.177  15
   0  -5   6 3383.08 222.954   3
   0  -5  -6 3355.67 290.399  12
   0  -5   6 2719.39 208.647  21
   0  -5  -6 3023.04 210.885   4
   0   5   6 3122.05 255.876   6
   0   5   6 3113.92 234.281   2
   0  -5   7 7501.46 493.671  15
   0   5   7 6157.59 390.480   6
   0  -5  -7 6987.79 409.427  20
   0  -5  -7 6822.44 453.668  12
   0  -5   7 7160.67 473.385   4
   0   5  -7 6633.03 506.241  15
   0   5  -7 6985.62 360.643   3
   0  -5  -7 7147.25 363.627   5
   0   5   7 7066.62 423.274   9
   0   5   7 6620.84 364.626  14
   0   5   7 6229.37 393.418  18
   0  -5   7 6024.50 306.124  21
   0   5  -7 6648.75 359.433   7
   0   5   7 7430.22 472.638  12
   0  -5   7 7192.58 444.554  12
   0  -5   7 5784.39 268.303  13
   0  -5   7 7547.68 362.048   3
   0  -5  -7 7117.17 338.983  10
   0  -5  -7 6853.21 349.694  13
   0   5  -7 6252.86 293.414  13
   0  -5  -7 6794.54 346.906   4
   0   5   7 6909.37 442.771   7
   0   5   7 6954.80 446.360  22
   0   5  -7 6482.25 503.108   5
   0  -5  -7 6825.06 458.179   3
   0  -5   7 6143.44 467.401   5
   0   5   8 16.2597 66.1143   9
   0   5  -8 64.1136 111.171  15
   0  -5  -8 9.50222 41.6105  13
   0   5   8 44.1246 55.1898  14
   0  -5  -8 77.2518 100.750   3
   0   5   8 66.6634 88.8274  12
   0   5  -8 65.5012 68.8037  12
   0   5  -8-2.54853 95.9968   4
   0  -5  -8 24.7039 78.2744  12
   0   5   8 58.0535 90.0634   7
   0  -5   8 24.6620 22.5350  10
   0   5  -8 32.6379 88.6196   5
   0  -5  -8-199.388 89.6403  20
   0   5  -8-54.3846 92.1627  11
   0  -5  -8 16.0900 48.4154  10
   0   5  -8 42.1911 58.5913   7
   0  -5  -8 23.8544 60.8401   5
   0   5   8 0.75910 89.2460  22
   0  -5  -8 2.06604 59.9435   4
   0  -5   8-52.9584 104.474   4
   0   5   8 0.31750 55.9635  18
   0  -5   8 44.1290 92.6748  12
   0   5   8-7.38656 71.4546   6
   0   5  -8 56.6942 79.6525   3
   0  -5   9 1070.27 209.257   4
   0  -5   9 843.444 188.674  15
   0  -5  -9 1266.62 224.015   7
   0   5   9 1039.92 171.112  14
   0  -5   9 909.768 196.555  12
   0  -5  -9 874.331 161.988  20
   0   5   9 858.649 180.284   6
   0   5  -9 903.790 185.703  11
   0   5  -9 1048.04 239.113   5
   0  -5  -9 984.801 167.406   4
   0   5  -9 1258.19 192.048   3
   0  -5  -9 1108.66 210.390   3
   0  -5  -9 817.902 190.637  12
   0   5  -9 890.320 187.244  12
   0   5   9 1017.93 200.483   7
   0   5   9 897.192 205.282  12
   0  -5  -9 881.335 127.243  13
   0   5  -9 1171.99 218.978   4
   0  -5  -9 1170.37 177.471   5
   0   5   9 1110.60 213.821  22
   0   5  -9 1308.17 257.350  15
   0   5  10 1632.06 253.340   6
   0   5  10 1672.87 224.556  14
   0  -5 -10 1507.71 222.849  20
   0  -5  10 1539.59 258.498  15
   0   5 -10 1696.87 281.204   4
   0   5 -10 1774.93 323.965  15
   0   5  10 1393.55 240.876   9
   0  -5 -10 1757.04 289.672   3
   0  -5 -10 1692.01 223.644   5
   0   5 -10 1504.60 281.680   5
   0  -5 -10 1464.83 266.921  12
   0   5 -10 1692.33 271.833  12
   0  -5  10 1567.22 270.434   4
   0   5  10 1367.86 255.906  12
   0   5 -10 1725.16 264.861  11
   0  -5 -10 1567.09 220.033   4
   0  -5  10 1790.51 283.583  12
   0  -5 -10 1782.02 272.197   7
   0  -5 -10 1715.42 275.130  15
   0   5 -10 1287.11 209.929   7
   0   5 -10 1806.05 240.294   3
   0   5  10 1549.22 264.115   7
   0   5  10 1894.07 291.223  22
   0  -5 -10 1406.53 159.369  13
   0  -5  10 1652.23 277.510   5
   0  -5  11 3766.19 415.503   5
   0  -5 -11 3609.18 350.438  20
   0  -5 -11 3565.99 425.852   3
   0  -5 -11 3847.26 426.829  15
   0  -5  11 3316.28 403.893   4
   0   5 -11 3134.78 331.431   7
   0  -5 -11 3615.76 345.114   4
   0   5  11 3213.62 387.976   7
   0   5  11 3318.65 389.475  22
   0   5  11 3664.91 427.883  12
   0  -5  11 3413.93 400.313  15
   0   5 -11 3564.09 348.810   3
   0   5 -11 3906.97 480.510  15
   0  -5  11 4220.44 445.941  12
   0   5  11 3425.17 383.679   6
   0   5  11 3161.41 375.887   9
   0  -5 -11 3492.58 235.461  13
   0   5 -11 3792.94 466.694   5
   0  -5 -11 3574.95 336.425   5
   0  -5 -12 4488.86 474.363  15
   0   5  12 3870.62 433.995   6
   0   5  12 4276.77 478.625  22
   0   5 -12 3744.58 233.632  20
   0   5  12 4183.81 445.825   9
   0  -5  12 4334.48 460.330   5
   0  -5 -12 4383.43 406.178   4
   0  -5 -12 4048.42 378.668  20
   0  -5 -12 3874.67 455.859   3
   0  -5  12 4441.76 483.448   4
   0   5  12 3678.46 443.457  12
   0   5 -12 4253.10 500.505   5
   0  -5 -12 3724.86 226.026  21
   0  -5 -12 3681.78 356.960   5
   0  -5 -12 3678.72 217.165  13
   0   5  12 3606.91 425.032   7
   0  -5  12 3927.04 489.048   6
   0   5 -12 3832.11 506.695  15
   0   5 -12 3783.45 378.423   3
   0   5 -12 3993.28 394.928   7
   0  -5  12 3528.21 433.507  12
   0  -5  13 184.462 150.740   4
   0  -5  13 106.111 121.515   5
   0  -5 -13-138.354 168.255   3
   0  -5 -13-54.2607 128.317  15
   0   5  13 22.1351 111.088   7
   0   5 -13-41.3476 138.144   3
   0   5  13-73.8228 95.9155  18
   0  -5  13-220.905 150.593  12
   0   5 -13-25.8301 45.9704  20
   0  -5 -13-224.711 120.387   4
   0   5 -13-57.8579 142.322  15
   0   5  13 87.8076 135.135   6
   0   5  13 39.8074 80.3339  14
   0   5  13-132.146 181.785  12
   0  -5 -13-49.8481 100.297   5
   0   5 -13 2.26445 137.790   5
   0   5  13 63.7791 74.4516   2
   0  -5 -13-136.867 116.812  20
   0  -5  13 46.5955 157.781   6
   0   5  13 6.53343 106.501  22
   0   5 -14 1265.22 325.979   5
   0   5  14 970.902 259.669   7
   0  -5  14 1102.68 278.815  22
   0   5  14 760.734 249.003  22
   0   5 -14 1019.58 224.835   3
   0  -5  14 629.542 208.280  12
   0   5  14 570.894 172.165  14
   0  -5 -14 624.724 152.977  20
   0   5  14 977.539 196.920  18
   0   5  14 792.372 251.531  12
   0   5  14 780.002 168.757   2
   0  -5 -14 960.567 203.742   5
   0  -5 -14 1257.71 317.605  15
   0   5  14 877.545 237.422   6
   0  -5 -14 663.966 192.453   4
   0  -5  14 1231.42 311.053   6
   0  -5 -14 569.961 222.829   3
   0  -5  14 793.404 233.767   4
   0   5 -14 766.372 273.666  15
   0   5  15 75.1795 78.8162   2
   0   5 -15 16.4942 167.634   5
   0   5  15 387.331 202.204   6
   0   5  15-4.28228 126.526  12
   0   5  15 232.512 115.661  18
   0   5 -15 70.1220 166.222  15
   0  -5 -15 258.105 160.809   3
   0   5  15-33.1215 169.657  22
   0  -5  15-6.26818 142.961   6
   0  -5  15-441.013 201.056  22
   0   5 -15 162.718 166.529   3
   0  -5  15-11.6199 151.784  12
   0  -5 -15 87.3278 155.111  15
   0   5 -16 113.256 242.809  15
   0  -5 -16 141.210 164.589   3
   0  -5  16-43.5861 161.190  12
   0   5  16 188.493 205.881  12
   0  -5  16-244.005 197.904   6
   0   5 -16-22.1623 144.077   5
   0   5  16-211.288 180.059  22
   0  -5 -16 146.678 167.023  15
   0   5 -16 179.293 133.919   3
   0  -5  16 46.8720 180.473  22
   0   5  16 148.185 154.236   6
   0  -5 -17-218.949 211.704  15
   0  -5  17 428.411 227.458  12
   0  -5 -17 109.170 151.595   3
   0   5  17 266.524 253.285   6
   0   5 -17 34.7938 165.741  15
   0  -5  17-279.425 190.133  22
   0   5 -18-326.777 242.359  15
   0  -5 -18-201.458 193.158   3
   0   5  18 99.5361 169.002   6
   0  -6   0 18033.1 434.430  22
   0  -6   0 18936.0 476.243  19
   0   6   0 17789.4 291.392  11
   0  -6   0 17474.7 293.031  11
   0  -6   0 18149.1 375.851   4
   0  -6   0 18591.1 487.199   8
   0   6   0 19212.8 605.083  15
   0   6   0 18464.8 337.619   7
   0  -6   0 17392.8 333.340   7
   0  -6   0 18548.5 512.447  17
   0  -6   0 17659.7 502.395  14
   0  -6   0 18575.9 535.497  18
   0   6   0 17782.3 476.768   8
   0   6   0 18467.3 605.871   5
   0   6   0 17776.2 367.455   4
   0  -6   0 17805.1 516.893  20
   0   6   0 18736.5 529.815  16
   0   6  -1 1430.07 146.502  20
   0  -6  -1 1424.28 144.642   8
   0   6   1 1451.91 120.983   7
   0  -6  -1 1474.22 83.5621   4
   0   6   1 1295.18 170.558  15
   0  -6  -1 1502.45 162.469  20
   0   6  -1 1584.33 162.681   8
   0   6  -1 1422.22 186.163  15
   0  -6  -1 1502.78 167.491  18
   0   6  -1 1531.54 80.1845   7
   0  -6  -1 1451.11 149.658   1
   0  -6  -1 1267.50 139.289  19
   0   6   1 1381.83 166.245  16
   0  -6  -1 1528.00 88.6005  12
   0   6   1 1369.46 144.778   8
   0  -6   1 1611.81 156.464  18
   0  -6   1 1547.06 97.5354  11
   0  -6  -1 1429.09 167.971   5
   0   6   1 1537.23 141.679  22
   0   6  -1 1879.57 162.949  18
   0  -6  -1 1271.64 137.680  14
   0   6  -1 1780.58 209.531   5
   0   6   1 1475.79 90.0021  12
   0  -6  -1 1429.63 134.882   9
   0   6   1 1494.66 82.6597   4
   0  -6  -1 1421.43 149.975  10
   0  -6  -1 1481.55 137.024  22
   0   6  -1 1645.76 168.097  16
   0  -6   1 1619.71 140.583   4
   0  -6  -1 1402.57 118.418   7
   0  -6  -1 1627.84 164.216  17
   0   6  -1 1479.74 97.7961  11
   0  -6   1 1612.81 160.859   8
   0  -6  -1 1665.24 158.986   2
   0  -6  -2 6246.92 316.836  17
   0   6  -2 5913.42 387.980   5
   0   6  -2 6538.43 381.349  15
   0  -6  -2 5782.90 281.084  14
   0   6  -2 6280.89 195.431  12
   0   6   2 6546.33 300.489  22
   0   6   2 6377.71 333.897  16
   0  -6  -2 6201.49 337.593  18
   0   6  -2 6022.96 233.354  11
   0  -6  -2 6193.02 315.852  19
   0  -6  -2 6726.02 288.833   7
   0  -6  -2 6357.09 300.680   8
   0   6  -2 6544.91 274.083  18
   0  -6  -2 5479.63 152.854   6
   0  -6   2 5366.66 200.822   3
   0  -6  -2 5626.73 288.605   2
   0   6   2 6303.68 263.611   9
   0  -6  -2 6555.50 319.592  10
   0  -6   2 6612.60 237.913  11
   0   6   2 6624.11 247.735  12
   0  -6   2 6463.15 284.848  18
   0   6  -2 6246.53 337.612   8
   0  -6  -2 6349.55 337.965  20
   0   6  -2 5846.44 316.199  16
   0  -6  -2 6498.64 241.472  12
   0  -6   2 6496.22 205.227  12
   0   6  -2 6139.95 332.714  13
   0  -6  -2 5968.80 283.799  22
   0  -6   2 6211.77 299.390   4
   0  -6  -2 6658.37 280.570   9
   0   6   2 6652.66 283.624   7
   0   6   3 26951.9 436.134   6
   0   6  -3 26669.5 693.927  13
   0  -6  -3 30015.5 679.177   2
   0   6   3 27760.5 641.257   2
   0  -6  -3 29346.4 689.415  10
   0   6  -3 27351.9 524.810  12
   0   6  -3 28309.5 847.073  15
   0  -6   3 30660.9 775.581  21
   0  -6  -3 29302.4 625.380   9
   0   6   3 31145.3 767.389  16
   0   6   3 27974.0 584.339   9
   0  -6  -3 27067.6 620.722  14
   0   6  -3 27911.6 589.711  11
   0   6   3 28408.2 672.521  22
   0   6  -3 29619.7 901.917   5
   0  -6   3 29293.1 552.954  12
   0   6   3 30440.1 635.294  12
   0  -6  -3 28468.2 739.584  20
   0   6  -3 29312.0 401.468   7
   0  -6  -3 29030.1 613.664  12
   0   6   3 28834.0 615.604  14
   0  -6  -3 27118.8 688.435  17
   0  -6   3 32391.7 596.817  18
   0   6   3 29930.2 679.044   7
   0  -6   3 28270.8 714.920   4
   0  -6  -3 28471.8 670.603   8
   0  -6   3 30015.9 716.682  13
   0  -6   3 29357.5 475.484   3
   0   6   4 3274.20 250.514  22
   0  -6   4 3494.99 189.667  18
   0  -6  -4 3263.50 235.412   9
   0  -6   4 3350.05 176.837   3
   0   6   4 3189.71 231.979   2
   0  -6  -4 3244.83 224.101  14
   0   6   4 3519.92 229.139  14
   0   6   4 3431.35 225.125   9
   0   6  -4 3168.88 317.742   5
   0  -6   4 3392.57 227.468  12
   0  -6   4 3387.30 272.601   4
   0  -6  -4 3816.03 253.369  10
   0  -6   4 3168.28 251.996  21
   0   6  -4 3106.39 296.123  15
   0   6  -4 2765.98 160.794   3
   0   6   4 3241.70 192.106   6
   0   6   4 3260.99 248.945   7
   0  -6   4 3287.57 237.843  13
   0   6   4 3363.75 246.846  12
   0   6  -4 2965.33 231.650  13
   0  -6  -4 3135.70 257.824  20
   0  -6  -4 2875.86 244.110  17
   0   6  -4 3349.56 230.312  11
   0  -6  -4 3210.69 142.049   4
   0   6  -4 3330.34 169.106   7
   0   6  -4 2978.46 207.400  12
   0  -6  -4 3310.22 238.896  12
   0   6   5 38382.6 948.093  18
   0   6  -5 36030.8 808.360  12
   0   6  -5 35199.9 630.933   3
   0  -6   5 39880.4 663.912   3
   0  -6   5 42363.2 628.455  18
   0  -6  -5 37582.8 591.890   4
   0   6  -5 37359.7 1121.61   5
   0   6   5 38882.2 761.637   6
   0   6   5 40871.6 943.231   7
   0  -6   5 38197.6 843.960  12
   0  -6  -5 37163.9 798.819  14
   0  -6   5 38548.1 970.070   4
   0  -6  -5 39532.6 888.327   9
   0   6   5 37693.0 768.927  14
   0   6  -5 39677.7 871.728  11
   0  -6   5 37441.5 837.505  21
   0   6   5 38128.5 808.950   9
   0  -6   5 36967.1 778.695  13
   0   6  -5 36731.5 795.172  13
   0   6  -5 37406.6 658.184   7
   0   6   5 40263.7 912.280  20
   0   6   5 39180.2 910.547  12
   0  -6  -5 40763.1 831.678  10
   0  -6  -5 37396.9 921.540  20
   0  -6  -5 38128.9 901.557  12
   0   6  -5 37819.0 1079.86  15
   0   6   5 38687.1 911.045  22
   0   6   5 36935.5 805.201   2
   0   6  -6 15722.4 515.165  13
   0   6  -6 17378.6 779.827  15
   0  -6   6 17167.6 626.153  12
   0  -6  -6 16428.7 626.872  20
   0  -6   6 17245.5 570.943  21
   0  -6   6 18512.6 503.840   3
   0   6   6 17707.8 668.714   7
   0   6  -6 16899.9 623.695  11
   0  -6  -6 18349.5 569.664  10
   0  -6  -6 17365.1 637.005   9
   0   6   6 17397.5 552.537  14
   0   6  -6 17044.1 492.616   3
   0   6   6 17633.1 577.815   6
   0  -6   6 17150.3 772.053   5
   0   6   6 17648.4 668.442  12
   0  -6  -6 18239.6 720.909   3
   0   6   6 17925.9 608.608   9
   0   6   6 17625.8 674.209  22
   0   6   6 17228.6 568.718   2
   0  -6   6 18791.3 408.669  18
   0   6  -6 16869.4 496.216   7
   0   6   6 16353.9 641.210  18
   0   6  -6 16647.0 795.467   5
   0  -6   6 17861.8 533.330  13
   0  -6  -6 15797.1 568.400  13
   0  -6  -6 17102.2 466.849   4
   0  -6  -6 16722.9 564.074  14
   0  -6  -6 16855.0 652.479  12
   0  -6   6 15997.4 725.036  15
   0  -6   6 17643.3 704.866   4
   0   6  -6 16432.4 605.622  12
   0  -6   7 5020.30 289.875   3
   0   6   7 4345.44 296.875  14
   0   6  -7 4854.44 295.522   3
   0  -6   7 4174.71 254.862  13
   0   6   7 5182.53 349.040   6
   0   6  -7 4631.06 292.490   7
   0   6  -7 4762.59 443.414   5
   0  -6  -7 5280.50 416.077   3
   0  -6   7 4833.83 397.246   4
   0   6  -7 4710.20 435.560  15
   0  -6  -7 4640.26 313.459  13
   0   6   7 5346.51 336.576   2
   0   6   7 4921.64 391.600  12
   0  -6   7 4510.24 292.593  21
   0  -6   7 4600.61 356.098  12
   0   6   7 4767.99 349.606   9
   0   6   7 4750.66 373.218  22
   0   6   7 4784.93 360.755  18
   0   6   7 4838.32 379.948   7
   0  -6  -7 4398.89 316.977  14
   0  -6  -7 4770.01 379.570  12
   0  -6  -7 4866.33 358.298  20
   0  -6  -7 4749.35 296.531  10
   0  -6  -7 4634.10 275.317   4
   0  -6   8 6368.43 453.746  12
   0  -6  -8 6175.44 465.897  12
   0   6  -8 6171.32 440.509  12
   0  -6   8 5104.13 273.651  13
   0  -6  -8 6384.97 367.121  13
   0   6  -8 6488.34 539.248   5
   0   6   8 6400.13 428.589   9
   0   6   8 6728.03 469.563  22
   0   6   8 6375.93 462.588   7
   0  -6   8 6581.35 358.374   3
   0   6   8 5975.94 459.811  12
   0   6  -8 6575.86 542.380  15
   0   6   8 6525.92 382.618   2
   0  -6   8 7133.36 507.012   4
   0   6   8 5838.98 404.168   6
   0  -6   8 5415.64 220.007  10
   0   6  -8 5646.55 350.786   7
   0  -6  -8 5928.28 344.760   4
   0   6   8 6548.39 383.391  14
   0  -6   8 5435.82 317.425  21
   0   6  -8 6528.07 450.145  11
   0  -6  -8 6281.68 477.820   3
   0  -6  -8 5649.15 404.854  20
   0  -6  -8 6301.29 366.499   5
   0  -6  -8 5503.28 329.366  10
   0   6  -8 5669.81 349.418   3
   0   6   9 23.5594 64.2565  14
   0   6  -9-46.5066 97.9762   4
   0  -6   9 66.7357 76.0141  12
   0  -6   9 36.3168 23.0107  10
   0   6   9 15.7499 91.4388  12
   0  -6   9 57.3562 86.0902  15
   0  -6  -9 74.5674 96.5024   3
   0   6   9 4.35348 62.8042   2
   0  -6  -9 55.4435 88.9214   7
   0  -6   9 101.681 112.250   5
   0  -6  -9 30.0134 63.2567  20
   0   6  -9 185.242 146.128  15
   0  -6  -9-1.22246 60.0826  10
   0  -6  -9 61.7240 70.5781   5
   0   6   9-7.90244 122.548  22
   0  -6  -9 33.5672 83.4073  12
   0   6   9-38.1962 71.8376   6
   0   6  -9 205.949 102.835   3
   0   6  -9-29.4511 99.3422  11
   0   6  -9 132.029 119.756   5
   0   6  -9 12.9594 97.5431  12
   0   6   9-53.1276 111.180   7
   0  -6   9-29.7981 95.3033   4
   0  -6  -9 69.3262 68.7194  13
   0  -6  -9 68.7308 67.3884   4
   0  -6 -10 518.136 137.938   5
   0  -6  10 450.780 184.889   4
   0  -6 -10 372.771 92.7889  13
   0   6  10 737.648 197.204  12
   0   6  10 507.220 135.736  14
   0   6 -10 410.876 121.708   7
   0  -6 -10 607.565 159.321  20
   0  -6  10 384.101 53.8966  18
   0   6  10 554.654 173.036   7
   0   6 -10 447.275 173.362  15
   0  -6 -10 464.808 173.776   3
   0  -6 -10 413.106 113.704   4
   0   6  10 717.956 183.672   9
   0   6  10 465.190 168.488  22
   0   6 -10 429.039 130.036   3
   0  -6  10 468.824 168.521  15
   0   6  10 139.151 86.5043   6
   0   6 -10 259.673 130.210   5
   0  -6 -10 370.378 130.899   7
   0   6 -10 360.538 136.933  12
   0   6  10 463.940 129.758   2
   0  -6  10 411.596 139.886  12
   0  -6  10 393.146 140.347   5
   0   6 -10 521.868 156.839  11
   0  -6 -10 566.376 182.350  12
   0   6 -10 422.581 146.033   4
   0  -6  11 3050.17 387.899   5
   0   6  11 2851.69 289.469   2
   0  -6  11 2682.22 362.615  12
   0   6  11 2678.71 351.753   7
   0   6  11 3097.73 407.325  22
   0  -6 -11 2590.16 306.583  20
   0   6 -11 2648.55 304.689   7
   0   6 -11 2806.28 304.340   3
   0   6 -11 3296.94 449.575  15
   0  -6 -11 2773.08 385.431  15
   0  -6 -11 2734.54 289.729   5
   0  -6 -11 2145.65 335.455   3
   0  -6 -11 2851.86 299.249   4
   0   6  11 2607.57 367.046  12
   0   6 -11 2800.33 410.722   5
   0  -6  11 2907.90 389.251   4
   0  -6  11 2974.76 378.415  15
   0   6  11 3129.21 370.036   9
   0  -6 -11 2759.60 234.057  13
   0   6  11 2395.11 293.939  18
   0   6  11 2494.67 330.832   6
   0  -6 -12-40.3901 98.2005  20
   0   6 -12 141.676 159.472   5
   0  -6 -12 140.314 90.7044   4
   0   6 -12 144.991 172.660  15
   0  -6 -12 133.828 90.9634   5
   0  -6  12 266.884 141.301  15
   0   6 -12 102.894 66.2001   7
   0  -6  12 22.4043 125.445   6
   0   6  12 155.844 153.818  22
   0   6  12 12.3096 146.581  12
   0   6 -12 72.0017 37.0301  20
   0  -6  12 61.0137 125.124  12
   0   6 -12 204.162 114.034   3
   0   6  12 154.327 132.188   7
   0   6  12 29.3532 71.3566   2
   0  -6 -12 193.368 159.414  15
   0  -6  12 146.655 130.505   4
   0  -6 -12 118.005 64.7759  13
   0   6  12 222.934 148.460   6
   0   6  12 30.4702 62.2361   9
   0  -6 -12 93.5894 60.0021  21
   0  -6  12 24.7635 106.518   5
   0  -6 -12 298.397 163.747   3
   0   6  12 181.040 110.300  18
   0  -6  13 1633.97 344.017   6
   0  -6 -13 1658.23 338.781  15
   0  -6 -13 982.000 268.397   3
   0   6  13 1165.87 209.331  18
   0   6 -13 1201.61 308.605   5
   0   6  13 1279.54 272.294   7
   0  -6 -13 1021.73 208.387  20
   0  -6  13 1421.84 305.903   5
   0   6  13 1218.39 259.613   6
   0  -6 -13 1136.84 213.604   4
   0  -6 -13 1204.34 132.323  21
   0  -6 -13 1017.42 199.670   5
   0   6 -13 1654.75 263.024   3
   0   6 -13 1694.92 356.764  15
   0   6  13 1375.40 217.131   2
   0   6  13 1429.70 302.173  22
   0  -6  13 1490.63 306.277  12
   0   6  13 1296.24 228.920  14
   0   6 -13 1298.59 134.670  20
   0   6  13 1152.09 288.572  12
   0  -6  13 1333.56 304.639   4
   0   6  14 5.18154 82.6214   2
   0  -6 -14-200.090 113.293  20
   0   6  14 335.591 187.408  12
   0  -6  14 95.0490 129.181  12
   0  -6  14 95.6430 138.056  22
   0   6 -14 176.653 124.875   3
   0   6  14 55.9858 136.973   6
   0   6 -14 127.907 165.237  15
   0  -6 -14-521.915 216.982  15
   0   6  14-85.3584 162.732   7
   0   6  14 71.8508 70.8650  18
   0  -6  14 36.9019 138.999   6
   0   6 -14 116.474 135.730   5
   0   6  14 175.770 159.407  22
   0  -6 -14 1.55760 193.056   3
   0  -6  14 82.2929 131.453   4
   0  -6 -14 0.46097 105.336   5
   0  -6 -15-54.2956 135.384  15
   0  -6 -15 77.2222 169.399   3
   0  -6  15 40.1227 160.697   6
   0   6 -15-45.6870 215.330  15
   0   6  15 156.848 109.270  18
   0  -6  15-40.4996 146.990  22
   0  -6  15 254.028 181.537  12
   0   6  15-33.5784 137.802  22
   0   6  15 311.763 218.394  12
   0   6  15-31.1986 91.3851   2
   0   6 -15 133.239 135.962   3
   0   6 -15-72.7254 201.110   5
   0   6  15-102.406 142.186   6
   0  -6 -16 1653.29 382.010  15
   0   6  16 2139.29 429.772  12
   0   6 -16 1409.20 352.224   5
   0   6 -16 1734.66 315.933   3
   0  -6  16 1637.07 376.154  12
   0   6 -16 2168.86 462.367  15
   0  -6  16 1515.15 353.191   6
   0   6  16 1853.38 373.313   6
   0   6  16 1519.44 351.070  22
   0  -6  16 2222.51 396.761  22
   0  -6 -16 1408.72 339.995   3
   0  -6 -17 155.250 223.736   3
   0  -6  17-206.305 153.418  12
   0  -6  17 255.481 178.064  22
   0   6  17 302.239 183.980   6
   0   6 -17 108.651 175.515  15
   0  -6 -17 167.600 206.738  15
   0   6  18 589.788 204.942   6
   0   6 -18 750.824 313.368  15
   0   7   0 448.799 109.915   8
   0  -7   0 177.919 73.6473  10
   0  -7   0 343.872 98.5750   8
   0  -7   0 364.697 84.3877  22
   0   7   0 246.162 58.1340   7
   0   7   0 305.923 121.820  15
   0  -7   0 359.707 62.2123   7
   0  -7   0 438.141 100.077  19
   0   7   0 270.400 114.781   5
   0  -7   0 225.032 62.3338   4
   0  -7   0 191.019 80.7536  18
   0  -7   0 356.293 105.393  14
   0   7   0 315.512 65.7840   4
   0   7   0 358.193 55.1324  11
   0  -7   0 165.852 83.3467  20
   0  -7   0 506.710 112.297  17
   0   7   0 552.370 127.854  16
   0  -7   0 412.100 58.8712  11
   0  -7  -1 1690.20 179.708  17
   0   7   1 1507.98 181.207  16
   0  -7  -1 1579.43 163.406  19
   0  -7  -1 1450.03 169.043  20
   0   7  -1 1768.29 168.372  18
   0   7  -1 1815.50 230.151   5
   0   7   1 1489.90 94.0580   4
   0   7  -1 1687.89 171.226  20
   0   7   1 1706.75 136.601   7
   0   7   1 1552.03 93.5228  12
   0   7  -1 1641.91 144.885   4
   0   7  -1 1504.26 172.115  16
   0  -7  -1 1855.44 180.890   1
   0  -7  -1 1670.61 101.530   4
   0  -7  -1 1626.17 187.482  18
   0  -7  -1 1528.08 145.376   9
   0  -7  -1 1768.74 178.654   2
   0   7  -1 1887.51 220.589  15
   0  -7  -1 1624.97 165.153  14
   0   7  -1 1501.50 104.354  11
   0   7   1 1554.81 151.923  22
   0   7  -1 1541.62 169.784   8
   0  -7   1 1570.38 105.122  11
   0  -7  -1 1527.16 89.7997  12
   0   7   1 1598.36 162.621   8
   0  -7  -1 1577.29 195.825   5
   0  -7  -1 1520.89 163.442  10
   0   7  -1 1547.43 90.2098   7
   0  -7  -1 1590.35 134.888   7
   0  -7   1 1599.62 173.902   8
   0  -7  -1 1622.54 108.409  11
   0   7   1 1620.96 200.675  15
   0  -7   1 1746.32 173.308  18
   0  -7  -1 1531.06 159.219   8
   0  -7  -1 1533.08 150.262  22
   0  -7   1 1589.21 144.615   4
   0  -7  -2 2239.30 188.814  14
   0   7  -2 2614.12 231.168   8
   0   7   2 2692.84 234.644  16
   0  -7  -2 2414.72 212.636  17
   0   7   2 2496.76 199.160  22
   0   7   2 2383.78 178.933   9
   0  -7   2 2652.69 210.765   4
   0   7  -2 2570.74 193.297  18
   0   7   2 2343.47 194.283  14
   0  -7  -2 2592.62 219.628  19
   0   7   2 2192.26 148.680  12
   0   7  -2 2522.35 207.947  20
   0  -7  -2 2621.94 190.207   7
   0  -7  -2 2553.65 152.917  12
   0  -7   2 2456.68 195.269  18
   0  -7  -2 2686.91 243.760  18
   0  -7  -2 2170.47 184.544  22
   0  -7  -2 2533.44 216.419  10
   0   7  -2 2823.32 233.331  16
   0   7  -2 2444.24 261.030  15
   0  -7   2 2508.91 153.373   3
   0  -7  -2 2679.18 239.297  20
   0   7  -2 2746.35 288.789   5
   0   7   2 2641.19 209.356   8
   0   7  -2 2639.04 192.949  19
   0  -7   2 2603.84 154.151  11
   0  -7  -2 2596.29 209.813   2
   0   7  -2 2332.38 149.537  11
   0   7  -2 2066.76 92.5845   7
   0   7   2 2606.44 188.910   7
   0   7  -2 2627.44 123.154  12
   0  -7  -2 2453.69 185.958   9
   0  -7  -2 2355.05 202.255   8
   0  -7  -2 2468.11 229.136   5
   0  -7   2 2477.18 123.567  12
   0   7  -3 4093.62 297.255  13
   0  -7   3 4758.69 241.783  11
   0  -7   3 5047.67 312.518   4
   0  -7   3 5255.95 270.079  18
   0   7  -3 4639.67 315.260  16
   0   7   3 4832.86 257.381   9
   0  -7  -3 4754.46 295.960   8
   0   7  -3 4552.12 212.679  12
   0  -7  -3 4986.37 303.707  10
   0  -7  -3 4668.72 322.887  20
   0  -7   3 5061.41 321.236  13
   0  -7   3 4935.19 208.267   3
   0  -7  -3 5296.05 296.630   7
   0  -7   3 4810.67 221.598  12
   0   7   3 4302.48 170.352   6
   0   7   3 5026.38 262.216  12
   0  -7  -3 6237.19 331.995   2
   0  -7  -3 4303.40 261.316  14
   0  -7  -3 4668.88 261.246   9
   0   7   3 4739.08 272.298  14
   0   7   3 4855.34 324.433  16
   0   7   3 4650.08 284.211   2
   0  -7  -3 4652.96 329.163  13
   0   7  -3 4933.51 376.328  15
   0  -7  -3 4252.36 291.279  17
   0   7   3 4876.22 305.734  22
   0  -7  -3 4789.46 286.262  22
   0   7   3 5506.62 303.933   7
   0  -7  -3 5061.45 258.233  12
   0   7  -3 4878.99 403.619   5
   0   7  -3 4811.11 250.620  11
   0  -7   4 16533.9 456.569  18
   0  -7  -4 15074.3 270.904   4
   0   7   4 14731.5 385.016   6
   0  -7  -4 16035.1 561.459   7
   0   7  -4 15739.9 742.477   5
   0  -7  -4 15619.5 580.993  17
   0   7   4 15768.2 485.670   9
   0  -7   4 16120.6 392.688   3
   0  -7  -4 16080.1 525.948  12
   0  -7  -4 15136.6 504.739  14
   0   7  -4 16370.5 508.467  11
   0  -7  -4 15354.3 536.726  10
   0   7  -4 14257.1 539.722  13
   0   7  -4 15773.3 462.820  12
   0  -7   4 16118.1 603.865  21
   0   7   4 16912.4 542.833  12
   0  -7  -4 14973.0 594.002  20
   0   7   4 15329.1 522.643   2
   0  -7  -4 17147.2 590.949   8
   0   7   4 16180.1 568.276  22
   0  -7   4 15487.6 555.274  13
   0   7  -4 14954.7 381.721   3
   0   7  -4 15995.0 696.098  15
   0  -7  -4 16218.9 559.143  22
   0  -7   4 15853.3 599.067   4
   0   7   4 16266.3 510.016  14
   0  -7  -4 15976.5 599.164  13
   0  -7   4 15987.7 481.400  12
   0  -7  -4 14452.6 504.202   9
   0   7  -4 16539.6 356.995   7
   0   7   4 16608.6 570.645   7
   0   7   5 5311.80 274.373   6
   0  -7  -5 5077.74 343.896  22
   0   7  -5 5775.91 250.581   7
   0   7   5 5949.48 371.803   7
   0   7   5 5125.70 303.342   9
   0  -7  -5 5672.62 362.927  13
   0   7   5 6207.75 378.292  20
   0  -7   5 5673.68 332.055  13
   0  -7  -5 5918.16 333.478  14
   0   7  -5 5738.47 343.588  13
   0   7  -5 5649.23 336.619  11
   0  -7  -5 5583.31 350.296  12
   0   7   5 5347.45 305.287  14
   0  -7   5 5733.27 254.948   3
   0  -7  -5 6569.64 361.952  10
   0  -7  -5 5816.70 216.330   4
   0  -7   5 6186.97 405.877   4
   0  -7   5 5758.67 360.613  21
   0   7  -5 5658.37 321.218  12
   0   7   5 5496.87 381.494  18
   0   7   5 5640.22 351.220  12
   0   7  -5 5652.98 438.738  15
   0  -7  -5 5925.44 385.296  20
   0   7  -5 5863.00 479.953   5
   0  -7  -5 5680.42 373.588  17
   0   7  -5 5231.06 240.360   3
   0  -7  -5 5537.16 344.787   9
   0  -7   5 6367.81 271.809  18
   0   7   5 5754.28 366.882  22
   0   7   5 6352.29 352.392   2
   0  -7   5 5628.00 327.595  12
   0   7   6 12158.1 580.742  18
   0   7   6 12562.7 483.222  14
   0   7  -6 12232.1 412.138   3
   0  -7  -6 13359.8 519.725  10
   0   7   6 11809.0 497.267   2
   0   7  -6 12693.2 528.531  12
   0   7   6 12690.0 566.181  20
   0  -7  -6 12046.8 368.690   4
   0  -7   6 12353.5 487.216  13
   0   7   6 12674.7 569.301  12
   0   7  -6 11596.4 703.289   5
   0   7   6 12551.5 509.685   9
   0   7  -6 11525.4 404.181   7
   0  -7   6 13177.1 416.452   3
   0  -7   6 12929.3 371.046  18
   0   7  -6 12956.6 551.486  11
   0   7  -6 12505.4 682.851  15
   0  -7  -6 13103.3 516.273  14
   0   7   6 12785.5 582.296   7
   0  -7   6 11879.2 594.456   4
   0   7   6 11621.4 462.247   6
   0  -7   6 12263.5 530.149  12
   0  -7  -6 12042.5 579.279  20
   0  -7   6 11879.8 511.158  21
   0  -7  -6 13852.3 573.240   9
   0   7   6 12699.5 577.884  22
   0  -7  -6 11916.3 527.984  13
   0  -7  -6 12341.5 563.819  12
   0   7  -7 5942.02 315.563   3
   0  -7  -7 6035.76 376.646  14
   0  -7   7 6267.36 411.691  12
   0  -7   7 6147.49 315.869   3
   0   7  -7 5941.26 320.866   7
   0  -7   7 6653.21 257.716  18
   0  -7  -7 6406.31 432.378  20
   0   7   7 6111.98 358.649  14
   0  -7   7 6511.63 471.668   4
   0  -7  -7 6879.53 437.166   9
   0   7   7 6677.94 399.456   9
   0   7   7 6267.79 381.935   6
   0   7  -7 6298.41 513.290  15
   0  -7  -7 6141.41 382.747  13
   0  -7  -7 6549.04 370.623  10
   0   7   7 5950.36 421.212  12
   0  -7  -7 6102.94 431.242  12
   0   7  -7 5533.10 504.891   5
   0   7   7 6083.86 437.283  22
   0   7   7 6583.01 384.988   2
   0  -7  -7 6062.62 301.660   4
   0  -7  -7 7043.04 490.522   3
   0   7   7 6345.24 440.474   7
   0  -7   7 6173.59 338.155  13
   0  -7   7 5745.45 358.262  21
   0   7  -8 825.727 237.302  15
   0  -7  -8 607.479 164.959   3
   0   7   8 822.177 156.089   9
   0   7   8 1047.48 175.560   6
   0  -7   8 945.795 208.071   4
   0   7   8 754.151 172.401  22
   0   7  -8 1152.58 206.869  11
   0  -7  -8 757.156 164.237  20
   0  -7   8 913.551 130.442  13
   0  -7   8 799.436 99.2057  10
   0  -7  -8 886.619 192.296  16
   0  -7   8 797.126 140.006  21
   0   7  -8 926.503 141.497   3
   0  -7   8 844.848 91.5165  18
   0  -7   8 686.610 163.716  12
   0   7  -8 1064.27 240.265   5
   0   7   8 822.805 146.071  14
   0  -7  -8 990.689 149.048   5
   0  -7  -8 882.612 163.305  14
   0   7   8 1041.05 199.288  12
   0  -7  -8 917.073 191.807  12
   0  -7  -8 859.152 149.510  13
   0  -7   8 752.083 190.151   5
   0  -7  -8 848.330 128.371   4
   0  -7   8 841.182 195.869  15
   0  -7   8 935.353 139.463   3
   0   7  -8 717.077 161.114  12
   0   7   8 974.429 161.807   2
   0   7  -8 802.525 181.149   4
   0   7   8 920.010 192.390   7
   0  -7  -8 874.316 142.834  10
   0   7  -8 1008.72 150.728   7
   0  -7   9 3275.07 233.724  13
   0  -7  -9 4272.91 321.116   5
   0   7  -9 3678.85 451.422   5
   0  -7   9 3321.95 176.605  10
   0   7   9 3813.35 393.690  12
   0  -7  -9 3302.25 337.678  20
   0  -7  -9 4269.03 426.591  16
   0   7  -9 3517.06 387.031   4
   0  -7   9 3479.49 390.765  15
   0  -7  -9 3705.08 382.614   7
   0   7  -9 4378.98 483.011  15
   0  -7  -9 3475.26 293.553  13
   0   7  -9 4096.93 390.679  12
   0  -7   9 3432.10 404.411   5
   0  -7   9 3083.62 366.617   4
   0  -7  -9 3400.91 273.612   4
   0  -7  -9 4143.86 426.079   3
   0  -7  -9 3727.64 387.603  12
   0   7   9 3290.13 292.349  14
   0  -7   9 3595.25 363.528  12
   0  -7  -9 3516.09 283.865  10
   0   7   9 3621.98 382.888  22
   0   7   9 3341.80 360.673   7
   0  -7   9 3163.14 160.219  18
   0   7   9 3955.06 320.526   2
   0   7  -9 3743.21 372.034  11
   0  -7   9 3497.41 270.145  21
   0   7   9 3658.18 341.455   6
   0   7  -9 3052.56 273.286   3
   0   7  10 6.30221 96.3991  12
   0  -7  10-64.5803 103.119  12
   0   7  10 82.5450 72.8414  14
   0  -7  10-121.900 113.486   5
   0  -7 -10-19.3963 56.0868  13
   0   7  10-21.0338 88.8517   6
   0  -7 -10 72.4315 95.3614  16
   0   7 -10 36.2457 77.8396   3
   0  -7 -10-6.20846 62.5657   4
   0   7  10-31.5516 68.3203  18
   0   7  10 5.52927 99.2345  22
   0   7 -10 121.745 160.642  15
   0  -7  10-10.5765 23.0319  10
   0   7  10 13.6198 81.3458   9
   0  -7 -10-101.947 129.990   3
   0   7  10 24.5460 100.451   7
   0  -7  10 7.03490 17.8447  18
   0  -7  10-128.245 149.087   4
   0  -7 -10-19.1200 74.7510   5
   0  -7  10-70.1768 92.0209  15
   0   7  10 47.0231 70.3006   2
   0  -7 -10-48.4738 105.799  20
   0   7 -10 36.2242 163.791   5
   0   7 -10 446.632 159.714  12
   0  -7 -10-117.785 124.372  12
   0   7 -10 65.2876 96.2991  11
   0   7 -11 61.4769 63.4464   7
   0   7  11 184.413 136.558   7
   0  -7  11 336.737 150.204  12
   0  -7  11 263.640 141.606   4
   0   7 -11 121.905 150.902   5
   0   7  11 314.795 155.257  12
   0  -7 -11 484.545 131.609   4
   0  -7  11 123.798 144.430   5
   0   7  11 387.083 142.781  18
   0  -7  11 64.4934 90.7878  15
   0   7  11 267.085 110.647   9
   0   7  11 535.453 184.958  22
   0   7  11 235.536 130.082   6
   0  -7 -11 408.777 186.836   3
   0   7 -11 527.635 221.676  15
   0  -7 -11 349.316 131.306  20
   0   7  11 135.387 82.6596   2
   0   7 -11 165.660 106.177   3
   0  -7 -11 270.658 108.270   5
   0  -7 -11 275.775 90.7972  13
   0  -7 -11 334.736 159.189  15
   0   7  12-74.0654 81.8481  18
   0  -7 -12-31.0577 78.5430   5
   0  -7  12-67.6027 105.810  12
   0  -7 -12-192.230 179.360   3
   0   7  12-33.8175 71.7436   2
   0  -7  12-111.982 165.375   4
   0  -7  12-212.061 148.955   6
   0   7  12 7.26518 123.074   7
   0  -7 -12-85.8735 108.594   4
   0   7 -12 5.32429 83.7995   7
   0   7  12-141.219 89.9625   9
   0   7  12-59.0906 122.175  22
   0  -7 -12 88.1964 78.3419  21
   0  -7 -12 21.8071 57.5799  13
   0   7  12 20.2166 109.667  12
   0   7 -12 49.8974 88.2457   3
   0  -7 -12-321.146 139.592  20
   0   7  12 44.4377 117.823   6
   0  -7  12 2.70593 130.215   5
   0   7 -12 98.6703 123.846  15
   0  -7 -12-17.5974 106.910  15
   0   7 -12-51.2894 118.338   5
   0   7  13 143.424 103.580   2
   0   7  13 203.813 159.379   7
   0  -7 -13 88.6973 88.8504   4
   0   7  13 131.193 142.518  12
   0   7 -13 235.907 175.329   5
   0  -7  13 131.984 158.639  12
   0   7 -13 122.050 108.468   3
   0  -7  13 86.7540 132.622   4
   0  -7 -13 373.767 190.786  15
   0  -7 -13 40.8628 94.8011  20
   0   7  13 206.264 147.033  22
   0   7 -13 365.101 202.759  15
   0  -7 -13 140.827 67.3626  21
   0  -7  13 321.462 193.736   6
   0   7  13 419.402 184.274   6
   0   7  13 221.536 105.767  14
   0  -7 -13 233.659 188.788   3
   0   7  13 182.870 111.731  18
   0   7 -13 48.7562 70.7300   7
   0  -7 -13 113.898 83.1296   5
   0  -7 -14-77.2149 155.507  15
   0  -7  14 141.262 126.874  12
   0   7  14-50.6619 91.8802   2
   0   7  14 97.8468 101.367  18
   0  -7  14 194.184 184.611   6
   0   7  14 67.7870 126.300   7
   0  -7 -14 286.754 137.866   5
   0  -7 -14 36.9989 151.920   3
   0   7  14 328.620 192.176  22
   0   7  14 168.386 134.074  12
   0   7  14 181.355 151.344   6
   0   7 -14 4.46412 153.373   5
   0   7 -14 314.361 138.706   3
   0   7 -14 8.48995 164.072  15
   0  -7  14 73.7923 139.762   4
   0  -7  15 955.386 295.208   4
   0   7 -15 1147.96 337.510  15
   0  -7  15 1337.41 315.546  12
   0  -7 -15 771.179 254.587   3
   0   7  15 1566.51 360.611  12
   0   7  15 1156.97 228.281  18
   0   7  15 1450.91 235.650   2
   0   7 -15 1103.94 315.813   5
   0  -7  15 2003.61 366.790  22
   0  -7  15 784.129 300.800   6
   0   7  15 1545.33 322.284   6
   0   7  15 1167.76 310.107   7
   0   7  15 1365.21 325.123  22
   0   7 -15 1060.82 231.634   3
   0  -7 -15 980.601 279.593  15
   0  -7  16 23.4089 143.063  22
   0   7 -16-10.1124 141.310   5
   0  -7  16 307.020 204.169   6
   0   7  16 450.136 219.863  22
   0  -7  16 44.3234 128.436  12
   0   7  16 230.648 165.101   6
   0   7 -16 674.590 286.538  15
   0  -7 -16 463.019 233.216   3
   0  -7 -16 335.110 222.946  15
   0   7  16 556.369 265.063  12
   0   7 -17 1642.79 427.869  15
   0   7 -17 1396.66 372.829   5
   0  -7 -17 2130.79 443.764  15
   0   7  17 1247.31 330.641   6
   0  -7  17 1548.26 369.051  12
   0  -7 -17 1376.61 383.149   3
   0   7 -18 299.433 222.060  15
   0   7  18 541.491 237.785   6
   0   8   0 40991.0 638.862   4
   0  -8   0 38537.5 739.350  22
   0  -8   0 42252.8 928.787  18
   0   8   0 44421.2 867.158   8
   0   8   0 43882.3 1050.54  15
   0  -8   0 41774.2 847.408   8
   0   8   0 41541.2 503.924  11
   0  -8   0 43056.3 831.743  19
   0  -8   0 41398.2 654.572   4
   0  -8   0 41503.6 871.849  10
   0  -8   0 37875.6 568.315   7
   0   8   0 43976.7 1077.53   5
   0   8   0 44703.9 939.614  16
   0  -8   0 42038.2 520.199  11
   0   8   0 42334.4 585.412   7
   0  -8   0 42231.9 894.009  14
   0   8  -1 3721.87 279.249  16
   0  -8  -1 3685.46 275.093  17
   0   8  -1 3441.00 259.380  18
   0  -8  -1 3298.59 273.566  20
   0   8  -1 3336.64 212.959   4
   0   8  -1 3309.49 254.818   8
   0   8  -1 3234.07 157.665  11
   0  -8  -1 3570.42 255.529  19
   0   8   1 3497.54 271.550  16
   0   8   1 3144.99 147.452   4
   0   8   1 3112.51 296.823  15
   0   8   1 3095.00 131.954  12
   0   8   1 3297.62 194.735   7
   0  -8  -1 3346.55 201.933   7
   0  -8  -1 3282.10 294.549   5
   0  -8  -1 2661.36 112.057   6
   0  -8  -1 3331.65 158.664  11
   0  -8  -1 3198.43 238.672   8
   0  -8  -1 3445.75 233.265  22
   0   8  -1 3715.82 146.567   7
   0  -8  -1 3517.14 256.537   2
   0  -8  -1 3247.19 225.754   9
   0  -8   1 3250.42 250.861  18
   0  -8  -1 3294.30 153.423   4
   0  -8  -1 2947.49 244.531  10
   0  -8  -1 3115.36 127.130  12
   0   8  -1 3411.94 321.666   5
   0  -8  -1 3496.07 257.301  14
   0  -8  -1 3896.02 273.724   1
   0   8  -1 3214.19 251.632  20
   0  -8  -1 3870.61 293.354  18
   0  -8   1 3110.86 246.937   8
   0  -8   1 3612.27 160.775  11
   0   8  -1 3068.02 289.752  15
   0   8   1 3199.03 224.772  22
   0   8   1 3412.82 243.293   8
   0  -8   1 3362.96 217.304   4
   0   8   2 1131.32 143.792  14
   0  -8   2 1157.80 147.049   4
   0   8  -2 1092.07 198.892  15
   0   8  -2 1122.49 141.419   4
   0   8  -2 1006.19 67.8975   7
   0   8  -2 1182.48 155.577  20
   0  -8   2 1160.80 81.9506  12
   0  -8  -2 1254.37 165.577  10
   0  -8   2 1280.97 155.854  18
   0   8   2 1233.74 173.595  16
   0   8   2 1312.98 159.718   8
   0  -8  -2 1206.26 148.969  22
   0   8  -2 1087.83 104.579  11
   0  -8  -2 1217.13 138.299   7
   0   8  -2 1029.81 198.170   5
   0  -8  -2 1104.81 149.521   8
   0   8  -2 1113.23 140.461  19
   0   8   2 1459.65 148.239   7
   0  -8  -2 1428.90 190.105   5
   0  -8  -2 1244.58 182.739  18
   0   8  -2 1000.52 162.411  16
   0   8  -2 982.956 73.5770  12
   0  -8  -2 1215.03 159.149   2
   0   8  -2 1149.17 145.341  18
   0  -8  -2 1122.94 173.544  20
   0  -8  -2 1152.88 148.800  14
   0  -8  -2 1161.64 142.763   9
   0  -8  -2 1064.43 67.6376   4
   0   8   2 1350.39 156.051  22
   0  -8  -2 1327.23 170.327  17
   0   8   2 1476.42 123.296  12
   0   8   2 1111.72 131.336   9
   0  -8  -2 1084.95 183.962  15
   0   8  -2 1210.97 170.703   8
   0  -8  -2 1106.76 155.895  19
   0  -8   2 1129.83 109.291  11
   0  -8  -2 1099.52 102.581  12
   0  -8  -3 1935.57 222.632  20
   0  -8  -3 1857.96 203.009  10
   0   8  -3 1761.10 130.607  12
   0  -8  -3 1937.70 214.143  17
   0   8   3 1737.89 165.988   9
   0   8  -3 2066.84 279.925   5
   0   8  -3 1647.81 175.472  20
   0  -8   3 2140.78 189.496  18
   0   8  -3 2099.86 167.284  11
   0  -8   3 1850.29 199.501   4
   0   8  -3 1920.78 215.095  16
   0   8  -3 2410.78 275.887  15
   0   8  -3 1978.82 227.168   8
   0  -8  -3 1951.13 202.461   8
   0   8   3 1794.57 183.984   7
   0  -8   3 1910.48 157.312  11
   0  -8   3 2252.99 238.051  13
   0   8   3 1921.86 198.738  22
   0  -8  -3 1762.57 157.091  12
   0  -8  -3 1910.11 195.584  14
   0  -8   3 1920.21 139.617   3
   0  -8  -3 2178.64 200.631   7
   0  -8  -3 1852.59 187.315  22
   0  -8  -3 1885.26 239.273  15
   0   8   3 1860.97 189.544  14
   0   8   3 1557.73 98.1700   6
   0   8   3 1923.59 222.329  16
   0  -8  -3 1896.40 218.377   5
   0  -8  -3 1918.99 202.453   2
   0   8   3 2186.95 179.082  12
   0  -8  -3 1825.85 175.852   9
   0  -8  -3 1954.54 211.982  19
   0  -8  -3 1886.97 225.004  13
   0  -8   3 2016.91 142.290  12
   0   8   4 842.645 133.174  14
   0   8  -4 932.080 84.9900   7
   0   8  -4 758.710 107.540  12
   0   8  -4 744.164 189.612   5
   0  -8   4 856.114 150.088  13
   0   8   4 881.158 95.0882   6
   0  -8  -4 879.234 149.754  10
   0  -8  -4 844.045 139.455   7
   0   8   4 900.502 153.553  22
   0  -8   4 777.603 148.719   4
   0  -8   4 841.139 117.711  12
   0   8   4 937.004 130.134   9
   0  -8  -4 1063.73 168.176  17
   0  -8   4 742.009 154.656  21
   0  -8  -4 700.262 128.844  22
   0  -8  -4 836.602 125.020  12
   0  -8   4 900.128 123.472  18
   0  -8  -4 1022.22 158.158   8
   0   8  -4 651.362 146.193  16
   0  -8  -4 646.745 140.093  13
   0   8  -4 772.360 120.885  11
   0   8  -4 599.457 155.454  15
   0   8   4 1126.75 149.092  12
   0  -8  -4 1007.62 165.064  20
   0   8   4 839.984 146.490   7
   0   8   4 884.511 142.165   2
   0  -8  -4 805.450 132.003   9
   0  -8   4 915.654 105.093   3
   0  -8  -4 960.245 142.813  14
   0  -8   5 15648.4 532.856  12
   0   8   5 16342.9 593.672  12
   0   8   5 13789.8 505.118   9
   0   8   5 14316.7 634.389  18
   0   8  -5 15762.3 559.438  11
   0   8  -5 13891.9 396.359   3
   0  -8   5 15336.1 651.783   4
   0   8   5 15563.1 607.959   7
   0   8   5 15422.9 612.654  22
   0  -8   5 16346.2 434.020   3
   0  -8   5 15419.5 628.996  21
   0  -8  -5 16195.4 655.526  17
   0  -8  -5 14558.0 634.005  20
   0  -8  -5 15223.1 606.333   7
   0  -8  -5 16453.9 642.415   8
   0   8  -5 15425.6 517.876  12
   0  -8  -5 14357.3 610.802  13
   0  -8  -5 15941.8 612.709  22
   0  -8  -5 15824.1 574.014   9
   0   8   5 14996.9 529.361  14
   0   8  -5 15168.2 389.817   7
   0   8   5 15878.2 634.784  20
   0   8   5 14897.6 559.007   2
   0   8  -5 15865.0 808.326   5
   0  -8   5 14735.2 575.244  13
   0  -8  -5 16083.1 566.046  14
   0  -8  -5 15096.6 567.675  12
   0  -8   5 16458.3 479.403  18
   0   8  -5 14440.7 722.097  15
   0  -8  -5 14137.0 302.112   4
   0   8   5 14540.8 433.666   6
   0  -8  -5 15983.4 595.145  10
   0   8  -6 2613.14 188.955   3
   0  -8  -6 2824.00 281.739  13
   0  -8  -6 2640.49 273.764  22
   0   8   6 3013.96 298.055   7
   0  -8   6 2778.70 191.593  18
   0   8   6 2832.76 248.881   9
   0   8  -6 2701.38 339.398  15
   0   8  -6 2639.40 347.266   5
   0  -8  -6 3393.90 282.950  10
   0  -8   6 2863.42 257.110  12
   0   8  -6 2614.43 240.010  12
   0   8   6 2783.00 256.036   2
   0   8  -6 3122.18 273.010  11
   0  -8  -6 2955.92 298.059  17
   0   8   6 2759.39 222.430   6
   0   8   6 3242.39 303.568  22
   0   8  -6 2698.07 191.992   7
   0  -8  -6 2548.65 245.344  14
   0  -8   6 3150.24 203.716   3
   0   8   6 2982.63 247.716  14
   0  -8   6 2475.50 288.664   4
   0  -8  -6 2704.64 163.420   4
   0  -8   6 3243.90 273.030  13
   0  -8  -6 2990.83 277.842   9
   0  -8   6 2878.67 278.017  21
   0  -8  -6 2782.80 273.720  12
   0   8   6 3267.16 297.133  12
   0  -8  -6 2872.37 298.971  20
   0  -8   7 7757.28 587.369   5
   0   8  -7 7201.35 342.279   7
   0   8   7 8393.98 510.383  22
   0  -8  -7 7854.68 489.547  12
   0   8   7 7922.14 435.950   2
   0  -8  -7 8182.73 494.760  22
   0  -8  -7 6804.27 466.834  20
   0  -8  -7 8720.41 450.753  10
   0  -8   7 7371.24 331.209  10
   0   8  -7 8028.49 621.100   5
   0  -8  -7 7815.24 431.151  14
   0  -8   7 7928.82 305.724  18
   0   8   7 7621.44 409.267  14
   0   8   7 7193.18 390.880   6
   0  -8  -7 7269.55 459.241   9
   0  -8   7 7731.02 528.255   4
   0  -8   7 7280.41 431.691  21
   0  -8   7 7826.16 411.447  13
   0   8  -7 7620.49 349.050   3
   0  -8  -7 7319.32 447.138  13
   0  -8  -7 7851.18 532.280   3
   0   8   7 8135.49 506.871   7
   0   8   7 8382.63 504.757  12
   0   8  -7 7991.10 598.147  15
   0  -8  -7 7249.42 308.176   4
   0  -8   7 7865.24 460.503  12
   0  -8   7 7982.69 577.196  15
   0  -8   7 8033.15 350.373   3
   0   8   7 7154.26 414.126   9
   0  -8  -8 724.463 164.865   7
   0  -8   8 783.234 200.660  15
   0   8  -8 751.183 156.181  12
   0  -8   8 1105.13 237.828   5
   0  -8  -8 752.681 177.049  12
   0   8  -8 748.912 129.374   7
   0  -8  -8 890.910 181.469   9
   0   8  -8 791.164 187.092   4
   0   8   8 891.367 157.433   2
   0   8   8 910.253 156.694  14
   0   8   8 798.554 152.451   6
   0  -8   8 996.513 210.703   4
   0   8  -8 634.227 149.609  11
   0   8  -8 1037.31 243.706   5
   0  -8   8 918.034 102.458  18
   0   8  -8 851.219 132.306   3
   0  -8  -8 771.948 155.709  13
   0   8  -8 953.456 224.921  15
   0   8   8 813.976 161.808   9
   0  -8   8 801.075 128.008   3
   0  -8  -8 859.380 198.659  16
   0  -8   8 872.723 161.956  21
   0  -8  -8 686.238 192.680   3
   0   8   8 1078.35 214.375  22
   0  -8  -8 715.864 169.224  20
   0  -8  -8 779.431 118.665   4
   0   8   8 641.422 161.599  12
   0  -8   8 982.644 190.409  12
   0  -8   8 643.357 120.743  13
   0  -8  -8 854.140 150.241  10
   0  -8   8 762.532 106.028  10
   0  -8  -8 924.059 165.221  14
   0   8   8 843.143 187.506   7
   0  -8   9 36.8367 81.0098  12
   0   8  -9 22.2660 114.317  15
   0   8   9-11.7200 85.9034  18
   0  -8  -9 26.2718 89.0985  16
   0  -8  -9 71.6776 73.2065  13
   0   8   9-95.3271 69.1033  14
   0  -8  -9 58.1490 67.4489   5
   0  -8   9 58.7740 108.456  15
   0  -8   9 28.0760 32.2849  10
   0   8  -9 176.899 98.3783  12
   0   8  -9 252.676 173.695   5
   0   8   9 90.1030 82.0393   6
   0  -8  -9 0.48811 72.8901   7
   0   8  -9 0.26294 56.7372   3
   0   8   9-56.9694 102.753   7
   0  -8   9 109.283 60.7964  13
   0  -8  -9 113.473 84.0589  20
   0  -8  -9 79.9661 50.5599   4
   0  -8   9-63.0487 77.0384   3
   0   8  -9 29.8698 78.9948  11
   0   8  -9 65.9465 95.7737   4
   0  -8   9 16.4955 26.9401  18
   0   8   9 114.935 85.1658  12
   0  -8  -9 94.3024 68.8104  10
   0  -8   9 37.4903 98.0931   4
   0  -8  -9 144.284 128.324   3
   0  -8  -9-213.613 114.718  12
   0   8   9 65.7933 64.2264   2
   0  -8   9 26.1754 87.8240   5
   0   8   9-97.7102 129.342  22
   0   8  -9 56.7674 49.8719   7
   0  -8   9 61.8623 63.8162  21
   0   8  10 5778.44 511.422  12
   0  -8  10 5554.76 521.799   4
   0   8  10 5386.07 398.378   2
   0   8 -10 6017.06 496.280  11
   0   8  10 5999.05 452.701   6
   0   8  10 5567.66 468.507  18
   0   8  10 6408.87 530.234  22
   0  -8 -10 5705.54 395.287  13
   0   8  10 6917.29 437.718  14
   0   8 -10 6248.33 612.436  15
   0  -8  10 6554.81 382.933  21
   0  -8 -10 5782.13 370.814   4
   0  -8 -10 6743.19 422.112   5
   0  -8  10 5936.19 544.924  15
   0  -8 -10 5906.16 516.804  12
   0   8  10 6201.32 466.523   9
   0  -8 -10 6261.90 405.697  10
   0  -8 -10 5515.84 464.803  20
   0  -8 -10 6264.74 545.674  16
   0   8 -10 6895.14 524.391  12
   0  -8  10 4704.53 212.508  10
   0  -8  10 5719.90 552.533   5
   0   8  10 5885.51 508.336   7
   0  -8  10 6007.87 498.430  12
   0   8 -10 5917.78 601.989   5
   0   8 -10 5990.21 393.898   3
   0  -8 -10 5798.99 533.612   3
   0  -8  11 40.5033 90.7429  12
   0   8 -11-71.7491 138.039   5
   0  -8  11 99.9886 129.182   4
   0   8 -11 99.1538 105.887   3
   0  -8 -11-24.5772 86.3515   5
   0  -8  11 222.878 126.643   5
   0   8  11-4.84427 82.9848   2
   0   8 -11 41.6241 61.8135   7
   0  -8 -11 49.8008 65.2741   4
   0  -8 -11-35.1753 167.748   3
   0   8  11-64.7046 94.3467  18
   0   8  11 6.03727 88.3267   6
   0  -8  11 33.5900 90.8539  15
   0   8  11-258.745 121.560   9
   0  -8 -11 131.644 87.1448  13
   0  -8 -11 53.8953 82.3900  20
   0   8  11-25.7254 113.147  22
   0   8  11-64.1079 123.787   7
   0   8 -11-27.4324 154.814  15
   0   8  11 105.917 126.853  12
   0  -8 -12 1983.18 251.733   4
   0   8 -12 1949.80 261.688   3
   0   8  12 1921.89 335.689  12
   0  -8 -12 2478.76 253.448  13
   0  -8 -12 2566.28 384.288  15
   0   8 -12 2292.22 286.116   7
   0   8 -12 2502.32 432.902  15
   0   8 -12 2801.00 445.859   5
   0   8  12 1637.42 281.068   9
   0  -8 -12 1936.25 252.023   5
   0  -8  12 2082.69 334.486  12
   0   8  12 2027.55 299.062  18
   0   8  12 2672.60 301.766   2
   0  -8 -12 1881.20 303.298  20
   0   8  12 1885.19 295.828   6
   0   8  12 1790.35 325.221  22
   0  -8 -12 1898.31 345.377   3
   0  -8  12 2091.37 373.337   6
   0  -8  12 1935.84 346.066   4
   0   8  12 1951.12 334.844   7
   0   8 -13 3535.37 357.150   3
   0  -8 -13 3597.22 346.407   5
   0  -8 -13 4126.24 384.856   4
   0   8  13 3805.37 366.005  14
   0  -8  13 4052.89 530.060   6
   0   8 -13 3275.84 507.831  15
   0  -8  13 3924.87 481.720  12
   0   8  13 3805.00 492.704  12
   0  -8 -13 4641.55 518.815  15
   0   8  13 3850.14 484.380  22
   0   8 -13 3328.69 494.805   5
   0  -8 -13 3799.73 495.809   3
   0   8  13 3882.40 414.154  18
   0   8  13 3498.92 350.158   2
   0   8  13 3673.94 462.460   7
   0   8  13 3358.85 414.495   6
   0  -8 -13 3260.79 392.687  20
   0  -8 -13 3805.91 307.347  21
   0   8 -13 3656.34 376.180   7
   0  -8  13 3595.14 476.808   4
   0  -8  14 155.012 174.005  12
   0   8 -14 192.612 228.919  15
   0   8  14 112.178 128.972   6
   0   8  14 59.2237 102.342   2
   0  -8 -14 93.7791 154.265  15
   0   8  14 89.9732 124.067   7
   0   8  14-25.4655 140.783  12
   0  -8  14 54.3917 136.062   4
   0   8 -14-20.7289 95.9570   3
   0   8 -14-48.6564 141.323   5
   0   8  14 76.1190 92.9046  18
   0   8  14 361.092 220.960  22
   0  -8 -14-51.5864 149.838   3
   0  -8  14-34.0496 143.073   6
   0   8 -15 90.6124 169.956  15
   0   8  15 291.910 159.584   6
   0  -8  15 319.252 204.852  12
   0   8  15 65.5340 83.8420  18
   0   8  15 454.052 222.609  22
   0  -8 -15 70.7674 147.944  15
   0   8 -15-33.4603 106.766   3
   0   8  15 266.419 159.808   7
   0   8  15 382.973 206.284  12
   0  -8  15 421.276 196.410   4
   0  -8 -15 257.625 190.455   3
   0   8 -15 95.6876 162.968   5
   0  -8  15-15.1545 165.926   6
   0  -8  15 179.208 153.858  22
   0   8 -16 1272.09 382.079  15
   0  -8 -16 1503.26 365.984  15
   0   8 -16 806.817 298.938   5
   0  -8  16 1208.06 311.341  22
   0   8  16 1431.54 369.660  22
   0   8  16 1506.99 382.387  12
   0  -8 -16 1533.90 392.986   3
   0   8  16 1820.73 355.618   6
   0  -8  16 1183.40 346.091   6
   0  -8  16 1503.92 352.590  12
   0   8 -17 609.631 266.302  15
   0   8 -17-179.663 188.775   5
   0  -8  17 432.703 215.984  12
   0   8  17 508.544 191.914   6
   0  -8 -17 597.503 276.625   3
   0   8 -18 575.997 318.419  15
   0   8  18 738.690 256.106   6
   0  -9   0 149.730 74.6814   8
   0  -9   0 183.229 83.2274  19
   0  -9   0 158.396 60.4306   4
   0   9   0 99.0229 46.3074   7
   0  -9   0 176.689 72.1479  22
   0   9   0 167.643 75.8769   8
   0  -9   0 81.9866 71.4306  14
   0  -9   0 153.838 73.1218  10
   0  -9   0 81.6963 41.3380   7
   0   9   0 146.685 114.819   5
   0   9   0 121.281 53.5277   4
   0  -9   0 102.009 91.2052   5
   0   9   0 164.310 85.7225  16
   0  -9   0 160.196 79.9440  18
   0   9   0 115.293 94.0647  15
   0  -9   0 119.272 39.2440  11
   0   9   0 122.325 36.7099  11
   0  -9  -1 11165.7 481.656  14
   0   9  -1 11153.1 577.286  15
   0  -9  -1 11542.4 500.647  10
   0  -9  -1 11845.9 500.834   2
   0   9  -1 10717.4 475.184   8
   0   9   1 12279.0 479.607   8
   0  -9   1 11211.2 483.218   8
   0   9  -1 11148.4 442.412  19
   0  -9  -1 10815.7 368.672   7
   0  -9  -1 11019.4 513.519  20
   0  -9   1 12036.7 492.646  10
   0  -9  -1 11949.8 514.162  17
   0   9   1 10456.2 566.950  15
   0   9  -1 11145.8 404.924   4
   0  -9  -1 11260.1 303.411  11
   0  -9   1 11126.8 291.951  11
   0   9  -1 11294.4 506.985  16
   0   9  -1 10948.2 487.275  20
   0  -9  -1 10975.5 565.867   5
   0  -9  -1 10908.4 423.518  22
   0  -9  -1 11511.2 477.495  19
   0  -9  -1 9719.48 219.586  12
   0  -9  -1 10946.0 525.322  18
   0  -9  -1 11138.2 303.080   4
   0  -9   1 10624.1 503.960  14
   0  -9  -1 10486.0 422.785   9
   0   9   1 9779.65 228.072  12
   0  -9   1 11271.3 514.424  16
   0   9  -1 10925.4 294.193  11
   0  -9  -1 10845.6 477.146   1
   0   9  -1 10767.2 270.379   7
   0  -9   1 10737.1 402.691   4
   0   9   1 10241.2 287.552   4
   0  -9   1 11648.8 503.230  18
   0   9   1 12096.9 527.758  16
   0   9  -1 11590.9 618.562   5
   0   9   1 11790.7 447.213  22
   0  -9   1 10644.7 277.471   7
   0  -9  -1 10759.3 457.487   8
   0   9   1 11177.7 369.751   7
   0   9  -1 12541.6 501.177  18
   0  -9  -2 43801.8 881.362  22
   0  -9   2 45681.1 964.464  18
   0  -9   2 45081.4 1037.49  16
   0  -9  -2 42045.9 460.037   4
   0   9   2 46649.8 931.329   8
   0  -9  -2 45895.6 841.521   7
   0   9   2 47075.6 836.654   7
   0  -9  -2 42565.9 984.721  17
   0   9  -2 43911.0 1004.15  16
   0  -9  -2 44588.4 982.785  19
   0  -9  -2 48287.9 1007.75   2
   0  -9  -2 45951.4 1002.26  10
   0   9   2 49211.0 1094.20  16
   0  -9   2 45252.1 909.557   4
   0  -9  -2 43902.3 1146.77  15
   0   9  -2 45324.3 878.437  19
   0  -9  -2 44409.5 857.099   9
   0  -9  -2 46338.5 954.905   8
   0   9   2 44653.0 651.530  12
   0  -9  -2 43246.9 630.654  12
   0   9  -2 42868.5 1002.22   8
   0  -9  -2 45003.9 1066.51  20
   0   9  -2 46680.7 930.677  18
   0  -9  -2 43486.0 1076.93   5
   0   9  -2 44236.7 661.985  11
   0   9  -2 43983.2 954.036  20
   0   9  -2 47433.5 1286.72   5
   0  -9  -2 47690.4 1019.96   1
   0   9  -2 43990.9 882.248   4
   0   9   2 43487.6 893.471  22
   0  -9  -2 43981.6 1069.14  18
   0  -9   2 43806.7 656.982  11
   0   9   2 44793.2 930.012  14
   0   9  -2 46165.0 1191.68  15
   0  -9  -2 41989.4 915.868  14
   0  -9  -3 8259.66 441.282  19
   0  -9  -3 9183.79 461.938  10
   0   9  -3 8505.69 533.273  15
   0   9  -3 8888.67 582.440   5
   0  -9  -3 7643.64 443.179   5
   0  -9  -3 8217.21 491.543  13
   0  -9   3 9267.65 493.482  13
   0   9  -3 8114.52 269.762  12
   0  -9  -3 8495.90 337.467  12
   0  -9   3 9383.67 423.389  18
   0  -9   3 8712.26 283.343  12
   0   9  -3 9309.28 404.051  19
   0   9  -3 8464.04 330.858  11
   0   9  -3 8933.01 491.604   8
   0  -9  -3 9378.27 427.548  22
   0   9   3 8712.03 416.257  14
   0   9  -3 8293.79 426.413   4
   0   9   3 8802.64 477.275  16
   0  -9  -3 9006.83 410.040   7
   0  -9  -3 7866.03 469.163  20
   0  -9   3 8079.83 424.155   4
   0  -9  -3 8833.47 437.821   8
   0  -9  -3 8708.50 459.090  17
   0  -9   3 8408.46 313.214   3
   0   9   3 8887.21 405.136   7
   0   9   3 8345.97 418.372  22
   0  -9  -3 9097.74 529.985  15
   0   9  -3 7486.16 389.626  20
   0   9  -3 8691.64 461.699  16
   0   9   3 8842.12 350.565  12
   0  -9  -3 9070.53 431.426  14
   0  -9  -3 9271.60 455.335   2
   0   9   3 8716.63 377.975   9
   0  -9   3 8985.83 337.568  11
   0  -9  -3 8972.91 402.899   9
   0  -9  -4 5343.92 361.164   2
   0  -9  -4 5851.85 373.058   8
   0  -9   4 5275.18 308.151  18
   0  -9   4 5590.93 251.819   3
   0   9  -4 5226.89 442.453  15
   0  -9  -4 5112.98 369.207  17
   0   9   4 5377.99 346.414   2
   0   9  -4 5151.51 295.766  11
   0  -9   4 5711.06 388.470  13
   0  -9   4 5336.95 400.092  21
   0  -9  -4 5416.83 308.386  12
   0   9  -4 5323.37 189.233   7
   0   9   4 5770.70 322.047  12
   0  -9  -4 5125.65 341.859  22
   0   9  -4 5214.71 398.733   8
   0   9   4 5701.02 336.926  14
   0  -9  -4 4767.84 363.451  19
   0   9   4 5265.63 304.006   9
   0   9  -4 5090.02 367.620  16
   0   9   4 6245.84 370.866   7
   0  -9   4 5132.11 368.172   4
   0  -9  -4 5558.66 334.341   9
   0  -9  -4 5218.93 390.569  13
   0  -9  -4 5752.68 371.651  10
   0  -9  -4 5040.77 327.744  14
   0   9  -4 5367.20 326.394  20
   0   9   4 5792.79 368.147  22
   0   9   4 6145.66 419.244  16
   0  -9  -4 5079.76 385.964  20
   0   9   4 4488.40 195.045   6
   0  -9  -4 5192.90 340.942   7
   0   9  -4 4987.20 466.711   5
   0   9  -4 5001.47 255.761  12
   0  -9   4 5219.88 270.621  12
   0  -9  -5 3627.60 324.358   8
   0  -9  -5 3412.36 283.142  14
   0   9   5 3270.53 275.182  12
   0  -9  -5 3191.32 284.744  22
   0  -9   5 3618.39 330.339   4
   0   9   5 3567.65 301.184   7
   0  -9  -5 2738.40 112.932   4
   0  -9  -5 3174.91 313.430  20
   0   9   5 3213.21 295.612  22
   0   9  -5 3462.91 270.596  11
   0  -9  -5 3658.97 286.280   9
   0  -9  -5 2972.66 298.927  17
   0  -9  -5 3023.64 259.409  12
   0   9   5 3393.14 269.535  14
   0   9  -5 3284.50 174.289   7
   0  -9   5 3345.75 316.531  21
   0  -9   5 3597.59 255.049  12
   0  -9  -5 3224.90 308.470  13
   0   9  -5 3522.09 406.086   5
   0  -9  -5 3307.98 293.716  10
   0  -9   5 3700.87 306.936  13
   0  -9   5 3299.27 202.061   3
   0  -9   5 3430.81 238.973  18
   0   9   5 2957.26 192.586   6
   0   9  -5 3048.27 232.495  12
   0   9  -5 3469.82 376.996  15
   0   9   5 3744.48 302.614   2
   0   9   5 3220.89 250.380   9
   0  -9  -5 3275.32 292.944   7
   0  -9   6 4619.04 393.646   4
   0  -9   6 5264.86 264.021   3
   0  -9  -6 4159.81 181.922   4
   0  -9   6 4961.59 275.249  18
   0   9   6 5139.69 394.955  22
   0   9  -6 4590.48 248.074   3
   0   9  -6 4802.89 463.365  15
   0  -9   6 5006.44 479.139   5
   0  -9  -6 4952.13 357.111   9
   0   9  -6 4348.20 460.744   5
   0  -9  -6 4943.74 360.376  10
   0  -9  -6 4950.04 395.186  17
   0  -9   6 4789.02 372.690  21
   0  -9  -6 4257.96 360.291  13
   0   9  -6 5074.87 353.414  11
   0  -9   6 4763.84 346.747  13
   0   9   6 5069.29 331.772  14
   0  -9  -6 5337.39 401.911   8
   0   9   6 4932.64 348.647   2
   0   9   6 4470.62 310.765   9
   0   9   6 4426.95 269.082   6
   0  -9  -6 4724.86 351.559  12
   0   9   6 4953.39 360.725  12
   0   9   6 5119.74 384.708   7
   0   9  -6 4547.81 239.098   7
   0  -9  -6 4607.01 366.664  22
   0   9  -6 4509.62 311.529  12
   0  -9  -6 4840.26 400.096  20
   0  -9  -6 4998.96 345.700  14
   0  -9  -6 4578.52 367.784   7
   0  -9   6 4475.45 315.514  12
   0   9   7 3172.76 322.843   7
   0   9  -7 3051.74 282.064  12
   0  -9  -7 2822.72 294.444  13
   0   9  -7 2640.58 207.113   7
   0   9   7 2473.55 227.231   6
   0  -9  -7 2718.04 309.073  20
   0  -9   7 2868.73 201.977  18
   0  -9   7 2763.62 323.908   4
   0  -9   7 2505.57 270.732  21
   0   9  -7 2525.77 374.174   5
   0  -9  -7 2813.14 311.120   7
   0  -9   7 3295.65 390.244  15
   0  -9  -7 2683.14 306.890  17
   0  -9   7 3145.02 280.946  13
   0  -9  -7 3101.67 304.683   9
   0  -9   7 2500.53 352.651   5
   0  -9  -7 2728.10 176.721   4
   0  -9   7 3064.72 215.733   3
   0   9  -7 2829.83 210.456   3
   0   9   7 2758.96 300.258  12
   0  -9  -7 2948.27 313.070  22
   0   9   7 3124.93 268.466  14
   0   9   7 3041.56 319.004  22
   0  -9  -7 2972.57 308.536  12
   0  -9  -7 3222.96 353.746   3
   0   9   7 2464.65 249.477   9
   0   9   7 3298.25 326.805  20
   0  -9  -7 3021.39 280.547  10
   0   9  -7 2841.73 372.107  15
   0  -9   7 2839.91 222.992  10
   0  -9  -7 2873.37 343.289  16
   0  -9  -7 2367.99 252.471  14
   0  -9   7 2651.79 267.867  12
   0   9   7 2885.33 275.487   2
   0  -9   8 264.277 135.358   5
   0  -9  -8 239.985 100.139  14
   0   9   8 140.579 107.508  18
   0  -9  -8 193.543 107.350   9
   0   9  -8 277.838 150.301  15
   0   9  -8 146.281 65.1420   7
   0   9   8 189.715 94.1258   6
   0   9   8 198.407 106.908  22
   0  -9   8 240.051 67.7534  18
   0   9  -8 244.243 78.8360   3
   0  -9   8 114.018 84.4236  12
   0  -9   8 196.453 112.479  15
   0  -9  -8 242.775 117.310  12
   0  -9  -8 463.727 159.797  16
   0  -9  -8 275.984 91.3663  10
   0   9  -8 212.379 134.153   5
   0   9  -8 242.699 109.730  11
   0   9  -8 149.343 96.0168   4
   0  -9   8 280.532 103.376  21
   0  -9   8 127.536 73.0624  13
   0  -9  -8 148.964 95.1255  20
   0   9   8 238.900 103.020   7
   0  -9  -8 166.528 122.640   3
   0  -9   8 56.6048 101.222   4
   0   9   8 147.525 100.963  12
   0  -9  -8 93.6540 80.0579  13
   0   9   8 161.228 86.0978   2
   0  -9  -8 149.274 57.1131   4
   0   9   8 235.823 93.9425  14
   0  -9   8 193.339 70.4885   3
   0  -9  -8 87.1665 77.7937   7
   0  -9   8 241.648 69.1199  10
   0   9   9 1315.65 207.616   2
   0  -9   9 1566.15 179.178   3
   0   9  -9 1112.54 230.648   4
   0  -9   9 1179.14 118.900  18
   0   9  -9 1770.07 257.544  11
   0   9   9 1348.72 242.424  22
   0  -9  -9 1497.99 276.466   3
   0  -9   9 1321.73 140.860  10
   0  -9   9 1349.38 205.863  21
   0  -9  -9 1401.04 194.634   5
   0   9   9 1620.57 213.006  14
   0   9  -9 1472.12 301.408   5
   0  -9   9 1389.82 283.821   5
   0   9  -9 1415.78 182.763   7
   0  -9   9 1399.31 183.141  13
   0  -9  -9 1558.44 214.146  10
   0  -9   9 1586.41 282.372   4
   0  -9  -9 1092.36 212.434  20
   0  -9   9 1349.07 274.260  15
   0  -9  -9 1410.63 244.469  12
   0   9   9 1505.66 218.039   6
   0   9  -9 1449.19 178.284   3
   0   9   9 1447.27 250.835  12
   0  -9  -9 1397.84 214.718  13
   0  -9  -9 1207.05 154.503   4
   0   9   9 1490.39 243.861  18
   0  -9  -9 1281.42 247.188   7
   0  -9  -9 1590.34 284.048  16
   0   9  -9 2039.46 271.020  12
   0   9   9 1254.74 243.006   7
   0  -9   9 1443.98 236.421  12
   0  -9  -9 1547.93 227.883  14
   0   9  -9 1233.02 275.199  15
   0  -9  10 158.058 57.3266  10
   0   9 -10 30.9223 135.744   5
   0   9  10 220.982 114.838   9
   0   9 -10 105.883 79.8214   3
   0   9 -10 14.0473 86.2366  12
   0  -9  10 130.510 91.6000  21
   0  -9  10 141.864 77.3797  13
   0  -9 -10 32.6161 61.3960  13
   0  -9 -10 65.7501 65.4801   4
   0  -9 -10 64.7888 115.308   3
   0   9 -10 123.973 108.837  11
   0   9  10 55.2870 72.3327  14
   0  -9  10 273.998 147.873   5
   0  -9 -10 247.732 141.847  12
   0   9 -10 186.435 150.898  15
   0   9  10 126.245 112.510  12
   0  -9  10 198.161 113.782  12
   0  -9  10 358.464 165.368  15
   0   9  10 199.200 142.228   7
   0   9  10 155.583 105.061   2
   0  -9 -10-39.1289 93.7597  20
   0  -9  10-115.056 143.379   4
   0   9  10 116.119 83.9337   6
   0  -9 -10 1.38624 80.0471  10
   0   9  10 171.563 127.341  22
   0   9  10 131.143 120.580  18
   0  -9  10 135.551 39.7405  18
   0  -9 -10 118.638 77.1151   5
   0   9  11 391.836 155.711   7
   0  -9 -11 519.249 125.051   4
   0   9  11 415.188 140.043   6
   0  -9  11 432.342 182.144   4
   0  -9 -11 362.727 115.396   5
   0   9  11 430.078 152.889  12
   0   9  11 529.216 157.161   2
   0  -9 -11 541.834 140.059  13
   0   9 -11 356.239 124.943   3
   0   9 -11 525.339 214.680   5
   0  -9 -11 606.074 143.091  10
   0   9 -11 524.660 135.452   7
   0   9  11 488.844 146.225   9
   0  -9  11 492.427 166.302  12
   0  -9 -11 299.233 151.478   3
   0  -9 -11 335.431 138.235  20
   0   9  11 449.649 174.427  22
   0  -9  11 286.760 55.6731  10
   0   9 -11 535.421 207.928  15
   0   9  11 569.092 172.591  18
   0   9 -12 5853.77 450.832   7
   0  -9 -12 6106.97 611.795   3
   0   9  12 5450.29 483.510   6
   0  -9 -12 4801.86 476.638  20
   0   9 -12 6037.36 657.674  15
   0   9  12 5618.15 558.555  12
   0   9 -12 6396.52 688.560   5
   0  -9 -12 6274.99 440.056   5
   0   9 -12 5652.04 420.898   3
   0   9  12 5023.21 521.745   7
   0  -9  12 5995.03 551.560  12
   0   9  12 5260.46 485.747  18
   0  -9  12 6092.44 628.160   6
   0   9  12 5658.88 441.185   2
   0  -9  12 5755.04 578.274   4
   0   9  12 6132.04 579.045  22
   0  -9 -12 5121.97 389.170   4
   0   9  12 5787.45 499.025   9
   0  -9 -12 5613.72 401.585  13
   0   9  13 2405.63 395.163  12
   0   9  13 2020.59 307.565  18
   0  -9 -13 2211.93 276.395   5
   0   9 -13 1761.87 247.271   3
   0  -9  13 1972.01 351.482  12
   0  -9  13 1804.85 356.540   4
   0  -9 -13 2564.33 394.244  15
   0  -9 -13 1954.24 382.786   3
   0  -9 -13 1986.80 247.299  21
   0   9  13 1729.15 333.301   7
   0  -9  13 2060.95 406.258   6
   0   9  13 1919.27 310.328   6
   0   9  13 2140.74 285.356   2
   0   9  13 2619.75 409.132  22
   0   9 -13 2275.31 436.864  15
   0   9  13 1790.44 254.842  14
   0   9 -13 1412.47 340.065   5
   0   9 -13 1585.91 258.221   7
   0   9  14 6153.13 567.997   6
   0  -9  14 6011.23 653.947   4
   0   9  14 7837.28 721.530  12
   0  -9 -14 8347.88 733.299  15
   0  -9 -14 7609.18 745.932   3
   0  -9  14 8178.78 710.934  12
   0   9  14 6980.52 677.309  22
   0  -9  14 7105.65 729.109   6
   0   9  14 6247.54 543.362  18
   0   9 -14 7401.15 791.791  15
   0   9 -14 7800.13 792.193   5
   0   9 -14 6505.74 491.910   3
   0   9  14 6752.38 652.317   7
   0   9  14 6666.55 500.777   2
   0   9 -15 146.167 197.047  15
   0   9  15-13.4929 149.021  22
   0  -9  15-62.1520 158.372   4
   0   9  15-20.1271 108.328   6
   0  -9  15 90.8193 162.614   6
   0  -9 -15 56.9095 165.327   3
   0   9  15 46.1013 83.3429  18
   0  -9  15 64.9166 130.520  12
   0   9  15-296.855 183.715   7
   0   9 -15 61.4399 183.468   5
   0  -9 -15 21.3661 151.049  15
   0   9  15 43.0290 150.666  12
   0  -9  16-66.8760 175.184   6
   0   9  16 325.647 183.910  12
   0   9  16 110.544 136.129   6
   0  -9  16 240.911 166.581  22
   0   9  16 325.700 212.711  22
   0  -9 -16 77.7652 168.161   3
   0   9 -16-169.838 199.836  15
   0  -9  16-106.835 177.083  12
   0  -9 -16 150.483 184.111  15
   0   9 -16 258.560 199.209   5
   0   9  17 153.063 158.806   6
   0   9 -17-95.6664 196.365   5
   0   9  18 1019.93 287.060   6
   0 -10   0 15684.4 635.486  18
   0  10   0 15427.4 402.976   7
   0 -10   0 15125.4 603.743  14
   0 -10   0 16035.6 355.044  11
   0 -10   0 17304.1 627.394   1
   0 -10   0 16810.8 584.027  19
   0  10   0 16354.5 631.773  18
   0 -10   0 13406.2 377.640   7
   0  10   0 14792.3 555.046  19
   0 -10   0 15459.7 449.799   4
   0  10   0 14619.3 427.280   4
   0 -10   0 15446.0 517.911  22
   0 -10   0 14883.5 588.975  10
   0 -10   0 16000.5 587.429   8
   0  10   0 17226.3 655.978  16
   0  10   0 15829.4 731.864   5
   0  10   0 15363.0 707.505  15
   0 -10   0 16323.6 738.159   5
   0  10   0 15301.7 574.279   8
   0 -10   1 7340.36 424.411  18
   0 -10  -1 7281.56 256.025  11
   0  10  -1 7287.15 512.378   5
   0 -10  -1 7898.68 432.471   2
   0 -10   1 6981.30 339.466   4
   0 -10   1 7338.13 250.896  11
   0  10  -1 7337.93 236.810   7
   0 -10   1 7334.23 435.681  14
   0 -10  -1 7437.57 318.374   7
   0 -10  -1 7048.48 429.111  20
   0 -10   1 6651.59 235.409   7
   0 -10  -1 7331.38 427.847  17
   0  10  -1 7025.60 246.200  11
   0 -10   1 7718.20 425.108   8
   0  10   1 6761.14 249.566   4
   0 -10  -1 7778.04 379.446  22
   0 -10  -1 7350.56 482.205   5
   0 -10  -1 7326.11 264.841   4
   0  10  -1 7635.37 389.571  19
   0  10   1 6955.18 381.067   8
   0  10  -1 6707.99 329.383   4
   0  10   1 6715.49 473.779  15
   0  10  -1 7377.24 414.854  18
   0 -10   1 7530.69 446.607  16
   0 -10  -1 7299.22 451.402  18
   0 -10  -1 7491.62 404.497   8
   0 -10  -1 6490.33 393.295  14
   0  10   1 7712.96 321.036   7
   0  10   1 7558.35 440.951  16
   0  10  -1 7226.59 416.319  20
   0 -10  -1 6840.80 407.546  10
   0 -10  -1 7896.71 415.042  19
   0 -10   1 7279.35 407.285  10
   0 -10  -1 7679.16 427.869   1
   0  10  -1 7561.10 418.255   8
   0  10  -1 7377.35 436.130  16
   0 -10  -1 6403.13 349.831   9
   0  10  -1 6278.46 470.239  15
   0 -10   2 4794.96 358.285  16
   0 -10  -2 5046.13 379.232  20
   0 -10  -2 5597.31 368.620  19
   0  10  -2 4897.64 341.179  20
   0 -10  -2 4964.42 303.133   9
   0 -10  -2 5002.72 292.397   7
   0 -10   2 5418.26 346.751  10
   0  10   2 5258.74 293.519   7
   0  10  -2 4597.70 221.739  11
   0  10   2 4797.77 328.200  14
   0 -10  -2 5590.12 429.221  15
   0 -10  -2 4869.93 332.820  14
   0  10  -2 5187.97 453.512   5
   0 -10  -2 4789.11 330.968   8
   0  10   2 5448.88 337.551   8
   0  10  -2 4914.37 312.253   4
   0 -10  -2 4760.51 211.161  12
   0  10  -2 4742.62 418.027  15
   0  10  -2 5581.57 380.532   8
   0 -10  -2 5230.14 360.414  10
   0 -10  -2 5175.39 320.620  22
   0 -10  -2 4989.43 175.052   4
   0  10  -2 4301.58 156.662   7
   0 -10  -2 5132.97 363.050  17
   0  10  -2 4707.27 355.041  16
   0 -10  -2 4912.58 343.958   2
   0 -10   2 5347.74 236.424  11
   0 -10  -2 4593.60 371.370  18
   0  10  -2 5001.33 326.049  18
   0  10   2 5522.02 385.101  16
   0 -10   2 5116.16 345.813  18
   0 -10  -2 5568.89 376.427   1
   0 -10  -2 4971.60 231.283  11
   0  10   2 5180.27 224.348  12
   0  10  -2 4873.31 309.815  19
   0 -10   2 4867.72 314.146   4
   0  10   2 5264.39 327.579  22
   0 -10  -2 5329.54 400.629   5
   0  10  -3 37123.5 908.128  20
   0 -10  -3 36868.0 1050.17  20
   0 -10  -3 36074.1 693.674  12
   0 -10  -3 40450.9 1012.68  10
   0  10   3 38315.4 730.071  12
   0 -10  -3 38348.7 870.810   7
   0 -10  -3 39246.6 868.766   9
   0  10  -3 37080.0 1158.41  15
   0  10   3 41032.3 1060.95  16
   0 -10   3 37286.8 931.683   4
   0 -10  -3 40749.5 1161.72  15
   0  10  -3 39317.5 1015.22  16
   0 -10  -3 39801.8 1120.14  13
   0 -10  -3 37823.1 992.820  17
   0  10  -3 38154.1 860.065  19
   0 -10  -3 39531.7 998.438  19
   0  10  -3 35141.6 540.818  12
   0  10  -3 35775.4 1215.89   5
   0  10   3 39780.6 876.046   7
   0  10   3 38379.5 942.057  22
   0 -10  -3 36560.6 892.986  22
   0 -10   3 36910.4 1036.99  13
   0 -10  -3 43537.6 1029.35   2
   0  10   3 38468.9 910.139  14
   0  10  -3 38477.8 709.398  11
   0 -10  -3 39476.3 935.381  14
   0  10  -3 37191.3 919.281   4
   0 -10   3 38519.4 913.999  18
   0 -10   3 38081.9 704.775  11
   0 -10   3 37452.4 693.065   3
   0 -10  -3 38466.7 940.362   8
   0 -10   3 35250.6 552.916  12
   0 -10  -3 36677.5 1027.85   5
   0  10   3 37822.2 810.565   9
   0  10  -3 39070.1 1044.28   8
   0 -10  -4 1187.67 178.268   7
   0  10   4 987.930 141.517  12
   0  10   4 1232.21 174.096   7
   0  10  -4 1110.65 198.222   8
   0  10  -4 1063.23 237.372   5
   0 -10  -4 961.998 180.488  13
   0 -10   4 1143.23 189.031   4
   0 -10   4 1165.05 208.522  21
   0 -10  -4 1027.45 181.673   5
   0 -10   4 1313.73 197.439  13
   0 -10  -4 1144.31 184.338  17
   0 -10  -4 998.041 179.266  20
   0  10   4 1262.47 174.724  14
   0  10  -4 1035.00 225.795  15
   0  10  -4 1081.91 165.661  20
   0  10   4 877.372 183.379  16
   0  10  -4 1239.85 155.797  11
   0 -10  -4 1079.55 166.932   9
   0  10   4 899.296 82.9846   6
   0  10   4 1076.23 146.707   9
   0 -10  -4 1090.49 167.348  14
   0  10  -4 1152.71 196.927  16
   0 -10  -4 973.085 172.172  19
   0 -10  -4 1194.87 148.903  12
   0 -10  -4 1465.80 197.277   2
   0 -10   4 1267.73 128.421   3
   0 -10   4 1154.54 126.139  12
   0  10  -4 1053.58 82.1827   7
   0 -10  -4 832.835 181.633  15
   0 -10  -4 1212.16 188.405   8
   0  10   4 1255.39 185.207  22
   0  10  -4 961.118 115.175  12
   0 -10  -4 1285.76 182.741  22
   0 -10  -4 1115.22 178.497  10
   0 -10   4 1339.05 168.110  18
   0  10   5 360.450 120.471   1
   0 -10   5 318.613 107.990  13
   0  10   5 190.955 90.5045  22
   0  10  -5 262.973 129.649  15
   0  10   5 326.564 107.751   7
   0  10   5 371.660 111.539   2
   0  10   5 395.050 72.5460   6
   0 -10   5 235.452 76.1138  18
   0 -10  -5 193.259 93.3659  19
   0 -10  -5 241.763 108.638   8
   0  10   5 317.909 92.1240  14
   0 -10  -5 434.298 137.305  13
   0  10  -5 221.618 149.915   5
   0  10  -5 433.888 66.5697   7
   0  10  -5 463.640 110.571  11
   0  10   5 316.362 94.5509   9
   0 -10  -5 230.508 91.0735   9
   0 -10  -5 293.739 120.100  20
   0  10   5 405.134 109.641  12
   0 -10   5 204.291 106.363   4
   0  10  -5 290.503 98.4815  20
   0 -10   5 221.860 76.9773  12
   0  10  -5 237.105 71.4243  12
   0 -10  -5 372.740 106.330  10
   0 -10  -5 396.850 114.481   7
   0 -10  -5 285.056 106.618  14
   0 -10   5 314.895 107.721  21
   0 -10  -5 307.598 106.781  22
   0 -10   5 360.002 94.1451  10
   0  10  -5 203.185 101.420  16
   0 -10  -5 287.032 118.190  17
   0 -10  -5 445.014 108.746  12
   0 -10  -6 1956.87 227.689  14
   0 -10   6 2061.85 316.509  15
   0 -10  -6 2317.30 264.448  22
   0  10   6 1976.51 213.662   9
   0 -10   6 1764.59 194.539  10
   0  10   6 2014.11 249.817   7
   0 -10   6 1708.87 224.177  13
   0  10   6 2123.26 243.624  12
   0 -10   6 1770.50 187.789  18
   0  10  -6 2018.49 206.964  12
   0  10  -6 1537.89 203.300  11
   0  10   6 2062.37 266.278  20
   0 -10   6 1850.06 203.285  12
   0 -10   6 1719.20 255.819   4
   0 -10   6 2090.07 169.285   3
   0 -10  -6 1821.44 223.399  12
   0  10   6 1785.15 210.012  14
   0  10  -6 1559.58 290.583  15
   0  10   6 1773.96 224.283   2
   0 -10  -6 1568.20 228.919   8
   0 -10   6 1700.80 239.070  21
   0 -10   6 2101.21 329.648   5
   0 -10  -6 2080.44 265.353  17
   0  10  -6 2158.13 343.679   5
   0 -10  -6 2134.76 252.091  10
   0 -10  -6 1981.63 249.818   7
   0 -10  -6 1365.23 89.6555   4
   0  10   6 1664.42 163.461   6
   0 -10  -6 1975.02 274.295  20
   0  10  -6 1555.94 136.479   7
   0  10   6 2061.37 275.492  18
   0 -10  -6 2001.54 233.578   9
   0  10   6 1985.49 253.024  22
   0 -10  -6 2274.64 276.240  13
   0 -10   7 1909.81 279.877   4
   0  10   7 2060.52 269.732   7
   0  10  -7 1909.24 320.184  15
   0  10   7 2163.14 255.963   2
   0 -10  -7 1816.82 258.545  22
   0 -10  -7 1960.30 263.742  13
   0 -10  -7 1935.34 270.997  17
   0  10   7 1843.81 218.279   9
   0 -10  -7 2206.34 256.683  10
   0 -10  -7 2029.11 255.655   9
   0  10   7 2254.69 237.997  14
   0 -10   7 1781.06 303.094  15
   0 -10  -7 1654.60 124.283   4
   0  10   7 1652.86 262.171  18
   0 -10   7 1906.70 197.610  10
   0  10  -7 1869.13 166.680   7
   0  10  -7 2225.13 363.139   5
   0 -10  -7 1754.61 265.134  20
   0 -10   7 1918.07 234.859  13
   0 -10   7 1887.61 182.712  18
   0  10   7 1832.27 254.111  20
   0 -10   7 1972.00 173.725   3
   0  10   7 1924.11 267.718  22
   0  10   7 1774.09 243.276  12
   0  10  -7 1688.41 210.866  12
   0 -10  -7 1614.16 251.083   8
   0 -10  -7 2008.55 253.223  12
   0 -10  -7 1827.57 257.815   7
   0 -10   7 2046.16 335.033   5
   0  10  -7 1772.12 167.776   3
   0 -10   7 1774.57 248.536  21
   0 -10  -7 1955.41 289.745  16
   0  10  -7 1878.61 273.402   4
   0  10   7 1632.57 178.055   6
   0 -10  -7 1575.11 216.443  14
   0 -10   7 1838.06 223.464  12
   0 -10  -8 5977.31 516.473   3
   0 -10  -8 5765.97 478.597  17
   0  10  -8 5690.20 496.583   4
   0 -10  -8 5314.51 444.736  22
   0 -10  -8 6400.37 462.388   9
   0  10  -8 5282.33 536.621  15
   0 -10   8 5385.16 318.164  10
   0  10  -8 5451.68 564.336   5
   0  10  -8 5831.66 433.566  11
   0 -10  -8 5522.07 446.828  12
   0  10   8 5439.36 403.469   2
   0 -10   8 5380.66 284.673  18
   0 -10   8 5918.35 400.650  13
   0  10  -8 4946.23 300.893   7
   0 -10   8 5828.76 435.884  21
   0 -10  -8 5583.95 495.986  16
   0 -10   8 5615.05 305.984   3
   0 -10  -8 4813.91 245.696   4
   0  10   8 4787.04 435.991  18
   0 -10   8 5047.50 530.302   5
   0 -10  -8 5253.27 451.685   7
   0 -10   8 4829.25 385.002  12
   0  10   8 5411.36 459.279   7
   0 -10   8 5352.58 533.215  15
   0  10   8 5897.98 477.046  22
   0  10   8 6629.44 408.793  14
   0 -10   8 5817.55 502.993   4
   0  10  -8 5394.92 307.310   3
   0  10   8 5256.74 349.474   6
   0  10   8 5219.52 434.328  12
   0 -10  -8 4639.85 436.408  20
   0 -10  -8 5595.71 435.994  13
   0 -10  -8 6207.01 418.120  14
   0 -10  -8 5519.47 403.472  10
   0 -10   9 238.776 90.1511  13
   0 -10  -9 335.242 162.166   3
   0  10  -9 291.542 119.947  12
   0 -10  -9 261.260 66.9855   4
   0 -10   9 228.400 75.3279  10
   0  10  -9 273.620 89.3687   7
   0 -10   9 183.444 59.8029  18
   0 -10   9 343.809 124.406  21
   0  10   9 230.634 119.184  12
   0 -10  -9 116.184 93.8787  17
   0 -10   9 680.260 208.674   5
   0  10   9 226.131 135.840  18
   0  10   9 178.386 89.1523   6
   0  10  -9 440.469 200.966   5
   0 -10  -9 298.155 126.232  14
   0  10  -9 270.983 183.310  15
   0 -10  -9 215.449 100.920  13
   0  10  -9 244.650 85.7160   3
   0  10   9 193.691 95.7911   2
   0 -10   9 481.542 190.516  15
   0 -10  -9 23.5983 93.4351  20
   0 -10   9 428.796 185.403   4
   0 -10  -9 171.799 90.4667  10
   0 -10  -9 517.276 157.960  12
   0  10   9 253.857 138.789   7
   0 -10   9 230.332 98.1168  12
   0  10   9 291.956 104.081  14
   0  10  -9 189.637 110.897  11
   0 -10   9 207.957 80.5085   3
   0 -10  -9 227.057 128.028  16
   0  10   9 70.6571 104.799  22
   0 -10  10 1074.68 197.231  21
   0 -10  10 1087.15 215.301  12
   0  10 -10 1302.84 234.347  11
   0 -10 -10 919.972 211.177  20
   0 -10 -10 1291.24 194.511   5
   0  10 -10 1482.97 329.933   5
   0 -10 -10 1063.84 150.457   4
   0 -10 -10 983.330 193.240  13
   0 -10  10 1291.20 300.329   5
   0 -10  10 1035.10 132.557  10
   0 -10  10 966.107 104.007  18
   0  10  10 1228.54 247.538   7
   0  10  10 1220.92 209.836   2
   0  10 -10 1068.80 161.893   3
   0 -10 -10 1085.80 194.448  10
   0  10  10 996.546 191.572   6
   0  10  10 1231.65 253.656  22
   0  10 -10 1297.88 305.884  15
   0  10  10 1221.28 212.177   9
   0 -10  10 1150.37 258.616   4
   0  10  10 1191.55 238.278  18
   0  10 -10 886.332 197.754  12
   0 -10 -10 1299.76 219.967  14
   0 -10  10 1126.57 172.572  13
   0  10  10 1399.46 260.889  12
   0 -10  10 1187.88 264.871  15
   0 -10 -10 1391.86 259.035  12
   0 -10 -10 1324.70 285.855   3
   0  10 -11 28.4603 72.4089   3
   0 -10  11 48.6239 69.7539  21
   0  10 -11 165.204 179.022  15
   0 -10  11-35.2117 101.684  12
   0  10  11 51.1943 110.811  12
   0 -10 -11 236.209 154.172   3
   0  10  11-20.2962 118.639  18
   0 -10 -11 59.0594 84.4867  10
   0 -10 -11-22.5304 68.3465   4
   0 -10  11-8.53762 38.2287  10
   0  10  11 35.3969 86.3991   6
   0  10  11 38.5986 87.8382   2
   0  10  11 5.16394 91.0595   9
   0 -10 -11-19.5863 105.189  20
   0  10  11 42.9961 107.113   7
   0 -10 -11 105.636 90.8473   5
   0  10 -11-37.4294 167.338   5
   0  10 -11-57.1174 91.4300  12
   0  10 -11 5.63193 71.1471   7
   0 -10 -11 15.1270 75.1351  13
   0  10  11-27.8608 128.428  22
   0 -10  11 113.986 123.680   4
   0  10 -12 283.873 101.434   7
   0  10  12 379.943 154.627   9
   0 -10 -12 143.747 159.386   3
   0 -10  12 493.594 192.066  12
   0  10  12 381.550 181.959  12
   0 -10 -12 347.614 119.254   4
   0  10 -12 398.241 227.779  15
   0  10  12 166.857 118.961   7
   0 -10 -12 355.330 128.112   5
   0 -10  12 416.849 201.855   6
   0  10  12 313.976 152.277  18
   0  10 -12 393.826 116.867   3
   0 -10 -12 584.807 156.565  13
   0  10  12 254.489 150.460   6
   0 -10  12 242.874 161.646   4
   0  10  12 215.578 126.109   2
   0  10  12 336.956 170.985  22
   0  10 -12 586.814 241.058   5
   0 -10  12 111.937 35.0883  10
   0 -10  13 9266.69 789.957   4
   0  10 -13 9015.54 849.113   5
   0  10 -13 7720.60 494.877   3
   0 -10 -13 8782.07 545.215  21
   0 -10 -13 9450.79 804.993   3
   0 -10  13 8661.96 705.681  12
   0  10 -13 8970.56 844.217  15
   0 -10  13 8804.96 789.874   6
   0  10  13 8097.57 696.550   7
   0  10  13 8216.36 557.434   2
   0 -10 -13 10881.0 819.159  15
   0 -10 -13 8482.53 518.675   5
   0  10  13 9381.51 752.897  22
   0  10  13 9051.40 746.679  12
   0  10  13 8018.48 633.788  18
   0  10  13 7504.97 586.581   6
   0  10 -13 8345.47 551.864   7
   0  10 -14 244.310 199.444  15
   0 -10  14 410.996 230.754   6
   0  10 -14 375.524 215.327   5
   0  10 -14 303.468 112.102   3
   0  10  14 515.475 167.175   2
   0 -10  14 566.535 224.843  12
   0  10  14 266.244 150.931  18
   0 -10  14 258.086 185.380   4
   0  10  14 291.358 154.149   6
   0  10  14 864.805 285.764  22
   0 -10 -14 283.140 215.523   3
   0  10  14 117.081 136.486   7
   0 -10 -14 398.085 211.638  15
   0  10  14 537.609 231.426  12
   0  10  15 1772.90 306.948  18
   0  10  15 1671.30 361.113  12
   0 -10  15 2429.92 438.403   4
   0 -10  15 2101.63 427.775   6
   0 -10  15 1945.12 375.648  12
   0  10  15 2510.50 432.624   7
   0 -10 -15 2290.29 409.033  15
   0  10 -15 2075.88 447.525   5
   0 -10 -15 1775.73 396.997   3
   0  10 -15 2567.96 489.434  15
   0  10  15 2365.84 432.816  22
   0  10  15 2169.49 367.701   6
   0 -10 -16 525.883 232.323  15
   0  10 -16 175.492 165.914   5
   0 -10  16 855.986 259.290  12
   0  10 -16 648.882 338.204  15
   0  10  16 517.687 199.763   6
   0 -10  16 794.336 262.509  22
   0 -10 -16 1118.38 345.772   3
   0  10  16 919.702 312.592  12
   0  10 -17 382.754 205.071   5
   0  10 -17 91.7993 189.446  15
   0  10  17 119.244 133.354   6
   0  11   0 20.5577 88.6072   5
   0 -11   0 30.3197 36.1389   7
   0 -11   0-29.4163 71.4120  10
   0 -11   0 50.2560 59.1508  22
   0  11   0 44.8399 46.4593   4
   0 -11   0 40.3858 37.0271  11
   0  11   0 5.89349 61.3655   8
   0 -11   0-49.0732 110.783   5
   0  11   0 43.2478 66.4062  20
   0  11   0 42.4809 92.8499  15
   0  11   0 115.842 96.2391  16
   0  11   0 165.219 88.8018  19
   0 -11   0 14.1286 63.7466   1
   0  11   0 27.9254 65.0494  18
   0 -11   0 40.4993 65.8422   9
   0 -11   0 65.5295 71.4760  14
   0 -11   0 87.1150 55.9017   4
   0 -11   0 73.1742 64.0819  19
   0 -11   0 98.6637 78.1881   8
   0 -11   0 40.3809 71.0294  18
   0  11   0 52.9609 38.3017   7
   0 -11  -1 68.6914 44.6535   4
   0 -11  -1 161.879 80.7867  22
   0 -11  -1 10.0162 67.3855  17
   0 -11  -1 32.7501 73.5643  20
   0  11   1 54.5476 83.2866  16
   0  11  -1 94.9483 42.4114   7
   0 -11   1 34.9527 66.5369  16
   0  11  -1 155.390 89.6650   5
   0  11   1-5.77309 74.5322   8
   0 -11  -1 47.3276 37.3442  11
   0 -11   1 70.7350 69.4130   8
   0 -11  -1-7.72107 62.9702   2
   0 -11  -1 107.335 81.8012  19
   0 -11  -1 84.2147 76.6816  10
   0 -11  -1 19.4369 57.6380   9
   0 -11   1 54.6489 35.1804   7
   0 -11  -1-10.8061 73.3954   1
   0  11   1-185.245 112.073  15
   0 -11  -1 85.4417 33.5491   6
   0  11  -1 55.5307 70.1510  20
   0 -11   1 23.2851 60.1081  10
   0 -11   1 135.906 71.9641  22
   0  11  -1 35.1157 86.3286  15
   0  11  -1 163.562 102.781  16
   0  11   1 74.3619 20.8768  12
   0  11   1 79.7499 53.1575   7
   0  11  -1 62.2691 39.6708  11
   0 -11   1 15.7585 47.7434   4
   0  11  -1 42.7463 57.7790  19
   0 -11   1 63.8412 85.0699  14
   0 -11  -1 76.2671 67.8404   5
   0 -11  -1 101.811 86.5065  14
   0 -11   1 60.5529 39.7966  11
   0  11  -1 133.659 98.5544   8
   0 -11   1 75.1294 85.0915  18
   0 -11  -1 26.7664 62.3540   8
   0 -11  -1 100.090 89.7930  18
   0 -11  -1 44.4011 40.3761   7
   0  11  -1 47.9214 63.9673  18
   0  11  -1 24.2369 43.6683   4
   0  11   1 61.3580 37.5402   4
   0 -11  -2 22328.5 865.394   5
   0 -11  -2 22358.3 827.757  20
   0  11   2 21993.0 811.080  16
   0 -11   2 22630.5 693.360   4
   0  11  -2 22322.4 677.008   4
   0 -11  -2 23786.3 705.680  22
   0 -11  -2 23070.6 767.472  19
   0  11  -2 21482.8 913.387  15
   0 -11   2 22567.4 493.356  11
   0 -11  -2 25355.4 819.912   1
   0 -11   2 22610.4 755.938  10
   0 -11  -2 20797.3 386.496   4
   0 -11  -2 22715.4 783.422  10
   0 -11   2 21716.2 746.330  18
   0 -11  -2 24318.5 819.073  17
   0 -11  -2 23863.0 646.552   7
   0 -11  -2 21352.1 827.914  18
   0 -11  -2 21725.3 491.145  11
   0  11  -2 22072.6 748.356  20
   0  11  -2 22482.2 990.337   5
   0  11   2 21369.8 682.441  22
   0  11  -2 19307.0 459.579  11
   0 -11  -2 21336.2 438.948  12
   0  11   2 23856.2 731.171   8
   0  11   2 23495.9 634.930   7
   0  11  -2 22535.6 788.622   8
   0 -11  -2 22265.5 669.563   9
   0 -11   2 23446.9 836.966  16
   0 -11  -2 23235.9 912.845  15
   0 -11  -2 23433.0 778.048   2
   0  11   2 21626.5 451.301  12
   0 -11  -2 23953.2 770.604   8
   0  11  -2 23170.4 805.683  16
   0  11  -2 23531.2 706.179  19
   0 -11  -2 21247.2 723.654  14
   0  11  -2 23160.9 733.497  18
   0 -11  -3 14056.6 701.377  13
   0 -11  -3 14553.6 688.032  20
   0 -11   3 14027.0 585.546  18
   0  11  -3 13637.4 629.896  16
   0 -11   3 14872.7 461.252   3
   0 -11  -3 13706.9 561.351  22
   0  11   3 14269.7 447.454  12
   0  11  -3 14444.8 444.099  11
   0 -11  -3 15451.0 654.214  10
   0 -11  -3 13455.2 614.334  19
   0  11  -3 14221.2 652.914   8
   0 -11  -3 13405.8 424.163  12
   0 -11   3 14403.3 445.577  11
   0  11  -3 12933.7 313.381  12
   0  11  -3 12994.8 575.418  20
   0 -11  -3 14015.5 716.687  15
   0  11  -3 13748.2 785.999   5
   0 -11   3 11918.8 305.248  12
   0 -11  -3 13373.8 534.422   9
   0 -11   3 14738.3 690.698  13
   0  11   3 14311.2 586.470  22
   0 -11   3 14436.0 596.813   4
   0  11  -3 13898.9 576.761   4
   0  11  -3 14070.6 545.565  19
   0 -11   3 13860.5 579.615  10
   0  11   3 15135.3 676.462  16
   0  11  -3 13325.4 730.244  15
   0  11   3 14098.7 515.969   9
   0  11   3 13448.7 568.695  14
   0 -11  -3 13008.6 523.604   7
   0 -11  -3 13992.9 670.649   5
   0  11   3 13888.9 529.086   7
   0 -11  -3 13272.4 621.290  17
   0 -11  -3 14294.0 593.144  14
   0 -11  -3 13249.0 601.852   2
   0 -11  -3 15151.0 625.508   8
   0  11   4 1716.16 230.971   1
   0 -11   4 1188.92 176.532  10
   0  11   4 1439.01 192.923   7
   0 -11  -4 1662.48 233.267   5
   0 -11  -4 1577.47 212.311  14
   0 -11  -4 1490.89 215.067   2
   0  11  -4 1079.78 174.047  20
   0 -11  -4 1598.93 241.872  13
   0  11  -4 1202.59 168.592  19
   0 -11   4 1181.91 123.455  12
   0  11  -4 1479.45 163.154  11
   0 -11  -4 1503.22 211.481   8
   0 -11  -4 1547.26 203.057   9
   0  11  -4 1447.38 257.167  15
   0 -11  -4 1144.02 168.849   7
   0 -11   4 1304.90 179.897  18
   0  11  -4 1115.83 208.022  16
   0  11   4 1196.90 161.669   9
   0  11  -4 1451.17 227.741   8
   0 -11   4 1349.35 205.275   4
   0 -11  -4 1414.62 234.052  15
   0  11  -4 1389.03 90.4701   7
   0  11  -4 1088.13 81.2985   7
   0 -11  -4 1543.14 204.997  22
   0  11   4 1699.49 179.278  12
   0 -11  -4 1318.08 212.601  17
   0 -11  -4 1417.25 231.709  20
   0 -11  -4 1578.26 222.333  19
   0 -11   4 1052.04 190.385  13
   0 -11   4 1452.09 144.641   3
   0  11   4 1468.92 228.837  16
   0  11  -4 1388.71 132.350  12
   0  11   4 1538.38 210.201  22
   0 -11  -4 1530.73 167.238  12
   0  11  -4 1349.48 268.278   5
   0  11   4 1524.59 196.413  14
   0 -11  -4 1771.74 231.987  10
   0  11   4 1161.30 87.1365   6
   0  11   5 4645.50 317.448   9
   0 -11   5 5174.84 264.850   3
   0 -11  -5 4840.36 403.338  19
   0  11  -5 4061.23 467.016   5
   0 -11  -5 4422.74 365.056   8
   0 -11  -5 4127.48 363.353   5
   0  11   5 4624.22 374.904  22
   0 -11  -5 4351.17 349.811   7
   0 -11   5 4387.98 312.401  18
   0 -11  -5 4431.64 351.097  22
   0  11  -5 3754.57 421.228  15
   0 -11  -5 4438.83 403.888  20
   0 -11  -5 4311.22 394.061  13
   0  11  -5 4162.72 324.799  20
   0 -11  -5 4813.51 353.575   9
   0 -11  -5 4542.72 319.762  12
   0 -11   5 4400.85 375.337  13
   0 -11  -5 4105.09 333.976  14
   0 -11   5 4292.27 270.933  12
   0  11   5 3610.22 345.726   1
   0  11  -5 4703.79 400.854  16
   0 -11  -5 4835.01 402.933  17
   0  11   5 4126.22 306.448  12
   0  11   5 5005.17 374.830   7
   0  11  -5 4514.19 380.590   4
   0  11  -5 4635.53 309.573  11
   0  11  -5 4314.06 266.066  12
   0 -11   5 4593.41 389.364   4
   0  11  -5 4436.07 419.032   8
   0 -11  -5 4318.71 422.327  15
   0  11  -5 4385.12 184.618   7
   0 -11  -5 4522.57 368.544  10
   0 -11   5 4386.33 327.228  10
   0  11   5 5090.07 352.785  14
   0  11   5 3574.39 190.629   6
   0 -11  -6 730.090 176.820  17
   0  11  -6 956.975 157.983  20
   0 -11   6 1074.42 122.867   3
   0 -11   6 814.176 140.945  12
   0  11  -6 839.705 237.125   5
   0 -11  -6 887.354 157.008  12
   0  11  -6 1118.21 242.493  15
   0  11   6 576.962 168.020  20
   0 -11  -6 1266.90 193.938   9
   0  11   6 1126.82 181.782  12
   0 -11  -6 769.177 178.392  13
   0  11  -6 862.857 139.434  12
   0  11  -6 1043.67 197.515   4
   0 -11  -6 772.414 161.883  14
   0  11   6 896.203 157.364   9
   0 -11   6 931.386 143.605  18
   0  11   6 1036.08 188.550   7
   0  11  -6 884.432 195.172  16
   0 -11   6 1007.19 160.850  10
   0 -11   6 865.643 224.812   5
   0 -11   6 697.004 202.597  15
   0  11   6 957.237 191.675   1
   0 -11  -6 829.616 191.662  20
   0  11   6 842.426 176.141  22
   0 -11  -6 806.140 170.694  22
   0  11   6 1160.61 174.303  14
   0  11  -6 973.245 103.029   7
   0 -11   6 981.280 202.443   4
   0  11   6 898.534 172.450   2
   0 -11  -6 810.955 192.668  19
   0 -11   6 806.162 164.618  13
   0 -11  -6 1127.73 201.455   8
   0  11   6 884.734 115.669   6
   0  11   6 1037.02 210.677  18
   0 -11  -6 954.769 184.975   7
   0 -11  -6 855.497 167.436  10
   0 -11  -7 8929.28 528.405  12
   0 -11  -7 9725.04 586.214   7
   0  11   7 9712.79 416.774   6
   0 -11  -7 10660.0 679.089  16
   0  11   7 9793.35 541.329   2
   0 -11  -7 11219.5 583.621   9
   0 -11   7 11374.9 770.817  15
   0  11  -7 10866.2 749.703  15
   0  11   7 10604.1 523.655  14
   0  11  -7 9476.22 615.655   4
   0 -11  -7 10646.9 622.769  13
   0 -11  -7 10144.3 607.011   8
   0 -11  -7 11641.7 601.646  10
   0  11  -7 9392.09 749.339   5
   0 -11   7 9467.64 493.161  12
   0 -11   7 10010.5 471.118  10
   0 -11   7 10426.7 755.296   5
   0  11  -7 10474.7 489.849  20
   0 -11  -7 11576.5 573.223  14
   0  11   7 10599.4 574.842  12
   0  11   7 11536.7 540.040   9
   0  11   7 10636.9 609.807   7
   0 -11  -7 10882.1 604.936  22
   0  11   7 11711.0 646.002  20
   0 -11  -7 11955.3 670.845  17
   0  11   7 10832.9 624.915  22
   0 -11   7 9702.21 628.357   4
   0  11   7 10140.3 647.684  18
   0 -11   7 11056.3 398.796   3
   0 -11   7 10079.8 438.394  18
   0 -11  -7 9682.19 632.056  20
   0 -11   7 9451.45 540.971  13
   0  11  -7 9250.46 354.171   7
   0  11  -7 10428.8 508.868  12
   0 -11   8 89.3783 61.5175   3
   0 -11  -8-58.4621 118.710  17
   0  11  -8-27.3613 44.2593   7
   0 -11  -8 56.8018 84.9654  20
   0 -11   8-62.9438 60.6636  10
   0 -11  -8 4.46940 76.7064  13
   0  11   8-95.6427 136.903   7
   0 -11  -8 37.1466 73.2494  14
   0  11  -8 78.8560 143.666   5
   0  11   8-6.05225 62.9189   6
   0  11   8-8.91362 86.6920  22
   0  11   8-57.5241 91.4477   2
   0  11  -8-18.6071 88.1660  11
   0  11  -8 16.0268 45.6595   3
   0 -11  -8 83.8723 83.4684   9
   0 -11   8 54.1577 68.8966  13
   0 -11  -8 107.028 92.2579   7
   0 -11   8-135.441 121.989  15
   0 -11   8-6.58423 48.4852  18
   0  11   8-4.06291 85.4604  18
   0  11  -8 131.371 127.351  15
   0  11   8-23.1250 57.0443  14
   0  11   8 7.27665 79.7096  12
   0 -11  -8-85.2591 92.7897  12
   0 -11  -8-66.8117 157.203   3
   0 -11   8 46.8835 80.9216  12
   0  11  -8 117.935 102.346   4
   0 -11   8-40.7096 107.698   5
   0 -11  -8-32.7370 95.1813   8
   0 -11  -8 63.0028 76.3780  22
   0 -11  -8 16.1806 28.0724   4
   0 -11  -8-40.8868 98.9338  16
   0 -11   8 79.4710 102.880   4
   0 -11  -8 27.5120 70.6937  10
   0  11  -9 414.549 103.706   7
   0 -11  -9 345.400 167.849   3
   0 -11   9 360.695 149.876   4
   0 -11  -9 330.855 130.904  13
   0 -11   9 436.653 97.7624   3
   0 -11  -9 675.377 172.099  14
   0 -11   9 397.911 99.6971  10
   0 -11  -9 379.852 133.368   9
   0 -11   9 514.078 129.165  13
   0 -11   9 460.810 90.5794  18
   0 -11  -9 476.056 139.707  10
   0 -11  -9 634.844 176.014  12
   0  11   9 374.383 155.324  12
   0  11  -9 544.878 142.258  11
   0 -11  -9 382.558 78.8595   4
   0 -11   9 184.112 151.952   5
   0 -11  -9 409.519 132.725  20
   0  11   9 235.810 120.693  18
   0 -11   9 509.182 151.644  12
   0  11   9 376.835 158.695  22
   0  11  -9 401.542 102.384   3
   0  11   9 427.107 143.805   7
   0  11  -9 207.468 109.912  12
   0  11   9 296.333 104.116   6
   0  11  -9 655.369 241.422   5
   0 -11   9 172.193 138.195  15
   0  11   9 552.002 147.343   2
   0  11  -9 236.849 139.642  15
   0  11  10 1358.78 262.221  12
   0  11 -10 1176.34 163.785   3
   0 -11  10 1238.01 126.118  18
   0 -11 -10 1110.45 235.921  20
   0 -11 -10 1424.65 292.297   3
   0  11  10 1244.38 224.853   2
   0  11  10 1132.94 191.462   6
   0  11  10 1395.50 263.559  18
   0 -11 -10 920.955 200.467  14
   0 -11 -10 1481.80 244.185  13
   0  11 -10 1504.26 342.639  15
   0  11 -10 1344.31 236.650  12
   0  11  10 1401.74 278.040  22
   0 -11  10 1258.63 197.279  13
   0 -11 -10 1629.75 223.605   5
   0  11  10 1310.42 260.258   7
   0 -11  10 1427.77 243.427  12
   0 -11  10 1232.41 155.354  10
   0  11  10 1203.03 210.830   9
   0  11 -10 1676.79 363.897   5
   0 -11  10 1317.46 283.515   4
   0 -11 -10 1502.71 238.767  10
   0 -11  10 1220.64 218.217  21
   0  11 -10 1450.45 256.747  11
   0  11 -10 1457.35 186.017   7
   0 -11 -10 1190.61 145.265   4
   0 -11  11 65.5592 100.192  12
   0  11  11 127.114 105.481  12
   0  11  11-4.98748 125.846  22
   0  11  11 88.4433 103.056   6
   0 -11 -11-173.210 203.676   3
   0  11  11 103.012 96.9807   2
   0 -11  11-118.128 160.274   4
   0  11  11-144.329 98.6296   9
   0 -11 -11 108.553 90.2906  10
   0 -11  11 42.0975 82.6856  21
   0 -11 -11-91.8711 93.0379   5
   0 -11 -11-39.5967 68.8180   4
   0  11 -11 69.6839 60.6086  20
   0 -11  11-168.550 65.7905  10
   0  11 -11 110.087 98.9141  12
   0  11 -11 1.79430 144.379   5
   0 -11 -11-22.1428 73.7004  13
   0  11  11 134.586 110.621  18
   0  11  11-132.798 177.491   7
   0 -11  11 18.0704 53.5781  13
   0  11 -11 107.798 163.581  15
   0  11 -11-10.8750 65.5243   3
   0 -11  12 1238.96 303.664   6
   0 -11  12 522.745 217.160   4
   0  11 -12 591.245 113.348  20
   0  11 -12 553.322 137.197   7
   0  11  12 1058.27 213.525   6
   0  11  12 586.562 168.551   2
   0  11 -12 315.600 243.088   5
   0 -11 -12 873.815 173.641   5
   0 -11 -12 770.532 243.810   3
   0  11  12 510.457 179.174  18
   0  11 -12 804.471 165.457   3
   0 -11  12 645.106 190.614  12
   0  11  12 467.078 198.563   7
   0  11  12 406.396 173.638  22
   0  11  12 592.344 200.447  12
   0  11 -12 573.764 242.550  15
   0  11  12 458.738 155.635   9
   0  11  12 524.975 152.708  14
   0 -11 -12 834.567 184.879  13
   0  11 -13 122.897 169.751  15
   0 -11  13 84.2098 143.177  12
   0  11  13 259.133 152.038   6
   0  11  13 381.435 203.407  12
   0  11  13 127.247 144.925  22
   0 -11  13 195.070 151.218   4
   0 -11 -13 115.312 90.7659   5
   0  11 -13 609.088 276.688   5
   0  11  13 42.8098 157.190   7
   0  11 -13 227.692 98.0382   3
   0 -11 -13 22.0598 85.9600  21
   0 -11 -13 181.652 196.750   3
   0 -11  13 472.049 250.836   6
   0  11  13 238.267 141.763   2
   0  11  13 29.1093 123.005  18
   0 -11 -14 2703.32 473.850   3
   0  11  14 3505.36 498.417  12
   0  11  14 2368.79 315.056   2
   0 -11  14 3168.65 450.973  12
   0  11  14 3172.04 421.578  18
   0  11  14 2736.99 436.421   7
   0  11  14 2987.72 390.950   6
   0 -11  14 2980.68 498.288   6
   0  11 -14 2937.87 531.959   5
   0 -11  14 3121.69 498.509   4
   0  11  14 3163.30 469.831  22
   0  11 -14 2830.10 520.029  15
   0 -11 -14 3454.62 491.710  15
   0  11  15 257.378 180.595  22
   0  11  15 234.383 152.111   7
   0  11  15 394.715 163.702  18
   0 -11  15 270.792 164.683  12
   0 -11  15 298.189 234.339   6
   0  11  15 403.900 188.204   6
   0  11 -15 411.672 277.113   5
   0  11  15 68.7233 155.215  12
   0 -11 -15 36.7838 159.671   3
   0  11 -15 622.970 268.245  15
   0 -11 -15 272.481 179.253  15
   0 -11  15 245.401 196.397   4
   0  11 -16 315.145 257.653   5
   0 -11 -16 328.356 225.267  15
   0  11  16 73.9720 151.150  12
   0 -11  16 247.801 184.745  12
   0 -11 -16 399.086 232.086   3
   0  11  16 178.212 165.257   6
   0  11 -16 380.499 233.717  15
   0  11 -17 2719.76 546.508   5
   0  11 -17 2673.40 536.375  15
   0 -12   0 1810.91 280.116   5
   0  12   0 2021.11 236.755   8
   0 -12   0 1672.91 224.547   1
   0 -12   0 1902.00 134.445  11
   0 -12   0 1587.56 235.997  16
   0  12   0 1695.68 233.583  20
   0  12   0 1752.18 282.636   5
   0  12   0 1556.02 265.922  15
   0 -12   0 1940.39 221.326  19
   0 -12   0 1667.93 221.570   8
   0 -12   0 1997.24 253.608  18
   0 -12   0 1824.64 216.068   9
   0  12   0 1872.46 155.877   7
   0 -12   0 1747.06 171.551   4
   0 -12   0 1941.94 248.699  14
   0 -12   0 1857.95 233.568   2
   0  12   0 2192.72 258.071  18
   0 -12   0 1468.22 142.366   7
   0  12   0 1835.25 249.138  16
   0 -12   0 1859.23 237.171  10
   0  12   0 1773.88 165.634   4
   0 -12   0 2095.29 215.058  22
   0  12   0 1644.68 210.492  19
   0 -12  -1 2520.34 201.198   7
   0 -12  -1 2229.85 253.832  19
   0 -12  -1 2037.66 266.381  18
   0 -12  -1 2902.26 299.146  17
   0 -12  -1 2504.33 158.147  11
   0 -12  -1 2614.20 283.051  10
   0  12   1 2176.22 255.588   8
   0  12  -1 2355.22 211.716   4
   0  12   1 2435.76 281.543  16
   0  12  -1 2606.44 159.959  11
   0  12  -1 2434.16 248.547  19
   0 -12   1 2388.17 286.228  16
   0 -12  -1 2121.77 250.355  14
   0 -12  -1 2211.02 299.422   5
   0  12  -1 2444.31 153.861   7
   0  12  -1 2307.34 277.171  16
   0 -12  -1 2100.54 123.737   6
   0  12  -1 2547.37 343.139   5
   0  12  -1 2714.87 279.276  18
   0  12   1 2234.55 160.149   4
   0  12   1 2487.34 196.407   7
   0 -12   1 2075.98 246.072   8
   0 -12  -1 2770.44 284.053   2
   0  12  -1 2067.92 262.539  20
   0 -12   1 2503.97 156.374  11
   0 -12  -1 2259.36 230.915   9
   0 -12  -1 2562.19 267.167   8
   0 -12  -1 2382.35 233.998  22
   0  12  -1 2797.82 282.797   8
   0 -12  -1 2840.85 287.110   1
   0 -12  -1 2358.48 169.706   4
   0 -12   1 2358.98 269.479  18
   0 -12   1 2251.06 228.999  22
   0 -12   1 1972.66 301.331   5
   0 -12   1 2480.87 221.089   4
   0  12   1 2740.97 337.482  15
   0  12  -1 2390.65 324.810  15
   0 -12   1 2358.94 261.385  10
   0 -12   1 2345.68 274.658  14
   0 -12   2 182.749 95.9413   4
   0  12  -2 79.3238 54.4168  19
   0 -12  -2 23.4644 56.8285   8
   0 -12   2-29.1513 89.1706  10
   0 -12   2 137.184 52.0838  11
   0  12  -2 124.855 81.4082   4
   0 -12   2 79.1925 73.5325  18
   0  12   2 64.6293 36.4607  12
   0  12  -2 30.0248 62.5591  20
   0 -12  -2 49.4121 81.1299  18
   0  12   2 69.4793 89.9796  16
   0 -12  -2 72.7019 75.7207  22
   0 -12  -2 108.786 35.5204  12
   0 -12  -2 143.875 102.990  15
   0 -12   2 103.448 88.1078  14
   0  12  -2 82.9756 45.2301  11
   0 -12  -2 85.7248 83.4952   5
   0  12   2 106.773 81.1877   8
   0  12  -2 66.6144 30.9922   7
   0 -12  -2 219.546 108.757  17
   0  12   2 67.6213 71.0962  22
   0  12  -2 64.1680 82.5514   8
   0 -12  -2 51.1187 62.9027  10
   0 -12  -2 37.6415 73.7621  14
   0 -12  -2 157.736 96.3702   1
   0 -12  -2 116.639 82.3919  20
   0 -12  -2 106.657 58.6347   7
   0 -12   2 181.629 95.7367  16
   0  12   2 11.5369 61.2333   7
   0 -12  -2 64.5235 33.4454   4
   0  12  -2-49.0421 125.985   5
   0 -12  -2 166.971 91.7400   9
   0 -12  -2 65.1830 73.2778   2
   0 -12  -2 96.5721 55.9791  11
   0 -12  -2 14.6779 62.0390  19
   0  12  -2 49.5850 98.2901  16
   0  12  -2 129.387 92.4987  18
   0  12  -2 47.6517 102.438  15
   0 -12  -3 2781.92 296.805  10
   0  12  -3 3003.63 317.040  16
   0  12   3 3337.28 297.473  22
   0 -12  -3 3398.90 371.950  15
   0  12   3 3058.70 209.168  12
   0  12  -3 3006.90 315.501   8
   0 -12  -3 3000.49 305.024  19
   0 -12  -3 2947.80 339.512  13
   0 -12  -3 2746.93 191.934  12
   0  12  -3 2405.60 112.139   7
   0 -12  -3 2986.12 337.213  20
   0  12   3 3101.42 333.909  16
   0  12  -3 2837.96 202.155  11
   0 -12   3 3130.15 297.593  18
   0  12  -3 2813.39 361.180  15
   0 -12   3 2479.20 130.123  12
   0 -12  -3 3337.36 282.805   9
   0 -12  -3 3025.90 297.887  14
   0  12  -3 3058.94 298.129  20
   0 -12  -3 3033.67 301.355   2
   0  12   3 3170.51 264.421   7
   0 -12  -3 3155.60 279.953  22
   0  12  -3 2651.37 265.450   4
   0 -12   3 2808.80 276.552  10
   0  12  -3 2718.10 373.648   5
   0 -12   3 3359.81 235.407   3
   0  12   3 2989.37 297.849   1
   0 -12  -3 3533.03 340.955  17
   0 -12  -3 2775.99 248.961   7
   0 -12  -3 3417.37 312.666   8
   0  12   3 2917.76 283.173   8
   0 -12   3 3108.05 287.943   4
   0  12   3 3218.69 293.549  14
   0  12  -3 2790.94 263.920  19
   0 -12  -3 2839.94 326.805   5
   0 -12   3 2919.74 204.382  11
   0  12  -4 127.594 79.1411  20
   0 -12  -4 192.230 85.1518  17
   0 -12  -4 150.846 99.5100  10
   0 -12  -4 191.660 67.4140  12
   0 -12   4 198.365 78.7351  10
   0 -12  -4 192.372 115.384  15
   0 -12  -4 297.760 116.345   8
   0 -12   4 249.557 68.5280   3
   0 -12  -4 532.700 159.717  20
   0  12  -4 96.0415 56.8311  11
   0  12  -4 210.445 114.637  16
   0 -12  -4 369.289 125.992   2
   0 -12  -4 304.971 122.547   5
   0 -12  -4 359.511 117.475   9
   0  12  -4 242.082 39.1626   7
   0  12   4 176.719 123.430  16
   0  12   4 316.614 110.393  22
   0 -12  -4 297.393 116.263  19
   0  12  -4 191.087 136.213   5
   0  12   4 284.052 105.963  14
   0  12  -4 255.800 111.674   8
   0  12   4 380.975 99.6606   9
   0  12  -4 229.921 36.6264   7
   0 -12  -4 200.195 97.0932   7
   0 -12   4 214.253 57.7247  12
   0 -12  -4 102.700 76.4375  13
   0 -12  -4 341.830 108.670  22
   0 -12   4 241.036 102.636  18
   0  12  -4 318.019 134.355  15
   0  12   4 170.962 103.395   1
   0  12   4 233.891 100.324   7
   0  12   4 188.561 71.7174  12
   0 -12   4 264.810 103.566   4
   0 -12  -4 285.454 120.981  14
   0  12  -4 324.009 101.501  19
   0  12  -4 246.688 54.0265  12
   0 -12  -5 263.313 83.8950  12
   0 -12  -5 204.535 100.334   5
   0 -12   5 32.9876 65.4780  18
   0 -12  -5 156.118 87.7711  14
   0 -12  -5 200.581 109.479  19
   0  12  -5 224.692 118.031  16
   0  12   5 56.4125 81.8729   1
   0  12   5 112.283 94.7605  22
   0 -12  -5 175.869 83.3254  22
   0 -12  -5 242.361 105.927   9
   0 -12   5 90.9449 84.5048   4
   0  12  -5 61.2861 114.784   8
   0 -12  -5 169.054 106.261  13
   0 -12  -5 378.624 150.875  15
   0  12  -5-0.79933 71.9053   4
   0 -12  -5 153.322 74.7095   7
   0  12   5 58.3338 67.0751  14
   0  12   5 42.2111 50.1880   9
   0 -12  -5 103.503 87.7570  10
   0  12   5 111.311 40.3188   6
   0  12  -5 186.523 70.7375  11
   0  12   5 37.1592 73.2781   7
   0 -12  -5 103.894 86.1553   8
   0 -12   5 43.5405 88.8442  15
   0  12  -5 423.983 176.621  15
   0  12  -5 262.928 72.0776  12
   0  12   5 208.052 91.4399  12
   0  12  -5 339.092 174.716   5
   0 -12   5 76.6042 49.5103   3
   0  12  -5 228.598 91.4416  20
   0 -12   5 119.816 70.6087  10
   0 -12  -5 218.946 121.462  17
   0 -12   5 58.7092 49.4197  12
   0 -12  -5 236.613 122.421  20
   0  12  -5 215.486 43.5607   7
   0 -12  -6 6508.72 510.901  13
   0  12   6 7174.32 546.411  18
   0  12   6 6360.66 484.100  20
   0  12  -6 7054.24 604.288  15
   0 -12  -6 6487.12 468.603   7
   0 -12   6 7732.64 332.110   3
   0  12   6 6994.91 437.107  12
   0  12  -6 7116.99 650.466   5
   0  12   6 6655.12 464.872   7
   0  12   6 6684.11 487.200  22
   0 -12  -6 6725.21 554.913  15
   0  12   6 6420.06 395.320   9
   0 -12  -6 7596.59 501.596  10
   0 -12  -6 6334.29 469.715   5
   0  12  -6 6447.05 491.143   4
   0 -12   6 6271.94 368.835  12
   0 -12  -6 6387.60 411.522  12
   0 -12  -6 6980.61 452.528  14
   0 -12   6 6949.13 515.276   4
   0  12  -6 7545.49 542.230  16
   0  12   6 5858.08 460.076   1
   0 -12   6 7227.64 633.299   5
   0 -12  -6 7406.88 461.505   9
   0 -12  -6 6601.22 524.751  20
   0 -12   6 6686.89 415.642  10
   0 -12  -6 7798.06 517.297   8
   0 -12  -6 7319.18 484.819  22
   0  12  -6 6814.23 549.619   8
   0 -12  -6 7698.71 541.628  17
   0  12  -6 6665.00 419.251  20
   0 -12  -6 7670.77 573.621  16
   0  12   6 7851.37 457.553  14
   0  12  -6 6549.74 362.024  12
   0  12  -6 6264.26 241.531   7
   0  12   6 5506.65 264.366   6
   0 -12  -6 6954.55 510.625  19
   0 -12   6 6252.04 384.803  18
   0 -12   6 7473.23 631.489  15
   0  12   7 600.874 104.797   6
   0 -12  -7 662.493 204.681  16
   0 -12  -7 798.860 159.390  12
   0  12  -7 852.959 208.185  16
   0  12   7 946.612 207.033  22
   0 -12  -7 636.908 161.834  14
   0  12   7 789.245 177.186   7
   0  12  -7 990.015 210.717   4
   0 -12  -7 1046.24 214.221  19
   0  12  -7 852.213 153.836  12
   0 -12  -7 776.221 172.848  22
   0  12  -7 833.532 163.432  11
   0 -12   7 853.682 141.806  18
   0 -12   7 671.616 135.933  10
   0  12  -7 674.234 99.3896   7
   0 -12  -7 1035.83 210.240  13
   0  12   7 757.007 193.826   1
   0 -12   7 932.526 120.359   3
   0  12   7 747.260 151.281  14
   0 -12  -7 1184.11 221.420   7
   0 -12   7 560.208 187.996  15
   0  12   7 679.630 157.141  12
   0 -12  -7 871.034 204.555  17
   0 -12  -7 829.822 188.716   8
   0  12  -7 1002.32 258.856  15
   0 -12  -7 795.337 170.337  10
   0 -12  -7 604.004 173.723  20
   0  12   7 711.860 190.085  20
   0 -12   7 815.066 200.601   4
   0  12  -7 724.365 146.910  20
   0 -12   7 740.986 150.554  12
   0  12   7 745.205 194.193  18
   0  12  -7 894.721 264.843   5
   0 -12   7 761.620 217.885   5
   0 -12  -7 1131.66 208.586   9
   0 -12  -8 4630.00 386.345  14
   0 -12   8 4221.98 322.390  10
   0 -12  -8 4428.33 424.658  13
   0  12   8 3719.78 413.539  18
   0  12   8 3790.10 286.566   6
   0 -12  -8 4897.41 422.878  12
   0  12  -8 4561.26 560.452   5
   0 -12   8 4177.32 445.152   4
   0 -12   8 4182.76 494.331  15
   0 -12  -8 5017.09 419.544  10
   0 -12  -8 4639.80 488.266  16
   0  12  -8 4011.96 250.185   7
   0  12  -8 4107.49 322.001  20
   0  12   8 3750.59 359.281   2
   0  12  -8 4995.23 543.589  15
   0  12   8 4989.24 460.382  22
   0 -12   8 4365.82 527.287   5
   0  12  -8 4226.96 440.738   4
   0 -12  -8 5382.69 485.212  17
   0 -12   8 5044.57 279.964   3
   0  12   8 4386.68 420.152   7
   0 -12  -8 4567.38 476.550   3
   0  12   8 4495.97 432.742  20
   0 -12  -8 4155.43 416.251   7
   0 -12  -8 4249.13 426.073   8
   0  12  -8 4238.16 379.078  11
   0 -12  -8 4482.73 423.494  22
   0 -12   8 4640.42 306.172  18
   0  12   8 4762.64 415.514  12
   0 -12   8 4033.08 348.075  12
   0 -12  -8 3938.92 427.083  20
   0 -12  -8 4887.05 417.392   9
   0  12   9 1646.56 290.005  18
   0 -12  -9 1407.91 121.930   4
   0 -12  -9 1656.53 266.962  12
   0 -12   9 1441.61 229.358  12
   0 -12  -9 1160.37 210.451  14
   0 -12   9 1586.63 169.453  18
   0 -12  -9 1447.80 247.507  13
   0 -12  -9 1710.68 268.023   9
   0  12   9 1224.84 253.282   7
   0  12  -9 1493.72 194.010  20
   0  12   9 1199.19 249.990  22
   0  12  -9 1463.52 329.947  15
   0  12   9 1160.10 213.462   2
   0  12   9 1387.82 213.981   9
   0 -12   9 1347.99 279.403   4
   0  12  -9 1397.99 332.088   5
   0  12  -9 1419.34 238.479  11
   0 -12  -9 1283.06 251.731   8
   0  12  -9 1580.62 178.451   7
   0  12   9 1351.48 191.394   6
   0  12  -9 1788.60 249.109  12
   0 -12  -9 1291.80 262.488  20
   0  12   9 1358.08 247.500  12
   0 -12  -9 1834.34 264.123  10
   0 -12   9 1458.33 161.094   3
   0 -12   9 1479.72 185.031  10
   0 -12  -9 1400.42 287.578   3
   0 -12  10 321.589 74.7667  18
   0  12  10 251.154 125.811   2
   0 -12 -10 580.207 183.814  13
   0 -12 -10 347.797 121.756  10
   0  12 -10 351.501 130.605  11
   0 -12  10 427.534 165.108   4
   0  12  10 520.304 145.564   6
   0 -12  10 467.612 110.424  10
   0 -12 -10 364.830 78.6488   4
   0 -12 -10 458.229 214.085   3
   0  12  10 551.624 178.057  12
   0  12  10 601.293 186.900  22
   0  12  10 397.630 165.678   7
   0  12 -10 301.245 175.436   5
   0 -12  10 670.274 176.689  12
   0  12  10 419.219 171.491  18
   0  12 -10 405.049 98.9556   7
   0  12 -10 588.744 171.108  12
   0  12 -10 529.881 122.784  20
   0 -12 -10 568.772 159.036  14
   0  12 -10 319.963 86.3225   3
   0  12  10 518.962 142.699   9
   0 -12 -10 402.319 175.354   8
   0  12 -10 541.294 233.136  15
   0 -12 -11 2057.07 292.632  13
   0 -12 -11 1681.56 175.689   4
   0  12  11 1564.72 291.700  18
   0  12 -11 1464.91 189.950   3
   0 -12 -11 1520.98 245.887  10
   0  12 -11 2186.09 322.237  12
   0  12  11 1554.81 300.321   7
   0 -12  11 1449.26 161.998  10
   0  12 -11 1542.30 377.716   5
   0  12  11 1253.69 231.901   2
   0 -12  11 1400.07 314.997   4
   0  12  11 1873.40 325.424  12
   0  12 -11 1609.69 191.259  20
   0  12 -11 2019.53 398.548  15
   0 -12 -11 1878.10 248.199   5
   0  12  11 1620.59 241.101   6
   0  12  11 1993.91 280.780   9
   0 -12 -11 1697.54 342.574   3
   0 -12  11 1721.28 283.638  12
   0  12  11 1520.74 315.475  22
   0 -12  12 8.56144 150.241   4
   0  12  12 191.327 140.539  18
   0 -12 -12 17.0693 99.3931  10
   0  12  12 154.812 153.225  22
   0 -12  12 69.5146 167.571   6
   0 -12 -12 12.0952 83.2952   5
   0  12  12 58.0256 95.0807   9
   0 -12  12 295.775 152.820  12
   0  12  12 69.3879 140.588  12
   0  12  12-82.4976 112.778  14
   0 -12 -12-1.62456 156.743   3
   0  12  12 60.0740 89.0098   2
   0  12 -12 10.6990 66.2774   3
   0  12  12 138.730 163.969   7
   0  12 -12 16.0313 155.143   5
   0  12 -12 42.2151 68.6609   7
   0  12 -12 126.511 66.4423  20
   0  12 -12 115.669 161.605  15
   0 -12  12 72.1955 79.2508  21
   0  12  12 4.16692 80.4917   6
   0 -12 -13-85.1706 107.390  21
   0  12  13-75.9119 104.634   6
   0 -12  13 116.093 160.367   6
   0  12  13 35.8368 109.881   2
   0  12 -13 193.245 194.558   5
   0 -12  13 23.5072 147.297   4
   0  12  13 139.354 177.014  12
   0  12 -13-10.7513 76.9841   3
   0  12  13 95.3203 92.4020  18
   0  12 -13-157.459 208.916  15
   0  12  13 219.835 178.980  22
   0 -12  13 240.016 146.452  12
   0  12  13 119.482 150.378   7
   0 -12 -13-33.4572 168.940   3
   0  12  14 70.7372 193.473  22
   0 -12  14-6.31797 135.688   4
   0  12  14-73.2905 133.633  12
   0 -12 -14-167.591 188.575   3
   0 -12  14 91.5791 177.025   6
   0  12  14 114.005 130.739  18
   0  12 -14-196.528 200.358   5
   0 -12  14-120.919 148.190  12
   0  12  14-135.697 155.979   7
   0  12  14 43.4515 99.9114   6
   0  12 -14-237.923 251.391  15
   0 -12 -14 152.361 145.326  15
   0  12 -15-348.371 228.265   5
   0 -12  15 6.48026 132.376  12
   0  12  15 179.364 183.328  12
   0 -12  15 116.361 171.773   6
   0  12  15 283.832 163.466   6
   0  12  15-81.6200 112.818  18
   0 -12 -15 142.774 193.103   3
   0  12  15-42.4529 141.470   7
   0 -12  15-136.512 161.109   4
   0  12 -15 327.716 224.086  15
   0  12  15 173.401 195.329  22
   0 -12 -15-163.545 177.564  15
   0  12  16 499.819 203.294   6
   0  12 -16 573.950 272.167   5
   0  12 -16 374.305 248.579  15
   0  12  16 690.945 279.722  12
   0 -12  16 681.015 263.675  12
   0 -12 -16 1051.60 312.654  15
   0  12 -17-41.7453 192.073  15
   0  12 -17 103.117 231.632   5
   0 -13   0 0.36118 76.2463   1
   0  13   0 66.1656 99.9717  16
   0 -13   0 73.0159 93.1810  18
   0  13   0 94.7421 108.558  15
   0  13   0 151.866 95.6258   8
   0  13   0 139.990 93.1349  20
   0 -13   0 16.4096 68.1715  19
   0 -13   0 31.2769 65.2541   2
   0  13   0 35.4669 45.9145   4
   0 -13   0 29.3923 62.9267   8
   0 -13   0 12.9772 82.6220  14
   0 -13   0 0.55498 53.4890  22
   0 -13   0 48.4070 49.2538   7
   0 -13   0 46.4735 37.7257  11
   0 -13   0 65.7184 64.9656   9
   0  13   0 115.676 60.0135   7
   0 -13   0-24.6941 95.1391   5
   0 -13   0 60.3185 70.4640  10
   0 -13   0 34.9414 51.2054   4
   0  13   0 115.421 88.8056  18
   0 -13   0 21.5010 71.7481  16
   0  13  -1 2354.88 286.409  20
   0 -13  -1 2888.09 331.042  18
   0 -13  -1 2403.75 252.367   9
   0 -13   1 2572.75 351.745   5
   0 -13  -1 2482.19 277.392   8
   0 -13  -1 2586.31 186.693   4
   0  13   1 2452.01 341.164  15
   0 -13  -1 2300.56 274.107  10
   0  13   1 2279.19 171.801   4
   0 -13  -1 2981.10 293.633  19
   0 -13   1 2397.46 286.857  18
   0 -13  -1 2010.00 125.369   6
   0 -13   1 2406.38 272.232   8
   0 -13  -1 2796.15 324.555  16
   0 -13   1 2400.18 297.217  16
   0 -13   1 2483.11 297.884  14
   0 -13   1 2416.15 276.466  10
   0 -13  -1 2961.47 308.496   2
   0  13  -1 2672.39 287.999   8
   0  13  -1 2454.69 159.971   7
   0  13  -1 2594.55 286.464  18
   0 -13  -1 2353.94 321.701   5
   0 -13  -1 2376.59 282.434  17
   0  13   1 2471.35 301.251  18
   0 -13   1 2655.14 253.560  22
   0 -13  -1 2598.30 339.159  15
   0  13  -1 2533.95 347.638   5
   0  13   1 2662.69 207.856   7
   0  13   1 3005.30 295.650   8
   0  13   1 2690.36 302.649  16
   0 -13   1 2654.71 238.138   4
   0 -13   1 2629.41 164.316  11
   0  13  -1 2505.84 297.865  16
   0  13  -1 2662.53 165.599  11
   0 -13  -1 2545.88 168.580  11
   0 -13  -1 2134.83 191.824   7
   0 -13  -1 2586.56 288.701  14
   0  13  -1 2609.90 228.985   4
   0 -13  -1 2826.30 302.836   1
   0  13  -1 2942.70 364.536  15
   0 -13  -1 2292.19 244.127  22
   0  13   2 192.722 108.865   8
   0  13  -2 161.726 40.6797   7
   0 -13  -2 108.764 77.2994   9
   0 -13  -2 188.957 107.924   1
   0  13  -2 198.476 139.980  15
   0  13   2 189.389 113.752  16
   0 -13  -2 51.3488 74.3219  19
   0 -13  -2 287.488 85.1222   7
   0 -13  -2 182.436 114.603  20
   0 -13  -2 154.488 83.6186  10
   0 -13  -2 149.940 72.0864  14
   0 -13   2 168.335 87.8334  10
   0  13  -2 108.611 75.8141  20
   0 -13  -2 190.232 98.3815   5
   0 -13   2 194.386 86.4907  18
   0 -13   2 143.428 53.1118  11
   0  13  -2 167.985 55.9942  11
   0 -13  -2 130.186 109.430  15
   0 -13   2 211.229 115.477  14
   0 -13   2 154.849 110.277  16
   0  13   2 164.817 46.4010  12
   0 -13  -2 122.251 39.3702   4
   0  13  -2 232.087 110.147   8
   0  13   2 89.2771 77.7853  22
   0  13  -2 240.363 106.526   5
   0 -13  -2 183.832 55.1021  11
   0  13   2 96.0437 54.6438   7
   0 -13  -2 141.519 74.8787  17
   0 -13  -2 304.062 116.034   8
   0 -13   2 84.8134 61.2279   4
   0 -13  -2 239.914 93.5778  22
   0  13  -2 340.608 111.344  18
   0  13  -2 66.3709 58.0049   4
   0  13  -2 301.440 118.648  16
   0 -13  -2 278.228 110.527   2
   0 -13  -3 518.635 144.699  10
   0 -13  -3 483.106 147.174   5
   0  13  -3 214.828 107.564  20
   0 -13  -3 412.407 153.477  20
   0  13  -3 412.215 84.6730  11
   0 -13  -3 444.876 166.593  13
   0 -13  -3 610.496 145.403  19
   0 -13  -3 309.817 113.695  14
   0  13  -3 497.272 178.345  15
   0  13   3 516.980 91.8173  12
   0  13   3 533.790 120.787   7
   0 -13   3 567.129 139.363   4
   0 -13   3 525.266 97.6936  11
   0 -13  -3 477.935 98.0486  11
   0  13  -3 224.850 122.287  16
   0 -13  -3 587.289 159.162  17
   0 -13   3 618.717 150.509  18
   0 -13  -3 403.834 123.924  22
   0 -13  -3 370.691 74.6829  12
   0 -13   3 408.796 97.1680   3
   0 -13  -3 574.929 173.862  15
   0 -13   3 286.803 100.444  10
   0  13  -3 460.844 153.553   8
   0  13  -3 350.205 46.0256   7
   0 -13  -3 248.345 35.5437   4
   0 -13  -3 375.447 100.867   7
   0 -13  -3 505.075 138.921   8
   0 -13   3 345.493 127.840  13
   0 -13  -3 539.830 133.311   9
   0  13   3 395.198 146.402  16
   0  13  -3 576.869 186.238   5
   0 -13  -3 701.049 154.517   2
   0  13   3 514.915 135.140   8
   0  13   3 545.866 144.818  22
   0 -13   4 57.8673 52.4916   3
   0  13   4 66.2536 71.1279   7
   0 -13  -4 7.12795 71.9193  14
   0 -13   4-40.2175 92.4597   4
   0  13  -4 27.4666 58.5962   4
   0 -13  -4 42.7619 77.3183  22
   0  13   4 123.068 115.688  16
   0  13   4 40.3283 59.4272  12
   0 -13  -4 116.027 87.4476  17
   0  13  -4 45.6438 126.076   5
   0  13  -4 41.3617 19.3278   7
   0 -13  -4 61.3391 91.8026  20
   0  13   4 98.8750 98.7175  22
   0 -13   4 81.7969 87.8292  18
   0 -13  -4 47.8260 78.8947   2
   0 -13  -4 71.6022 66.1051   8
   0 -13  -4 82.4724 93.5922  13
   0 -13  -4 34.4071 78.6007  19
   0 -13  -4 112.806 80.4793  10
   0  13   4 49.9838 88.8745   1
   0  13  -4 105.238 115.338  16
   0 -13  -4 68.8208 94.1958  15
   0  13  -4 36.0292 17.6077   7
   0  13  -4 72.2748 110.445  15
   0 -13   4 91.9113 76.9026  13
   0  13  -4-14.0712 46.6997  11
   0  13  -4 54.2320 35.7432  12
   0 -13  -4 43.7691 68.0340   7
   0 -13   4 26.3203 81.3961  10
   0  13  -4 61.1807 97.2469   8
   0  13   4 75.2217 73.3663   9
   0 -13   4 0.25712 29.3046  12
   0  13  -4 53.8534 67.0895  20
   0 -13  -4 69.7775 55.1414  12
   0 -13  -4 31.4588 82.3547   5
   0 -13  -4 20.3324 60.8922   9
   0  13  -5 2224.52 345.144  15
   0 -13  -5 1871.31 241.835   9
   0 -13  -5 1956.86 309.393  15
   0 -13   5 1544.53 303.719   5
   0  13  -5 1447.31 94.0478   7
   0  13  -5 1498.26 92.2444   7
   0 -13  -5 1689.17 277.360  20
   0  13   5 1949.07 264.358  22
   0  13   5 2249.43 235.277   9
   0 -13  -5 1645.10 257.863  19
   0 -13   5 1890.79 237.982  10
   0  13   5 1907.40 242.796   7
   0 -13  -5 2424.95 310.154  17
   0 -13  -5 1931.15 242.691   7
   0 -13   5 1687.87 309.831  15
   0 -13   5 2255.36 296.062  13
   0  13   5 2159.17 284.740   1
   0  13   5 1962.26 284.389  20
   0 -13   5 1884.08 272.802   4
   0  13  -5 1713.05 231.936  20
   0 -13   5 2185.21 188.317   3
   0  13  -5 1790.10 340.046   5
   0 -13  -5 2005.29 296.027  13
   0 -13   5 1873.50 230.627  18
   0 -13  -5 2371.85 292.397  10
   0 -13  -5 2002.36 280.617   5
   0 -13   5 1742.03 165.708  12
   0  13   5 1873.78 290.394  18
   0 -13  -5 1955.22 212.603  12
   0  13  -5 1860.83 168.360  12
   0  13  -5 1735.43 253.485   4
   0  13   5 2000.70 217.062  12
   0  13  -5 1878.93 282.776  16
   0 -13  -5 2026.94 257.917  14
   0 -13  -5 1858.97 246.723  22
   0  13  -5 1689.60 278.574   8
   0 -13  -5 2274.92 293.302   8
   0  13  -5 1881.09 203.588  11
   0  13   5 1302.30 96.4194   6
   0 -13  -6 2644.85 317.695   8
   0 -13  -6 1998.17 268.677   7
   0 -13   6 2547.66 319.937  13
   0 -13   6 1554.29 218.557  10
   0  13  -6 1636.73 286.373   8
   0  13  -6 2102.18 349.853  15
   0 -13  -6 2526.23 279.899   9
   0 -13   6 1911.96 283.535   4
   0  13  -6 1806.40 121.933   7
   0 -13  -6 2089.99 298.937  19
   0  13   6 1880.17 299.080  18
   0 -13   6 1597.65 183.222  12
   0 -13  -6 2292.40 282.771  22
   0 -13  -6 2308.77 327.485  20
   0 -13  -6 2021.87 238.189  12
   0 -13   6 1957.50 345.065  15
   0 -13   6 1984.00 346.360   5
   0  13   6 2327.37 313.721   1
   0  13   6 1650.70 137.954   6
   0  13   6 1984.56 265.064   7
   0  13  -6 2196.70 310.387  16
   0  13   6 2293.90 303.405  22
   0  13  -6 2060.05 379.503   5
   0  13  -6 1915.31 237.488  20
   0  13  -6 1912.32 195.000  12
   0 -13  -6 2224.56 276.329  14
   0 -13  -6 1895.71 287.362  17
   0  13   6 1837.22 271.280  20
   0  13   6 2246.61 249.684   9
   0 -13  -6 2242.68 320.578  13
   0 -13  -6 2227.45 335.404  16
   0  13   6 2042.75 239.930  12
   0 -13  -6 2009.17 284.932   5
   0 -13  -6 1850.37 268.632  10
   0  13  -6 2121.02 294.723   4
   0 -13   6 2069.40 233.575  18
   0 -13   6 2023.34 177.434   3
   0 -13  -6 2355.57 347.514  15
   0 -13  -7 777.956 170.118   7
   0 -13   7 834.676 149.817  12
   0  13  -7 784.739 218.996   8
   0 -13  -7 798.267 167.341  12
   0 -13  -7 659.217 185.143  19
   0  13  -7 1017.75 223.445   4
   0 -13   7 1014.13 204.327  13
   0 -13  -7 1168.14 260.333  15
   0 -13  -7 649.365 183.438  20
   0  13  -7 1074.87 254.517  15
   0 -13  -7 1020.53 213.479  17
   0 -13  -7 733.469 178.235   9
   0  13  -7 980.187 172.519  11
   0 -13  -7 811.176 182.340   5
   0 -13  -7 835.605 184.402  22
   0 -13  -7 708.532 168.110  14
   0  13  -7 843.152 148.688  12
   0 -13   7 939.058 251.388  15
   0  13   7 894.203 187.888  12
   0  13   7 658.988 175.619   7
   0 -13  -7 757.593 188.241   8
   0 -13   7 833.457 162.566  10
   0 -13   7 847.464 212.137   4
   0 -13  -7 949.445 193.604  10
   0 -13   7 816.654 152.858  18
   0 -13   7 941.271 258.048   5
   0 -13  -7 756.574 205.749  16
   0 -13  -7 655.086 173.365  13
   0  13   7 736.514 198.903  18
   0 -13   7 889.952 122.710   3
   0  13   7 869.686 204.906   1
   0  13   7 971.711 213.919  20
   0  13  -7 896.395 220.632  16
   0  13   7 681.832 110.164   6
   0  13   7 850.156 201.432  22
   0  13  -7 935.956 167.283  20
   0  13  -7 889.390 101.219   7
   0  13  -7 646.678 233.888   5
   0 -13  -8 977.491 216.128   8
   0  13   8 1164.96 237.351   1
   0 -13   8 902.796 169.349  12
   0  13   8 863.321 218.963  18
   0  13  -8 898.684 165.016  20
   0 -13  -8 931.236 194.295  12
   0  13   8 1327.15 247.725  20
   0  13   8 1133.56 245.953  22
   0 -13   8 871.918 159.367  10
   0 -13  -8 1194.82 228.044  22
   0 -13  -8 932.204 198.569  10
   0  13   8 1077.58 222.654   7
   0 -13   8 956.899 150.073  18
   0  13   8 974.214 144.602   6
   0 -13  -8 816.967 222.911  20
   0  13   8 1148.66 217.788  12
   0 -13   8 985.979 234.422   4
   0 -13   8 1129.84 136.500   3
   0 -13  -8 736.024 223.165   3
   0 -13  -8 981.745 214.378  13
   0  13  -8 905.825 259.267  15
   0  13  -8 1015.91 123.252   7
   0  13  -8 809.392 278.168   5
   0 -13  -8 972.639 201.696  14
   0 -13   8 1286.49 224.009  13
   0  13  -8 1124.43 202.046  11
   0 -13  -8 1330.34 233.955   9
   0 -13  -8 975.222 201.838   5
   0  13  -8 1258.13 262.238  16
   0 -13   8 868.114 246.356  15
   0  13   9-51.8341 124.848   7
   0  13  -9-16.0917 46.2748   7
   0 -13   9 56.0633 76.7132  12
   0  13  -9-92.3592 112.489  11
   0  13  -9-21.2336 68.7458  12
   0  13  -9 24.2089 66.3768  20
   0 -13  -9 26.2220 18.3002   4
   0  13   9 54.4891 74.3007   6
   0  13   9 30.1530 114.712  22
   0 -13  -9 1.87889 89.6230  10
   0  13   9-39.7498 98.3603  18
   0 -13  -9-11.3877 93.0933   9
   0 -13  -9-26.9151 88.0908  12
   0 -13  -9 67.0603 138.009   3
   0  13   9 98.4725 107.634  12
   0  13  -9 275.694 187.112   5
   0 -13  -9-159.644 107.340  13
   0 -13   9-56.6469 134.013   4
   0 -13  -9 77.7462 94.9783   8
   0  13  -9 58.6145 137.228  15
   0  13   9-4.30827 68.6045   9
   0 -13   9-30.0774 54.1978  18
   0 -13   9 28.5004 58.8333  10
   0  13  -9 23.8383 106.944  16
   0 -13   9 58.9339 58.0991   3
   0 -13  -9-18.5951 98.0717  14
   0 -13  10 2181.45 300.159  12
   0 -13 -10 2304.24 337.261   9
   0 -13 -10 2175.40 297.413  10
   0  13  10 2304.95 334.661  12
   0 -13 -10 1968.17 321.629   8
   0  13  10 2116.13 245.069   6
   0 -13 -10 1656.14 131.518   4
   0  13 -10 2474.51 310.891  12
   0  13 -10 2307.56 442.077   5
   0  13  10 2253.08 288.730   9
   0  13  10 2605.40 394.141  22
   0 -13  10 1977.91 346.613   4
   0 -13  10 2194.50 230.398  10
   0  13 -10 2412.83 427.226  15
   0  13  10 2175.72 346.317  18
   0 -13 -10 3115.18 347.064  14
   0  13  10 2161.49 347.366   7
   0  13 -10 2373.93 225.143   7
   0  13 -10 2242.70 247.344  20
   0 -13 -10 2909.14 365.291  13
   0 -13 -10 1653.24 333.452   3
   0 -13 -11 190.769 123.510  14
   0  13  11 75.4897 83.1386   6
   0 -13 -11 54.4360 102.283  13
   0 -13  11 31.0925 55.0926  10
   0 -13  11-47.5636 134.243   4
   0  13  11-75.8569 79.2036  14
   0 -13 -11 91.1726 90.5152   5
   0 -13  11 43.8151 87.9287  12
   0  13 -11 70.7490 52.0094  20
   0 -13 -11-6.48954 84.3731  10
   0  13  11 114.043 150.585   7
   0  13  11 24.1557 126.404  12
   0  13  11 87.7535 150.910  22
   0  13  11 247.824 143.713  18
   0  13 -11 58.7209 158.720  15
   0  13  11 4.69180 79.4449   9
   0  13 -11 232.174 236.440   5
   0 -13 -11-80.7574 182.617   3
   0  13 -11-71.8985 114.882  12
   0  13 -12 9396.68 873.484  15
   0  13  12 7876.00 539.323   6
   0 -13  12 8470.03 754.329   4
   0  13 -12 8503.23 865.619   5
   0 -13 -12 8643.48 526.666   5
   0  13  12 7720.27 667.225  18
   0 -13  12 7251.40 714.640   6
   0 -13 -12 7696.21 566.707  10
   0 -13  12 7844.70 620.460  12
   0  13  12 8307.93 699.437   7
   0  13  12 8740.44 719.354  12
   0 -13 -12 7286.29 728.861   3
   0  13  12 7299.81 549.421   9
   0  13 -12 7983.25 426.877   3
   0  13 -12 8017.13 416.857  20
   0  13  12 7449.96 672.573  22
   0  13  13 498.353 187.208   7
   0 -13 -13 207.984 192.715   3
   0  13  13 130.155 157.800  12
   0 -13  13 183.924 150.026   4
   0  13  13 522.800 192.985  18
   0  13  13 14.5442 109.006   6
   0  13 -13 172.585 225.103   5
   0 -13  13 621.313 262.539   6
   0  13 -13 848.401 302.127  15
   0 -13  13 263.076 167.890  12
   0 -13 -13 266.488 142.572  21
   0  13  13 299.564 159.956  22
   0 -13  14 1365.18 310.460  12
   0  13  14 1568.74 359.917  22
   0  13  14 1497.16 334.590  12
   0 -13  14 1425.78 362.984   4
   0 -13  14 1321.85 361.435   6
   0  13  14 1706.15 336.314  18
   0  13  14 1389.01 330.425   7
   0  13 -14 1447.88 378.261  15
   0  13  14 1076.34 232.063   6
   0 -13 -14 1497.69 386.279   3
   0  13 -14 1217.86 350.701   5
   0  13  15 331.112 208.366  12
   0  13  15 279.447 161.944  22
   0  13  15 545.857 206.856  18
   0 -13  15 95.7503 189.902   4
   0  13 -15 17.3968 229.087   5
   0 -13  15 268.714 183.468  12
   0 -13  15 439.239 226.813   6
   0 -13 -15 127.447 179.973   3
   0  13 -15 214.795 306.250  15
   0  13  15 393.784 155.089   6
   0 -13 -15 802.761 281.391  15
   0  13  15 226.478 144.124   7
   0  13  16 350.010 177.450  18
   0 -13 -16 123.197 171.885  15
   0 -13  16-347.198 192.534  12
   0  13 -16 238.067 229.172  15
   0  13 -16-18.3130 223.776   5
   0  13 -17 948.089 375.486   5
   0  14   0 7149.75 497.685  20
   0 -14   0 6631.39 350.463   4
   0 -14   0 6868.81 414.300  22
   0  14   0 6099.61 321.554   4
   0 -14   0 7142.07 473.472   8
   0 -14   0 7029.25 513.345  18
   0 -14   0 7562.47 467.424  19
   0 -14   0 7236.76 269.361  11
   0  14   0 6934.54 463.975   8
   0 -14   0 7672.62 611.995   5
   0 -14   0 6320.17 421.098   9
   0  14   0 7715.92 326.267   7
   0  14   0 6570.30 478.009  18
   0 -14   0 6753.76 480.891  10
   0 -14   0 7038.39 527.093  16
   0 -14   0 7433.04 498.582   1
   0  14   0 7508.04 519.200  16
   0 -14   0 6335.96 475.610  14
   0 -14   0 6224.55 311.282   7
   0  14   0 6897.48 583.666  15
   0 -14   0 6233.29 463.302   2
   0 -14  -1 52.8856 84.0227  14
   0  14  -1 440.396 143.639  20
   0 -14   1 228.145 120.188  18
   0  14  -1 234.542 117.169  16
   0 -14   1 199.705 104.710   8
   0  14   1 321.357 130.838  18
   0 -14   1 203.948 61.8594  11
   0 -14  -1 259.796 119.374   2
   0  14  -1 227.087 129.231  15
   0  14   1 124.806 86.2166  19
   0 -14  -1 293.326 126.220  17
   0 -14  -1 122.333 105.263   8
   0  14   1 287.325 147.658  15
   0 -14  -1 232.637 100.936  10
   0 -14  -1 183.121 99.6302   1
   0 -14  -1 245.693 71.6892   4
   0 -14  -1 182.947 57.1769  11
   0 -14  -1 248.353 80.3071   7
   0 -14   1 187.730 79.8810   4
   0  14  -1 117.014 55.3168   4
   0 -14  -1 317.559 113.717  22
   0  14   1 313.846 132.665  20
   0 -14  -1 184.316 86.9328   9
   0 -14   1 218.982 116.519  10
   0 -14   1 95.5538 74.8248  22
   0 -14  -1 124.370 99.7196  16
   0  14  -1 162.222 116.219   5
   0 -14  -1 361.599 130.014  19
   0 -14  -1 248.907 131.009  15
   0  14  -1 210.925 113.316   8
   0 -14  -1 329.426 137.532   5
   0  14   1 306.571 87.2930   7
   0  14  -1 246.675 58.9877   7
   0  14   1 142.976 104.366   8
   0 -14  -1 125.377 112.032  18
   0 -14   1 217.513 103.135  16
   0 -14  -1 149.411 41.9435   6
   0  14   1 98.7532 46.0639   4
   0 -14   1 430.931 165.102   5
   0  14  -1 291.598 122.901  18
   0 -14   1 204.542 111.313  14
   0  14   1 63.5600 88.2812  16
   0  14  -1 262.871 60.9526  11
   0 -14  -2 50.4275 86.2094  17
   0  14   2 80.7794 106.366  16
   0  14  -2 12.2985 36.8896  11
   0 -14   2-56.7437 101.055   5
   0  14  -2-60.8903 133.822   5
   0  14  -2 34.0174 27.8960   7
   0  14  -2 33.6595 59.0797   4
   0 -14  -2-26.9959 95.5397   2
   0  14  -2 39.4321 95.9480  18
   0 -14  -2 24.1431 83.5221  15
   0 -14   2 16.0149 45.5340  11
   0 -14  -2-72.2796 75.9285   1
   0 -14  -2-65.3388 91.5390  19
   0 -14  -2 28.2678 35.3335   4
   0 -14  -2 36.8314 63.0488  22
   0 -14  -2-16.7064 77.3959  16
   0  14   2-53.2021 74.7937   8
   0  14  -2 26.5930 95.4274  15
   0  14  -2 97.4639 80.3371  20
   0  14  -2-4.71389 88.3773  16
   0 -14   2-35.7822 73.5579  16
   0  14   2 2.43867 68.6108   7
   0 -14  -2 20.9654 51.1091   7
   0 -14  -2-43.1535 79.8331  14
   0  14  -2 52.6214 75.0348   8
   0 -14  -2 3.75924 108.792   5
   0 -14   2-256.485 128.401  14
   0 -14  -2 7.02986 72.6185  13
   0 -14  -2-18.6227 55.8975  11
   0 -14   2-49.9563 89.9648  10
   0 -14  -2 100.129 80.5957   8
   0 -14   2-66.2303 88.5488  18
   0 -14  -2-65.3763 93.2243  10
   0  14   2-3.33800 22.5414  12
   0 -14   2 33.1701 75.6006  13
   0 -14  -2-4.73211 60.8101   9
   0 -14   2-27.4783 72.8653   4
   0 -14  -3 859.963 120.750  11
   0 -14  -3 1022.59 197.882  19
   0 -14   3 895.784 202.631  13
   0 -14   3 806.470 116.851  11
   0 -14   3 1187.99 228.013  14
   0 -14  -3 717.323 62.7944   4
   0 -14  -3 843.830 206.293  16
   0 -14  -3 1027.19 233.111  15
   0 -14  -3 788.689 172.964  14
   0  14  -3 747.879 113.495  11
   0 -14  -3 1099.50 188.946   8
   0 -14  -3 1039.53 207.977  17
   0 -14   3 878.547 170.410  10
   0  14  -3 853.547 233.596   5
   0 -14  -3 907.967 111.112  12
   0 -14  -3 1091.76 203.442   2
   0 -14  -3 671.116 187.244  20
   0 -14  -3 969.393 173.101   9
   0  14   3 836.751 110.126  12
   0  14   3 1060.58 206.491   8
   0 -14   3 990.707 192.320  18
   0 -14  -3 1237.42 194.642  22
   0  14  -3 865.883 202.541  16
   0 -14  -3 727.683 144.358   7
   0 -14  -3 838.154 189.341   5
   0  14   3 765.266 141.307   7
   0  14   3 858.188 168.862  22
   0  14   3 1014.42 216.914  16
   0  14  -3 1055.11 213.097   8
   0 -14  -3 904.554 203.079  13
   0 -14   3 969.823 240.484   5
   0  14  -3 1090.22 202.402  20
   0  14  -3 869.429 71.1425   7
   0  14  -3 856.682 227.817  15
   0 -14   3 856.791 137.685   3
   0 -14   3 742.231 156.526   4
   0 -14  -3 879.338 187.479  10
   0  14   4-12.3748 80.5434  22
   0 -14  -4-48.2984 81.9476   7
   0 -14  -4 34.1793 72.5511   9
   0  14   4 44.9832 54.3937  12
   0 -14   4 56.4158 78.6621  18
   0 -14   4-32.1062 101.262  15
   0  14   4-18.3854 88.5742  17
   0  14  -4 3.90103 53.2149  11
   0  14  -4 102.003 108.059  16
   0  14  -4 25.9824 83.6052   8
   0 -14  -4-15.1033 91.5864  20
   0 -14  -4 32.3302 77.4738  13
   0  14  -4-36.7800 168.940   5
   0  14  -4-32.9771 72.6485  20
   0 -14   4 0.79825 91.6796   4
   0  14   4-37.2415 90.1096   7
   0 -14   4-65.4213 98.4596  13
   0 -14  -4-16.0950 76.9707  22
   0  14   4 43.9941 78.8158  20
   0 -14  -4-14.6860 79.9213  14
   0  14  -4-44.6702 113.157  15
   0 -14  -4-42.3196 90.4169   2
   0 -14  -4-26.3631 61.7348   5
   0 -14  -4 4.91296 41.6614  12
   0 -14   4-31.9663 78.3696  10
   0 -14   4-23.8805 111.375  21
   0  14  -4-37.4646 91.5341   4
   0  14   4-33.1750 98.7402   1
   0 -14  -4 100.765 91.8509  15
   0 -14   4 44.3969 30.2795  12
   0 -14  -4 79.8352 79.8208  19
   0 -14   4 55.1176 108.342   5
   0 -14   4 19.7449 51.3586   3
   0 -14  -4 81.5308 82.9844   8
   0 -14  -4 38.9961 71.6305  10
   0 -14  -4 1.85817 82.9621  17
   0 -14  -4 106.247 93.6893  16
   0  14   4 84.4043 127.303  16
   0  14  -5-76.9348 149.697   5
   0  14  -5 83.2823 67.8018  20
   0  14  -5 48.0229 55.0326  11
   0  14   5 68.1088 53.4661   9
   0 -14  -5 230.430 117.373  20
   0  14  -5 82.4251 75.4000   4
   0 -14  -5 176.043 110.188  17
   0 -14   5 76.9485 69.7801  10
   0 -14  -5 13.2821 80.1922  19
   0 -14  -5-10.8587 91.0876   9
   0 -14   5 97.5734 48.7353   3
   0 -14  -5 107.510 91.8149   8
   0  14   5 95.3003 74.5794   7
   0 -14  -5 3.87079 85.5599   7
   0  14   5 113.787 113.159  18
   0 -14  -5 33.9060 57.2276  12
   0 -14  -5 36.8127 82.9819  22
   0  14   5 87.5984 98.6236   1
   0  14  -5 59.2439 127.298  15
   0  14   5 132.499 62.4546  12
   0 -14   5 119.555 112.824  21
   0 -14  -5 109.619 84.6186  14
   0  14   5 102.905 102.348  20
   0 -14   5 105.041 85.9132   4
   0  14  -5 87.8249 36.0031  12
   0 -14  -5 211.418 110.413   5
   0 -14   5 69.7202 85.9482  13
   0  14  -5 35.5773 125.075   8
   0  14  -5 52.8936 102.332  16
   0  14   5-9.05369 139.310  16
   0 -14  -5 14.3725 121.064  13
   0 -14   5 56.9743 69.7456  18
   0 -14   5 80.5489 95.0093   5
   0 -14  -5 74.9358 100.778  15
   0 -14  -5 198.632 98.0338  10
   0  14   5 156.314 105.110  22
   0 -14  -5 169.658 103.359  16
   0 -14   5 107.785 46.6935  12
   0 -14   5 160.714 135.250  15
   0 -14   6 3464.44 236.805   3
   0  14   6 2539.23 355.185  18
   0  14  -6 2724.91 365.193   8
   0  14   6 2915.08 324.662   7
   0 -14  -6 2916.26 356.043   5
   0 -14   6 2815.43 346.334   4
   0 -14   6 2822.52 289.119  18
   0 -14  -6 2277.00 295.216   7
   0  14  -6 2633.40 403.110  15
   0  14  -6 2630.98 328.171   4
   0 -14  -6 3079.20 403.944  16
   0 -14   6 3121.09 451.352   5
   0 -14  -6 2644.40 315.144  14
   0  14   6 3256.45 366.302  22
   0  14  -6 3005.77 315.349  20
   0 -14  -6 2912.69 284.362  12
   0 -14  -6 2543.32 335.666  17
   0 -14   6 2967.54 372.264  21
   0  14   6 2863.13 287.135  12
   0  14  -6 2449.46 123.113   7
   0 -14  -6 2511.33 320.647  10
   0 -14   6 2819.76 235.400  12
   0 -14  -6 3342.28 339.051   9
   0 -14   6 2815.70 300.189  10
   0 -14   6 3041.36 359.202  13
   0 -14  -6 3028.18 365.184  19
   0 -14  -6 3318.65 349.062  22
   0  14  -6 2334.47 126.201   7
   0  14  -6 3064.69 371.397  16
   0  14  -6 3076.61 304.323  19
   0  14   6 2435.84 328.559  20
   0 -14  -6 2496.34 351.620  20
   0 -14   6 2702.53 406.570  15
   0 -14  -6 3170.98 359.145   8
   0 -14  -6 2633.05 355.843  13
   0  14   6 2259.11 324.552   1
   0  14  -6 3135.23 245.542  12
   0  14  -6 2430.77 421.408   5
   0  14   6 1954.83 132.464   6
   0 -14  -6 2727.68 383.881  15
   0 -14  -7 368.038 135.860  14
   0  14   7 648.244 195.431  22
   0  14  -7 328.452 178.961   5
   0 -14  -7 747.357 193.640   5
   0 -14   7 274.022 103.702  10
   0 -14  -7 436.348 142.754   7
   0 -14   7 451.157 112.395  12
   0  14   7 455.938 142.158  12
   0 -14   7 561.413 185.770  15
   0  14  -7 523.739 214.293  15
   0 -14  -7 385.780 161.633  20
   0  14  -7 431.438 131.307  20
   0  14   7 478.407 169.126  18
   0 -14  -7 636.503 165.110  22
   0  14  -7 415.904 100.338  12
   0 -14   7 585.089 100.882   3
   0 -14   7 464.600 167.573  21
   0 -14  -7 600.902 168.279   9
   0  14   7 669.106 102.222   6
   0  14  -7 581.391 143.859  11
   0  14  -7 428.198 66.0187   7
   0 -14  -7 501.769 160.928  10
   0 -14  -7 322.505 133.629  13
   0 -14   7 398.038 149.741   4
   0  14  -7 383.647 173.083   8
   0  14  -7 306.373 135.104   4
   0 -14  -7 484.530 163.505   8
   0  14   7 779.549 187.480   7
   0 -14  -7 399.869 113.464  12
   0 -14  -7 454.798 164.366  15
   0  14   7 716.671 188.487  20
   0 -14   7 515.882 136.839  18
   0 -14   7 516.154 160.547  13
   0  14  -7 571.882 198.839  16
   0  14   7 651.181 193.018   1
   0 -14   8 369.176 153.581  21
   0 -14  -8 269.528 130.384  10
   0  14   8 213.384 120.495   7
   0 -14   8 378.078 113.114  12
   0 -14  -8 231.717 123.783   5
   0  14   8 235.034 141.919   1
   0  14   8 160.750 121.012  20
   0 -14   8 460.824 125.821  18
   0 -14   8 271.857 104.924  10
   0  14  -8 241.261 173.884  15
   0 -14  -8 247.973 144.451  15
   0  14   8 164.706 108.741  18
   0  14   8 240.641 73.4655   6
   0 -14  -8 190.627 125.381   3
   0 -14  -8 328.938 119.779  12
   0  14  -8 269.409 163.407   8
   0 -14   8 280.265 154.676   4
   0  14   8 274.899 153.641  22
   0  14  -8 140.890 52.3340   7
   0 -14  -8 207.244 123.221   8
   0  14  -8 301.386 158.851  16
   0  14   8 147.570 117.199  12
   0 -14   8 244.486 75.1296   3
   0 -14  -8 424.538 154.947  14
   0 -14   8 186.452 115.996  13
   0 -14  -8 381.381 149.878   9
   0  14  -8 303.234 118.766  11
   0  14  -8 191.010 202.801   5
   0 -14  -8 265.682 139.934  13
   0  14  -8 156.463 82.3580  20
   0  14   9 137.992 133.053  12
   0  14  -9 132.186 135.024   8
   0  14  -9 316.758 178.589   5
   0 -14  -9 509.946 172.888   8
   0  14  -9 206.667 148.737  15
   0 -14   9 291.809 73.9573   3
   0 -14   9 149.677 76.8349  10
   0  14  -9 173.653 80.0749  12
   0  14   9 270.311 148.224  18
   0 -14  -9 274.599 125.463  14
   0  14  -9 148.210 53.7692   7
   0  14  -9 251.931 94.9117  20
   0 -14  -9 278.397 134.388  10
   0 -14   9 403.799 166.683  21
   0 -14   9 242.594 100.205  12
   0 -14   9 270.520 86.9646  18
   0  14   9 316.496 97.9249   6
   0 -14  -9 334.969 170.347   3
   0  14  -9 313.213 122.134  11
   0 -14  -9 361.370 153.973   9
   0 -14   9 255.124 145.249   4
   0  14   9 563.356 185.873  22
   0 -14  -9 292.194 118.328  12
   0  14   9 322.250 116.851  14
   0  14   9 324.912 162.190   1
   0  14   9 273.097 113.838   9
   0  14  -9 438.131 212.631  16
   0 -14  -9 239.198 119.852   5
   0 -14   9 234.604 93.7883  13
   0 -14  -9 378.030 161.173  13
   0  14   9 331.690 149.229   7
   0  14 -10 229.339 60.3101   7
   0 -14 -10 146.159 167.529   3
   0 -14  10 321.899 186.469   4
   0 -14 -10 592.797 167.691   5
   0  14  10 491.598 169.344  12
   0 -14  10 455.487 91.6064   3
   0  14  10 323.657 160.689  18
   0 -14  10 439.085 119.028  10
   0 -14  10 450.202 149.645  12
   0 -14  10 229.126 127.485  13
   0  14  10 298.341 152.194   7
   0 -14 -10 662.136 199.013   9
   0  14  10 264.033 105.199   9
   0 -14 -10 234.110 132.562  13
   0  14  10 450.771 120.506   6
   0  14 -10 338.546 177.460  16
   0 -14  10 282.320 130.766  21
   0  14  10 548.582 152.639  14
   0  14 -10 556.536 260.800  15
   0  14  10 287.422 136.972   1
   0 -14 -10 493.171 170.955  10
   0  14  10 590.438 196.133  22
   0 -14 -10 361.577 147.759  14
   0  14 -10 148.394 211.035   5
   0  14 -10 468.992 136.021  12
   0  14 -10 364.946 116.953  20
   0 -14  11 2976.55 445.336   4
   0  14 -11 3176.47 443.292  16
   0 -14 -11 2462.33 336.748  14
   0  14  11 2153.87 282.615  14
   0  14  11 2509.42 389.144  18
   0  14  11 2312.87 272.776   6
   0  14  11 2676.84 405.680   7
   0  14  11 2338.21 375.716  22
   0  14 -11 2482.52 259.401  20
   0 -14  11 2364.03 325.678  12
   0 -14 -11 2778.47 445.226   3
   0  14  11 2591.95 375.575  12
   0 -14 -11 2163.22 329.239  13
   0  14 -11 2613.61 339.892  12
   0  14 -11 2406.39 233.232   7
   0  14 -11 3249.82 534.145  15
   0 -14  11 2416.90 297.184  13
   0  14  11 2491.82 315.458   9
   0  14 -11 2541.86 490.673   5
   0 -14  11 2011.19 315.885  21
   0 -14  12 266.328 175.554   4
   0  14  12 384.366 171.225  18
   0 -14 -12 461.250 198.185  21
   0 -14  12 332.795 150.532  21
   0  14  12 279.626 146.918   6
   0  14 -12 194.047 210.757   5
   0 -14  12 175.977 133.073  12
   0  14  12 392.110 216.096   7
   0  14 -12 80.6969 157.716  15
   0 -14 -12 130.362 86.1383   5
   0 -14 -12 270.235 193.144   3
   0 -14  12 185.086 192.093   6
   0  14  12 59.8326 147.900  22
   0  14  12 217.368 144.590  12
   0 -14  13 2549.43 453.902   4
   0  14  13 3482.66 478.386  12
   0  14  13 3051.81 442.254  18
   0  14  13 3365.80 478.745   7
   0 -14 -13 3046.92 501.425   3
   0  14  13 3580.51 377.988   6
   0  14 -13 3447.35 585.480   5
   0 -14 -13 3443.94 428.060  21
   0 -14  13 3665.82 453.402  12
   0  14  13 3716.15 504.773  22
   0  14 -13 4427.74 641.504  15
   0 -14  13 3445.02 522.409   6
   0 -14  14 557.981 238.915   6
   0  14  14 678.378 239.566  18
   0  14  14 633.400 269.646  22
   0  14 -14 565.806 255.776   5
   0 -14 -14 180.996 194.038   3
   0  14  14 902.929 290.091   7
   0  14  14 321.427 139.787   6
   0 -14  14 429.493 191.819  12
   0 -14  14 704.664 248.609   4
   0  14  14 714.704 252.745  12
   0  14 -14 924.439 345.122  15
   0  14  15 316.604 172.131  18
   0 -14 -15 540.670 232.770  15
   0  14 -15-8.61474 166.372  15
   0  14 -15-138.608 203.727   5
   0  14  15 580.804 268.977  12
   0 -14  15 245.572 178.465  12
   0  14 -16-197.772 207.279   5
   0  14 -16-83.4203 194.417  15
   0  14  16 1.62991 99.7773  18
   0 -14  16 180.088 160.592  12
   0 -15   0 49.9734 94.3543  14
   0 -15   0 10.4875 50.7496   7
   0 -15   0 26.4314 83.9470  18
   0  15   0 10.3597 73.9514  18
   0  15   0 19.3515 57.0498   4
   0 -15   0 99.2026 70.0450  22
   0 -15   0-20.4176 99.1981   1
   0 -15   0 9.55788 86.5721   2
   0  15   0 97.0143 76.5451  19
   0 -15   0 60.4619 77.9512   9
   0  15   0 62.0664 92.4203   8
   0 -15   0 185.250 106.572   8
   0  15   0 80.0086 54.8563   7
   0  15   0 225.511 132.701  16
   0 -15   0 88.7427 91.9037  19
   0  15   0-9.05273 118.315  15
   0 -15   0-67.1596 148.675  15
   0 -15   0-7.57462 116.098   5
   0  15   0 80.7960 96.5453  20
   0 -15   0 112.688 49.4190  11
   0 -15   0 38.1960 89.1354  16
   0 -15   0 27.1465 94.4189  10
   0 -15   0-16.6251 59.7497   4
   0  15   1 521.087 173.400  16
   0  15  -1 882.742 108.618   7
   0  15  -1 531.993 117.050   4
   0 -15   1 812.172 149.087   4
   0  15  -1 660.166 169.071  18
   0  15  -1 599.855 148.826  19
   0 -15  -1 550.695 175.848  14
   0 -15  -1 528.512 80.2872  11
   0  15  -1 693.227 174.516   8
   0  15   1 647.207 160.822   8
   0 -15   1 635.440 147.177  22
   0 -15  -1 776.765 204.777  15
   0 -15  -1 556.800 182.437   5
   0 -15  -1 561.856 72.6220   6
   0  15  -1 618.612 194.729   5
   0 -15   1 585.321 188.493  13
   0 -15  -1 675.305 111.778   4
   0 -15  -1 785.714 133.052   7
   0 -15  -1 544.788 134.400  22
   0 -15  -1 830.670 184.145  10
   0  15   1 594.380 166.341  20
   0 -15   1 668.415 163.652  10
   0  15  -1 617.169 172.097  16
   0 -15  -1 667.832 180.853  18
   0 -15  -1 584.043 152.520  19
   0 -15   1 564.085 156.710   8
   0 -15   1 689.373 178.934  18
   0 -15   1 700.695 207.843   5
   0  15   1 714.463 176.172  18
   0 -15   1 893.716 205.652  16
   0 -15  -1 806.046 181.127   2
   0 -15   1 603.277 175.746  14
   0 -15  -1 678.001 147.219   9
   0 -15   1 600.541 192.278  15
   0  15  -1 642.834 87.9799  11
   0 -15  -1 1006.61 207.623   1
   0  15   1 693.581 120.273   7
   0  15   1 558.499 88.5318   4
   0 -15  -1 432.420 155.466  13
   0 -15   1 588.087 85.7532  11
   0 -15  -1 791.687 210.872  16
   0 -15  -1 903.594 188.182   8
   0  15   1 557.209 148.225  19
   0  15  -1 411.787 132.732  15
   0  15  -1 655.006 177.128  20
   0  15  -2 68.9575 92.2451  17
   0 -15  -2 61.4960 82.4746   8
   0 -15   2 58.3738 82.4376  13
   0  15  -2 58.9178 47.1810  11
   0  15   2 38.3648 72.5707   8
   0 -15  -2 81.0816 60.1651  22
   0 -15  -2 56.1678 102.920  17
   0 -15   2 43.5824 50.5009  11
   0 -15  -2 48.1510 48.3074  11
   0 -15  -2 19.7519 36.0683   4
   0 -15  -2 54.1928 108.520  14
   0  15  -2-36.7817 140.809  15
   0  15   2-7.44081 68.0925   7
   0 -15  -2-37.9606 115.756  13
   0 -15  -2 14.9697 81.9959   1
   0 -15   2 46.8340 97.1691  14
   0 -15  -2 38.6952 76.8957  10
   0  15  -2 44.8168 86.3210  18
   0  15  -2 245.030 182.233   5
   0 -15   2 35.9908 71.6991   4
   0  15   2-27.2304 100.224  16
   0  15  -2 75.5416 93.5656  16
   0 -15  -2 84.0901 85.4158  16
   0 -15  -2-38.2625 101.985  15
   0 -15   2-63.0863 104.880  10
   0 -15  -2 96.5010 89.0007   2
   0  15  -2 35.6402 25.9936   7
   0  15  -2 54.1195 88.2543   8
   0 -15   2 113.342 95.5852  16
   0  15   2 80.4923 102.469  17
   0 -15   2 79.7880 75.1795  22
   0 -15  -2 59.5507 81.2440   5
   0 -15  -2 134.510 95.5004   9
   0  15   2 65.4330 78.9337  20
   0  15   2 18.8767 86.1264  18
   0 -15  -2 29.0276 54.8715   7
   0  15  -2 57.9206 93.6976  20
   0 -15  -2 47.1702 90.0857  19
   0 -15   2 25.2953 126.213   5
   0  15   2 21.1878 23.4522  12
   0 -15   2-66.8792 108.587  18
   0 -15   2 107.612 102.777  15
   0  15   3 2647.42 297.597  22
   0 -15   3 2291.43 222.876   3
   0  15   3 2942.44 309.365   8
   0 -15  -3 2182.82 257.460  22
   0  15  -3 1995.43 106.019   7
   0 -15   3 1729.42 253.906  18
   0  15   3 2421.42 317.985  16
   0 -15  -3 2098.96 311.043  20
   0 -15   3 2156.25 268.655   4
   0 -15  -3 2096.85 233.884   7
   0 -15  -3 2549.97 309.309   2
   0 -15   3 2610.16 385.453  15
   0  15  -3 2430.63 318.741   8
   0 -15  -3 2467.35 273.643   9
   0  15  -3 2203.54 187.843  11
   0  15  -3 1966.72 287.678  17
   0 -15   3 2575.18 404.436   5
   0 -15  -3 1982.83 310.512  16
   0 -15  -3 2141.24 282.977  14
   0 -15  -3 2209.59 296.451  10
   0 -15   3 2006.89 305.526  14
   0  15  -3 2168.09 281.937  20
   0 -15  -3 2250.84 338.233  13
   0  15  -3 2225.90 381.532   5
   0 -15   3 2205.81 186.881  11
   0  15  -3 2118.91 351.763  15
   0 -15  -3 2236.75 281.672   8
   0  15   3 2100.98 307.119  18
   0 -15  -3 1863.23 304.895   5
   0  15   3 2302.46 247.526   7
   0 -15  -3 2817.51 339.914  17
   0 -15  -3 2471.40 306.473  19
   0 -15   3 2260.84 351.582  21
   0 -15   3 2443.23 338.062  13
   0  15   3 2311.41 306.668  20
   0  15   3 2044.29 164.381  12
   0 -15  -3 1954.17 179.945  11
   0 -15   3 2356.13 288.178  10
   0  15   3 1843.82 273.202  17
   0  15  -3 2451.98 322.245  16
   0 -15  -3 2191.41 341.167  15
   0 -15  -4 174.313 140.013  20
   0 -15   4 123.773 132.889   5
   0 -15  -4 41.8385 75.0544  14
   0 -15  -4-49.9123 89.0748  17
   0  15   4 40.9415 49.3929  12
   0 -15   4-12.5497 74.7507  10
   0 -15   4 118.580 83.0019  13
   0 -15  -4 39.5673 49.1012  12
   0 -15   4 54.5807 29.1515  12
   0  15   4 99.2172 81.8971  20
   0 -15  -4 30.9634 52.7402  11
   0  15   4 37.0692 88.8923  17
   0  15   4 131.335 118.409  18
   0  15  -4 39.6968 78.1695   4
   0 -15   4 84.2619 117.926  21
   0 -15  -4 183.596 129.265   5
   0 -15  -4 155.623 110.372   2
   0  15  -4 79.2633 85.5826  20
   0 -15   4-18.8719 85.4598   4
   0  15  -4 33.9601 99.7637   8
   0 -15  -4 47.1141 78.0522  16
   0  15  -4 54.7327 46.6527  11
   0  15  -4 24.9092 162.846   5
   0 -15  -4 33.1065 78.0953   9
   0 -15  -4 56.8601 58.3167  22
   0  15   4 144.716 114.383   1
   0 -15   4 82.1594 52.1907   3
   0 -15  -4 64.5327 83.4206  19
   0  15  -4 57.8258 102.599  15
   0 -15  -4-87.9172 114.182  15
   0 -15   4 34.4236 146.905  15
   0  15   4 15.5742 97.2170   7
   0 -15  -4 150.949 100.981  10
   0 -15  -4 55.0085 96.4237  13
   0  15  -4 90.1044 86.4364  19
   0  15   4 58.6417 108.300  16
   0 -15   4 226.360 131.192  14
   0  15  -4-15.7141 129.070  16
   0  15   4 35.8264 84.8107  22
   0 -15  -4 53.8741 70.4514   7
   0 -15  -4-7.63953 86.6480   8
   0 -15   4 95.4363 73.0999  18
   0  15  -5 1113.33 199.863  20
   0  15  -5 1118.86 227.952  16
   0 -15  -5 1251.73 241.707   5
   0 -15  -5 1167.63 200.061   7
   0 -15  -5 1105.80 246.283  16
   0 -15   5 1169.02 148.648   3
   0 -15  -5 1071.78 206.691  22
   0  15  -5 782.942 240.704  15
   0 -15   5 873.541 110.505  12
   0 -15  -5 1275.37 229.311   8
   0 -15  -5 831.236 201.141   2
   0 -15   5 1014.24 194.011  10
   0 -15  -5 766.708 206.171  20
   0 -15   5 1086.80 254.084  21
   0  15  -5 1004.91 293.477   5
   0 -15  -5 957.228 210.621  19
   0 -15   5 1570.14 309.234  15
   0  15   5 1191.82 200.026   7
   0 -15  -5 1034.70 204.702  10
   0 -15  -5 823.898 205.303  17
   0 -15   5 1017.30 188.206  18
   0 -15   5 1459.13 317.362   5
   0  15   5 1120.56 168.506  12
   0  15   5 896.350 220.389  16
   0  15  -5 859.369 190.980   4
   0  15   5 922.923 216.110  18
   0 -15  -5 872.319 213.943  13
   0  15  -5 918.304 152.167  11
   0 -15  -5 1289.04 223.756   9
   0 -15   5 1381.52 258.303  13
   0  15   5 1018.67 192.167  14
   0  15   5 825.284 202.240   1
   0 -15  -5 1072.08 201.189  14
   0  15   5 1199.12 236.205  20
   0 -15  -5 928.129 147.218  12
   0  15  -5 1012.96 235.769   8
   0 -15   5 906.399 207.625   4
   0 -15  -5 947.743 238.047  15
   0  15   5 937.748 197.278  22
   0  15  -5 1275.67 209.431  19
   0 -15  -6 307.992 121.169   7
   0  15   6 350.424 155.380  18
   0  15   6 406.672 129.883  14
   0 -15  -6 439.224 154.236  17
   0  15  -6 319.140 149.017   8
   0 -15   6 320.323 140.415   4
   0 -15  -6 304.585 130.506   5
   0 -15   6 382.059 95.0703  12
   0 -15   6 581.373 145.678  10
   0  15  -6 463.401 146.727   4
   0 -15   6 402.625 90.2297   3
   0 -15  -6 267.681 141.293  20
   0 -15  -6 406.719 146.021  10
   0  15  -6 417.521 200.073  15
   0 -15  -6 366.433 145.513   9
   0  15  -6 204.124 163.007   5
   0 -15  -6 493.446 121.334  12
   0  15  -6 325.065 158.183  16
   0 -15  -6 396.247 137.507  22
   0 -15   6 461.790 132.607  18
   0  15  -6 464.587 98.6114  12
   0 -15   6 542.976 216.655  15
   0  15   6 525.839 157.617  22
   0 -15   6 354.328 148.497  13
   0 -15  -6 420.185 151.820   8
   0 -15   6 671.940 198.733  21
   0  15   6 203.604 126.153   1
   0  15   6 404.671 115.225  12
   0  15  -6 496.433 144.468  20
   0 -15  -6 152.309 125.656  13
   0  15   6 467.691 163.357  20
   0 -15  -6 421.084 182.884  15
   0  15  -6 314.468 123.340  19
   0  15   6 467.251 144.488   7
   0 -15  -6 216.224 110.996  14
   0 -15   7 3114.64 403.314  21
   0  15   7 3252.55 389.301   1
   0 -15  -7 3812.49 469.537  15
   0 -15  -7 3493.97 368.462   9
   0  15  -7 3299.55 471.354  15
   0  15   7 3188.40 378.798  22
   0  15   7 2948.65 395.165  18
   0 -15  -7 3968.67 400.399  22
   0 -15  -7 3069.76 313.695  12
   0 -15  -7 3004.41 392.969  13
   0 -15   7 3258.68 404.306   4
   0  15   7 2790.04 345.950   7
   0 -15  -7 3364.07 360.955  14
   0 -15   7 3231.73 330.613  10
   0  15  -7 3621.30 430.344  16
   0  15  -7 3184.81 330.876  19
   0 -15  -7 3223.71 380.707   5
   0 -15   7 3176.13 310.160  18
   0  15  -7 3239.08 316.352  11
   0  15  -7 2679.40 133.208   7
   0 -15  -7 3637.72 396.235  10
   0  15  -7 3186.44 270.413  12
   0 -15  -7 3665.27 405.508   8
   0  15   7 3377.52 396.816  20
   0  15   7 3648.08 352.178  14
   0  15  -7 3297.29 335.604  20
   0 -15   7 3066.45 371.070  13
   0  15  -7 3034.95 480.800   5
   0 -15   7 4052.46 254.597   3
   0  15   7 2286.73 157.803   6
   0 -15  -7 3076.25 357.370   7
   0 -15   7 2892.16 261.331  12
   0  15  -7 2969.91 408.665   8
   0  15   7 3088.01 322.542  12
   0 -15  -8 852.400 230.626  15
   0 -15  -8 599.612 181.597   9
   0  15  -8 385.887 214.435   5
   0  15   8 463.012 160.237   7
   0  15   8 402.986 167.870   1
   0  15  -8 565.776 145.902  11
   0  15   8 666.483 170.741  12
   0 -15   8 346.518 112.271  18
   0  15   8 705.991 209.626  20
   0 -15  -8 663.290 205.900  13
   0 -15   8 389.527 111.654  12
   0 -15   8 534.974 95.0150   3
   0  15   8 470.561 171.213  22
   0 -15  -8 610.013 164.209  12
   0  15   8 282.493 144.099  18
   0  15  -8 575.151 149.524  20
   0 -15  -8 586.054 172.655  10
   0  15  -8 464.730 180.888   8
   0 -15  -8 338.032 140.343   8
   0 -15   8 347.915 147.312  13
   0 -15   8 439.993 135.398  10
   0  15  -8 440.333 192.794  16
   0  15   8 576.548 148.636   9
   0  15   8 490.661 144.283  14
   0 -15  -8 660.446 214.292   3
   0 -15  -8 597.032 170.426  14
   0 -15   8 692.973 209.119  21
   0 -15   8 610.602 204.571   4
   0  15  -8 582.818 250.287  15
   0 -15  -8 443.915 161.596   5
   0  15  -8 403.774 65.3785   7
   0  15   8 437.685 93.6949   6
   0 -15   9 1368.36 251.624  13
   0  15   9 1322.14 242.232  12
   0  15   9 1358.24 167.748   6
   0  15  -9 1463.93 311.402  16
   0 -15  -9 1329.63 243.420  12
   0  15  -9 1165.37 203.048  20
   0  15  -9 1418.59 245.505  11
   0  15   9 1733.94 310.447  22
   0 -15   9 1104.70 132.578   3
   0  15   9 1058.01 242.301  18
   0 -15  -9 935.793 225.801   8
   0  15   9 1037.98 235.457   7
   0 -15  -9 1553.14 262.156   9
   0  15  -9 1015.32 120.221   7
   0  15  -9 987.894 313.399   5
   0 -15  -9 1411.36 299.552   3
   0 -15   9 1209.09 214.196  12
   0 -15   9 1237.45 258.670  21
   0  15  -9 919.070 276.432   8
   0 -15  -9 1477.39 262.073  14
   0 -15   9 1008.97 246.269   4
   0  15  -9 1272.68 212.294  12
   0 -15  -9 1238.29 236.672   5
   0 -15   9 1037.79 184.287  10
   0 -15   9 1094.28 169.690  18
   0  15   9 1401.74 231.860   9
   0  15   9 1294.25 287.758   1
   0 -15  -9 1446.26 285.785  13
   0  15  -9 1369.45 329.778  15
   0  15   9 1699.95 250.689  14
   0 -15  10 60.1368 85.5088  10
   0  15 -10 255.130 180.633   5
   0 -15 -10-13.8021 93.8927  13
   0  15  10 54.3648 127.527   1
   0 -15 -10 227.427 142.102   9
   0  15 -10 85.9664 168.253   8
   0  15  10 38.6426 72.6988  14
   0  15 -10 137.952 48.6467   7
   0 -15 -10 101.635 105.478  14
   0 -15 -10 264.524 169.303   3
   0 -15 -10 402.771 148.587   5
   0 -15  10 139.868 103.343  12
   0  15 -10 212.667 164.379  15
   0 -15  10 164.046 102.795  13
   0  15  10 160.457 127.749  18
   0  15  10 330.747 168.689   7
   0  15  10 155.873 157.476  22
   0  15 -10 71.1293 144.593  16
   0 -15  10 146.845 96.9682  21
   0  15 -10 227.760 97.2280  20
   0  15  10 164.580 91.5720   6
   0  15  10 315.837 149.275  12
   0  15 -10-88.9630 92.2721  12
   0  15  10 205.408 106.353   9
   0 -15  10 146.035 148.473   4
   0  15  11 148.354 166.320  22
   0  15  11-28.4604 122.678   1
   0  15 -11-81.4777 194.323  15
   0  15 -11 131.729 179.266   5
   0  15 -11-0.34515 60.0278  20
   0 -15  11-25.2120 107.284  12
   0  15  11 106.082 152.788   7
   0 -15 -11 254.572 134.534  14
   0  15  11 77.6832 88.7770   9
   0  15 -11-47.7413 125.594  16
   0  15 -11-165.095 205.893   8
   0 -15  11-195.007 108.933  13
   0  15  11-69.9192 128.840  12
   0  15 -11-381.566 144.412  12
   0  15  11-55.6660 76.1568  14
   0 -15 -11 90.7367 114.183  13
   0 -15  11 52.2883 133.098  21
   0  15  11-19.0013 106.710  18
   0  15  11 28.3868 85.8650   6
   0 -15  11 168.425 178.874   6
   0 -15  11 71.4205 172.593   4
   0 -15 -11 142.718 157.692   3
   0  15 -12 2201.42 397.236  16
   0 -15  12 1479.76 347.801   4
   0 -15  12 2083.93 390.746   6
   0  15 -12 1479.89 396.914   5
   0  15  12 1894.13 369.072   7
   0 -15  12 1351.00 276.376  21
   0  15  12 1527.02 313.463  12
   0  15 -12 1809.44 420.770  15
   0 -15 -12 2197.76 316.796  14
   0 -15 -12 2179.39 370.984  21
   0  15  12 1499.44 345.691  22
   0  15  12 1684.18 340.313  18
   0  15  12 1652.67 339.105   1
   0 -15  12 1763.77 305.209  12
   0 -15 -12 1741.38 386.376   3
   0  15  12 1154.27 196.935   6
   0 -15  13 120.988 131.271  12
   0  15  13-11.6933 121.591  22
   0  15 -13 14.6274 160.378   5
   0  15  13-167.324 150.031   7
   0  15 -13 177.730 186.093  16
   0 -15 -13 150.934 201.349   3
   0 -15 -13 252.504 149.199  21
   0  15  13 297.503 180.511  12
   0 -15  13 113.496 177.765   6
   0  15  13-97.8656 121.360  18
   0  15  13 217.253 118.867   6
   0  15 -13-76.7226 205.018  15
   0 -15  13 168.449 165.428   4
   0 -15 -14 737.630 279.441   3
   0  15  14 449.288 182.809  18
   0  15 -14 1105.46 359.474  15
   0  15  14 1065.23 297.447  12
   0  15 -14 1128.31 372.596   5
   0 -15  14 1194.61 280.894  12
   0  15 -14 1151.16 327.187  16
   0  15  14 661.127 265.101  22
   0  15  14 714.575 279.511   7
   0 -15  14 706.519 273.485   6
   0 -15  14 547.046 238.238   4
   0  15  15 1012.13 321.089  12
   0  15 -15 367.090 262.616  15
   0  15 -15 916.938 316.183  16
   0  15 -15 367.790 257.216   5
   0  15  15 833.977 262.936  18
   0 -15  15 541.960 215.333  12
   0  15  16-119.472 140.880  18
   0  15 -16 219.035 203.805   5
   0  15 -16-314.178 270.967  15
   0  15 -16-8.21778 146.331  16
   0 -15  16-138.089 143.848  12
   0 -16   0-66.2471 140.039  14
   0  16   0 21.2461 100.705  16
   0 -16   0 49.2407 37.3167  11
   0  16   0 32.7592 54.6969   4
   0 -16   0-30.2317 107.641  10
   0 -16   0 31.2702 57.6442   4
   0 -16   0 36.7463 54.6240   7
   0 -16   0-51.3236 107.090   9
   0 -16   0-340.284 162.621   5
   0  16   0 39.5920 46.6346   7
   0 -16   0 51.6670 100.348  18
   0 -16   0-425.371 179.925  15
   0 -16   0 124.641 95.7864   8
   0 -16   0-33.5742 99.5749  19
   0 -16   0-31.9632 105.526  13
   0  16   0 24.3870 98.2548  17
   0  16   0 103.920 98.4201  20
   0  16   0-43.9153 101.052  19
   0  16   0-7.73129 95.6303  18
   0 -16   0 115.367 94.2866  22
   0 -16   0 71.3457 88.6762   2
   0  16   0-24.1077 147.233  15
   0 -16   0 67.4123 100.636   1
   0  16   0 91.5529 95.7210   8
   0 -16   0 55.0219 87.3083  16
   0  16  -1 67.3012 99.4412  17
   0 -16  -1-34.1822 76.0259   7
   0 -16  -1 9.05216 80.0404  19
   0 -16  -1-86.5132 151.886  15
   0 -16   1-75.9041 140.518  15
   0 -16  -1-34.3164 101.815  14
   0  16   1-40.0972 91.1613  18
   0  16   1 26.7642 102.920  16
   0  16  -1 8.25926 65.0404   4
   0  16  -1 42.5106 46.6971   7
   0  16   1-19.9982 54.8743   7
   0 -16  -1 44.0689 57.3207   4
   0 -16  -1 57.0358 106.472   1
   0 -16   1-90.8056 100.537   9
   0 -16   1-57.6156 73.8011  22
   0 -16  -1 0.65463 134.897   5
   0 -16  -1 28.9572 38.8256  11
   0 -16   1-44.7685 112.182  18
   0 -16   1 68.1869 73.6525   4
   0 -16  -1-13.2906 81.9264  22
   0 -16   1 179.552 161.140   5
   0 -16  -1 23.8351 75.7705   8
   0 -16   1-20.1271 81.3025  16
   0 -16   1-74.9663 105.277  10
   0  16   1 47.1407 79.9613  20
   0 -16   1 7.09819 35.0559  11
   0  16   1-38.8454 72.5641   4
   0 -16   1 135.599 107.234   1
   0  16   1-29.1871 87.0364  17
   0  16  -1 55.7022 95.1669  18
   0  16  -1-647.426 224.878   5
   0 -16   1-22.4734 88.9567   2
   0 -16   1-6.35262 82.1755   8
   0 -16  -1 27.0343 31.6298   6
   0 -16  -1-44.7738 105.898  13
   0  16  -1 58.4403 79.2951  19
   0 -16   1 98.0049 104.187  13
   0  16  -1 11.7793 103.185  16
   0 -16  -1-51.7792 92.3075   9
   0 -16   1 34.9829 98.4722  14
   0 -16  -1-61.8483 104.385   2
   0 -16  -1 24.0722 100.538  16
   0  16   1-33.4470 91.3248   8
   0  16  -1 4.78513 86.9103   8
   0 -16  -1 63.4130 92.2494  10
   0  16  -1 35.3841 85.7220  20
   0  16  -1-358.383 181.790  15
   0 -16   2-22.7324 98.8197   5
   0  16   2 92.8770 101.494  17
   0  16  -2-3.09874 29.4115   7
   0 -16  -2 44.2172 95.9724  16
   0 -16   2 1.76887 68.9767  22
   0  16   2 34.1609 81.9135  20
   0 -16  -2 56.7583 101.009   1
   0 -16  -2 6.24649 72.7565  22
   0 -16  -2-14.1996 92.0841  10
   0  16  -2-35.2402 93.7460  20
   0 -16  -2-83.5464 116.761  13
   0  16   2 14.6057 97.8127  16
   0  16  -2-103.777 108.835  17
   0 -16  -2-57.7370 80.3314   2
   0  16  -2-31.0905 72.4853  19
   0 -16  -2-15.7032 35.7111   4
   0 -16  -2-65.5978 81.4320   8
   0 -16   2 10.7306 81.1126   4
   0 -16  -2 111.482 95.1883   9
   0 -16   2-197.041 131.124  10
   0  16   2 73.4986 94.6196  18
   0  16  -2-105.055 122.773   8
   0 -16  -2 240.848 154.935  15
   0 -16   2 0.52984 106.301  14
   0 -16   2-175.473 132.661  16
   0  16  -2-38.7650 104.192  16
   0  16   2-11.6137 67.3307   7
   0 -16   2 22.1763 45.1104  11
   0 -16  -2 0.57897 57.5883   7
   0  16  -2-1.73814 37.2435  11
   0 -16  -2-82.5397 103.512  17
   0  16  -2 36.8708 126.045  15
   0 -16  -2 13.7943 51.6200  11
   0 -16   2-164.239 106.101  18
   0 -16  -2-30.4209 107.910   5
   0  16   2-22.9048 79.0437   8
   0  16  -2-87.3644 128.163   5
   0 -16   2-8.33887 90.0477  15
   0 -16  -2 37.1125 102.767  14
   0 -16  -2-12.6233 86.7889  19
   0 -16   2-10.8808 97.4855  13
   0  16  -2 2.61848 82.9578  18
   0  16   3 1132.32 246.478  18
   0  16   3 837.322 102.587  12
   0  16  -3 1642.11 327.562  15
   0  16  -3 983.823 129.920  11
   0  16  -3 901.977 179.481  19
   0  16   3 1095.66 224.774  20
   0 -16   3 898.636 156.435   3
   0 -16  -3 1046.78 253.148  15
   0 -16  -3 1373.31 240.114   2
   0 -16   3 832.520 259.099   5
   0 -16  -3 895.947 128.439  11
   0  16   3 994.480 201.915  22
   0 -16   3 1433.96 307.634  15
   0  16   3 980.243 199.250   8
   0  16   3 963.995 217.972  17
   0 -16  -3 1354.13 218.319   9
   0 -16   3 1148.25 248.130  14
   0  16  -3 947.543 219.860   8
   0 -16  -3 1082.49 217.724  10
   0  16  -3 1134.15 195.675   4
   0 -16  -3 1270.32 226.821   8
   0 -16   3 608.203 169.102  10
   0  16   3 1086.73 225.750  16
   0  16  -3 834.223 69.2753   7
   0 -16  -3 1142.74 253.319  13
   0 -16   3 895.846 228.820  21
   0  16  -3 1298.99 243.153  17
   0 -16   3 812.319 181.245   4
   0 -16  -3 1144.87 228.193  19
   0  16   3 921.850 169.467   7
   0 -16   3 1045.58 231.661  13
   0 -16  -3 985.509 238.322   5
   0 -16  -3 1249.36 241.925  17
   0  16  -3 721.181 198.422  16
   0 -16  -3 1036.22 171.895   7
   0  16  -3 961.641 200.681  20
   0 -16  -3 1133.73 228.271  14
   0 -16  -3 1204.28 200.011  22
   0 -16  -3 945.538 214.967  16
   0  16  -3 1153.38 300.017   5
   0 -16   3 1099.83 212.680  18
   0 -16  -4 2092.32 192.655  12
   0 -16  -4 1970.76 298.005  19
   0  16  -4 1819.92 291.052  17
   0 -16   4 2122.06 334.776  14
   0 -16  -4 2117.42 297.113  14
   0 -16   4 1728.66 261.967  10
   0 -16  -4 1999.23 318.471  20
   0 -16  -4 2227.94 308.963   2
   0 -16   4 2089.84 287.807  18
   0  16  -4 1806.88 185.455  11
   0 -16   4 1701.43 321.513  21
   0  16   4 1769.53 303.540  16
   0  16   4 2108.34 287.687  22
   0 -16  -4 2017.71 313.457  17
   0 -16   4 1962.27 363.519   5
   0 -16  -4 2287.90 285.072  22
   0  16   4 1896.24 287.999  17
   0 -16  -4 2026.77 279.516   8
   0 -16  -4 1738.90 187.733  11
   0 -16   4 2236.23 377.855  15
   0  16  -4 1867.90 264.349   4
   0  16  -4 2301.32 274.739  19
   0  16   4 1880.87 292.969  20
   0 -16   4 2086.17 326.206  13
   0  16  -4 1785.26 358.767   5
   0  16  -4 2480.11 341.845  16
   0 -16  -4 2290.47 349.694  16
   0 -16  -4 2311.30 362.841  13
   0 -16  -4 2183.71 268.955   9
   0 -16  -4 1798.00 271.942  10
   0  16  -4 1888.66 303.705   8
   0 -16  -4 1769.14 236.337   7
   0  16   4 1755.71 301.058  18
   0  16   4 1965.17 242.582   7
   0  16  -4 1751.65 268.571  20
   0 -16   4 1907.99 282.362   4
   0 -16  -4 2014.38 325.887   5
   0  16   4 1846.25 184.320  12
   0 -16  -4 1950.51 340.278  15
   0 -16   4 2333.29 225.239   3
   0  16  -4 1800.53 346.519  15
   0  16  -5 872.884 201.011   4
   0 -16   5 1194.43 265.871  21
   0 -16  -5 1095.72 218.908  14
   0 -16  -5 990.637 233.851  13
   0  16  -5 900.855 226.837   8
   0  16   5 1041.03 239.015  18
   0 -16  -5 1139.56 237.471   2
   0  16  -5 1089.22 210.710  20
   0 -16  -5 1026.50 220.826  10
   0  16   5 1071.09 246.277  16
   0 -16  -5 970.972 194.024  22
   0  16   5 1012.41 200.326   7
   0 -16   5 1182.39 159.810   3
   0 -16  -5 1507.42 251.106   8
   0  16  -5 1717.14 368.190   5
   0 -16   5 862.050 186.987  10
   0  16  -5 1076.37 235.080  16
   0  16   5 910.430 154.606  12
   0 -16  -5 1481.99 236.779   9
   0  16   5 913.328 220.287  20
   0 -16   5 921.099 213.577   4
   0  16   5 1151.56 218.415  22
   0  16  -5 1004.30 158.632  11
   0 -16   5 1099.02 209.333  18
   0 -16   5 869.792 102.828  12
   0 -16   5 1173.88 254.464  13
   0 -16  -5 1180.90 279.669  15
   0 -16  -5 802.248 203.090   5
   0 -16  -5 971.503 201.224   7
   0 -16  -5 886.939 146.179  12
   0  16   5 1263.15 249.785   1
   0  16  -5 1082.49 275.175  15
   0  16  -5 1282.39 213.557  19
   0  16   6 4902.01 370.276  12
   0  16  -6 5349.91 596.104  15
   0  16  -6 5727.59 531.556  16
   0  16  -6 5311.96 425.279  19
   0 -16   6 4870.85 487.046  13
   0  16   6 4836.88 424.970   7
   0 -16   6 4222.00 443.281   4
   0  16   6 5210.88 468.852  22
   0 -16  -6 4678.23 430.389  14
   0 -16   6 5587.20 317.902   3
   0  16   6 4674.78 478.799  20
   0 -16  -6 5256.91 481.431  10
   0  16  -6 4793.79 424.856  20
   0 -16  -6 5029.29 522.689  13
   0 -16  -6 4753.13 429.477   7
   0  16   6 4729.54 457.469   1
   0 -16   6 5305.92 542.508  21
   0 -16  -6 5191.12 374.800  12
   0 -16   6 4146.98 378.671  18
   0  16   6 4828.25 510.198  18
   0 -16  -6 4502.87 516.871  15
   0 -16  -6 6405.12 520.164   8
   0  16  -6 4596.71 445.814   4
   0  16   6 5421.39 441.360  14
   0 -16  -6 5677.34 465.384  22
   0 -16  -6 5781.17 530.221   5
   0  16  -6 5267.92 531.482   8
   0  16  -6 5646.34 655.503   5
   0 -16  -6 5803.77 453.314   9
   0 -16   6 4156.06 397.497  10
   0 -16   6 4340.93 273.105  12
   0 -16  -7 8.48379 104.052  13
   0  16   7-77.4986 86.4981  14
   0 -16   7 30.3444 54.5888  12
   0 -16  -7-654.719 210.708  15
   0  16  -7-7.85039 114.592  16
   0 -16   7-40.4364 93.8283  13
   0 -16   7-0.43652 82.3326  10
   0  16   7-27.6392 95.5011  22
   0 -16   7-122.380 137.030   4
   0  16   7 17.2226 77.8991  12
   0  16  -7 17.5033 125.680   8
   0 -16  -7 128.329 98.1111   5
   0 -16  -7-2.68399 106.328   9
   0  16  -7-58.9839 85.2043  20
   0 -16   7 20.9837 74.9937  18
   0  16   7 90.2248 123.200   7
   0  16  -7 0.82728 75.6282  19
   0 -16  -7-69.0884 78.5822  12
   0  16   7 16.4689 88.8074  20
   0 -16  -7 94.7627 113.688  14
   0  16   7-82.8103 133.301   1
   0  16  -7 31.1619 65.7057  11
   0  16  -7 0.26582 54.6092  12
   0 -16   7 10.2890 40.9248   3
   0 -16   7 26.7709 112.345  21
   0  16   7-5.90587 95.6667  18
   0 -16  -7 35.1902 101.201   8
   0  16  -7 5.69524 125.044  15
   0  16  -7 90.0645 137.341   5
   0  16   7 134.429 89.6044   9
   0 -16   8 1031.69 196.408  10
   0  16   8 1486.83 240.441  14
   0  16   8 1351.36 275.549  20
   0  16   8 1084.58 240.563   7
   0 -16   8 1317.00 255.336  13
   0  16   8 1333.08 215.027   9
   0  16   8 1036.36 261.609  18
   0 -16   8 1125.68 261.311   4
   0 -16   8 1392.06 290.216  21
   0 -16  -8 1120.10 281.600   3
   0  16  -8 1206.44 206.589  11
   0 -16  -8 1101.11 213.571  12
   0 -16  -8 1345.33 258.296   5
   0  16  -8 1371.47 230.285  19
   0  16   8 1052.44 255.887   1
   0 -16   8 1338.93 146.245   3
   0  16   8 1146.61 122.828   6
   0  16  -8 1023.63 307.203   5
   0 -16  -8 884.177 234.099   8
   0  16   8 1451.08 287.914  22
   0  16  -8 1381.11 333.613  15
   0 -16  -8 1348.16 253.435   9
   0 -16   8 1325.46 204.918  18
   0  16  -8 878.357 84.6166   7
   0 -16  -8 1526.77 260.732  14
   0  16  -8 1202.67 217.512  20
   0 -16  -8 1629.10 311.063  13
   0  16  -8 1279.02 301.052   8
   0  16   8 1098.12 215.047  12
   0  16  -8 1619.90 315.278  16
   0 -16   8 869.284 161.586  12
   0 -16   9 356.681 108.959  12
   0 -16   9 235.725 141.732  21
   0  16   9 158.336 107.684  12
   0 -16  -9 417.473 213.215   3
   0  16  -9 237.117 54.8690   7
   0  16   9 327.504 151.514   7
   0  16  -9 183.687 98.1764  11
   0 -16   9 210.930 103.160  10
   0  16  -9 127.550 144.799   8
   0  16   9 401.396 175.849   1
   0  16  -9 295.875 110.012  12
   0 -16  -9 332.840 158.798   5
   0 -16   9 235.047 65.3435   3
   0 -16  -9 292.168 150.771  13
   0 -16  -9 193.140 133.142   9
   0  16   9 409.036 140.393  14
   0  16  -9 139.624 100.953  20
   0 -16  -9 425.537 190.101   8
   0  16   9 325.016 189.143  22
   0 -16   9 511.489 189.941   4
   0 -16   9 348.814 146.377  13
   0  16   9 431.992 137.180   9
   0  16  -9 444.845 216.533  15
   0  16  -9 342.449 203.022  16
   0  16  -9 345.497 233.057   5
   0  16   9 285.259 81.0733   6
   0  16   9 136.504 113.445  18
   0 -16  -9 352.335 150.272  12
   0 -16  -9 381.019 156.677  14
   0  16  10 178.688 119.550  12
   0  16  10 4.44355 136.740  18
   0  16  10-78.5737 84.5828  14
   0 -16 -10-99.3514 123.814   9
   0  16  10 55.3135 153.063   7
   0  16 -10-16.5742 67.5624  20
   0  16 -10-383.407 206.729   8
   0 -16 -10 37.8922 99.6283  14
   0  16  10-14.8902 128.150   1
   0  16 -10-45.9477 162.917   5
   0  16  10 64.5077 142.785  22
   0  16 -10 261.445 179.613  15
   0  16  10 166.305 100.309   9
   0  16  10-16.6469 57.7922   6
   0 -16  10-50.1497 129.697  21
   0 -16  10-166.446 116.161  13
   0  16 -10-369.829 187.750  16
   0 -16 -10-49.7029 184.862   3
   0 -16  10-28.8302 94.8390  12
   0  16 -10-3.15013 87.8272  12
   0 -16  10 97.8484 84.8633  10
   0 -16  10-37.1987 164.337   4
   0 -16  11 36.0740 148.836   4
   0  16  11-327.434 195.719   1
   0 -16 -11 105.631 192.823   3
   0  16  11 139.841 111.293   9
   0 -16 -11 118.048 127.553  14
   0  16 -11 268.469 191.547  16
   0 -16  11 184.173 131.458  21
   0  16  11 135.958 120.514  12
   0  16 -11 256.277 99.3937  20
   0  16  11-14.6809 149.643  22
   0 -16  11 87.0715 132.441   6
   0  16 -11 393.912 233.283   8
   0  16  11 369.705 174.971   7
   0  16  11 147.570 86.8332   6
   0  16  11 133.564 138.168  18
   0  16 -11 26.9501 177.744  15
   0 -16  11 201.772 120.808  12
   0  16 -11 97.8191 158.257   5
   0  16 -12-272.450 234.246   5
   0 -16 -12 201.847 137.050  21
   0  16 -12 11.5354 142.884  16
   0 -16  12-161.085 122.928  21
   0  16  12 33.2936 150.072   7
   0  16 -12-79.5757 206.640  15
   0  16  12-43.3111 130.651   1
   0  16  12 112.853 129.964  18
   0  16  12 186.628 181.348  12
   0  16 -12 64.4691 155.133   8
   0  16  12 80.2618 145.785  22
   0 -16  12-23.0136 154.275   6
   0 -16  12 221.598 192.822   4
   0  16  12 34.0994 77.5803   6
   0 -16  12 107.766 117.445  12
   0 -16 -12 162.660 144.405  14
   0 -16 -12-76.6535 158.391   3
   0  16 -13 34.4489 145.182   5
   0 -16 -13-100.676 188.642   3
   0  16 -13-284.412 225.343  15
   0 -16  13 216.667 194.082   6
   0  16 -13-178.999 213.421  16
   0  16  13-61.2772 164.865   7
   0  16  13 85.0371 137.093  22
   0  16  13-46.3825 129.875  18
   0  16  13 141.923 152.661  12
   0 -16  13-226.639 239.637   4
   0  16  13 150.998 166.388   1
   0  16 -13 193.792 227.958   8
   0 -16  13 119.906 125.824  12
   0 -16  14-18.6817 195.905   6
   0  16 -14-131.382 219.893  15
   0 -16  14-339.664 176.361  12
   0  16  14-8.80253 172.058   7
   0  16  14-53.5224 188.062   1
   0  16 -14 272.081 259.057   8
   0  16  14 128.204 150.299  18
   0  16  14-45.5517 154.255  22
   0 -16 -14-150.550 275.194   3
   0  16  14-116.309 157.392  12
   0  16 -14-63.0898 233.284   5
   0  16 -14 71.9178 164.368  16
   0  16 -15 102.211 167.515  16
   0  16 -15-131.354 201.097  15
   0  16  15 193.921 146.680  18
   0  16  15 264.251 189.175  12
   0  16 -15 162.208 194.217   5
   0 -16  15-16.4340 183.603  12
   0  16  16-317.149 185.266  18
   0  16 -16 217.960 235.162  16
   0 -17   0 35.0911 85.4562  18
   0 -17   0-35.2170 103.167  19
   0 -17   0 24.2576 37.4855  11
   0  17   0 44.2679 105.195  17
   0 -17   0 47.5571 97.4318   2
   0  17   0 38.9236 52.8648   7
   0 -17   0-25.4894 98.5253  16
   0 -17   0 7.39905 62.3954   7
   0  17   0 31.6136 113.342  16
   0  17   0-8.81751 56.5818   4
   0  17   0 59.8859 95.5080  20
   0 -17   0-7.28852 119.816   5
   0  17   0 136.512 108.289   8
   0 -17   0 6.39805 73.4145  22
   0 -17   0-13.7165 104.286  10
   0 -17   0-55.9941 108.718   9
   0 -17   0-114.918 153.008  15
   0  17   0-11.8106 99.2644  19
   0 -17   0 10.5655 97.2090  13
   0 -17   0 147.370 96.1410   8
   0 -17   0 90.7918 116.423  14
   0  17   0-21.7318 103.821  18
   0 -17   0 22.6455 59.3072   4
   0 -17   0-23.1590 107.595   1
   0  17   0-12.6132 131.938  15
   0 -17   1 712.065 143.927   4
   0 -17  -1 967.546 199.132  19
   0  17   1 823.471 207.092  18
   0 -17  -1 807.514 202.006  14
   0  17   1 1390.98 262.300  16
   0 -17  -1 873.878 184.369  10
   0 -17   1 978.182 209.674   1
   0 -17   1 1072.42 116.111  11
   0  17  -1 1076.09 225.342  20
   0 -17  -1 706.325 78.7500   6
   0 -17  -1 1093.12 224.643   2
   0 -17  -1 888.639 133.142   4
   0 -17   1 656.624 183.657   2
   0 -17  -1 1242.99 264.387  13
   0 -17  -1 622.665 220.407   5
   0 -17   1 588.846 160.813   9
   0  17  -1 779.340 108.864   7
   0  17   1 801.568 182.725   8
   0 -17   1 907.083 194.690  10
   0 -17   1 764.801 204.183  18
   0  17  -1 725.852 168.805  19
   0  17   1 784.482 196.414  20
   0 -17  -1 802.975 101.845  11
   0 -17  -1 1189.63 243.580   1
   0  17  -1 843.968 206.298  18
   0 -17  -1 773.080 206.777  16
   0 -17   1 648.995 195.550  13
   0  17  -1 934.848 222.184  16
   0  17  -1 588.504 168.878  17
   0 -17   1 856.608 230.141  15
   0 -17  -1 623.427 199.956  15
   0 -17   1 866.851 175.134  22
   0  17   1 942.145 216.563  17
   0  17  -1 832.487 233.515  15
   0  17  -1 789.176 204.457   8
   0 -17  -1 651.784 126.790   7
   0 -17  -1 698.899 161.183  22
   0 -17  -1 797.620 179.003   9
   0 -17   1 624.320 179.921  16
   0  17  -1 796.779 145.966   4
   0 -17   1 663.858 192.923  14
   0 -17   1 512.437 198.514   5
   0  17   1 914.021 142.201   7
   0 -17  -1 1067.92 217.651   8
   0  17   2 3653.59 367.338   8
   0  17  -2 3781.71 386.370  18
   0 -17   2 3895.74 459.665  13
   0 -17  -2 3299.82 435.348   5
   0  17   2 3730.53 406.055  17
   0 -17  -2 3406.68 390.935  14
   0 -17  -2 3035.56 419.223  13
   0 -17   2 3790.85 225.620  11
   0 -17  -2 3480.58 368.965   8
   0  17  -2 3554.53 186.837   7
   0 -17  -2 3615.37 394.232   2
   0 -17   2 3285.87 364.232  10
   0  17  -2 3273.02 344.756  19
   0 -17  -2 3353.34 294.292   7
   0  17  -2 3138.31 205.593  11
   0  17  -2 2951.87 440.308  15
   0 -17  -2 3491.40 338.485  22
   0 -17   2 3699.50 499.068   5
   0  17  -2 3538.86 392.754  20
   0 -17  -2 3236.51 375.005  10
   0 -17   2 3256.36 463.332  15
   0  17   2 3644.01 419.869  18
   0 -17  -2 4167.71 428.724   1
   0  17   2 3521.04 292.578   7
   0 -17  -2 3829.54 413.022  17
   0 -17  -2 2971.12 196.897   4
   0 -17   2 3104.47 309.729   4
   0  17  -2 3718.41 418.582  16
   0  17  -2 3410.74 389.616  17
   0 -17   2 2948.83 307.940  22
   0 -17  -2 3823.96 474.233  15
   0  17   2 3175.00 381.812  20
   0 -17  -2 3990.18 399.944  19
   0 -17  -2 3419.68 340.704   9
   0 -17   2 3408.30 405.697  14
   0  17   2 3786.97 429.169  16
   0  17  -2 3869.16 411.579   8
   0 -17   2 3416.95 411.886  16
   0 -17   2 3785.36 408.013  18
   0  17  -2 3014.01 456.125   5
   0 -17  -2 3141.64 213.318  11
   0 -17  -2 3201.65 412.227  16
   0  17   3 1278.38 228.373   8
   0 -17  -3 963.179 178.697   7
   0 -17  -3 1232.92 243.654  19
   0  17   3 1242.92 259.439  16
   0  17  -3 1439.38 238.052  19
   0 -17   3 1045.05 277.641  21
   0 -17   3 1265.95 304.239   5
   0 -17   3 1231.45 271.546  13
   0 -17   3 1327.85 191.734   3
   0  17   3 1027.30 235.230  18
   0  17  -3 1027.80 130.476  11
   0 -17  -3 1063.12 250.852   5
   0  17  -3 1199.27 83.3757   7
   0 -17   3 1381.29 254.436  10
   0 -17   3 1179.92 210.405   4
   0  17   3 1360.54 263.875  20
   0 -17  -3 1383.18 247.898   8
   0  17  -3 1095.54 222.667  20
   0  17   3 1532.30 281.518  17
   0 -17  -3 1077.18 140.946  11
   0  17  -3 1297.24 260.215   8
   0 -17  -3 1108.67 229.055   2
   0 -17   3 1227.04 228.128  18
   0 -17  -3 1305.14 219.701   9
   0  17  -3 1130.22 251.850  16
   0 -17  -3 1260.00 214.942  22
   0 -17  -3 1513.22 266.481  14
   0  17  -3 1288.11 307.087  15
   0  17  -3 1226.14 315.125   5
   0 -17  -3 1174.94 283.914  15
   0 -17  -3 1216.42 239.043  10
   0 -17  -3 1104.10 235.218  17
   0 -17   3 1016.85 241.889  14
   0  17  -3 1092.08 194.462   4
   0  17   3 851.908 100.571  12
   0 -17  -3 1398.54 264.807  16
   0  17  -3 1438.82 284.091  17
   0  17   3 1499.89 210.115   7
   0 -17  -3 1163.56 279.689  13
   0  17  -4 2230.03 288.166   4
   0 -17   4 2706.67 390.353  14
   0 -17  -4 3080.44 352.825   8
   0  17   4 3102.02 388.852  20
   0  17  -4 3056.52 329.484  19
   0  17  -4 2604.66 328.090  20
   0 -17   4 3365.26 373.733  18
   0 -17  -4 2972.03 367.832   2
   0  17   4 3041.17 230.003  12
   0 -17  -4 2476.65 376.315  13
   0  17   4 2874.66 393.684  18
   0 -17  -4 2852.36 309.637   7
   0 -17  -4 3429.05 349.469   9
   0  17   4 2988.98 341.508  22
   0 -17   4 2663.29 329.542   4
   0  17  -4 2789.21 373.579   8
   0 -17  -4 2955.59 332.551  22
   0  17  -4 3089.24 394.453  16
   0  17  -4 2555.87 220.829  11
   0 -17  -4 2734.22 387.216   5
   0 -17  -4 3162.06 371.568  14
   0 -17  -4 3178.35 442.521  15
   0  17   4 3594.91 402.519  17
   0  17   4 3600.85 433.193  16
   0 -17   4 2958.05 263.097   3
   0  17  -4 3156.04 385.635  17
   0  17  -4 3028.53 453.083  15
   0 -17   4 2973.57 416.117  13
   0  17  -4 2563.12 448.165   5
   0  17   4 2821.38 302.369   7
   0 -17   4 2896.33 420.120  21
   0 -17   4 2753.22 336.288  10
   0 -17  -4 2656.00 230.794  11
   0 -17  -5-30.3960 114.515   7
   0  17  -5 143.442 195.037   5
   0  17  -5 70.7217 85.0834  19
   0 -17  -5-4.40027 90.2346  15
   0  17  -5 42.9961 71.4149   4
   0 -17  -5 91.0584 78.1331  11
   0 -17  -5 185.271 121.419   8
   0  17   5 108.579 107.519   7
   0  17   5 209.674 137.171  18
   0 -17   5 204.814 140.981  14
   0 -17   5 175.881 123.608  13
   0 -17  -5 223.504 137.771  14
   0  17   5 35.2900 96.3522  22
   0 -17   5 186.719 123.344   4
   0  17  -5 225.406 78.0278  11
   0 -17  -5 157.654 76.6887  12
   0  17  -5 343.615 173.237  15
   0 -17   5 70.1568 53.3965   3
   0  17  -5 252.712 144.834   8
   0 -17  -5 247.904 142.733   5
   0 -17   5 394.215 169.587  21
   0 -17   5 123.531 98.5605  10
   0  17   5 187.372 121.871  20
   0  17   5 249.027 144.811  16
   0 -17  -5 90.2630 100.716   9
   0  17  -5 142.522 134.703  16
   0  17  -5 204.822 115.198  20
   0 -17   5 212.566 115.002  18
   0  17   5 171.767 85.2832  12
   0 -17  -5 201.371 112.827  22
   0  17   6 2224.92 326.412  22
   0  17   6 2005.65 294.535   7
   0 -17  -6 2154.09 310.919   8
   0 -17   6 1422.97 246.213  10
   0 -17   6 1511.53 285.323  13
   0 -17   6 2004.70 199.492   3
   0  17   6 2236.33 363.468  18
   0  17   6 1806.65 316.488  20
   0  17  -6 1512.19 344.214  15
   0  17  -6 1634.43 273.851  20
   0 -17   6 2362.26 385.188  21
   0 -17  -6 1972.63 322.127   5
   0 -17   6 1758.13 289.121   4
   0 -17  -6 1951.73 234.148  12
   0 -17   6 1484.45 155.167  12
   0  17  -6 1954.10 269.836  19
   0 -17  -6 1248.16 244.035   7
   0 -17  -6 1645.37 275.805  14
   0 -17  -6 2073.91 290.327   9
   0  17  -6 2043.75 334.228   8
   0  17  -6 1541.66 376.395   5
   0  17   6 1995.83 322.370   1
   0 -17  -6 1847.51 287.033  22
   0  17  -6 2091.32 340.279  16
   0  17   6 1869.85 231.400  12
   0 -17   6 1914.98 272.105  18
   0  17  -7 1986.80 249.047  11
   0  17   7 1841.34 250.096  12
   0  17   7 2201.79 314.437   7
   0  17  -7 1503.47 369.249   5
   0 -17  -7 2280.30 309.169   9
   0  17  -7 2293.06 295.020  19
   0  17   7 2214.95 344.579  20
   0 -17   7 2331.30 310.152  10
   0  17   7 2557.33 291.080   9
   0 -17   7 2506.23 209.417   3
   0 -17  -7 2848.85 373.208   8
   0  17  -7 2695.29 459.116  15
   0 -17  -7 2295.36 273.103  12
   0 -17   7 2054.88 275.270  18
   0 -17   7 1832.74 338.827  21
   0  17   7 2599.27 350.275  22
   0  17   7 2430.16 309.488  14
   0  17  -7 1856.47 275.887  20
   0 -17   7 1787.19 196.056  12
   0 -17  -7 1866.34 318.000   5
   0 -17   7 2022.88 328.569   4
   0 -17   7 1807.59 307.582  13
   0 -17  -7 1879.43 292.533  14
   0  17   7 1962.37 341.582  18
   0  17  -7 1776.85 343.442  16
   0  17   7 3018.84 393.247   1
   0  17  -7 1861.35 341.655   8
   0  17   8 672.030 220.814  18
   0  17  -8 818.796 255.822   8
   0 -17   8 684.721 224.699  21
   0 -17   8 764.146 113.187   3
   0  17  -8 511.572 222.515  16
   0 -17  -8 404.555 165.230   8
   0  17   8 789.252 228.011  20
   0 -17  -8 499.453 158.952  12
   0  17  -8 524.892 253.124  15
   0 -17  -8 473.433 172.983   9
   0  17   8 645.555 169.175  14
   0 -17   8 825.831 202.074  13
   0  17   8 619.728 205.834   1
   0  17  -8 647.477 164.014  11
   0 -17   8 623.423 135.717  12
   0 -17   8 581.626 165.859  10
   0  17   8 834.047 192.758  12
   0 -17  -8 664.830 188.844  14
   0 -17   8 416.957 181.824   4
   0  17   8 136.544 127.754  22
   0  17  -8 523.075 159.042  20
   0  17   8 650.484 190.144   7
   0  17   8 836.030 175.919   9
   0 -17  -8 837.058 257.358   3
   0  17  -8 971.206 206.134  19
   0 -17   8 454.125 134.112  18
   0  17  -8 1106.75 362.345   5
   0 -17  -8 662.118 202.309   5
   0  17   9 142.222 119.446  12
   0 -17   9 23.8504 98.4193  13
   0  17  -9 403.587 243.727  15
   0  17   9 59.6501 110.481   7
   0  17   9 218.287 167.371   1
   0  17   9 116.122 55.7518   6
   0  17  -9 109.419 82.3298  19
   0 -17   9-253.985 120.207  10
   0 -17  -9-0.77415 139.530   3
   0  17   9 76.1785 64.9488   9
   0  17  -9 75.6924 181.398   5
   0  17  -9 177.458 106.038  20
   0 -17  -9 136.004 94.0861  12
   0 -17   9-4.35354 141.354   4
   0  17  -9 224.063 164.314  16
   0  17   9 314.084 166.406  18
   0  17  -9 186.072 82.8395  12
   0  17  -9 98.5538 27.8423   7
   0 -17   9 216.521 98.7770  12
   0  17   9-101.714 125.839  22
   0  17   9 104.729 89.6597  14
   0 -17  -9 24.2474 106.509   9
   0  17  -9 177.494 113.293  11
   0 -17  -9 5.98711 106.049  14
   0 -17  -9 67.9561 100.009   5
   0  17  -9 239.098 212.591   8
   0 -17   9 205.036 162.579  21
   0  17  10 369.044 160.672  12
   0  17  10 136.904 132.810  18
   0  17  10 839.650 230.565  22
   0 -17 -10 323.304 225.313   3
   0  17  10 424.745 201.189   1
   0 -17  10 230.882 101.589  13
   0 -17  10 353.455 180.499   6
   0  17 -10 346.577 216.470  16
   0  17  10 206.569 161.209   7
   0  17 -10 440.005 137.304  12
   0  17  10 255.292 84.5407   6
   0  17  10 587.486 159.879  14
   0  17  10 264.738 116.551   9
   0  17 -10 112.737 171.565   5
   0 -17  10 265.992 187.699   4
   0  17 -10 490.313 152.313  20
   0 -17  10 107.498 110.588  21
   0 -17 -10 182.060 104.520  14
   0 -17 -10 636.257 195.138   9
   0  17 -10 430.220 216.459   8
   0  17 -10 695.271 270.269  15
   0 -17  10 395.085 135.039  12
   0 -17 -11-17.6552 120.579   9
   0 -17  11 44.7069 89.6582  12
   0  17  11 30.8090 143.184  18
   0 -17  11 190.682 126.855   6
   0  17 -11 58.5671 75.5559  20
   0  17  11 56.0635 148.491   7
   0  17  11 39.6932 124.479  12
   0 -17  11-135.795 130.570  21
   0  17 -11 306.838 224.121   5
   0  17  11-607.060 232.125   1
   0 -17 -11 60.2114 113.451  14
   0  17 -11-70.5592 170.433   8
   0  17  11 37.0711 142.978  22
   0 -17  11 143.958 169.274   4
   0  17 -11 196.619 211.528  15
   0  17 -11 208.611 165.997  16
   0 -17 -11 126.657 180.700   3
   0 -17 -12 1297.19 314.680  21
   0  17 -12 1374.97 356.448   8
   0  17 -12 1426.01 429.754   5
   0  17 -12 1995.08 457.602  15
   0 -17  12 1146.42 249.651  21
   0  17 -12 2081.34 408.083  16
   0 -17 -12 1436.77 362.993   3
   0  17  12 1535.04 314.109  12
   0 -17  12 1488.05 346.981   4
   0  17  12 2040.03 390.002   7
   0  17  12 1674.16 350.600  18
   0 -17  12 1653.37 367.649   6
   0  17  12 2049.00 378.066   1
   0 -17  12 1306.72 248.681  12
   0  17  12 1904.61 376.890  22
   0 -17  13 125.746 190.048   6
   0  17  13 266.836 203.012  22
   0  17 -13 248.607 195.293   8
   0  17  13 56.0924 162.736  12
   0 -17  13-159.238 196.656   4
   0  17 -13-21.6966 159.864  16
   0  17 -13 427.183 291.075  15
   0  17 -13-214.737 234.411   5
   0  17  13 379.953 195.468  18
   0  17  13-129.680 190.662   1
   0 -17  13-37.7252 135.932  12
   0 -17 -13-168.948 204.608   3
   0  17  13 174.310 191.927   7
   0  17  14 759.088 279.391  22
   0 -17  14 626.819 208.430  12
   0  17 -14 571.625 274.845   5
   0  17 -14 1018.37 302.259  16
   0  17  14 682.713 280.449   1
   0 -17  14 616.737 257.207   6
   0  17  14 314.327 190.590  12
   0  17  14 949.428 274.183  18
   0  17 -14 704.741 329.039  15
   0  17 -15 185.823 189.927  16
   0  17  15-206.070 167.914  18
   0  17  15-96.8177 166.334  12
   0 -18   0 3262.66 404.454  14
   0 -18   0 4057.94 407.503  19
   0 -18   0 3861.22 455.249  16
   0  18   0 3106.52 352.282  19
   0 -18   0 3266.87 281.344   4
   0  18   0 3093.23 264.924   4
   0  18   0 3231.65 391.016  18
   0  18   0 3262.78 397.539  17
   0  18   0 3183.15 395.018  20
   0  18   0 3863.99 434.176  16
   0  18   0 4017.33 413.143   8
   0 -18   0 3734.12 398.134   8
   0 -18   0 3534.10 480.390   5
   0  18   0 3627.56 500.470  15
   0 -18   0 3077.43 341.620   9
   0 -18   0 3506.59 196.520  11
   0 -18   0 3117.45 251.945   7
   0 -18   0 3828.30 360.986  22
   0  18   0 3549.85 251.932   7
   0  18   1 346.063 109.993   7
   0  18  -1 428.600 157.887   8
   0 -18  -1 284.539 152.961  14
   0  18   1 394.599 168.228  17
   0  18   1 341.020 162.492  20
   0  18  -1 354.689 153.798  20
   0 -18   1 373.910 177.877   5
   0 -18  -1 348.052 70.5028  11
   0 -18   1 521.921 138.676   4
   0 -18   1 351.319 69.1016  11
   0 -18  -1 534.420 164.319   9
   0 -18  -1 439.931 157.563   8
   0  18  -1 309.751 130.245  19
   0  18  -1 453.147 159.650  17
   0 -18  -1 326.971 100.236   7
   0 -18  -1 442.365 166.847   5
   0 -18   1 378.458 159.144  10
   0  18  -1 549.296 216.158  15
   0 -18  -1 361.061 57.2747   6
   0 -18   1 683.513 206.384  16
   0  18  -1 400.397 164.757  18
   0 -18  -1 279.958 129.050  19
   0 -18   1 683.822 199.748  14
   0  18  -1 327.751 158.995  16
   0  18   1 561.194 186.648  18
   0  18   1 381.758 156.932   8
   0  18   1 463.925 201.177  16
   0 -18   1 415.010 141.585  22
   0  18  -1 511.207 91.9204   7
   0 -18  -1 422.011 141.363  22
   0 -18  -1 244.289 47.0545   6
   0 -18  -1 429.130 96.0017   4
   0 -18   1 249.891 123.763  18
   0 -18   1 426.671 158.552   9
   0 -18   2 125.439 109.790  18
   0 -18   2 439.573 89.1100  11
   0  18  -2 306.385 100.993   4
   0 -18  -2 283.725 137.383  19
   0 -18  -2 264.301 99.3856   7
   0  18  -2 302.424 162.785   5
   0  18   2 270.797 129.964  16
   0 -18  -2 212.390 64.8862   4
   0  18  -2 297.089 175.117  16
   0 -18  -2 428.115 171.019  14
   0  18   2 251.367 102.006   7
   0  18   2 401.846 155.291   8
   0  18  -2 318.131 184.332  15
   0  18  -2 436.053 72.6006   7
   0 -18  -2 422.481 145.814   9
   0 -18   2 330.023 161.318  14
   0 -18  -2 236.980 122.824   8
   0 -18   2 346.958 191.948  21
   0  18  -2 323.153 141.672  20
   0  18  -2 249.536 132.994  18
   0  18   2 390.168 168.591  18
   0 -18   2 235.969 104.797  22
   0 -18  -2 242.396 139.865   5
   0  18  -2 474.901 177.654   8
   0  18   2 238.233 146.338  20
   0 -18  -2 415.875 144.205  22
   0  18  -2 378.949 134.161  19
   0  18   2 290.300 149.051  17
   0 -18  -2 364.844 82.0518  11
   0 -18   2 347.959 154.267  16
   0 -18   2 253.959 113.817  10
   0  18  -2 336.385 151.565  17
   0 -18   2 364.637 122.289   4
   0  18  -2 446.826 85.5910  11
   0 -18  -3 1605.25 251.874  22
   0  18  -3 1345.44 267.254  17
   0  18   3 1317.99 114.731  12
   0 -18  -3 1432.45 269.952  14
   0 -18   3 1403.05 260.557  18
   0 -18  -3 1450.74 155.924  11
   0 -18   3 1313.22 278.271  14
   0  18  -3 1535.92 338.763  15
   0  18  -3 1280.00 81.0720   7
   0  18   3 1487.51 211.373   7
   0  18  -3 1796.74 382.221   5
   0 -18  -3 1577.38 309.094   5
   0 -18   3 1173.53 227.257  10
   0  18   3 1235.35 275.728  18
   0 -18   3 992.956 204.875   4
   0 -18  -3 1627.27 245.220   9
   0  18  -3 1179.73 198.955   4
   0  18  -3 1529.69 160.330  11
   0 -18   3 1888.05 361.705  21
   0 -18  -3 1886.21 290.323   8
   0  18  -3 1426.69 296.494  16
   0  18  -3 1505.09 261.549  20
   0  18   3 1739.91 261.713   8
   0  18  -3 1558.14 248.492  19
   0 -18   3 1466.98 199.178   3
   0  18  -3 1257.69 258.451   8
   0 -18   3 1612.41 241.649  22
   0  18   3 1127.62 246.816  20
   0 -18  -3 1079.53 182.931   7
   0  18   3 1573.10 293.300  16
   0  18   3 1738.38 298.267  17
   0 -18  -4 2430.63 219.366  11
   0  18  -4 2896.25 388.948  17
   0 -18  -4 2413.86 378.088   5
   0  18  -4 2688.07 320.555   4
   0 -18  -4 2721.79 343.709   8
   0 -18   4 2668.64 391.486  14
   0 -18  -4 3160.04 348.489  22
   0  18   4 2949.20 313.629   7
   0 -18   4 2488.46 324.710  10
   0  18   4 2486.94 201.250  12
   0 -18   4 3195.77 456.013  21
   0 -18  -4 2630.22 346.918  14
   0  18   4 3024.31 382.909  17
   0  18  -4 2878.18 398.888  16
   0  18  -4 2737.64 463.006   5
   0  18   4 2704.05 389.253  18
   0 -18  -4 2740.24 321.973   9
   0 -18  -4 2306.85 289.601   7
   0  18   4 2703.33 374.718  20
   0 -18   4 2743.56 355.678  18
   0  18  -4 2638.17 318.217  19
   0 -18   4 2523.33 248.976   3
   0  18  -4 2677.69 442.006  15
   0  18   4 2588.70 328.287  22
   0  18   4 2654.44 391.390  16
   0 -18   4 2235.76 312.495   4
   0  18  -4 2847.46 230.920  11
   0  18  -4 2304.10 344.394   8
   0  18  -4 2503.38 333.175  20
   0 -18   5 241.684 169.060  14
   0 -18  -5 496.542 156.331  22
   0  18  -5 362.958 139.881  19
   0  18  -5 339.349 207.514  15
   0  18   5 531.391 156.149   7
   0 -18   5 541.913 122.036   3
   0  18  -5 519.595 166.024   4
   0 -18   5 302.315 130.969  18
   0  18  -5 495.916 164.661  20
   0 -18  -5 732.452 177.352   9
   0 -18  -5 594.523 128.613  11
   0 -18  -5 629.938 174.413   8
   0 -18  -5 372.383 145.825   7
   0 -18  -5 550.721 201.642   5
   0 -18   5 274.337 122.714   4
   0  18   5 241.905 142.453  16
   0  18   5 171.122 143.926  18
   0 -18  -5 296.027 121.033  14
   0  18   5 613.767 203.010  20
   0  18  -5 435.033 179.968  17
   0  18   5 577.760 178.032  22
   0  18  -5 270.241 158.919   5
   0 -18   5 469.988 189.222  21
   0 -18   5 576.388 160.246  10
   0  18  -5 474.917 111.376  11
   0  18  -5 336.163 161.594   8
   0  18   5 490.430 111.061  12
   0  18  -5 679.427 225.713  16
   0 -18   6 693.821 229.056  14
   0 -18  -6 634.646 139.301  12
   0  18   6 778.344 155.553  12
   0 -18  -6 745.810 194.382   7
   0 -18  -6 821.284 210.905   8
   0  18   6 603.547 208.814  18
   0 -18  -6 905.284 222.400   5
   0  18  -6 750.406 184.705  20
   0  18  -6 416.429 210.727  15
   0  18   6 648.533 172.108   7
   0  18  -6 626.612 210.318   8
   0 -18  -6 633.540 182.825  14
   0  18  -6 784.322 223.965  16
   0 -18   6 843.560 138.661   3
   0 -18   6 608.146 94.2747  12
   0 -18   6 702.452 210.091   4
   0 -18  -6 1082.82 217.581   9
   0  18  -6 694.579 274.580   5
   0 -18   6 821.222 251.153  21
   0 -18   6 648.957 178.247  10
   0  18  -6 912.524 198.864  19
   0  18   6 891.708 225.923  22
   0 -18   6 646.070 173.281  18
   0 -18  -6 627.823 143.743  11
   0  18   6 750.522 224.516  20
   0  18   6 794.501 224.095   1
   0 -18   7-161.360 139.578  10
   0 -18   7-27.1787 39.0363   3
   0  18  -7 8.07493 117.429  16
   0  18   7 77.1240 107.795  20
   0 -18   7 36.5814 54.0749  12
   0  18  -7-356.072 227.287   5
   0 -18  -7-88.2970 117.465   9
   0 -18  -7-137.173 112.671   5
   0  18   7 42.2785 71.1895  12
   0 -18  -7-45.4104 79.8706  12
   0  18  -7 46.8297 83.1597  11
   0  18   7-122.341 136.641   7
   0 -18   7-16.7410 95.5368  18
   0  18   7-119.098 139.261  22
   0 -18  -7 180.310 144.663   8
   0  18  -7-10.8642 78.4658  20
   0  18  -7 79.8239 148.329  15
   0 -18   7-28.0047 124.909   4
   0  18   7 62.2944 130.777  18
   0 -18  -7-69.5819 123.964  14
   0  18   7 11.1189 134.095   1
   0  18  -7-30.9497 88.9960  19
   0  18  -7-225.971 164.516   8
   0 -18   7 1.50671 107.627  21
   0 -18  -8 239.431 135.989   9
   0  18   8 58.8921 88.3354  14
   0  18   8-25.0851 140.331  18
   0 -18   8 118.761 79.0274  10
   0  18  -8 51.6031 72.1755  11
   0  18   8 178.339 146.476  22
   0 -18   8 226.611 144.648  21
   0  18   8 99.9023 94.6841  12
   0 -18  -8 143.297 117.780   5
   0  18   8 222.745 116.450   9
   0 -18  -8 251.254 130.474  14
   0  18  -8-135.184 241.327   5
   0 -18  -8 85.5834 98.8727  12
   0  18  -8-39.0986 185.144  15
   0  18  -8 128.497 105.380  20
   0  18   8 51.8230 120.114   7
   0  18  -8-167.510 163.302   8
   0  18  -8 108.003 81.9262  19
   0  18   8 181.223 145.722  20
   0 -18  -8-284.473 147.429   8
   0 -18   8 209.927 84.5984  12
   0 -18  -8 63.7274 160.501   3
   0 -18   8 42.9171 125.664   4
   0  18  -8-25.4324 130.065  16
   0  18   8 82.2360 131.488   1
   0 -18  -9 9.15037 101.056  14
   0 -18   9-32.1428 78.2750  12
   0 -18   9-24.2033 124.352  21
   0  18  -9 96.0524 153.646  16
   0  18  -9 170.112 153.503   8
   0  18   9 7.89289 120.620  18
   0  18  -9 47.4065 93.3111  11
   0  18  -9-77.4602 149.623  15
   0  18  -9 53.2139 79.3561  20
   0  18   9 79.0103 98.4153  12
   0 -18  -9-0.55375 92.5925   9
   0  18  -9 58.5461 114.081  19
   0 -18  -9 36.2686 170.144   3
   0  18   9 19.4464 125.535   7
   0 -18   9-85.8510 128.862  10
   0  18   9 52.5648 75.1489  14
   0  18  -9 43.8513 161.712   5
   0 -18   9-114.078 165.010   4
   0  18   9-21.4328 121.077   1
   0  18   9 48.9404 133.835  22
   0 -18  -9-115.826 116.963  12
   0  18   9 2.21626 56.2887   9
   0 -18 -10 1109.67 254.846   9
   0 -18  10 1017.21 294.955   4
   0  18 -10 1530.31 274.819  19
   0  18  10 1539.03 296.377   7
   0 -18 -10 1239.22 255.462  14
   0  18  10 1525.07 321.132   1
   0  18  10 1203.60 260.797  12
   0  18 -10 1514.30 358.131   8
   0  18 -10 924.760 341.508   5
   0  18 -10 1520.96 339.929  16
   0  18  10 1073.45 272.527  22
   0  18  10 1085.27 300.045  18
   0  18 -10 1502.12 394.310  15
   0 -18  10 1272.36 298.225   6
   0 -18 -10 1490.35 351.953   3
   0  18 -10 1277.72 235.080  20
   0 -18  10 1529.70 328.428  21
   0 -18  10 1200.94 213.713  12
   0  18  11 268.678 190.393  22
   0 -18 -11 456.641 258.409   3
   0 -18  11 270.840 184.675   6
   0  18  11 184.367 160.817   1
   0  18  11 10.2733 111.942  12
   0 -18  11 51.8586 86.4206  12
   0  18 -11 165.786 189.896  16
   0  18 -11 124.194 194.219   5
   0 -18  11 358.283 210.957   4
   0  18  11 147.070 177.223   7
   0 -18  11-196.080 151.245  21
   0  18 -11 366.436 223.689  15
   0  18  11 143.422 160.249  18
   0  18 -11-203.051 220.884   8
   0 -18 -11 107.771 116.333  14
   0 -18 -11-15.5312 117.269   9
   0 -18 -11 238.437 186.848  21
   0  18  12 1198.29 321.238  22
   0  18  12 1121.43 271.496  12
   0 -18  12 1030.91 310.354   6
   0  18 -12 799.205 315.524  15
   0  18 -12 1236.93 370.029   8
   0 -18  12 932.190 310.621   4
   0  18 -12 1289.16 335.491  16
   0 -18  12 905.262 211.508  12
   0  18  12 384.161 193.389  18
   0  18 -12 828.017 350.877   5
   0 -18 -12 1056.10 295.401  21
   0  18  12 1098.25 308.342   1
   0  18  12 619.846 202.912   7
   0 -18 -12 600.692 258.098   3
   0 -18  12 793.700 217.877  21
   0  18 -13 1701.90 469.789  15
   0  18  13 1666.83 371.486  22
   0 -18 -13 1374.04 397.617   3
   0  18  13 1743.87 377.567  18
   0  18  13 1254.54 296.988  12
   0 -18  13 1625.67 388.359   6
   0 -18  13 1105.35 336.358   4
   0  18 -13 1244.22 379.776   8
   0  18 -13 2237.49 543.029   5
   0  18 -13 1497.29 353.528  16
   0  18  13 1744.18 363.424   7
   0  18  13 2007.34 396.560   1
   0  18 -14-5.84516 230.457   5
   0  18  14-69.3909 125.730  12
   0  18 -14 163.965 171.850  15
   0  18 -14 345.676 208.064  16
   0  18  14 442.213 202.529  18
   0  18  15 370.723 230.067  18
   0  18  15 312.888 204.487  12
   0  19   0 78.1979 136.750  15
   0 -19   0-28.2257 90.5192  22
   0  19   0 43.1361 83.6451  19
   0 -19   0 71.2581 146.021  14
   0  19   0 47.7752 65.2935   7
   0  19   0-118.957 114.048   8
   0 -19   0-87.4682 111.797  19
   0  19   0-96.2160 141.688  17
   0 -19   0 3.86942 56.7453   4
   0 -19   0 37.0771 92.1510   9
   0 -19   0-36.7221 48.5915  11
   0 -19   0 43.3208 63.9549   7
   0 -19   0 23.6790 87.8516   8
   0  19   0 113.644 151.564  16
   0  19   0 60.4673 124.008  18
   0  19   0 70.7929 67.8876   4
   0  19   0 26.3904 106.074  20
   0 -19   1 2293.36 321.665   9
   0 -19  -1 2573.13 369.678  14
   0  19  -1 2296.85 341.715  20
   0  19   1 2691.46 368.417  20
   0 -19  -1 2466.88 225.102   4
   0  19   1 3351.08 408.662  17
   0  19  -1 2785.04 204.156   7
   0 -19   1 2448.40 300.001  22
   0  19   1 3212.08 413.665  16
   0 -19   1 2160.09 255.897   4
   0 -19  -1 2503.53 413.727   5
   0  19   1 3122.10 369.531   8
   0 -19  -1 2889.87 326.382  22
   0  19  -1 2750.35 435.601  15
   0 -19  -1 3000.75 371.682   8
   0 -19  -1 1964.24 124.307   6
   0 -19   1 2716.63 180.641  11
   0  19   1 2717.43 251.644   7
   0 -19  -1 2393.73 134.138   6
   0 -19  -1 2575.28 178.173  11
   0 -19  -1 3120.02 351.408   9
   0 -19  -1 2500.09 244.680   7
   0  19  -1 2473.74 323.281  19
   0 -19  -1 2822.85 353.859  19
   0  19  -1 3178.32 403.560  17
   0  19  -1 2510.16 347.359  18
   0  19  -1 3187.97 409.774  16
   0  19   1 3186.84 409.232  18
   0  19  -1 2243.70 327.665   8
   0 -19   1 2817.97 390.726  14
   0 -19  -2 338.881 162.783   5
   0 -19  -2 459.327 119.983   7
   0  19  -2 489.938 162.121  18
   0 -19  -2 721.055 183.915   9
   0  19   2 446.386 166.010  20
   0 -19   2 445.060 86.9021  11
   0 -19   2 293.094 105.611   4
   0  19  -2 245.273 142.789  17
   0  19  -2 410.994 150.687  19
   0  19  -2 440.958 208.110  15
   0  19  -2 455.505 127.985   4
   0  19   2 153.897 126.197  18
   0  19  -2 342.437 151.266  20
   0 -19  -2 416.718 87.1539  11
   0 -19   2 290.254 142.936   9
   0 -19   2 490.005 150.732  22
   0 -19  -2 165.532 106.999  14
   0 -19   2 208.992 147.396  14
   0  19  -2 700.615 233.087  16
   0  19  -2 370.063 68.3982   7
   0  19  -2 353.439 156.783   8
   0 -19  -2 379.130 135.232  22
   0 -19   2 224.255 161.445  21
   0  19   2 490.989 185.018  17
   0  19   2 464.699 148.584   8
   0  19   2 301.616 161.926  16
   0 -19  -2 749.953 216.854   8
   0  19   2 279.137 97.0124   7
   0 -19   3 530.171 163.882   4
   0 -19  -3 810.622 245.626   5
   0  19  -3 899.609 241.397  17
   0  19  -3 539.731 221.492  15
   0 -19  -3 797.894 190.260  22
   0  19  -3 810.572 187.020  19
   0 -19  -3 988.533 233.627   8
   0 -19  -3 507.726 157.409   9
   0 -19  -3 642.434 195.961  14
   0  19   3 1199.56 255.932  17
   0  19  -3 720.392 192.474  20
   0  19   3 926.539 261.605  18
   0 -19   3 535.289 139.323   3
   0  19   3 857.101 237.595  16
   0 -19   3 1052.46 212.192  22
   0  19  -3 728.108 167.411   4
   0 -19   3 969.458 276.160  21
   0  19  -3 1099.53 233.686   8
   0  19   3 724.672 216.196  20
   0 -19  -3 584.305 103.210  11
   0 -19  -3 563.092 137.703   7
   0  19   3 789.783 166.821   7
   0 -19   3 656.833 226.569  14
   0  19  -3 380.171 209.374   5
   0 -19   3 989.195 230.068  18
   0  19  -3 879.833 122.721  11
   0  19  -3 966.951 260.082  16
   0  19   3 736.714 192.373   8
   0 -19  -4 73.8890 105.611   8
   0  19   4 8.07727 49.1898  12
   0 -19   4 55.9793 90.8746  18
   0  19  -4 95.5006 55.2704  11
   0 -19  -4 56.3643 79.0334  22
   0  19  -4 13.2527 92.8961  20
   0  19  -4 157.033 143.858  17
   0  19   4 135.152 104.350   7
   0 -19  -4 18.5506 57.2879  11
   0  19   4-43.3518 110.983  20
   0  19  -4 114.338 140.011  16
   0  19   4 73.5805 117.283  17
   0 -19  -4 82.5870 109.528   5
   0  19  -4-47.9913 125.792   4
   0 -19  -4 0.45337 110.950   9
   0 -19  -4 49.8254 117.354  14
   0 -19  -4-23.1837 110.677   7
   0  19   4 94.4256 128.895  18
   0 -19   4 17.0210 110.508   4
   0  19  -4 38.9545 82.2715  19
   0 -19   4 37.7214 51.5714   3
   0  19  -4 28.2047 116.553   8
   0 -19   4-26.9063 174.728  21
   0  19  -4 69.6011 148.900  15
   0  19   4 48.2240 115.253  16
   0 -19   4 47.5790 136.849  14
   0  19  -4 107.243 152.231   5
   0 -19  -5 1051.95 213.917   9
   0  19   5 868.012 200.177   7
   0  19   5 1265.36 296.143  18
   0  19  -5 797.752 191.185  19
   0 -19   5 867.854 262.873  21
   0  19  -5 972.077 152.258  11
   0  19  -5 929.977 288.361  15
   0  19   5 878.010 243.667  16
   0 -19  -5 1332.63 291.134   5
   0  19  -5 1300.66 250.959  20
   0  19   5 925.591 218.778  22
   0  19  -5 1155.25 275.059  17
   0 -19  -5 799.366 207.578  14
   0 -19   5 994.366 264.365  14
   0  19  -5 990.975 203.422   4
   0  19  -5 1057.38 329.399   5
   0  19   5 985.625 153.376  12
   0 -19   5 1044.50 229.928  18
   0  19  -5 690.387 234.400   8
   0 -19   5 883.624 218.392   4
   0 -19   5 1075.57 167.481   3
   0 -19  -5 501.087 135.647   7
   0  19  -5 1214.51 288.466  16
   0 -19  -5 984.647 161.806  11
   0  19   5 1085.08 261.464  20
   0 -19  -5 786.820 204.306   8
   0  19  -6 1579.08 320.953  16
   0 -19   6 2139.97 390.774  21
   0 -19  -6 1803.18 281.422   9
   0  19  -6 1967.50 285.944  19
   0 -19   6 1339.64 272.073   4
   0 -19   6 1300.69 319.264  14
   0 -19   6 1212.97 167.054   3
   0 -19  -6 1482.87 278.713  14
   0 -19  -6 1194.01 195.083  11
   0  19   6 1510.39 282.482  22
   0  19   6 1525.43 257.982   7
   0 -19  -6 1464.36 300.099   5
   0  19  -6 1506.92 268.457  20
   0  19   6 1077.54 259.241  20
   0  19   6 1519.25 205.695  12
   0  19  -6 1138.38 357.470   5
   0 -19  -6 1749.02 304.759   8
   0  19   6 1086.19 280.498  18
   0  19  -6 2187.07 420.774  15
   0  19  -6 1482.65 303.302   8
   0 -19  -6 1653.91 211.158  12
   0  19  -6 1529.25 319.365  17
   0  19   7 626.673 210.112   1
   0  19   7 639.410 156.574  12
   0  19   7 579.661 215.797  18
   0  19  -7 688.266 158.462  11
   0  19   7 509.588 205.438  20
   0 -19   7 534.466 106.348   3
   0  19  -7 358.750 191.412  16
   0  19  -7 659.415 247.654  15
   0 -19  -7 530.326 181.542   8
   0 -19  -7 500.470 190.072  14
   0  19   7 515.476 153.761   7
   0  19  -7 659.862 168.748  19
   0 -19   7 190.642 149.438   4
   0  19  -7 625.307 281.052   5
   0  19  -7 283.496 161.308  20
   0 -19  -7 202.346 83.5630   5
   0 -19   7 288.342 179.997  14
   0  19  -7 187.957 153.074   8
   0 -19  -7 351.424 112.906  11
   0  19   7 433.985 166.198  22
   0 -19   7 440.753 198.262  21
   0 -19  -7 658.370 184.952   9
   0 -19   7 247.418 74.9636  12
   0 -19  -7 741.243 163.077  12
   0  19  -8-175.829 219.279   5
   0  19   8-33.7618 136.448  18
   0 -19  -8 67.1129 92.4069   9
   0 -19   8-85.5399 154.123  14
   0  19   8-36.7869 119.416  22
   0 -19   8-454.418 203.416  21
   0  19  -8 41.1818 87.4424  20
   0 -19  -8-54.4757 90.1297  12
   0  19  -8-29.5896 79.4604  11
   0  19   8 43.7419 133.262   1
   0 -19  -8-118.808 176.616   3
   0  19  -8 55.6767 141.936  16
   0  19  -8 144.960 107.265  19
   0  19   8-7.17507 92.1251  12
   0 -19   8-72.3970 188.748   4
   0  19  -8 129.322 191.915  15
   0 -19  -8-64.1383 121.200  14
   0 -19   8-60.6038 73.4117  12
   0  19   8-147.920 163.339   7
   0  19  -8-48.3670 159.342   8
   0 -19  -8 153.460 134.595   5
   0  19   8-149.287 173.385  20
   0  19  -9-49.4583 118.945  19
   0 -19   9-8.48873 63.9764  12
   0  19  -9 56.8976 145.940  16
   0  19   9-45.6379 109.217  12
   0 -19  -9 95.7758 131.677   9
   0  19   9 60.0080 124.471  18
   0 -19  -9 15.0987 161.261   3
   0 -19   9-70.8988 134.901   6
   0 -19   9 11.3356 104.959  21
   0  19  -9-49.7573 185.212   5
   0  19   9 13.5674 117.057   7
   0 -19  -9 101.478 121.834  14
   0 -19   9-68.2540 167.044   4
   0  19  -9 18.9888 171.173  15
   0  19   9 33.9896 109.337  22
   0  19  -9 55.9777 147.552   8
   0  19  -9-5.35544 113.574  11
   0  19  -9 160.802 131.120  20
   0  19   9 5.77226 140.401   1
   0  19 -10 154.621 157.796  15
   0  19  10 196.808 115.712  12
   0  19 -10 239.557 232.368   8
   0 -19  10 70.8425 127.671  21
   0  19 -10 92.5441 97.8302  20
   0  19  10 150.163 144.462   7
   0 -19 -10 339.029 172.668  14
   0  19  10 40.4858 141.068  18
   0 -19 -10 206.054 210.244   3
   0 -19  10 262.997 183.159   6
   0  19  10 75.5793 132.261   1
   0  19 -10 207.708 121.536  19
   0 -19 -10 245.417 149.829   9
   0  19 -10 155.030 144.008  16
   0  19 -10 219.322 222.728   5
   0  19  10 411.788 202.690  22
   0 -19  10 245.359 113.294  12
   0 -19  10-28.4778 168.536   4
   0 -19 -11 3000.19 404.102  14
   0 -19 -11 3617.51 549.226   3
   0  19  11 3144.68 481.964  22
   0 -19 -11 2593.80 454.426  21
   0  19  11 2444.52 424.460   7
   0  19 -11 2663.45 560.871   5
   0  19 -11 3696.95 587.053   8
   0  19 -11 3051.44 563.857  15
   0  19  11 3243.10 498.445  18
   0  19 -11 2900.37 383.757  19
   0 -19  11 3312.14 479.929  21
   0  19 -11 3197.09 506.085  16
   0 -19 -11 2997.10 410.914   9
   0  19  11 2943.58 406.292  12
   0 -19  11 2568.88 450.177   4
   0  19  11 3349.36 482.576   1
   0 -19  11 3053.39 476.509   6
   0  19  12 731.690 246.941  22
   0  19  12 922.430 296.842  18
   0 -19 -12 1063.09 306.030  21
   0  19  12 795.462 294.574   1
   0  19 -12 1376.01 349.768  16
   0  19  12 1688.25 359.062   7
   0 -19  12 1418.48 354.761   6
   0 -19  12 1364.11 365.037   4
   0  19 -12 2064.55 335.786  19
   0  19  12 1132.58 278.694  12
   0 -19 -12 1337.85 368.150   3
   0  19 -12 1518.39 373.678   8
   0  19 -12 1557.03 426.581  15
   0  19 -12 1534.29 477.321   5
   0 -19  12 1304.50 295.304  21
   0  19  13 22.7495 126.876  12
   0  19  13-79.4344 162.430  18
   0  19 -13-324.575 225.716  15
   0  19 -13 25.0127 155.473  16
   0  19  13-128.537 162.454  22
   0 -19  13 47.0627 179.352   6
   0  19 -13 485.426 337.119   5
   0  19  13 72.3842 184.180   7
   0  19 -13-443.970 279.706   8
   0  19  13 145.548 179.412   1
   0  19  14 1105.92 283.003  12
   0  19  14 911.755 286.372  18
   0  19 -14 1112.69 347.579  16
   0 -20   0 429.699 88.4917   6
   0  20   0 959.522 292.361  15
   0  20   0 706.541 124.866   7
   0  20   0 557.604 122.078   4
   0 -20   0 580.602 171.541   9
   0 -20   0 598.956 81.2120  11
   0  20   0 896.762 227.908   8
   0 -20   0 706.175 178.836  22
   0  20   0 610.305 197.494  20
   0 -20   0 572.908 174.185   8
   0 -20   0 528.783 91.0977   6
   0  20   0 447.157 183.820  17
   0 -20   0 507.332 128.710   4
   0  20   0 609.427 199.931  18
   0 -20   0 704.382 211.333  14
   0  20   0 1028.13 268.403  16
   0 -20  -1 430.637 163.747  14
   0  20   1 518.472 121.456   7
   0 -20  -1 494.999 161.137   9
   0  20  -1 399.948 209.395  15
   0  20  -1 420.250 162.621  20
   0 -20  -1 424.539 106.147   4
   0 -20   1 366.020 190.225  21
   0 -20  -1 439.483 77.3510  11
   0  20   1 559.291 184.959  18
   0  20  -1 308.828 125.202  19
   0 -20   1 516.506 135.913   4
   0  20   1 368.168 157.275  20
   0  20   1 506.026 195.704  16
   0 -20   1 240.452 124.735   9
   0  20  -1 503.009 199.017  17
   0 -20  -1 522.532 163.604  22
   0  20  -1 384.192 85.0814   7
   0  20  -1 317.937 140.005   8
   0 -20  -1 448.187 52.9013   6
   0  20   1 441.754 190.156  17
   0 -20   1 275.121 161.923  14
   0 -20  -1 576.630 165.019   8
   0  20  -1 551.073 213.357  16
   0 -20  -1 234.965 41.4218   6
   0  20   1 450.049 167.253   8
   0 -20  -1 309.815 103.539   7
   0  20  -1 542.069 193.529  18
   0 -20   1 329.866 124.569  22
   0 -20   1 559.704 84.9105  11
   0  20  -2-81.7135 101.947   8
   0  20  -2 77.1493 114.747  17
   0 -20  -2 75.8070 51.0967  11
   0  20   2-61.5146 106.812   8
   0  20  -2 145.029 147.266  16
   0  20  -2-281.788 111.969   4
   0  20   2 34.9824 101.824  20
   0 -20   2 29.3089 87.1648   4
   0  20  -2-4.57206 93.9380  19
   0 -20  -2-68.3499 97.9760  22
   0  20  -2-106.272 137.773  20
   0  20  -2-6.47404 32.6358   7
   0  20   2 28.4640 106.285  17
   0 -20   2 202.010 161.020  14
   0  20   2 98.0731 92.5603   7
   0  20  -2 68.4173 136.808  15
   0 -20  -2 129.453 104.221   8
   0  20   2-113.863 119.640  16
   0 -20  -2-14.4537 98.5502   9
   0 -20  -2-71.4120 141.324  14
   0  20   2 148.174 143.525  18
   0 -20   2-56.1820 140.660  21
   0 -20   2 118.049 90.4623  22
   0 -20  -2-22.8952 75.4160   7
   0 -20   2 14.4547 105.676   9
   0  20  -3 234.211 135.606  20
   0 -20   3 197.414 207.045  21
   0  20   3 278.326 108.474   7
   0  20  -3-31.4476 113.935  16
   0  20   3 146.838 157.211  20
   0 -20  -3 195.987 114.802   9
   0  20  -3 97.8408 111.261  19
   0  20  -3 64.1813 147.548   5
   0 -20  -3 136.411 84.2978   7
   0 -20   3 317.889 193.614  14
   0 -20  -3 257.198 132.891  22
   0  20   3 446.581 181.128   8
   0  20  -3 48.6006 121.014  17
   0 -20  -3 170.184 75.1765  11
   0  20  -3 405.285 185.168   8
   0  20   3 321.195 183.530  18
   0  20  -3 187.232 66.5018  11
   0 -20  -3 113.514 167.997   5
   0  20   3 208.842 146.224  16
   0  20   3 170.949 127.864  17
   0  20  -3 28.3300 90.4160   4
   0 -20   3-20.6325 79.9681  22
   0 -20   3 167.946 100.823   4
   0 -20   3 274.812 114.763   3
   0  20  -3 97.2576 144.782  15
   0 -20  -3 202.465 163.336  14
   0 -20  -3 234.783 124.183   8
   0  20  -4 2643.51 387.763   8
   0 -20   4 2949.35 353.192  22
   0 -20   4 3452.42 516.822  21
   0  20  -4 3511.28 463.798  16
   0  20   4 2861.89 420.486  20
   0  20   4 2614.91 188.934  12
   0 -20   4 2629.67 345.088   4
   0 -20  -4 3661.58 427.641   8
   0  20   4 2761.37 313.117   7
   0 -20  -4 2883.26 238.410  11
   0  20  -4 3069.50 357.800   4
   0 -20  -4 2546.94 307.990   7
   0 -20   4 3100.79 448.590  14
   0  20   4 2773.92 405.359  16
   0 -20   4 2793.25 280.212   3
   0  20   4 2882.96 392.191  17
   0 -20  -4 3128.88 360.945   9
   0  20  -4 2865.74 476.678  15
   0  20  -4 2506.51 498.504   5
   0  20   4 2742.75 415.844  18
   0 -20  -4 2190.61 350.119  14
   0  20  -4 3205.04 371.310  19
   0 -20  -4 2479.73 409.995   5
   0  20  -4 3265.67 406.180  20
   0  20  -4 2718.70 228.977  11
   0  20  -4 2950.13 407.544  17
   0  20   5 3314.89 446.584  20
   0  20  -5 3604.83 541.002  15
   0  20  -5 3765.20 584.993   5
   0  20  -5 3037.79 384.792  20
   0 -20   5 3392.34 507.209  21
   0  20   5 3503.90 459.891  16
   0 -20  -5 4068.83 415.229   9
   0  20  -5 4129.72 501.550  16
   0 -20  -5 2771.51 338.642   7
   0  20   5 3128.97 253.663  12
   0 -20  -5 3105.01 403.815  14
   0  20  -5 3332.51 448.662  17
   0 -20   5 3645.02 302.209   3
   0 -20  -5 3511.62 415.060   8
   0  20  -5 2781.34 418.608   8
   0 -20  -5 2851.82 261.192  11
   0 -20  -5 3352.27 460.958   5
   0  20   5 3146.12 354.761   7
   0  20   5 3610.30 418.741  22
   0  20   5 2956.01 439.922  18
   0  20  -5 3520.85 395.417  19
   0 -20   5 3020.58 390.320   4
   0 -20   5 2972.35 455.974  14
   0  20  -5 3217.35 266.220  11
   0  20  -6 173.616 235.231   5
   0  20   6-4.73533 120.956  18
   0  20   6 72.8281 77.4507  12
   0 -20  -6 70.8931 76.0354  11
   0 -20  -6-93.6311 149.125  14
   0 -20   6-47.1716 54.7684   3
   0  20  -6-170.971 179.368  15
   0 -20   6-25.0813 103.805   4
   0  20   6-131.799 124.094   7
   0  20   6 45.9774 108.625  22
   0 -20   6 9.48217 133.442  21
   0 -20  -6 11.7743 120.255   9
   0  20   6-37.7919 121.000  20
   0  20  -6 5.10770 96.9956  20
   0 -20  -6-337.923 170.961   5
   0  20  -6-64.4434 80.5440  19
   0  20  -6 49.9170 141.801   8
   0 -20  -6-89.5641 147.024   8
   0  20  -6-117.080 167.404  17
   0 -20   6-190.628 171.244  14
   0  20  -6-115.166 199.047  16
   0  20  -7 430.051 246.403  15
   0 -20   7 188.562 132.086   4
   0  20  -7 376.637 178.223  16
   0 -20  -7 185.263 170.744   3
   0 -20  -7 340.971 154.082   9
   0 -20  -7 283.973 146.069  14
   0  20   7 414.265 203.396  18
   0 -20  -7 628.987 189.016   8
   0  20   7 211.993 144.289  22
   0 -20  -7 448.280 126.791  11
   0  20  -7 507.673 176.349  19
   0  20  -7 453.506 197.469   8
   0  20  -7 471.199 220.808   5
   0 -20   7 330.243 192.331  21
   0  20  -7 713.934 194.560  20
   0  20   7 610.170 200.303   7
   0  20   7 360.247 180.073  20
   0 -20  -7 629.127 190.459   5
   0  20  -7 482.221 130.726  11
   0 -20   7 501.791 202.556  14
   0  20   7 544.466 142.499  12
   0  20   8 793.417 243.183   1
   0  20   8 718.877 213.512   7
   0  20  -8 668.140 318.740   5
   0  20  -8 1002.95 223.966  20
   0  20  -8 1094.03 231.341  19
   0  20   8 595.259 170.051  12
   0  20   8 880.912 286.036  18
   0 -20  -8 671.933 247.736   3
   0 -20  -8 850.435 216.032  14
   0 -20   8 913.794 289.441  14
   0 -20   8 735.053 223.584   4
   0 -20   8 714.300 236.527   6
   0 -20  -8 929.232 235.357   9
   0  20   8 891.952 257.692  20
   0 -20   8 811.133 265.053  21
   0  20  -8 614.238 212.059  16
   0  20   8 598.968 217.817  22
   0  20  -8 764.619 265.850   8
   0  20  -8 1107.03 344.777  15
   0  20  -8 971.471 194.564  11
   0 -20   9 600.135 178.598   6
   0 -20   9 681.889 257.136  21
   0 -20   9 1074.38 330.751  14
   0  20   9 750.837 188.321  12
   0  20  -9 1335.72 393.056  15
   0  20  -9 673.911 198.323  19
   0  20  -9 1011.75 349.580   5
   0 -20  -9 622.211 252.183   3
   0  20   9 596.603 210.474   7
   0  20   9 429.326 215.465  18
   0  20   9 340.980 183.015  22
   0  20  -9 521.835 265.608   8
   0  20  -9 1126.71 320.508  16
   0  20   9 445.156 214.952   1
   0 -20  -9 1064.81 260.479  14
   0 -20   9 684.760 231.224   4
   0  20  -9 840.653 201.793  20
   0 -20  -9 782.377 226.604   9
   0 -20 -10 538.376 249.047   3
   0  20 -10 951.028 349.718  15
   0  20  10 734.035 205.723  12
   0  20  10 611.991 233.769   1
   0  20  10 571.159 226.206  22
   0 -20  10 556.488 226.115   6
   0 -20  10 771.722 247.802   4
   0  20 -10 657.432 351.171   5
   0  20  10 412.500 184.901   7
   0 -20  10 539.908 215.455  21
   0  20 -10 394.696 163.358  19
   0  20 -10 573.404 258.144  16
   0  20 -10 505.666 154.224  20
   0  20 -10 491.306 225.063   8
   0  20  10 401.514 224.364  18
   0 -20 -10 632.443 228.641  14
   0 -20  10 801.239 348.727  14
   0 -20 -10 785.780 277.621  21
   0 -20 -10 625.993 209.031   9
   0 -20 -11 248.278 193.268  21
   0  20 -11 69.5554 239.400   5
   0  20  11 131.224 192.265   1
   0  20 -11 3.68321 182.192  15
   0  20 -11 94.1524 170.528  16
   0 -20  11-208.189 167.669  21
   0  20  11 43.0926 133.753  22
   0 -20  11-156.225 206.396  14
   0  20 -11 165.986 141.442  19
   0 -20 -11 201.535 186.702   3
   0 -20  11 256.021 181.865   6
   0  20 -11-125.846 191.108   8
   0  20  11-22.4686 143.788  18
   0  20  11 168.436 131.767  12
   0  20  11-57.8161 173.092   7
   0 -20  11-211.914 198.401   4
   0  20  12 901.644 285.714  22
   0  20  12 943.143 293.701   7
   0  20 -12 960.392 252.236  19
   0  20 -12 922.298 391.361   5
   0  20  12 1279.09 285.543  12
   0 -20  12 497.731 266.734   4
   0  20 -12 1003.50 295.369  16
   0  20  12 797.111 254.395   1
   0  20 -12 842.133 319.797   8
   0  20  12 785.455 286.327  18
   0 -20  12 713.874 270.163   6
   0  20 -12 615.884 302.648  15
   0 -20 -12 989.567 291.044  21
   0 -20  12 1049.73 326.858  14
   0  20 -13 166.660 174.743  15
   0  20 -13 518.075 237.696  16
   0  20  13 121.010 146.907  12
   0  20  13 187.264 174.825  18
   0 -20  13 318.303 227.747   6
   0  20 -14-14.6000 147.722  16
   0  20  14 160.820 159.755  12
   0  21   0 292.536 183.658  16
   0 -21   0 15.9931 38.1136   6
   0 -21   0-7.41442 67.7855   4
   0 -21   0 161.279 155.973  14
   0 -21   0 15.9521 100.927  22
   0  21   0 21.2796 104.765  17
   0 -21   0-94.1337 105.703   8
   0 -21   0-41.6031 109.925   9
   0 -21   0 31.2634 39.8941   6
   0  21   0 91.2369 127.619  18
   0 -21   0 47.0299 33.6075  11
   0  21   0-44.1354 71.7266   7
   0  21   0 21.4925 100.438   8
   0  21   0-64.7851 120.401  20
   0  21   1 30.7962 69.8368   7
   0 -21   1-103.876 100.406  22
   0  21  -1-18.0008 137.843   8
   0  21   1-65.9667 129.176  17
   0  21  -1-288.035 162.657  17
   0 -21   1-8.98611 103.986   9
   0 -21   1 46.9365 116.905  14
   0  21   1-19.9816 139.369   8
   0 -21   1-97.7614 165.113  21
   0  21  -1-116.541 140.906  16
   0 -21  -1 77.3950 118.573  14
   0  21   1-364.624 176.166  18
   0  21   1-87.4862 148.401  16
   0  21  -1-72.8964 79.3669   4
   0 -21  -1 11.4244 60.5532   7
   0 -21   1-35.3017 56.8725   6
   0 -21  -1-40.9033 87.2193   8
   0 -21  -1-37.9886 125.057   9
   0  21  -1 6.45121 144.060  15
   0  21  -1-41.2752 47.1788   7
   0 -21  -1 51.5888 66.6473   4
   0  21  -1-102.397 127.731  18
   0 -21  -1-64.6671 87.4039  22
   0 -21   1 1.54636 30.7653  11
   0 -21  -1-29.0481 40.3053  11
   0  21  -1-190.186 143.223  20
   0  21   1 7.39475 111.232  20
   0 -21   1-23.5919 76.0547   4
   0  21  -1-38.1473 96.8490  19
   0 -21   2 102.981 103.247  22
   0 -21  -2 21.4202 38.3501  11
   0  21   2 203.911 141.637  20
   0  21   2 172.222 94.7965   7
   0 -21  -2 36.5355 136.649  14
   0  21   2 83.6782 132.522   8
   0 -21  -2 201.804 110.503   8
   0 -21  -2 116.922 125.865   9
   0  21  -2-22.3025 123.332  17
   0 -21   2 77.1265 93.4394   6
   0 -21   2 168.030 140.128   9
   0  21   2 202.332 153.332  16
   0  21  -2 103.220 82.8174   4
   0  21  -2 21.8758 116.717  16
   0  21  -2 35.6885 109.566   8
   0 -21   2 139.506 106.903   4
   0 -21  -2 120.391 86.8085   7
   0  21  -2 83.2649 101.386  19
   0 -21   2-0.73226 132.445  14
   0  21   2 124.370 143.031  17
   0  21  -2 72.9241 132.820  20
   0  21  -2 259.129 186.650  15
   0  21   2 3.58365 110.877  18
   0 -21  -2 49.5216 90.6898  22
   0 -21   2 275.439 183.897  21
   0  21  -2 121.951 46.3073   7
   0  21   3 2545.05 342.590   8
   0  21   3 2301.85 368.441  17
   0  21  -3 1606.00 309.338  20
   0 -21   3 1920.72 290.414  22
   0 -21   3 1651.41 345.153  14
   0  21  -3 2050.17 345.510  17
   0  21   3 1657.40 326.568  18
   0 -21  -3 1940.00 317.613   8
   0  21  -3 2409.21 396.594  16
   0  21   3 2226.44 362.344  20
   0  21   3 1958.61 257.647   7
   0 -21  -3 1651.40 244.606   7
   0  21  -3 2106.75 306.769  19
   0  21  -3 1863.69 319.577   8
   0 -21  -3 2117.00 346.602  14
   0  21  -3 1899.87 404.345  15
   0 -21  -3 1699.19 167.526  11
   0 -21   3 2181.83 418.523  21
   0  21  -3 1990.07 273.393   4
   0  21   3 1487.57 331.011  16
   0 -21  -3 1680.14 271.721   9
   0 -21   3 1810.19 281.385   4
   0  21  -3 1808.07 165.968  11
   0 -21   3 1852.71 254.132   3
   0 -21  -4 3178.16 406.327   8
   0 -21  -4 2282.96 359.829  14
   0  21  -4 2624.33 398.386  17
   0  21  -4 2503.03 215.650  11
   0 -21   4 2387.95 439.106  21
   0  21   4 2381.33 297.082   7
   0 -21   4 2513.77 339.886   4
   0  21  -4 2790.68 379.016  20
   0  21   4 2907.15 404.642  17
   0  21   4 2798.99 426.109  16
   0  21  -4 2278.38 310.917   4
   0 -21  -4 2282.43 298.340   7
   0 -21   4 2341.99 267.189   3
   0 -21  -4 2048.20 203.734  11
   0 -21  -4 2094.29 308.957   9
   0  21   4 2417.69 417.652  18
   0  21  -4 2569.68 464.507  15
   0  21  -4 2224.75 356.495   8
   0  21  -4 2794.90 518.088   5
   0 -21   4 2435.49 336.182  22
   0  21   4 1933.78 342.349  20
   0 -21   4 2661.85 426.620  14
   0  21  -4 3057.69 441.996  16
   0  21  -4 2198.47 319.640  19
   0  21  -5 1039.83 279.847   8
   0  21   5 1701.19 330.451  16
   0  21  -5 1371.17 361.123  15
   0  21   5 1110.33 263.763  20
   0 -21  -5 1356.58 256.898   9
   0 -21   5 841.471 269.700  14
   0 -21  -5 993.525 157.658  11
   0  21   5 1059.77 144.882  12
   0 -21   5 1131.32 311.561  21
   0  21  -5 1559.47 326.306  17
   0  21  -5 1142.96 160.949  11
   0  21   5 1664.88 349.700  18
   0 -21   5 998.344 229.036   4
   0  21  -5 1451.74 265.543  19
   0  21  -5 1080.35 253.390  20
   0 -21  -5 1409.74 289.728  14
   0  21  -5 943.563 312.248   5
   0  21   5 965.038 198.337   7
   0 -21  -5 1097.85 219.914   7
   0  21  -5 1545.90 340.655  16
   0 -21   5 1252.93 187.328   3
   0 -21  -5 1439.71 278.642   8
   0  21  -6 3971.65 621.004   5
   0  21   6 3392.54 292.815  12
   0 -21  -6 3090.07 466.510   5
   0  21  -6 3309.88 479.749   8
   0 -21  -6 3208.78 293.209  11
   0 -21   6 3140.72 417.177   4
   0  21   6 3283.08 460.072  20
   0  21  -6 4219.03 529.820  16
   0  21  -6 3631.99 430.945  20
   0 -21  -6 3372.03 424.610  14
   0 -21   6 3770.43 534.667  21
   0  21   6 4218.76 471.567  22
   0  21  -6 4330.17 526.883  17
   0  21   6 3225.15 380.302   7
   0 -21   6 4220.72 562.208  14
   0 -21  -6 3783.54 416.870   9
   0  21   6 3504.10 498.286  18
   0  21  -6 3750.86 592.671  15
   0 -21  -6 3549.28 438.249   8
   0  21  -6 4347.07 441.760  19
   0  21   7 82.8630 83.7229  12
   0  21   7 147.759 147.312  22
   0  21  -7 228.693 199.003   5
   0 -21   7 47.1829 116.983   6
   0 -21  -7 58.6047 121.507   9
   0 -21   7 55.7902 148.602  14
   0  21  -7 197.002 208.258  15
   0  21   7 258.296 176.525  20
   0  21  -7-107.863 171.839  17
   0  21  -7 81.3300 103.713  20
   0  21  -7-148.240 117.730  19
   0  21  -7 104.045 150.710  16
   0 -21  -7 378.516 242.148   3
   0 -21  -7 52.0023 128.735  14
   0  21   7-85.1654 139.915  18
   0 -21   7 135.565 148.377  21
   0 -21  -7 186.997 107.071  11
   0  21  -7 184.241 183.479   8
   0  21   7 42.7575 142.132   7
   0 -21   7-6.35702 138.294   4
   0  21  -8-35.4846 158.027  15
   0 -21  -8 95.6824 174.972   3
   0 -21   8 89.7673 238.739  14
   0 -21  -8 78.3889 130.259   9
   0  21   8-190.282 171.082  18
   0 -21   8 101.487 138.337   6
   0  21  -8-3.52937 144.571   8
   0  21   8 189.089 147.320   7
   0  21   8 91.8490 127.621  20
   0  21   8-16.0967 94.8810  12
   0  21  -8-3.27171 173.520  16
   0  21  -8 4.65687 96.2499  20
   0 -21  -8 67.5455 89.8205  11
   0  21  -8 52.2734 220.451   5
   0 -21   8 120.041 148.366  21
   0 -21   8 78.9156 153.178   4
   0  21   8-9.10330 138.979  22
   0  21   8-92.0455 149.307   1
   0  21  -8 113.602 113.658  19
   0 -21  -8-116.118 155.516  14
   0 -21  -9 259.327 150.155   9
   0 -21  -9 387.272 215.869   3
   0  21  -9 197.520 223.718  15
   0  21   9 367.590 222.049   1
   0  21  -9 184.943 113.689  20
   0  21  -9 126.289 191.950   8
   0  21   9 302.646 128.588  12
   0 -21   9 173.743 165.196   4
   0  21   9 352.853 215.469  18
   0  21  -9 258.203 141.964  19
   0  21  -9 341.836 227.914  16
   0  21  -9 74.7946 191.939   5
   0  21   9 174.155 145.459  22
   0 -21   9 268.532 197.762  14
   0 -21   9 800.058 281.486  21
   0 -21  -9 294.278 193.800  21
   0  21   9 318.048 164.198   7
   0 -21   9 589.378 210.212   6
   0 -21  -9 273.983 168.011  14
   0  21  10 1266.92 314.884   1
   0  21 -10 1438.42 272.827  19
   0  21 -10 1796.30 391.435  16
   0 -21  10 1154.50 347.332  14
   0 -21 -10 1486.50 317.923  14
   0 -21  10 1548.79 354.835  21
   0 -21 -10 1865.68 422.569  21
   0 -21  10 1559.96 345.761   6
   0 -21  10 1170.28 307.277   4
   0  21  10 1050.86 276.251   7
   0  21 -10 1795.12 466.515   5
   0 -21 -10 1228.07 360.507   3
   0  21 -10 1274.89 406.834  15
   0  21  10 1267.68 350.989  18
   0  21  10 1261.49 304.355  22
   0  21  10 1238.76 259.051  12
   0  21 -10 1456.74 390.673   8
   0 -21  11 290.271 217.104  14
   0 -21  11 98.5813 169.717   4
   0  21  11 187.547 178.936   1
   0 -21 -11 131.713 153.784  21
   0  21  11 29.0322 128.409  22
   0 -21 -11 426.585 271.606   3
   0 -21  11 155.875 154.937  21
   0  21 -11 320.329 236.533   8
   0  21 -11 363.089 183.443  15
   0  21 -11-88.7416 191.149   5
   0  21  11-42.3164 124.465  12
   0  21  11 50.5803 152.617   7
   0  21 -11 93.2296 117.026  19
   0 -21  11-104.595 143.722   6
   0  21 -11 162.330 175.391  16
   0  21  11 437.060 216.964  18
   0  21  12-55.8083 134.486  18
   0  21 -12 89.0876 207.789  15
   0  21  12 123.198 184.323  22
   0  21  12 60.5205 146.145   7
   0 -21  12-53.1773 140.317   6
   0  21 -12-118.466 180.634   8
   0  21 -12 65.4952 155.011  16
   0  21 -12 257.707 165.302  19
   0 -21 -12-157.691 163.518  21
   0  21  12-40.5377 118.732  12
   0  21 -13 5.11142 152.802  16
   0  21  13-186.422 153.553  12
   0  22   0 249.461 160.597  17
   0  22   0 47.2754 111.995   8
   0 -22   0 162.366 162.113  14
   0 -22   0 90.9970 35.0522  11
   0  22   0-2.10009 113.903  18
   0 -22   0 243.177 129.658   9
   0 -22   0 69.1675 40.1821   6
   0 -22   0 11.0698 136.819  21
   0  22   0 185.026 152.199  20
   0 -22   0 76.8903 70.7246   4
   0  22   0 103.543 67.5831   7
   0 -22   0 133.035 105.084  22
   0  22   0 2.14448 136.334  16
   0 -22   0 113.643 43.3239   6
   0 -22   1 257.429 106.001   4
   0 -22  -1 185.387 109.795  22
   0 -22  -1 217.477 130.307   9
   0 -22   1 272.947 86.4658   6
   0 -22  -1 457.657 204.918  14
   0  22   1 514.612 197.320   8
   0  22  -1 587.269 187.242  19
   0 -22  -1 118.403 128.921   8
   0 -22   1 395.217 160.859   9
   0  22  -1 334.364 81.6357   7
   0 -22   1 663.365 193.078  22
   0  22  -1 417.771 198.009  20
   0  22   1 306.801 156.402  18
   0  22   1 405.048 180.758  17
   0 -22  -1 273.367 58.2692  11
   0  22  -1 125.224 109.454   8
   0 -22   1 103.767 164.917  21
   0 -22   1 304.441 173.543  14
   0  22   1 145.918 141.159  16
   0  22  -1 301.439 154.686  18
   0  22  -1 448.966 232.923  15
   0  22   1 199.531 69.6688   7
   0  22  -1 475.371 132.616   4
   0  22   1 447.291 179.741  20
   0 -22  -1 384.302 108.876   7
   0  22  -1 636.563 236.023  16
   0  22  -1 224.169 152.375  17
   0  22  -2 771.732 233.769   8
   0 -22  -2 903.447 259.266  14
   0 -22   2 583.086 127.508   6
   0  22  -2 996.267 221.282  19
   0 -22   2 776.498 175.570   4
   0  22   2 535.204 199.972  17
   0 -22  -2 730.708 157.223   7
   0  22  -2 764.411 88.7699   7
   0  22  -2 926.285 272.000  16
   0  22   2 869.693 173.408   7
   0 -22   2 664.004 256.991  14
   0  22  -2 1145.64 341.978  15
   0 -22  -2 890.654 223.635   8
   0 -22   2 781.779 290.890  21
   0  22  -2 1131.91 277.218  17
   0 -22  -2 776.420 207.979   9
   0 -22  -2 672.823 91.0162  11
   0  22   2 851.755 242.853  18
   0  22   2 900.546 243.327  20
   0  22   2 441.029 185.745   8
   0 -22   2 665.680 183.431  22
   0  22  -2 683.146 230.366  20
   0 -22   2 553.151 202.062   9
   0  22  -2 778.906 173.980   4
   0  22   2 846.262 254.480  16
   0 -22   3 85.7023 77.0571   6
   0  22  -3 25.1434 181.865  15
   0 -22   3 29.8921 87.2341   4
   0  22   3-92.1145 149.579  17
   0 -22   3-141.209 141.654  22
   0 -22   3 24.6174 150.086  21
   0  22  -3-31.7672 104.317   4
   0  22  -3-62.9241 109.720  19
   0  22  -3 63.1623 126.370  17
   0  22   3-50.9307 123.260  16
   0  22   3-141.561 136.935  18
   0  22   3-102.905 169.196  20
   0 -22  -3 87.0717 75.1380   7
   0  22  -3 61.4730 108.906  20
   0  22   3 62.3969 96.7798   8
   0 -22   3 257.630 162.416  14
   0 -22  -3 53.7115 90.9747   8
   0 -22   3-52.1249 112.034   9
   0  22  -3 78.4242 156.889   8
   0  22  -3 301.074 185.111  16
   0 -22   3-15.7409 59.9353   3
   0 -22  -3-1.94877 43.6285  11
   0 -22  -3-104.073 153.403   9
   0 -22  -3-44.5656 180.910  14
   0  22   3 32.6108 72.1069   7
   0 -22   4 2826.99 358.031  22
   0  22   4 2175.81 392.097  16
   0 -22  -4 3045.76 375.511   9
   0  22   4 2463.69 304.742   7
   0  22  -4 2443.29 472.252  15
   0  22  -4 2486.81 385.286  20
   0 -22  -4 2306.08 205.072  11
   0 -22   4 2404.56 306.676   6
   0  22   4 2714.51 431.856  18
   0 -22   4 2570.11 440.227  14
   0  22   4 2688.39 420.943  20
   0  22  -4 2579.01 415.894  17
   0  22  -4 2100.16 322.718  19
   0 -22   4 2518.07 346.015   4
   0  22   4 2714.02 407.846  17
   0  22  -4 2792.93 415.007   8
   0 -22  -4 2453.57 324.520   7
   0 -22  -4 2550.32 371.758   8
   0 -22  -4 2234.95 365.292  14
   0 -22   4 2625.30 480.001  21
   0  22  -4 2858.12 436.742  16
   0  22   5 228.531 171.564  16
   0  22   5 303.220 169.829  20
   0  22  -5 219.017 134.390  20
   0  22  -5 361.956 169.855   8
   0  22  -5 426.140 144.292  19
   0 -22   5 581.538 264.306  21
   0 -22  -5 317.619 93.4842  11
   0 -22   5 511.736 181.299   4
   0 -22  -5 362.637 159.388   8
   0 -22   5 480.449 174.728   6
   0  22  -5 823.272 336.257   5
   0  22   5 448.543 161.096   7
   0  22   5 428.830 205.106  18
   0  22  -5 329.855 225.275  15
   0 -22  -5 255.363 164.617  14
   0  22  -5 355.194 183.502  16
   0 -22  -5 356.532 142.587   9
   0  22  -5 276.211 201.642  17
   0 -22   5 516.803 231.678  14
   0  22  -6 81.4336 105.358  19
   0 -22   6 189.564 121.934   4
   0 -22  -6 92.6516 135.927   9
   0  22   6 100.596 69.5048  12
   0 -22   6 315.485 201.737  14
   0  22   6 45.1387 123.551   7
   0  22   6 255.498 205.041  18
   0  22  -6-154.905 213.332  15
   0  22  -6-90.7105 128.652  17
   0  22  -6-47.5875 162.128  16
   0 -22   6 117.065 102.773   6
   0 -22  -6-36.4381 162.469  14
   0 -22   6-88.7027 166.849  21
   0  22   6-5.57950 137.108  20
   0  22  -6-29.3899 177.514   5
   0 -22  -6 117.901 95.1151  11
   0  22  -6 135.538 158.333   8
   0  22  -6 199.511 138.459  20
   0  22  -7 746.882 252.371   8
   0 -22   7 924.573 299.104  21
   0 -22  -7 473.483 154.771   9
   0  22  -7 787.845 314.426  15
   0  22  -7 649.907 295.993   5
   0  22  -7 582.532 231.241  16
   0 -22  -7 675.128 217.271  14
   0  22  -7 599.477 248.538  17
   0 -22   7 491.146 196.970   6
   0 -22  -7 692.823 161.459  11
   0 -22  -7 414.310 202.878   3
   0 -22   7 951.289 288.190  14
   0  22   7 1180.89 318.907  18
   0  22  -7 516.033 181.190  20
   0  22   7 632.323 215.481  22
   0 -22   7 877.264 261.187   4
   0  22   7 1171.24 248.163   7
   0  22   7 765.466 251.083  20
   0  22   7 795.732 159.449  12
   0  22  -7 1081.27 239.861  19
   0 -22  -8 131.285 139.916  14
   0  22  -8 323.868 200.325   8
   0  22   8 279.283 108.644  12
   0  22  -8 477.605 195.971  20
   0 -22   8 470.545 233.615  14
   0  22  -8 758.585 261.493  16
   0  22  -8 117.832 161.940  17
   0 -22   8 475.897 204.771   4
   0  22   8 379.340 174.420   7
   0  22  -8 714.155 201.550  19
   0  22   8 399.549 199.303  18
   0 -22  -8 648.093 266.677  21
   0  22   8 763.989 258.930  20
   0 -22  -8 543.886 200.690   9
   0  22   8 334.285 166.826  22
   0 -22  -8 193.000 207.892   3
   0 -22  -8 518.098 157.984  11
   0 -22   8 926.643 310.175  21
   0  22  -8 801.719 348.128   5
   0  22  -8 130.668 219.065  15
   0 -22   8 460.313 187.705   6
   0  22   9 127.057 137.903   7
   0  22   9-67.4696 100.150  12
   0  22  -9 303.934 163.915  16
   0  22   9 17.8409 129.836  22
   0 -22   9-230.725 197.303  14
   0  22  -9-202.139 131.237  20
   0  22  -9 180.987 163.655   8
   0 -22  -9 161.190 205.691   3
   0  22   9 105.880 155.236  18
   0  22   9 178.732 176.069   1
   0  22  -9-148.575 189.014  15
   0 -22  -9 11.6887 149.845  21
   0 -22  -9 9.52339 107.190   9
   0  22  -9 26.5798 193.842   5
   0 -22   9 112.706 125.050  21
   0 -22   9 129.985 145.819   6
   0  22  -9 93.3052 131.762  19
   0 -22  -9-133.590 166.248  14
   0 -22   9-0.85325 161.555   4
   0  22 -10 362.140 190.588   8
   0  22  10 963.646 270.466   7
   0  22  10 604.120 254.745   1
   0 -22  10 162.606 158.220  21
   0  22 -10 859.703 362.623   5
   0 -22  10 803.603 274.950  14
   0  22 -10 978.910 240.266  19
   0 -22  10 660.688 242.061   6
   0 -22  10 749.124 280.883   4
   0 -22 -10 1056.90 322.114   3
   0  22 -10 1386.86 418.588  15
   0  22  10 531.613 172.260  12
   0  22 -10 754.782 273.245  16
   0 -22 -10 470.914 240.860  21
   0  22  10 809.546 264.798  22
   0  22  10 621.171 267.353  18
   0 -22  11 213.023 150.171   6
   0 -22 -11-62.5857 142.721  21
   0 -22  11 168.649 166.222   4
   0  22 -11 34.8325 197.690  15
   0 -22  11-380.754 201.858  21
   0  22 -11 5.83237 84.9233  19
   0  22  11-27.7529 138.482  18
   0  22 -11-272.353 248.707  16
   0  22  11 190.993 143.967  12
   0  22  11-103.777 169.545   7
   0  22 -11-58.0555 170.218   8
   0  22  11-115.305 159.055  22
   0  22  11-87.8228 182.279   1
   0 -22 -12-58.4586 206.709  21
   0 -22  12 34.1099 173.200   6
   0  22 -12-1.01271 194.783  16
   0  22 -13 64.4413 159.548  16
   0 -23   0 66.8115 118.663   9
   0  23   0 107.859 111.638   8
   0  23   0-71.0621 142.251  20
   0 -23   0-93.2933 186.264  14
   0  23   0 31.6622 126.331  16
   0 -23   0 26.2900 31.7101   6
   0  23   0 24.4585 123.277  17
   0  23   0 100.970 78.1913   7
   0 -23   0-50.1311 164.622  21
   0  23   0 103.558 156.757  18
   0  23   1 960.920 162.247   7
   0 -23  -1 774.747 212.367   9
   0 -23   1 764.135 286.515  21
   0  23   1 1219.17 264.363   8
   0  23  -1 694.272 227.320  17
   0 -23  -1 851.249 318.072  21
   0  23  -1 838.521 246.365  20
   0 -23   1 735.688 120.972   6
   0  23   1 1100.60 272.289  17
   0  23  -1 1149.78 272.946   8
   0  23  -1 934.909 179.722   4
   0  23  -1 1214.55 315.174  16
   0  23  -1 927.012 130.849   7
   0 -23   1 924.403 248.824   9
   0 -23  -1 1440.22 314.146  14
   0  23  -1 1508.09 392.354  15
   0 -23   1 894.955 286.451  14
   0  23   1 1193.19 286.074  18
   0 -23  -1 1361.18 278.194   8
   0  23   1 1087.37 287.538  16
   0 -23   1 807.982 172.132   4
   0  23   1 1041.91 264.835  20
   0  23   2 375.570 199.840  17
   0 -23   2 222.563 174.808  21
   0 -23   2 220.614 102.076   6
   0  23  -2 93.8867 141.868  20
   0  23  -2 42.5575 129.217   8
   0 -23   2 655.252 259.271  14
   0 -23   2 198.520 146.273   9
   0 -23  -2 183.702 160.132  14
   0  23   2 280.438 121.933   7
   0  23  -2 198.018 109.878  19
   0 -23  -2 404.647 235.333  21
   0  23   2 325.378 184.625  20
   0  23  -2-164.874 221.164  15
   0  23   2 205.928 163.707  18
   0 -23  -2 181.620 153.793   9
   0  23   2 538.830 229.120  16
   0 -23  -2 395.166 174.610   8
   0  23  -2 82.9194 135.885  17
   0 -23   2 267.191 122.063   4
   0  23  -2 114.261 100.778   4
   0  23   2 266.528 131.223   8
   0  23  -2 163.771 164.956  16
   0 -23   3 962.697 226.411   4
   0 -23   3 1503.27 386.403  21
   0  23  -3 990.257 262.794  17
   0  23   3 1198.47 221.378   7
   0  23  -3 1252.01 269.164  19
   0  23  -3 1193.35 220.069   4
   0 -23  -3 1112.67 274.584  14
   0  23   3 1064.96 306.774  16
   0  23   3 1059.00 288.588  18
   0 -23  -3 1247.32 258.873   9
   0  23   3 1312.32 308.330  17
   0 -23   3 1195.19 274.590   9
   0  23  -3 1054.76 245.855   8
   0  23  -3 1401.03 327.203  16
   0 -23   3 1029.76 190.480   6
   0 -23   3 786.661 265.000  14
   0  23  -3 1063.04 283.101  20
   0  23   3 933.866 269.533  20
   0  23  -3 1019.99 306.310  15
   0 -23  -3 1064.94 197.301   7
   0 -23  -3 1374.33 295.758   8
   0  23   4 600.306 233.886  18
   0  23   4 634.906 165.322   7
   0  23  -4 695.522 248.119  17
   0  23  -4 632.975 251.385  15
   0 -23   4 577.606 152.754   6
   0  23   4 471.838 183.367  17
   0 -23   4 720.299 269.383  14
   0  23  -4 724.500 264.351  16
   0  23  -4 540.529 182.129  20
   0 -23   4 948.977 312.654  21
   0  23  -4 927.071 271.938   8
   0  23  -4 528.790 172.078  19
   0  23   4 438.131 218.607  16
   0 -23  -4 677.794 192.515   9
   0  23   4 842.387 248.539  20
   0 -23  -4 675.794 222.937  14
   0 -23   4 556.951 190.984   4
   0 -23  -5 236.010 166.951  14
   0  23   5 422.545 214.156  18
   0  23  -5 394.564 214.419   8
   0 -23   5 373.797 193.349  21
   0  23  -5 472.029 284.326   5
   0  23  -5 161.114 171.726  16
   0 -23   5 298.284 154.750   6
   0  23   5 415.902 129.611   7
   0 -23   5 120.909 113.722   4
   0  23  -5 32.2839 117.331  20
   0 -23  -5 506.717 182.990   9
   0 -23   5 616.469 252.317  14
   0  23  -5 553.803 185.212  19
   0  23   5 505.891 234.295  20
   0  23  -5 322.443 195.218  17
   0  23  -5 278.946 198.385  15
   0  23   5 200.125 210.576  16
   0  23  -6 338.640 206.328  17
   0 -23  -6 228.599 152.139   9
   0  23  -6 226.450 224.884   5
   0  23   6 251.148 196.385  18
   0  23  -6 372.247 220.188  15
   0  23  -6 12.0303 111.448  19
   0  23   6 244.097 164.537  20
   0  23  -6-17.5752 143.351  20
   0  23  -6 289.511 202.948   8
   0  23  -6 61.5872 142.952  16
   0 -23   6 132.187 162.226  14
   0  23   6 121.602 113.400   7
   0 -23  -6-81.6137 165.195  14
   0 -23   6 106.882 117.323   4
   0 -23   6 56.9446 116.074   6
   0 -23   6 4.13663 152.969  21
   0  23  -7-65.3915 145.700   8
   0  23  -7 28.3429 177.923  15
   0  23  -7 19.9334 111.863  20
   0  23  -7-264.413 260.732   5
   0  23   7 40.6368 135.103  22
   0 -23   7-43.7045 152.683   4
   0  23  -7 55.7823 80.4581  19
   0 -23  -7-173.966 200.199   3
   0 -23  -7-168.990 157.665  14
   0  23   7-18.4097 111.575   7
   0 -23  -7 229.311 162.282   9
   0  23  -7-3.44278 158.621  16
   0 -23   7 17.6484 128.261   6
   0 -23  -7 258.727 212.731  21
   0  23  -7 111.370 170.907  17
   0 -23   7-139.322 189.599  14
   0  23   7-102.210 153.928  20
   0  23   7-29.3723 152.590  18
   0 -23   7 23.8142 175.939  21
   0 -23   8 13.7208 96.2717   6
   0  23  -8-183.888 175.345  15
   0 -23  -8-55.5335 137.317  14
   0 -23  -8 173.721 183.219  21
   0  23  -8-345.129 209.468  16
   0  23   8 71.5114 120.404  20
   0  23  -8-72.1563 176.025  17
   0  23  -8-159.879 233.420   5
   0 -23   8 89.8608 163.985  14
   0  23   8-316.584 200.342  18
   0  23  -8-244.148 146.411  20
   0  23  -8-161.287 125.997  19
   0 -23   8-35.0510 136.299   4
   0  23  -8 6.62213 144.638   8
   0 -23   8 141.927 175.276  21
   0 -23  -8 67.1054 176.194   3
   0 -23  -8 34.9598 106.420   9
   0  23   8 17.3939 126.608   7
   0  23   8-87.0968 177.072  22
   0 -23  -9 150.140 176.963   3
   0  23  -9-154.300 168.352  17
   0 -23   9 242.919 193.242  14
   0  23  -9 501.011 192.946   8
   0 -23   9 261.935 177.461   4
   0 -23   9 328.796 242.376  21
   0  23  -9 181.573 136.481  19
   0  23  -9 468.512 283.491   5
   0  23  -9 660.204 309.855  15
   0 -23  -9 598.196 272.657  21
   0  23   9 181.847 172.442  22
   0 -23   9 124.819 144.991   6
   0  23  -9 303.975 196.160  16
   0  23   9 292.339 167.362   7
   0  23   9 332.871 201.086  18
   0 -23  -9 129.001 156.996  14
   0 -23  10-102.353 187.309   6
   0 -23  10-162.701 222.069   4
   0 -23 -10 112.055 158.175  21
   0  23  10-192.770 182.495  18
   0  23  10 202.568 192.113   7
   0  23 -10 1.09000 219.130   8
   0 -23  10 95.6936 172.071  21
   0  23 -10-28.0516 163.753  15
   0  23  10 6.27153 142.229   1
   0  23 -10 55.4271 114.276  19
   0 -23 -10 137.402 170.177   3
   0  23 -10 30.8996 148.940  16
   0  23  10 180.453 172.683  22
   0 -23 -11 338.502 216.636  21
   0  23  11 428.124 215.522  22
   0  23 -11-186.431 214.288   8
   0 -23  11 303.616 195.824   6
   0 -23  11 443.888 222.941  21
   0  23  11 298.775 167.953   7
   0  23 -11 71.4402 141.294  16
   0  23 -12 70.0915 155.128  16
   0 -23 -12-257.242 185.800  21
   0  24   0 5346.53 600.979  20
   0 -24   0 3989.01 475.306   9
   0  24   0 3643.37 497.998  18
   0 -24   0 4120.66 546.176  14
   0  24   0 4042.17 292.761   7
   0 -24   0 3988.66 634.017  21
   0  24   0 5694.40 622.574  16
   0  24   0 4879.62 516.550   8
   0  24   0 5677.81 604.789  17
   0 -24  -1 148.551 149.044  14
   0  24   1-27.9473 167.119  16
   0  24   1 132.086 99.3801   7
   0  24  -1-121.923 181.805  17
   0 -24   1 234.090 175.433  14
   0 -24  -1-34.0864 145.640   9
   0  24   1 87.9853 121.571  17
   0  24   1 178.293 145.459  18
   0  24   1 163.249 152.513  20
   0  24  -1-101.524 147.098  16
   0 -24   1 148.946 141.907   9
   0  24  -1 43.0425 139.223  20
   0 -24  -1 53.5241 299.757  21
   0 -24   1 120.098 91.9595   4
   0  24   1 46.4294 108.244   8
   0  24  -1 157.597 139.287   8
   0 -24   1-104.157 191.459  21
   0  24   2 44.6061 125.557  17
   0  24  -2-176.763 162.508   8
   0 -24   2-88.7672 154.597   9
   0 -24   2 19.2796 99.8770   4
   0  24   2 47.7779 86.6241   7
   0 -24   2-407.849 229.739  21
   0  24   2-381.494 203.093  18
   0 -24   2 2.19331 69.4955   6
   0  24  -2-72.8641 137.118  20
   0 -24  -2-118.223 188.886  21
   0  24   2 31.5356 128.252   8
   0  24  -2 98.7260 140.256  16
   0  24  -2 131.219 182.028  15
   0 -24   2-63.0394 144.753  14
   0  24  -2-84.1761 91.8477   4
   0  24   2-52.5474 134.929  16
   0 -24  -2-4.84910 124.603   9
   0 -24  -2 127.275 142.978  14
   0  24  -2-70.5541 183.301  17
   0  24   2 160.319 157.116  20
   0  24  -2 23.2375 100.931  19
   0  24   3 247.398 186.730  16
   0  24  -3 306.488 228.840  15
   0  24   3 67.3716 138.560  17
   0  24   3 132.069 103.072   7
   0 -24   3 233.991 103.429   6
   0  24  -3 361.528 236.236  16
   0 -24   3 151.845 169.026   9
   0 -24   3 373.142 149.969   4
   0  24  -3 161.863 180.221   8
   0  24   3 228.662 178.227  20
   0  24  -3 348.986 215.115  17
   0  24  -3 283.305 130.111  19
   0 -24  -3 318.062 184.447  14
   0 -24  -3 425.465 180.970   9
   0  24  -3 304.285 186.897  20
   0 -24  -3 342.889 228.839  21
   0 -24   3 425.276 239.200  14
   0 -24   3 48.5868 150.442  21
   0  24   3 176.996 178.216  18
   0 -24  -4 939.528 318.493  21
   0  24   4 1297.37 336.137  18
   0  24  -4 1070.17 287.913  17
   0  24   4 1029.96 274.805  17
   0  24  -4 814.677 223.409  19
   0 -24   4 724.185 233.112   9
   0  24  -4 903.766 261.992   8
   0  24   4 1144.36 224.678   7
   0  24   4 912.721 289.130  16
   0 -24   4 1176.89 260.904   4
   0  24   4 722.808 243.593  20
   0 -24   4 957.756 330.712  21
   0  24  -4 1412.90 401.173  15
   0  24  -4 825.396 232.414  20
   0 -24  -4 1081.66 241.217   9
   0 -24   4 783.037 308.197  14
   0 -24  -4 996.613 273.871  14
   0  24  -4 835.751 272.285  16
   0 -24   4 881.292 193.490   6
   0  24   5 538.087 225.269  20
   0  24  -5 689.451 216.357  20
   0  24  -5 628.874 257.591  16
   0 -24  -5 261.577 197.567  14
   0 -24   5 470.167 240.122  14
   0  24  -5 302.549 176.637   8
   0  24  -5 457.206 170.157  19
   0 -24   5 914.793 310.384  21
   0 -24  -5 546.886 284.104  21
   0  24   5 1031.04 289.132  16
   0  24   5 666.289 187.067   7
   0  24   5 783.550 279.368  18
   0 -24   5 687.077 214.613   4
   0 -24   5 292.270 154.372   6
   0  24  -5 1004.85 347.556  15
   0 -24  -5 640.520 208.116   9
   0  24  -5 798.745 260.970  17
   0  24  -6 224.529 139.005  19
   0  24  -6-266.808 154.173  20
   0  24  -6 178.947 155.335   8
   0 -24  -6 121.905 183.800  21
   0 -24   6-8.37045 133.280   6
   0 -24  -6-501.203 213.573  14
   0  24  -6 40.9407 202.352  15
   0 -24   6-75.1689 132.285   4
   0  24   6 15.9769 126.116  20
   0  24   6 68.7703 110.768   7
   0  24  -6 83.3731 151.883  17
   0 -24   6-6.95957 161.793  14
   0  24   6 164.568 172.301  18
   0 -24   6 94.4512 183.550  21
   0  24  -6 34.0749 162.976  16
   0 -24  -6 107.842 128.787   9
   0 -24  -6-69.6830 206.322   3
   0  24   7-137.655 187.846  20
   0  24  -7-85.2100 164.885  17
   0 -24  -7-15.2804 135.783  14
   0 -24   7 46.0666 166.370  21
   0 -24   7 42.2807 178.423  14
   0 -24   7 101.749 132.748   4
   0  24  -7-166.301 136.855  20
   0  24   7-114.388 117.366   7
   0  24  -7 112.602 202.580   5
   0 -24  -7-43.1886 138.149  21
   0  24  -7 47.3975 107.524  19
   0  24  -7-175.097 219.715  15
   0  24   7-236.093 179.411  18
   0 -24   7 27.9867 101.962   6
   0 -24  -7 99.3045 154.469   3
   0  24  -7-173.736 174.152  16
   0 -24  -7 152.829 132.597   9
   0  24  -7 86.2825 160.561   8
   0 -24  -8 467.616 258.587  21
   0 -24   8 167.059 170.880   6
   0  24  -8 6.85219 162.401   8
   0  24  -8 155.500 169.981  17
   0 -24   8-44.5042 196.325   4
   0  24  -8-196.523 187.946  16
   0  24  -8 137.623 135.672  19
   0  24   8-33.0464 134.170  22
   0  24  -8-33.4709 240.496  15
   0  24   8 128.543 147.824   7
   0 -24   8 339.205 244.278  21
   0 -24  -8-139.556 204.081  14
   0  24   8-73.3238 168.702  20
   0  24  -8-162.746 137.137  20
   0  24   8-255.565 186.237  18
   0 -24  -8 4.77778 156.033   3
   0 -24   8-17.1543 168.913  14
   0  24  -8 110.162 213.861   5
   0  24  -9-205.710 186.187  16
   0  24  -9 10.4870 177.195   8
   0  24  -9-285.095 237.132  15
   0 -24   9 63.3851 150.661   4
   0 -24  -9 101.848 180.687   3
   0 -24  -9-538.073 272.096  21
   0  24   9-5.00752 143.439  22
   0  24   9 316.276 175.223   7
   0  24   9-86.7974 152.642  18
   0  24  -9 178.420 188.224  17
   0 -24   9 76.0993 174.855  21
   0  24  -9 109.719 115.735  19
   0 -24   9-3.23136 127.812   6
   0 -24  10 359.446 220.586  21
   0 -24  10 356.352 177.991   6
   0  24  10 513.269 228.697  22
   0 -24  10 151.928 192.728   4
   0 -24 -10 390.180 222.992  21
   0  24  10 354.199 188.148   7
   0  24 -10-20.2349 209.270   8
   0  24 -10-178.922 134.821  19
   0  24 -10 120.385 178.406  16
   0 -24 -11-21.6100 179.494  21
   0 -24  11-48.8885 176.313   6
   0  24 -11-89.7838 228.927  16
   0  24 -12 92.9909 189.100  16
   0 -25   0 95.2519 130.907   9
   0 -25   0 54.9249 156.280  21
   0  25   0-196.504 136.513   8
   0 -25   0 104.858 179.368  14
   0  25   0-50.2868 190.000  16
   0  25   0-152.142 220.887  17
   0  25   0-136.923 178.175  20
   0 -25   1-159.107 146.127  14
   0  25   1-101.155 161.809  16
   0  25   1 13.6551 141.661  18
   0  25  -1-168.167 161.043  20
   0  25   1 112.478 143.950  17
   0  25   1 41.8609 153.032  20
   0 -25   1 37.8946 173.386  21
   0  25  -1 181.496 185.248  17
   0 -25  -1 199.527 185.786  14
   0  25  -1 182.474 146.185   8
   0  25   1 57.7260 78.3269   7
   0  25   1 104.371 124.429   8
   0  25  -1 259.199 219.488  16
   0 -25  -1 103.602 174.046  21
   0 -25  -1-95.4305 167.668   9
   0 -25   1-144.860 166.120   9
   0  25   2-78.0045 189.201  17
   0 -25  -2-10.1684 111.466   9
   0  25  -2 28.3586 180.956   8
   0  25   2 110.555 172.594  18
   0 -25   2-405.674 228.938  14
   0  25  -2-8.24789 193.695  15
   0 -25   2 240.816 212.083  21
   0 -25  -2 171.177 233.807  14
   0 -25  -2-16.9773 191.101  21
   0  25  -2-128.319 156.435  19
   0  25  -2 247.549 239.360  16
   0  25   2 178.042 112.021   7
   0  25  -2 133.337 127.155  20
   0 -25   2 38.6632 84.2476   4
   0  25   2-267.957 178.115  20
   0  25   2-65.0990 139.533   8
   0  25   2-237.215 190.684  16
   0 -25   2-36.9911 199.656   9
   0  25  -2-245.340 204.304  17
   0  25  -3-115.553 145.007   8
   0  25   3-22.5492 145.652  17
   0 -25  -3 116.668 194.638  21
   0 -25  -3-93.5686 148.497   9
   0 -25   3 67.7291 206.168  21
   0 -25   3-30.5685 192.205  14
   0  25  -3 221.991 181.025  16
   0 -25   3 10.0550 102.702   4
   0  25  -3-17.5359 148.783  17
   0  25  -3 2.68169 120.596  19
   0  25   3-10.4200 97.8345   7
   0  25   3 27.4823 137.952  18
   0  25   3 143.049 181.854  20
   0  25  -3 210.724 181.789  15
   0 -25  -3 266.649 170.982  14
   0 -25   3-111.536 197.375   9
   0  25  -3 76.1454 133.447  20
   0  25   3 344.721 219.200  16
   0 -25  -4 688.872 298.745  21
   0  25  -4 676.313 223.731  20
   0  25   4 477.752 232.370  18
   0 -25  -4 481.615 231.166  14
   0  25   4 807.578 196.042   7
   0  25   4 572.859 240.675  16
   0  25  -4 862.036 278.105  16
   0  25   4 632.411 247.892  20
   0  25  -4 486.408 225.753  17
   0 -25   4 599.744 186.287   4
   0 -25   4 1016.56 335.367  21
   0  25   4 785.037 240.050  17
   0 -25   4 974.120 300.103  14
   0 -25   4 643.155 229.012   9
   0  25  -4 980.022 348.201  15
   0  25  -4 553.001 203.302  19
   0  25  -4 630.909 249.386   8
   0 -25  -4 696.716 203.052   9
   0  25   5 26.4918 167.228  16
   0  25  -5 168.762 173.161  17
   0  25  -5-237.448 252.896  15
   0  25   5-204.152 171.586  20
   0  25  -5-25.9802 165.361  16
   0 -25  -5-142.753 173.365  21
   0  25   5 244.692 130.964   7
   0 -25  -5 90.2041 145.769   9
   0 -25   5-64.9050 177.956  14
   0  25  -5-9.93270 110.828  20
   0  25   5 36.3598 152.482  18
   0 -25  -5-68.3973 161.489  14
   0  25  -5 163.879 143.381   8
   0  25  -5-64.1108 116.693  19
   0 -25   5 47.5976 143.034  21
   0 -25   5-1.60768 118.344   6
   0 -25   5 108.394 131.269   4
   0 -25  -6 750.431 252.025  14
   0 -25   6 824.141 242.404   4
   0 -25  -6 1190.22 365.470  21
   0 -25  -6 1052.96 327.833   3
   0  25  -6 1273.40 390.193  15
   0 -25  -6 944.646 235.040   9
   0  25   6 757.825 256.423  20
   0  25   6 1224.03 342.222  18
   0  25  -6 1076.09 312.024  16
   0 -25   6 1029.66 338.673  14
   0  25  -6 832.724 244.853  20
   0  25  -6 914.895 261.150  17
   0  25  -6 1102.73 302.585   8
   0 -25   6 1117.97 241.646   6
   0 -25   6 396.314 228.612  21
   0  25   6 931.410 219.830   7
   0  25  -6 855.636 238.113  19
   0 -25   7-170.490 192.568  21
   0  25   7 153.933 176.866   7
   0 -25   7-100.874 134.490   4
   0 -25   7-32.5379 209.464  14
   0 -25  -7 235.378 202.014   3
   0  25  -7-169.618 179.251  17
   0 -25  -7 77.4203 169.711  14
   0  25  -7-62.7491 120.524  20
   0 -25   7 2.70150 141.629   6
   0  25  -7-89.5177 173.824   8
   0  25  -7-16.7228 114.883  19
   0  25  -7-317.493 375.539  15
   0  25   7-85.4460 140.928  20
   0  25  -7 75.7626 155.467  16
   0 -25  -7 25.8734 192.962  21
   0  25   7-21.8957 118.883  18
   0  25   8 873.035 312.243  20
   0  25   8 97.5054 150.945   7
   0 -25  -8-72.3916 213.751   3
   0 -25  -8-97.9199 260.218  21
   0  25  -8 0.68210 151.915  19
   0 -25   8-102.195 186.737  21
   0  25  -8 15.6369 170.060  16
   0  25  -8 15.7762 101.371  20
   0 -25  -8 6.49921 194.882  14
   0 -25   8 71.7696 144.679   4
   0 -25   8-101.567 117.674   6
   0  25  -8 113.448 207.350  15
   0  25  -8 260.527 195.191   8
   0  25  -9 9.74023 202.497   8
   0 -25   9 164.763 156.778  21
   0 -25   9 88.5622 186.048   6
   0 -25   9-167.766 172.049   4
   0 -25  -9-88.5544 214.129  21
   0  25   9 244.666 182.999   7
   0  25   9-168.605 178.204  22
   0  25  -9-163.008 131.752  19
   0  25  -9-257.574 202.314  16
   0  25  10 18.1830 129.682   7
   0 -25  10 186.833 174.514  21
   0  25 -10 197.066 180.050   8
   0 -25  10-68.9403 138.812   6
   0  25  10 131.846 162.593  22
   0  25 -10 407.367 248.253  16
   0 -25 -11-94.7703 174.181  21
   0  25 -11 88.5970 173.535  16
   0 -26   0 1393.99 293.129   9
   0  26   0 2285.18 430.294  20
   0  26   0 2275.48 373.158   8
   0 -26   0 1707.09 387.919  14
   0 -26   0 2234.18 494.210  21
   0  26   0 1905.38 387.882  17
   0  26   0 1563.99 369.274  16
   0 -26  -1-21.6080 161.220  21
   0  26   1 98.3351 195.740  17
   0 -26   1 184.271 135.185   9
   0 -26   1-311.327 233.034  21
   0  26   1-78.5513 135.145   8
   0  26   1 102.407 145.217  18
   0  26   1 36.3472 162.149  16
   0 -26   1-13.3129 163.423  14
   0 -26  -1 2.70998 166.555  14
   0  26   1 47.7639 182.825  20
   0 -26  -1 199.831 138.074   9
   0  26  -1 58.5573 184.412  16
   0  26  -1 85.9640 140.522   8
   0  26  -1 75.4916 156.181  17
   0  26  -1 82.0606 154.408  20
   0  26  -2 25.8244 184.049   8
   0  26   2 65.2141 124.974   8
   0  26  -2 85.3340 159.330  16
   0 -26   2 160.791 135.241   9
   0 -26  -2 189.279 187.587  14
   0  26   2 18.4291 163.331  17
   0  26  -2 85.5358 147.528  20
   0  26   2 202.006 98.5295   7
   0 -26   2 198.522 191.905  21
   0  26  -2-70.7796 188.044  17
   0  26   2 191.677 143.599  20
   0  26   2 150.608 173.572  18
   0 -26  -2 76.8557 195.136  21
   0 -26  -2 128.573 132.728   9
   0  26   2 546.802 247.891  16
   0 -26   2 143.691 197.360  14
   0 -26  -3 207.906 237.144  21
   0  26  -3 163.300 231.224  15
   0  26   3 152.289 164.517  20
   0 -26   3-45.5993 200.564   9
   0 -26   3 341.387 156.236   4
   0  26  -3 170.038 155.439  20
   0 -26  -3 97.6198 148.537  14
   0  26  -3 349.364 209.211  16
   0  26  -3 209.025 155.799   8
   0 -26   3 23.4209 202.194  21
   0 -26   3 338.452 252.653  14
   0  26   3 272.320 212.405  18
   0  26   3 94.6536 121.334   7
   0  26   3 194.057 167.129  17
   0  26   3 223.886 203.924  16
   0  26  -3 163.489 132.247  19
   0 -26  -3 67.7873 118.403   9
   0  26  -3 201.142 176.849  17
   0 -26   4 96.9420 110.665   4
   0 -26  -4-25.0131 146.969   9
   0 -26  -4 160.864 185.513  14
   0  26  -4 37.7017 99.2307  19
   0  26   4 163.933 197.880  16
   0  26  -4 274.456 163.419  17
   0  26  -4 99.9613 163.532  16
   0  26   4-163.311 167.380  18
   0  26  -4 57.4298 196.875  15
   0  26   4 68.5959 143.792  20
   0 -26   4-34.1338 187.185   9
   0  26   4 82.4042 94.8667   7
   0 -26  -4 62.9558 169.548  21
   0  26  -4 161.556 150.277  20
   0  26  -4-280.933 184.824   8
   0 -26   4 187.748 197.570  21
   0 -26   4 246.896 218.257  14
   0  26   5 264.297 164.835  20
   0 -26   5 630.868 175.300   4
   0  26   5 273.853 196.987  18
   0 -26   5 309.804 190.162  21
   0  26  -5 904.549 380.875  15
   0  26  -5 508.499 246.829  17
   0 -26   5 560.689 239.892   9
   0 -26  -5 267.705 186.629  14
   0  26   5 560.903 236.007  16
   0 -26  -5 187.964 196.434  21
   0 -26  -5 458.318 204.946   3
   0  26  -5 337.611 143.595  19
   0 -26  -5 799.214 218.990   9
   0  26  -5 274.609 200.360   8
   0  26  -5 794.055 301.190  16
   0  26  -5 302.672 172.836  20
   0 -26   5 969.011 342.813  14
   0  26   5 689.505 206.536   7
   0 -26   6-322.409 222.686  21
   0 -26  -6 424.639 219.411   3
   0  26   6-306.085 154.362   7
   0  26  -6 64.6441 114.772  19
   0  26   6 153.608 192.287  20
   0  26  -6 126.842 181.933  15
   0  26  -6 290.566 165.496  20
   0  26  -6-0.97064 164.811  17
   0  26  -6-120.802 181.981  16
   0  26  -6 77.8926 190.928   8
   0 -26  -6-313.945 202.937  14
   0 -26   6-133.098 112.832   4
   0 -26  -6-374.509 237.857  21
   0  26   6 284.743 203.165  18
   0 -26   6-13.2287 164.883  14
   0 -26   7 449.143 219.453   4
   0  26  -7 683.082 230.887  20
   0  26  -7 384.362 182.676  19
   0  26   7 669.515 220.597   7
   0  26  -7 484.334 236.923  16
   0  26  -7 727.275 291.015   8
   0 -26   7 252.459 148.787  21
   0 -26  -7 849.168 290.446  14
   0 -26  -7 80.3689 211.177  21
   0 -26  -7 523.489 248.988   3
   0 -26   8-56.0353 147.653   4
   0  26  -8 57.6204 154.881   8
   0  26  -8 128.367 165.491  16
   0 -26  -8-359.702 244.102  21
   0  26   8-53.6229 129.948   7
   0  26  -8 115.635 113.850  19
   0 -26   8 399.062 260.858  21
   0  26  -9-11.4984 189.787  16
   0  26  -9-287.303 219.213   8
   0 -26   9-340.918 210.050   4
   0 -26   9 264.288 208.746  21
   0  26   9 7.05322 141.968   7
   0 -26  -9 388.350 274.985  21
   0 -26  10 578.611 254.795  21
   0 -27   0 74.3576 194.612  14
   0  27   0-315.409 168.803   8
   0  27   0 114.211 182.922  17
   0 -27   0-17.1960 173.499   9
   0  27   0-67.6649 160.477  20
   0 -27   0-154.209 171.892  21
   0  27   0-159.034 239.405  16
   0  27  -1 2317.91 416.371  20
   0  27   1 2230.87 422.324  20
   0 -27  -1 2526.16 397.839   9
   0  27   1 2298.76 429.717  17
   0  27  -1 2545.83 436.700  17
   0 -27   1 2403.79 407.149   9
   0 -27  -1 2581.33 552.440  21
   0  27   1 2717.61 398.450   8
   0  27  -1 2734.67 487.881  16
   0  27   1 2813.51 473.349  16
   0 -27   1 2334.66 519.481  21
   0 -27  -1 2548.71 458.767  14
   0  27  -1 2508.45 401.706   8
   0 -27   1 2921.52 505.850  14
   0  27   2 50.6564 136.829   8
   0 -27   2 577.490 295.427  21
   0  27  -2 587.384 228.623   8
   0 -27  -2 462.999 195.338   9
   0 -27  -2 252.281 227.829  21
   0  27   2 355.466 217.751  18
   0  27   2 232.626 224.130  16
   0  27   2 634.049 276.200  20
   0  27  -2 586.571 232.772  20
   0 -27  -2 513.062 225.542  14
   0  27   2 447.807 219.355  17
   0 -27   2 531.650 218.037   9
   0 -27   2 259.132 210.729  14
   0  27  -2 754.819 254.554  17
   0  27  -2 386.396 233.435  16
   0 -27  -3 109.636 161.468  14
   0 -27  -3-401.385 257.250  21
   0 -27   3 79.8152 180.455  14
   0  27  -3 284.040 226.365  16
   0  27   3-218.096 184.110  17
   0  27  -3-128.547 153.056   8
   0  27   3 8.70660 143.610  20
   0  27  -3 16.5312 119.740  20
   0 -27   3-1.30175 195.719  21
   0  27  -3 99.5091 235.770  15
   0 -27  -3-511.354 191.782   9
   0  27  -3 133.976 203.382  17
   0  27   3-51.4960 145.981  18
   0 -27   3-11.1360 126.067   9
   0  27   3 57.4111 153.723  16
   0  27   4 127.362 143.728  18
   0  27  -4 109.198 207.783  17
   0 -27  -4 13.8406 118.930   9
   0 -27  -4 183.348 150.697   3
   0 -27   4-19.7483 129.499   9
   0 -27   4-7.77393 133.587  21
   0  27  -4 195.980 173.227  20
   0  27  -4 150.059 163.311  16
   0 -27  -4 239.366 205.985  21
   0  27   4 327.880 206.816  20
   0  27  -4 266.126 219.914  15
   0 -27  -4 334.967 198.987  14
   0  27   4 691.383 272.116  16
   0  27  -4 233.887 151.876   8
   0  27  -4 55.1786 119.466  19
   0 -27   4 309.119 191.716  14
   0  27  -5 247.937 156.223  19
   0  27  -5-100.063 167.554   8
   0  27   5 110.623 120.246   7
   0 -27  -5 30.5706 169.008  14
   0 -27   5 325.982 231.674   9
   0 -27  -5-27.0872 173.750  21
   0  27  -5-268.571 174.442  20
   0 -27   5-18.0010 204.615  14
   0 -27  -5 40.1233 167.639   3
   0  27  -5 152.648 168.839  16
   0 -27   5-135.782 170.864  21
   0 -27  -6 424.965 286.284  21
   0  27  -6 641.182 261.914  16
   0 -27   6 725.605 282.247   9
   0  27  -6 556.899 208.986  19
   0 -27   6 251.163 202.080  21
   0 -27  -6 499.883 239.046   3
   0  27   6 748.661 213.854   7
   0  27  -6 930.540 326.778   8
   0 -27  -6 492.396 251.437  14
   0 -27   6 299.180 176.744   4
   0  27  -6 696.155 236.239  20
   0 -27  -7 432.220 247.479   3
   0 -27  -7 280.462 194.743  14
   0 -27   7 727.733 289.348  21
   0  27  -7 552.818 241.483   8
   0  27  -7 649.202 228.247  20
   0  27  -7 880.271 301.033  16
   0 -27   7 149.388 148.044   4
   0  27   7 608.054 232.543   7
   0  27  -7 297.994 171.951  19
   0  27   8 118.546 153.579   7
   0 -27   8 348.430 228.411  21
   0  27  -8-109.400 162.641  16
   0  27  -8-88.9146 179.225   8
   0  27   9-174.027 168.959   7
   0 -27   9 612.112 292.945  21
   0 -28   0 2561.57 555.278  21
   0  28   0 2754.94 499.783  16
   0 -28   0 1828.94 420.921  14
   0 -28   0 1703.22 376.827   9
   0  28   0 1922.38 354.593   8
   0  28   0 2185.34 411.571  20
   0  28   0 2376.38 443.084  17
   0 -28  -1 780.846 265.306  14
   0  28   1 478.231 230.560  16
   0  28   1 147.949 136.062   8
   0 -28   1 579.297 283.368  14
   0  28  -1 239.666 176.924  17
   0 -28   1 268.844 202.863   9
   0  28   1 419.071 211.863  20
   0 -28   1 469.991 267.129  21
   0  28   1 462.117 260.683  17
   0  28  -1 260.029 195.118  20
   0  28  -1 272.270 218.007  16
   0 -28  -1 664.596 305.864  21
   0 -28  -1 284.670 174.843   9
   0  28  -1 390.836 180.807   8
   0 -28   2 747.976 317.198  14
   0  28  -2 861.446 257.729  20
   0  28   2 795.280 309.500  20
   0  28   2 945.670 270.261   8
   0  28   2 1596.10 403.597  16
   0  28  -2 1078.31 312.899  16
   0 -28   2 467.813 211.459   9
   0 -28  -2 728.768 236.348   9
   0 -28  -2 1128.22 337.300  14
   0 -28   2 1659.04 424.108  21
   0  28  -2 831.809 266.692   8
   0  28   2 885.120 284.922  17
   0  28  -3 0.85659 159.834   8
   0 -28  -3 58.4853 154.054  14
   0 -28   3 343.007 218.866   9
   0 -28  -3 175.512 204.206   3
   0 -28  -3 210.105 147.922   9
   0 -28   3 377.580 239.089  14
   0  28  -3 406.934 198.690  20
   0 -28   3 377.005 212.523  21
   0  28   3 135.493 179.073  18
   0  28  -3 435.471 239.996  16
   0  28  -4-80.4974 109.945  19
   0  28  -4 64.1329 136.151  20
   0 -28  -4-47.1452 165.042   3
   0 -28   4 76.4074 157.100  21
   0 -28   4-482.133 241.434   9
   0  28  -4 67.1949 181.086  16
   0  28  -4 272.175 175.918   8
   0 -28  -4-139.952 167.667  14
   0 -28   5-123.038 216.439   9
   0  28  -5 349.111 206.782   8
   0 -28  -5 390.883 210.011  14
   0  28  -5 120.350 120.688  19
   0  28  -5 478.934 214.158  20
   0  28  -5 37.4023 151.444  16
   0 -28  -5 375.353 244.460   3
   0 -28  -6 589.185 247.401  14
   0 -28  -6 303.957 201.823   3
   0  28  -6 652.558 230.682   8
   0  28  -6 309.724 245.924  16
   0  28  -6 330.176 195.530  20
   0  28  -6 460.424 197.986  19
   0  28  -7-353.832 224.486   8
   0 -29   0-61.2170 163.987  14
   0 -29   0 2.47668 97.9383   9
   0  29   0 236.421 213.027  20
   0  29   0 146.063 108.164   8
   0  29   1 1059.19 276.310   8
   0 -29  -1 1564.32 402.813  14
   0 -29   1 780.392 327.231  14
   0  29  -1 1490.27 316.980   8
   0  29  -1 978.631 289.485  20
   0 -29   1 1374.35 314.290   9
   0 -29  -1 1131.37 302.668   9
   0  29  -2 201.422 167.129  20
   0 -29  -2 388.267 228.876  14
   0 -29   2 54.0436 127.680   9
   0 -29  -2-261.935 151.565   9
   0  29  -2-16.0624 132.117   8
   0 -29  -2 104.416 179.707   3
   0  29  -3 54.4057 125.127   8
   0 -29   3 257.712 188.664   9
   0  29  -3 18.2591 130.535  20
   0 -29  -3-82.9426 135.141   3
   0 -29  -3-170.371 173.293  14
   0 -29   4-210.846 168.308   9
   0 -29  -4 274.118 215.514  14
   0  29  -4 269.169 163.607   8
   0 -29  -4 90.5006 158.110   3
   0  29  -4-395.000 203.329  20
   0 -29  -5 214.722 201.627  14
   0 -29  -5 27.9048 145.356   3
   0  29  -5 15.2801 97.9519  19
   0  29  -5 339.970 186.038  20
   0  29  -5 316.216 189.705   8
   0  29  -6 303.132 209.749   8
   0  29  -6-32.8639 133.214  20
   0 -29  -6 72.9193 170.312  14
   0  29  -7 639.782 260.856   8
   0 -30   0 230.449 149.339   9
   0 -30   1 55.5644 139.766   9
   0 -30  -1-106.561 141.267   9
   0 -30   2 180.146 167.042   9
   0 -30  -2-230.119 177.021   3
   0 -30   3 251.320 186.073   9
   0 -30  -3 857.326 313.524  14
   0 -30  -3 451.795 232.466   3
   0  30  -4 116.782 185.016  20
   0 -30  -4 1003.72 318.720   3
   0 -30  -4 578.538 252.360  14
   0  30  -4 881.419 284.188   8
   0  30  -5-167.341 180.986  20
   1   0 -18 325.642 194.102   3
   1   0 -18 227.805 234.317  15
  -1   0  17-219.450 184.385  12
  -1   0  17-68.1745 225.557   6
   1   0 -17-86.7509 156.623  15
   1   0 -17-13.9167 157.781   3
  -1   0  17 43.4342 158.161  22
   1   0 -16 1621.51 395.769  15
  -1   0  16 2042.39 383.644  22
  -1   0  16 1136.13 310.028  12
   1   0 -16 1625.04 336.070   3
   1   0 -16 1397.50 319.544   5
  -1   0  16 1658.95 351.943   6
  -1   0  15-257.325 173.749  22
   1   0 -15-223.795 154.985   5
  -1   0  15-174.977 190.335   6
   1   0 -15-22.7049 134.337   3
   1   0 -15 5.38330 159.711  15
  -1   0  15-282.053 195.003  12
  -1   0  14 1274.21 289.893   6
  -1   0  14 897.544 256.747  22
   1   0 -14 782.054 215.846   5
  -1   0  14 1314.18 309.976  12
  -1   0  14 974.683 243.688   4
   1   0 -14 1222.64 315.396  15
  -1   0  14 1024.05 231.283  14
   1   0 -14 1015.71 251.203   3
  -1   0  14 1109.20 165.902  18
  -1   0  13-204.974 81.9253  18
  -1   0  13 15.7394 119.886  12
   1   0 -13-19.3050 55.8465  20
  -1   0  13 101.370 116.653   7
   1   0 -13 31.5790 105.742   3
  -1   0  13 16.3329 70.3857  14
   1   0 -13 136.448 135.696  15
   1   0 -13 10.8784 110.577   5
  -1   0  13-27.5374 128.078   6
  -1   0  13-67.1444 157.395  22
  -1   0  13 121.006 114.342   4
  -1   0  12 53.8102 106.253   7
  -1   0  12 224.325 118.602   4
   1   0 -12 44.0569 124.065  15
  -1   0  12 28.5729 103.964  22
  -1   0  12 208.572 136.926  12
   1   0 -12 27.4023 108.659   3
  -1   0  12 107.277 74.0076  18
  -1   0  12-102.728 173.914   6
   1   0 -12 98.0641 130.934   5
  -1   0  12 198.565 118.046  14
   1   0 -12-78.7279 96.4423   4
   1   0 -12 157.531 69.3695  20
   1   0 -11 12.0237 92.5786   5
  -1   0  11-24.6509 105.391   7
  -1   0  11 42.7956 60.2251  18
   1   0 -11 82.0803 113.193  15
  -1   0  11-41.6796 126.755  12
   1   0 -11 0.47314 70.6711   7
  -1   0  11-26.7876 87.6089   4
  -1   0  11 83.4745 93.2016  14
   1   0 -11-31.6576 62.9112  20
   1   0 -11 115.604 99.1665   4
  -1   0  11-47.8044 109.642   9
  -1   0  11-291.270 135.457  22
   1   0 -11-78.8477 109.384   3
   1   0 -10 61.8322 27.7993  13
   1   0 -10 137.249 60.9380  20
   1   0 -10 75.9315 33.1441  21
   1   0 -10 158.217 94.6608  11
  -1   0  10 66.7196 76.9897   9
   1   0 -10 82.7272 78.6603   7
   1   0 -10 301.361 135.449   5
   1   0 -10 157.679 110.968  12
  -1   0  10 38.6330 95.1472  12
  -1   0  10 149.371 106.422  22
  -1   0  10 125.154 84.0773   7
   1   0 -10 108.982 73.4369   4
   1   0 -10 189.490 103.421   3
  -1   0  10 88.8043 106.313   4
   1   0 -10 302.814 145.839  15
   1   0  -9 87.6258 50.7775  20
  -1   0   9 49.0302 80.4319  12
  -1   0   9-58.3997 79.6340   7
   1   0  -9-48.4739 83.9924   7
   1   0  -9-10.1138 25.1014  21
   1   0  -9 56.0665 82.3614   4
   1   0  -9-19.0324 75.0182   3
   1   0  -9 47.3425 92.0159  15
   1   0  -9 33.5010 26.1538  13
  -1   0   9 64.1004 79.5481   4
   1   0  -9-28.6385 98.4467   5
   1   0  -8 5828.59 233.960  13
   1   0  -8 7468.08 498.054  15
  -1   0   8 7455.39 449.297   4
  -1   0   8 7127.65 433.807   5
  -1   0   8 7410.21 456.301  14
   1   0  -8 7467.10 437.903   3
   1   0  -8 7521.02 451.858   4
   1   0  -8 6489.82 296.089  20
   1   0  -8 5895.88 255.299  21
  -1   0   8 7191.74 432.902   7
   1   0  -8 7164.02 468.181   5
  -1   0   8 7115.10 481.322  12
  -1   0   7 72.5867 62.4212   7
   1   0  -7 15.6103 73.1482  15
  -1   0   7-34.0091 75.8909   5
   1   0  -7 32.5096 53.9296   7
   1   0  -7-1.62202 30.9576  21
   1   0  -7-13.6095 51.7719   4
   1   0  -7 8.27204 29.5985  13
   1   0  -7-16.4784 84.3151   5
   1   0  -7-19.2738 59.8283   3
  -1   0   7 55.1612 71.0189   4
  -1   0   7-18.8614 69.3738  14
   1   0  -7 24.8227 41.1501  20
  -1   0   7 86.0250 74.6771  12
  -1   0   7-12.6627 62.9977   9
   1   0  -6 11985.2 489.731   4
   1   0  -6 12173.0 546.466  15
   1   0  -6 12528.8 479.042   3
  -1   0   6 12496.9 485.873   7
  -1   0   6 13018.0 517.512   5
   1   0  -6 12318.4 527.649   5
  -1   0   6 12196.6 489.269   4
   1   0  -6 12090.0 339.886  20
  -1   0   6 11833.3 522.723  12
  -1   0   6 12165.0 509.096  14
   1   0  -5 93.6495 60.1615   4
   1   0  -5-5.21770 71.3432  15
   1   0  -5-20.5266 67.6108   5
   1   0  -5-13.6270 30.5786  20
   1   0  -5-27.7031 49.8718   3
  -1   0   5 47.4441 60.1082   7
  -1   0   5 32.7278 50.2030   4
  -1   0   5 35.4166 49.8932   5
  -1   0   5 91.5578 77.5107  12
   1   0  -4 28575.4 408.599  20
   1   0  -4 29197.5 608.451   4
  -1   0   4 29662.2 601.569   7
   1   0  -4 30662.7 590.462   3
  -1   0   4 28280.2 653.680  12
  -1   0   4 29444.7 609.768   4
   1   0  -4 29389.0 663.439   5
   1   0  -4 26452.4 656.491  15
  -1   0   3 49.3556 51.4070   7
   1   0  -3 17.1237 52.7008   5
  -1   0   3 6.26770 45.0730  12
  -1   0   3-8.43590 47.0270   4
   1   0  -3 11.4205 47.7896  15
   1   0  -3 20.5801 23.7400  20
   1   0   2 52175.5 624.774  22
  -1   0  -2 53367.1 564.688   5
  -1   0  -2 53758.5 585.374  15
   1   0   2 57056.1 718.351  12
   1   0   3 22.7770 58.8853   6
  -1   0  -3 10.8440 39.7611   5
   1   0   3 86.0485 51.0272   7
   1   0   3 7.59680 46.0894  22
   1   0   3 53.3174 56.3183   4
  -1   0  -3 3.64663 43.2698  15
   1   0   3 108.005 62.5721  12
  -1   0  -3-8.44262 57.5121   3
   1   0   3 10.7711 27.2305  18
   1   0   4 359.610 93.2619   4
   1   0   4 402.355 91.0309   7
  -1   0  -4 248.764 71.8568   5
  -1   0  -4 185.472 76.4052  15
   1   0   4 308.703 84.9462  22
   1   0   4 334.829 54.3675  18
   1   0   4 321.496 71.4002   5
   1   0   4 466.649 91.9483   3
  -1   0  -4 299.256 91.8337   3
   1   0   4 400.431 98.3637  12
  -1   0  -4 233.332 72.8110   4
   1   0   4 264.085 84.4667   6
   1   0   5 16.5929 26.3585  10
   1   0   5 15.8890 43.5669   5
   1   0   5 26.9093 32.0545  18
   1   0   5 0.63697 48.4711  22
  -1   0  -5 14.2005 54.3303  15
  -1   0  -5 99.3597 68.4943   3
  -1   0  -5-9.41196 56.3196   5
   1   0   5 29.5443 47.5203   3
   1   0   5 52.3117 66.4541   6
  -1   0  -5 28.7126 47.7584   4
   1   0   5 61.9499 66.9440  12
   1   0   5 40.5748 50.1974   7
   1   0   5 52.9440 59.2949   4
  -1   0  -6 350.310 97.0867   5
   1   0   6 431.915 60.4306  10
   1   0   6 451.142 73.1242  18
  -1   0  -6 406.875 105.101   4
  -1   0  -6 679.338 141.694  15
   1   0   6 481.127 123.908   6
   1   0   6 469.928 117.128   4
   1   0   6 457.802 117.517  22
  -1   0  -6 574.368 118.696   3
   1   0   6 460.454 117.736   7
   1   0   6 446.229 95.0428   5
   1   0   6 387.993 111.385  12
  -1   0  -7 16.5963 59.5191   4
   1   0   7-8.60128 69.0634   4
   1   0   7 9.75581 60.5941   7
   1   0   7 49.8295 63.5598   5
  -1   0  -7-11.5843 79.3708   3
   1   0   7 9.32886 33.4855  18
   1   0   7-4.06153 24.6291  10
   1   0   7-9.08961 77.9851  12
  -1   0  -7-21.5233 69.5080   5
   1   0   7 6.66005 77.3357  22
   1   0   7-8.67185 79.1213   6
  -1   0  -7 9.80429 68.2539  15
   1   0   8 6210.74 227.857  10
   1   0   8 6656.28 434.626   7
   1   0   8 6571.07 473.150  12
   1   0   8 7255.99 463.474  22
   1   0   8 7057.72 492.276   6
   1   0   8 6602.05 434.247   4
  -1   0  -8 6993.24 431.841   5
  -1   0  -8 7120.38 456.344   4
   1   0   8 6767.10 297.881  18
   1   0   8 7312.52 410.875   5
  -1   0  -8 6627.13 459.709  15
  -1   0  -8 7483.88 472.125   3
  -1   0  -9-18.3845 95.5252   3
  -1   0  -9 11.2538 62.4716   4
  -1   0  -9-28.2801 49.2112  20
   1   0   9-111.915 95.0809  22
   1   0   9 9.87398 72.3021  14
  -1   0  -9 48.0491 81.6531  15
   1   0   9 129.865 99.6053  12
   1   0   9-39.7176 40.8528  18
   1   0   9-36.7668 28.9126  10
   1   0   9 24.4769 77.6795   6
   1   0   9 73.8608 90.3380   4
  -1   0  -9-104.349 89.7052   5
   1   0   9-1.83511 75.3939   9
  -1   0  -9 96.6133 93.4848   7
   1   0   9-22.1390 81.9354   7
   1   0   9-17.4611 61.6989   5
  -1   0 -10 2913.23 332.925   4
   1   0  10 2455.95 326.795   9
   1   0  10 2844.20 338.537  22
  -1   0 -10 2676.08 246.097  20
  -1   0 -10 2642.54 323.886   3
   1   0  10 2667.35 348.878  12
  -1   0 -10 2417.85 300.960   7
  -1   0 -10 2397.22 293.835   5
   1   0  10 2411.39 331.712   6
  -1   0 -10 2715.91 348.125  15
  -1   0 -10 3084.50 367.281  12
   1   0  10 2610.33 206.408  18
   1   0  11-54.5120 100.700  22
  -1   0 -11-76.5101 90.5375   7
   1   0  11 62.8587 58.5380  18
  -1   0 -11 74.2990 89.5910   4
   1   0  11-43.3221 123.803   6
  -1   0 -11 90.0885 120.384   3
  -1   0 -11-85.9911 117.432  15
   1   0  11-119.278 132.048   9
  -1   0 -11-45.4545 84.1717   5
  -1   0 -11 30.2481 60.7702  20
   1   0  11 23.1481 91.1749  12
  -1   0 -12 280.169 141.720   3
   1   0  12 246.016 120.024  14
   1   0  12 290.900 131.439  12
   1   0  12 236.142 74.2484  18
   1   0  12 154.482 110.897  22
  -1   0 -12 213.293 118.831   5
  -1   0 -12 231.162 145.221   4
  -1   0 -12 285.787 158.053  15
  -1   0 -12 475.801 125.356  20
   1   0  12 238.968 165.124   6
  -1   0 -13-192.636 146.568   3
  -1   0 -13-31.6314 76.1542  20
   1   0  13 124.257 148.761   6
  -1   0 -13-10.9994 85.4560   5
  -1   0 -13 83.1544 149.919  15
   1   0  13-39.6604 118.120  22
   1   0  13 8.52411 128.125  12
   1   0  13 159.404 105.220  14
   1   0  13 5.41110 45.5776  18
   1   0  14 43.0776 128.231  22
  -1   0 -14 72.0898 98.6290   5
  -1   0 -14-53.8454 125.699  15
  -1   0 -14 212.554 167.230   3
   1   0  14 0.76773 139.748   6
   1   0  14 172.288 146.099  12
   1   0  14 83.7666 50.1512  18
   1   0  14 160.256 109.380  14
  -1   0 -15-56.3755 153.807   3
  -1   0 -15-104.664 161.538  15
  -1   0 -15-239.323 138.983   5
   1   0  15 3.81597 151.565  22
   1   0  15-86.6878 147.430  12
   1   0  15 141.117 156.727   6
   1   0  16 1653.82 387.270  12
  -1   0 -16 1187.67 304.028   3
  -1   0 -16 1599.58 376.614  15
   1   0  16 1074.51 296.021  22
   1   0  16 1148.83 322.550   6
  -1   0 -17 262.690 197.703   3
   1   0  17-61.6087 189.093   6
  -1   0 -17 251.080 193.360  15
  -1   0 -18 366.978 207.795   3
   1   1 -18 517.620 291.825  15
   1  -1 -18 39.9813 180.466  15
   1  -1 -18 235.507 168.710   3
   1   1 -18 134.693 143.153   3
  -1  -1  17 343.956 201.881   6
  -1   1  17 567.744 254.245  22
   1   1 -17 586.490 341.242  15
   1  -1 -17 542.870 194.425   3
  -1  -1  17 350.081 199.920  12
  -1  -1  17 673.621 256.560  22
   1  -1 -17 257.511 218.382  15
   1   1 -17 848.495 247.263   3
  -1   1  17 395.796 196.172   6
  -1   1  17 401.214 233.406  12
   1  -1 -16 1414.68 367.509  15
  -1   1  16 1856.77 371.569  22
  -1  -1  16 1482.08 370.455   6
  -1  -1  16 1750.31 376.794  12
  -1  -1  16 1187.60 303.207  22
   1  -1 -16 1766.84 346.286   3
   1   1 -16 1293.61 297.154   3
  -1   1  16 1460.23 338.417   6
   1   1 -16 1542.24 327.752   5
  -1   1  16 1123.71 291.165  12
   1  -1 -16 2327.35 390.094   5
   1   1 -16 1650.24 386.423  15
   1  -1 -15 441.356 233.063  15
  -1  -1  15 437.420 200.456  22
   1  -1 -15 367.696 154.297   5
  -1   1  15 256.077 192.760  12
   1   1 -15 497.417 222.029   5
  -1  -1  15 136.650 157.436   6
  -1   1  15-6.36823 158.581   6
  -1   1  15 200.663 155.103  22
   1   1 -15 512.122 218.126   3
  -1  -1  15 82.6453 135.769  12
   1  -1 -15 406.641 179.576   3
   1   1 -15 234.353 186.286  15
  -1  -1  14 12.8134 115.630  12
   1  -1 -14 67.6882 95.4470   5
   1   1 -14 123.223 180.932  15
  -1   1  14-48.1858 134.866  22
  -1  -1  14-11.5257 123.059   4
   1  -1 -14 123.502 147.409   3
   1   1 -14 1.37670 94.9755   5
  -1   1  14 66.9691 114.013  14
  -1  -1  14 60.3127 99.6296  14
   1   1 -14-117.585 121.954   3
   1  -1 -14 137.797 181.433  15
  -1  -1  14-29.8410 51.1086  18
  -1   1  14 126.969 158.212  12
  -1   1  14-68.2428 129.787   6
  -1  -1  14 225.962 165.224  22
  -1  -1  14 14.3091 116.038   6
  -1   1  14-27.9298 117.912   7
  -1   1  14 5.80692 63.9932  18
   1   1 -13-62.0883 119.982   5
  -1  -1  13 101.175 123.601  12
   1   1 -13-57.9751 122.605   3
  -1  -1  13 109.154 149.108  22
  -1   1  13 45.9505 119.045  12
  -1  -1  13 146.150 117.208  14
   1  -1 -13 156.011 86.0821  20
  -1   1  13 135.467 122.257   4
  -1  -1  13-120.858 64.6936  18
   1  -1 -13 22.9309 135.015  15
  -1   1  13 67.5234 55.0142  18
  -1   1  13-2.82416 126.276   7
   1   1 -13 86.6705 141.735  15
  -1   1  13-44.2664 117.622  22
   1  -1 -13 38.5315 91.2565   5
  -1   1  13 87.7412 170.656   6
   1   1 -13 93.0543 67.6224  20
  -1   1  13-39.5017 83.3926  14
  -1  -1  13-58.9619 166.087   6
  -1  -1  13-8.17681 115.479   4
   1  -1 -13 43.7317 118.385   3
  -1  -1  12 1056.97 232.590  14
  -1  -1  12 1771.90 276.720   7
  -1  -1  12 1330.80 264.702  22
  -1   1  12 1526.85 277.639   7
   1  -1 -12 1489.98 255.426   4
  -1   1  12 1257.56 259.756   9
  -1   1  12 1717.62 294.514  22
   1   1 -12 1341.11 158.332  20
   1   1 -12 1577.57 254.463   3
   1  -1 -12 1404.43 290.661  15
  -1  -1  12 1534.87 292.000   6
  -1   1  12 1411.41 280.061  12
  -1   1  12 1263.69 269.874   6
  -1   1  12 1467.63 251.333  14
   1  -1 -12 1631.96 280.828   3
   1  -1 -12 1346.25 181.620  20
   1  -1 -12 1260.59 238.279   5
  -1   1  12 1480.20 257.054   4
  -1  -1  12 1174.40 239.551   4
  -1   1  12 1429.09 191.757  18
  -1  -1  12 1447.11 284.179  12
   1   1 -12 1292.84 250.725   4
   1   1 -12 1727.36 284.479   7
   1   1 -12 1161.66 250.990   5
   1   1 -12 1687.31 330.306  15
  -1  -1  12 1464.77 173.926  18
   1   1 -11 184.068 108.112   4
   1   1 -11 0.52661 111.531   5
  -1  -1  11 122.377 105.756   9
  -1  -1  11 151.325 107.101  12
   1   1 -11 110.496 113.369   3
  -1   1  11 50.1070 101.617  22
  -1  -1  11-5.84153 113.845  22
  -1   1  11 148.780 115.403  12
   1  -1 -11 169.072 127.186   5
   1   1 -11 63.7181 76.0123   7
   1  -1 -11 218.684 114.581   4
   1  -1 -11 165.118 123.534   3
   1  -1 -11 113.092 33.7363  21
  -1   1  11 315.577 136.759   9
   1  -1 -11 167.684 73.1095  20
   1  -1 -11 183.981 126.289  15
  -1  -1  11 216.849 120.918   4
  -1  -1  11 306.202 133.191   7
  -1   1  11 234.090 82.2906  18
   1  -1 -11 130.721 34.0290  13
  -1   1  11 75.0477 92.6365   4
  -1   1  11 177.140 119.448   6
  -1   1  11 251.567 123.069   7
   1  -1 -11 84.7451 27.9291  13
  -1   1  11-6.38134 86.0492  14
   1   1 -11 74.2355 47.5763  20
   1  -1 -11 144.642 117.801   7
  -1  -1  11 203.288 129.965  14
   1   1 -11 151.639 136.936  15
   1   1 -10 549.963 164.046  12
   1  -1 -10 268.207 101.989  11
   1  -1 -10 345.664 87.8333  20
  -1   1  10 255.069 116.454   9
   1  -1 -10 312.125 130.744  12
  -1  -1  10 457.625 164.761   9
   1   1 -10 518.728 185.596  15
   1  -1 -10 294.492 59.9537  21
   1   1 -10 307.840 76.9362  20
  -1   1  10 468.573 144.736   4
  -1  -1  10 266.003 127.468  12
   1  -1 -10 318.137 113.299   7
  -1  -1  10 186.734 94.8816   7
   1   1 -10 377.728 134.083   5
   1   1 -10 383.715 130.380   3
   1   1 -10 186.086 102.244  11
  -1   1  10 397.865 142.148   7
   1  -1 -10 293.749 122.198   3
   1   1 -10 289.529 107.329   4
   1   1 -10 244.684 45.2122  13
   1   1 -10 137.083 85.5755   7
  -1   1  10 281.210 135.510  12
   1  -1 -10 269.895 133.900  15
   1   1 -10 218.057 44.1837  21
  -1  -1  10 295.318 117.021   4
   1  -1 -10 326.576 115.325   4
   1  -1 -10 325.753 124.225   5
   1  -1 -10 291.335 56.8999  13
  -1   1  10 431.418 139.530  22
   1  -1  -9 393.158 126.547   7
  -1   1   9 374.768 144.707  12
   1   1  -9 333.098 58.2086  13
   1  -1  -9 374.176 129.214   3
   1  -1  -9 373.305 86.7809  20
  -1   1   9 666.547 176.940   9
   1  -1  -9 260.056 105.229   4
   1   1  -9 509.220 179.863  15
   1   1  -9 416.931 120.553   3
  -1   1   9 480.933 146.117  22
  -1   1   9 403.935 128.074  14
  -1  -1   9 327.574 113.507   7
   1  -1  -9 509.702 169.840  15
  -1  -1   9 213.473 107.756   9
   1   1  -9 351.144 128.914   5
   1   1  -9 403.063 67.0736  21
   1  -1  -9 357.091 131.341   5
   1   1  -9 321.193 73.3081  20
   1  -1  -9 238.832 60.1530  21
   1  -1  -9 297.608 59.7382  13
  -1   1   9 526.609 137.738   7
  -1  -1   9 348.055 130.273   4
  -1  -1   9 407.861 139.311  12
  -1  -1   9 418.949 120.068   5
   1   1  -9 477.723 136.977   4
  -1   1   9 398.333 128.631   4
   1   1  -9 404.467 120.518   7
  -1  -1   8-47.9592 56.1642   5
  -1   1   8-109.967 84.1651  22
  -1  -1   8 123.613 87.3727   4
   1   1  -8 45.4006 88.7771   5
   1   1  -8 17.8945 79.0317  15
   1  -1  -8 10.6675 54.1507   4
  -1   1   8 23.0698 77.1641  12
   1  -1  -8 28.9259 67.5213   5
   1  -1  -8 14.4784 74.1369   3
  -1   1   8-4.50323 73.7003   7
  -1  -1   8-33.8866 92.7713  12
  -1   1   8 8.76585 58.7914  14
   1  -1  -8 5.82162 48.1525  20
   1  -1  -8 3.43280 90.5626  15
   1   1  -8 55.1243 32.2167  13
   1   1  -8-18.0504 31.6856  21
   1   1  -8 8.41163 33.6591  20
  -1  -1   8-50.6326 73.1868   7
   1   1  -8-5.22216 71.1366   3
  -1   1   8 71.7837 66.6651   4
   1   1  -8 50.0046 66.0455   4
  -1   1   7 4517.12 357.883  12
  -1  -1   7 4583.44 316.172   7
   1  -1  -7 4320.34 359.357  15
   1  -1  -7 3949.12 233.636  20
   1  -1  -7 4313.66 309.881   4
   1  -1  -7 5106.84 347.943   3
   1  -1  -7 4397.42 336.243   5
   1   1  -7 4286.29 197.589  13
   1   1  -7 4625.24 340.769   4
  -1   1   7 4528.59 327.164   7
  -1  -1   7 5060.28 356.937   4
   1   1  -7 4634.74 384.267  15
   1   1  -7 4879.49 319.029   3
  -1  -1   7 4289.60 353.414  12
  -1   1   7 4588.19 367.913   9
  -1  -1   7 4633.88 346.295   5
  -1   1   7 4871.84 331.853   4
   1   1  -7 4138.47 346.934   5
   1   1  -7 3950.89 204.573  21
   1   1  -7 4689.87 320.684   7
   1   1  -7 4295.91 205.877  20
  -1   1   7 4301.61 318.685  14
  -1  -1   6 276.842 97.4740   4
  -1   1   6 495.617 125.363  12
   1   1  -6 497.373 127.073   5
  -1   1   6 427.565 109.835  14
  -1  -1   6 316.928 99.7152   5
   1  -1  -6 393.975 97.6788   4
  -1   1   6 444.487 106.645   7
  -1  -1   6 447.674 96.2619   7
   1   1  -6 238.947 72.7926   7
   1  -1  -6 497.969 117.909   5
   1   1  -6 347.545 56.9903  20
  -1   1   6 365.578 100.810   4
   1  -1  -6 195.266 104.960  15
   1  -1  -6 287.300 63.8610  20
   1  -1  -6 365.190 100.813   3
   1   1  -6 254.997 56.6993  21
   1   1  -6 274.664 54.8226  13
  -1  -1   6 334.442 102.456  12
   1   1  -6 355.529 100.940   4
   1   1  -6 454.429 130.696  15
   1   1  -6 437.170 99.6497   3
   1   1  -5 29002.4 628.174   3
  -1  -1   5 28175.9 638.586   7
   1   1  -5 25413.2 391.091  20
  -1  -1   5 28783.4 735.346   5
   1  -1  -5 29152.9 686.199   3
  -1   1   5 27145.1 682.345  14
   1   1  -5 25711.6 675.903   4
   1  -1  -5 27111.6 631.548   4
   1   1  -5 28903.8 785.107  15
   1  -1  -5 24909.2 690.872  15
  -1  -1   5 28676.9 701.636   4
   1  -1  -5 26182.4 506.329  20
   1   1  -5 26767.8 736.925   5
  -1  -1   5 27970.9 723.511  12
   1  -1  -5 28693.4 701.433   5
  -1   1   5 27980.9 678.380   7
  -1   1   5 27715.6 725.595  12
   1   1  -5 25654.3 450.022  13
  -1   1   5 28553.0 646.459   4
  -1  -1   4 243.626 78.8585   4
  -1  -1   4 124.197 63.4773  12
   1  -1  -4 167.353 32.9715  10
   1   1  -4 88.6013 42.0688  21
   1   1  -4 152.666 47.7905  13
  -1   1   4 240.922 77.0114   7
   1   1  -4 173.113 90.3045  15
   1  -1  -4 188.904 61.2368   4
   1   1  -4 240.661 87.5497   5
   1  -1  -4 166.720 72.5643   5
   1  -1  -4 87.3139 36.6413  20
   1   1  -4 77.2515 47.6043   3
  -1   1   4 267.742 67.3386   4
  -1   1   4 178.599 78.9561  12
  -1  -1   4 195.816 64.8088   7
   1  -1  -3 1524.49 101.790  20
  -1  -1   3 1541.31 139.925  12
   1   1  -3 1679.80 175.705  15
  -1  -1   3 1640.82 120.985   7
   1  -1  -3 1534.55 141.678  14
   1   1  -3 1691.12 109.795   3
   1   1  -3 1370.69 106.713  21
  -1   1   3 1650.80 119.302   4
   1  -1  -3 1630.49 119.319   4
   1  -1  -3 1726.07 84.7912  10
   1  -1  -3 1689.48 157.855   9
   1   1  -3 1641.67 160.518   5
  -1   1   3 1551.33 140.755  12
   1   1  -3 1578.20 105.461  13
   1  -1  -3 1767.56 139.908   5
  -1  -1   3 1688.34 140.781   4
  -1   1   3 1635.77 135.903   7
   1  -1  -2 44092.1 601.791  14
  -1  -1   2 47842.8 576.975  12
   1   1  -2 47008.4 684.621   5
   1   1  -2 45862.5 681.839  15
   1   1  -2 42589.2 537.088  21
  -1  -1   2 47733.1 485.852   7
   1   1  -2 42935.7 493.695  13
   1  -1  -2 47258.4 640.230   9
   1  -1  -2 46255.0 476.105  20
   1   1   2 21925.2 427.056   7
   1   1   2 20345.2 334.317  10
   1  -1   2 21964.7 440.988  12
  -1   1  -2 19174.8 408.318  15
   1   1   2 19172.2 407.686  22
  -1   1  -2 21552.6 444.491   5
  -1  -1  -2 20224.8 346.749  18
   1  -1   2 20946.8 453.958   6
  -1   1  -3 5383.01 260.378  15
  -1   1  -3 5705.89 266.928   5
  -1  -1  -3 5419.70 197.395   5
  -1  -1  -3 6098.48 277.169   3
   1  -1   3 5839.75 278.700  12
   1   1   3 5955.91 266.906  22
   1   1   3 5815.53 265.473   7
   1   1   3 5895.68 274.104   6
  -1  -1  -3 5960.56 247.584   4
  -1   1  -3 6336.47 263.253   3
   1  -1   3 6202.63 282.592   4
   1   1   3 5695.38 191.174  10
   1   1   3 6052.70 286.042  12
   1  -1   3 6038.20 253.516   3
   1   1   3 5506.54 184.584   5
   1  -1   4 8770.63 347.793   3
   1   1   4 8623.93 249.339  10
  -1   1  -4 8200.82 357.952   5
   1   1   4 8967.66 387.604   6
   1  -1   4 7461.28 181.053  18
   1   1   4 8938.79 392.995  12
  -1  -1  -4 8315.76 330.606  15
  -1  -1  -4 9588.22 391.916   3
  -1   1  -4 8042.12 359.765  15
   1  -1   4 8122.79 346.905  15
   1   1   4 7968.39 270.470   5
  -1  -1  -4 9013.65 350.976   4
   1  -1   4 8701.79 386.962  12
   1  -1   4 7885.00 337.309   5
  -1  -1  -4 8447.77 295.722   5
   1   1   4 8960.25 366.524   7
   1  -1   4 9100.43 379.714   4
  -1   1  -4 9182.89 362.896   3
   1   1   4 8747.86 281.507  18
   1   1   4 8538.72 361.163  22
   1   1   4 8657.09 345.311   4
   1   1   5 6486.48 371.522  12
   1  -1   5 5429.13 184.467  18
   1  -1   5 5614.46 315.937  15
   1  -1   5 6211.90 323.729   3
   1   1   5 6441.20 227.270  10
   1   1   5 6061.12 334.459   7
  -1   1  -5 7118.96 354.854   3
   1   1   5 5599.51 279.119  14
  -1   1  -5 5940.50 332.926   5
   1   1   5 6462.61 283.230   5
  -1  -1  -5 6542.14 354.115   3
   1   1   5 6643.99 367.851   6
  -1  -1  -5 5710.21 317.916   4
   1   1   5 6294.14 343.077  22
   1   1   5 5754.85 321.769   4
  -1   1  -5 5902.65 338.641   4
   1  -1   5 6357.92 327.157   7
  -1  -1  -5 5780.77 314.350  15
  -1  -1  -5 5804.18 286.733   5
   1   1   5 6083.25 256.425  18
   1  -1   5 6085.08 345.095   4
   1  -1   5 6611.59 371.197  12
   1  -1   5 5569.96 308.761   5
  -1   1  -5 5737.62 343.333  15
   1   1   6 7849.15 368.153  14
   1  -1   6 8177.25 453.490  12
  -1  -1  -6 8178.91 375.612   5
  -1   1  -6 7716.75 417.235   5
   1   1   6 8225.35 354.824   5
   1  -1   6 8162.45 403.064   7
   1   1   6 8817.71 279.150  10
   1  -1   6 7317.55 407.422   4
   1  -1   6 7226.39 237.991  18
   1   1   6 8062.77 422.495  22
   1   1   6 7625.91 307.196  18
  -1  -1  -6 7942.89 412.067  15
   1  -1   6 8315.93 408.329   3
   1  -1   6 8059.52 457.458   6
  -1   1  -6 7506.60 428.018  15
   1  -1   6 8065.13 398.968   5
   1   1   6 8280.34 427.704   7
   1  -1   6 6804.06 378.791  15
   1   1   6 7946.01 450.329  12
  -1  -1  -6 7866.85 402.096   4
   1   1   6 7472.38 395.931   4
  -1  -1  -6 7684.22 424.864   3
  -1   1  -6 7967.17 400.606   7
   1   1   6 8114.17 445.190   6
  -1   1  -6 8220.49 415.301   3
  -1   1  -6 8516.42 443.417   4
  -1   1  -7 78.5184 72.2420   4
  -1  -1  -7 129.936 73.5468   4
   1   1   7 141.313 98.0666   6
   1  -1   7 113.132 33.7912  10
   1  -1   7 105.835 94.2328  12
   1   1   7 251.143 104.400  22
   1  -1   7 140.014 83.0753   4
   1   1   7 135.815 80.3470   4
  -1  -1  -7 129.244 76.2363   5
   1   1   7 168.327 83.4406   7
   1   1   7 104.806 39.0389  10
   1   1   7 35.0142 72.7211   9
  -1   1  -7 77.2245 61.4170   7
   1   1   7 92.1397 50.2452   5
   1  -1   7 55.2794 77.2954   6
  -1  -1  -7-7.60272 76.0255   3
  -1   1  -7 56.0084 64.6801   5
  -1   1  -7 109.257 93.5541  15
   1   1   7 75.7588 88.1367  12
   1   1   7 59.7549 55.1236  14
   1  -1   7 144.524 42.2220  18
   1   1   7 88.4344 53.9656  18
  -1   1  -7 200.042 91.4288   3
  -1  -1  -7 114.189 63.4052  20
   1  -1   7 116.442 72.6188   5
  -1  -1  -7 171.289 90.4805  15
   1  -1   7 133.731 85.0625   7
  -1   1  -8 1301.52 208.745   5
   1  -1   8 1525.55 129.552  18
   1   1   8 1429.89 153.580  18
  -1  -1  -8 1396.22 205.259   4
   1   1   8 1602.83 199.836  14
  -1  -1  -8 1364.96 204.321   7
  -1   1  -8 1522.12 236.209  15
  -1  -1  -8 1455.90 219.312  15
   1   1   8 1408.34 204.373   4
   1  -1   8 1558.72 247.880   6
   1  -1   8 1609.93 106.509  10
  -1  -1  -8 1384.12 190.179   5
   1  -1   8 1340.73 202.878  22
  -1   1  -8 1470.32 211.070   3
   1   1   8 1514.23 225.623  22
  -1  -1  -8 1514.77 223.494   3
   1   1   8 1556.82 238.584   6
   1   1   8 1580.66 128.668  10
   1  -1   8 1700.14 245.003  12
  -1   1  -8 1518.51 220.638   4
   1   1   8 1493.69 212.216   7
   1   1   8 1579.80 242.937  12
   1  -1   8 1599.09 229.193   4
   1  -1   8 1376.35 192.543   5
  -1  -1  -8 1321.35 168.516  20
   1   1   9 960.618 195.944   9
  -1  -1  -9 1059.24 181.657   5
   1  -1   9 1387.14 241.725  12
   1   1   9 1292.47 235.501   6
   1  -1   9 1249.81 217.221  22
  -1   1  -9 1178.76 200.634   7
  -1  -1  -9 1223.15 216.044  15
   1  -1   9 1230.71 125.326  18
  -1  -1  -9 1306.31 221.986   3
  -1  -1  -9 1306.83 219.011   7
  -1   1  -9 1130.10 219.998  15
   1   1   9 1215.27 147.782  18
   1   1   9 1401.43 246.095  12
  -1  -1  -9 1102.80 163.879  20
  -1  -1  -9 1143.30 200.725   4
   1   1   9 1173.76 188.021  14
  -1   1  -9 1214.93 211.797   5
   1  -1   9 964.609 80.7794  10
   1  -1   9 1049.26 176.566   5
  -1   1  -9 1127.50 215.458  12
   1  -1   9 1308.10 247.930   6
  -1   1  -9 1124.80 199.773   3
   1  -1   9 1144.80 213.659   4
   1   1   9 1235.65 220.469  22
  -1   1  -9 1146.34 205.183   4
   1   1   9 963.765 187.553   7
   1   1   9 1169.29 113.094  10
   1   1  10 1324.37 244.880   9
   1   1  10 1015.35 142.852  18
  -1  -1 -10 966.063 190.497   7
  -1   1 -10 1255.86 237.033  12
  -1   1 -10 1179.80 213.161   3
   1   1  10 840.666 195.708  22
   1   1  10 839.593 173.329  14
  -1  -1 -10 1168.59 172.298  20
   1  -1  10 875.798 210.101  12
  -1   1 -10 1086.84 213.176   5
  -1   1 -10 1148.92 220.213   4
   1  -1  10 988.785 179.586   5
  -1  -1 -10 1123.41 208.862   4
  -1   1 -10 1241.65 219.851   7
   1  -1  10 1105.18 225.605  22
   1   1  10 1277.34 249.211  12
  -1  -1 -10 1059.92 214.017   3
   1   1  10 1047.30 218.128   7
  -1   1 -10 1577.43 268.543  15
  -1   1 -10 1231.59 164.065  20
  -1  -1 -10 1063.84 225.623  12
   1  -1  10 1109.35 220.214   4
   1   1  10 1035.31 222.412   6
  -1  -1 -10 1063.44 196.905   5
   1  -1  10 1060.38 229.563   6
  -1  -1 -10 905.186 210.595  15
   1  -1  10 754.381 202.543   9
   1  -1  10 961.406 118.574  18
  -1  -1 -11 1586.27 265.019   4
  -1   1 -11 1336.45 177.247  20
  -1  -1 -11 1255.12 247.275   3
   1  -1  11 1485.84 287.570  12
   1   1  11 1299.20 266.643  12
   1  -1  11 1177.60 130.932  18
  -1  -1 -11 1116.46 177.604  20
  -1  -1 -11 1208.02 215.026   5
  -1  -1 -11 1141.79 227.576   7
   1   1  11 1013.19 144.664  18
   1   1  11 978.214 223.688   9
  -1  -1 -11 1710.47 297.463  15
   1  -1  11 1529.77 281.555   9
   1  -1  11 1260.81 221.652  14
  -1   1 -11 1151.39 228.368   3
   1  -1  11 1214.37 249.983  22
   1   1  11 1170.70 241.122   6
   1  -1  11 969.407 239.787   6
  -1   1 -11 1421.00 255.535   4
   1   1  11 1128.94 233.638  22
  -1   1 -11 1252.74 238.492   5
  -1   1 -11 1798.07 305.512  15
  -1   1 -11 1410.67 243.653   7
   1   1  12 74.4987 106.007   6
   1  -1  12 36.6359 132.298  22
   1   1  12 18.9131 97.5029  22
  -1   1 -12 166.039 82.4379  20
  -1  -1 -12 97.4804 86.6856   5
   1  -1  12 89.6507 124.532  12
   1  -1  12 80.0306 44.5509  18
   1   1  12 111.105 141.132  12
   1  -1  12 106.540 99.7174  14
  -1  -1 -12 110.537 117.686  15
  -1  -1 -12 47.8900 125.253   3
   1   1  12 221.302 102.104  14
   1  -1  12 88.2982 120.864   6
  -1   1 -12 166.584 134.423   3
   1   1  12 140.940 66.2078  18
   1   1  12 250.110 122.945   9
  -1  -1 -12 72.6820 98.2876   4
  -1   1 -12 130.769 138.801  15
  -1   1 -12 28.4361 118.283   5
  -1  -1 -12 130.950 87.7880  20
   1  -1  13 821.014 106.535  18
  -1   1 -13 975.331 167.334  20
  -1   1 -13 1234.76 292.476  15
  -1  -1 -13 966.344 174.514  20
  -1   1 -13 1082.36 248.824   5
   1  -1  13 901.532 249.960  22
   1   1  13 1077.37 256.407  22
   1  -1  13 851.675 209.692  14
  -1   1 -13 1243.01 263.621   3
  -1  -1 -13 1348.61 253.049   5
  -1  -1 -13 667.076 229.383  15
   1   1  13 942.890 256.636   6
   1   1  13 831.564 244.145  12
   1   1  13 811.574 137.597  18
   1   1  13 834.453 195.160  14
  -1  -1 -13 811.001 222.548   3
   1  -1  13 1220.11 291.980  12
   1  -1  13 685.174 212.987   6
  -1   1 -14-100.997 169.019   3
   1  -1  14-88.9085 139.992   6
   1   1  14 109.203 135.125  22
   1   1  14-40.2390 50.3783  18
   1  -1  14-264.649 118.999  14
   1   1  14 21.8823 152.409   6
  -1   1 -14 7.62056 101.891   5
   1   1  14-90.1553 163.307  12
   1  -1  14 128.329 149.980  22
  -1  -1 -14-42.2061 165.836   3
  -1   1 -14 228.721 193.510  15
   1  -1  14-93.5436 134.800  12
   1   1  14 27.1041 112.160  14
  -1  -1 -14 67.8478 156.036  15
  -1  -1 -14-6.16833 124.887   5
   1  -1  15 237.922 179.808   6
   1   1  15-26.6357 146.438  12
   1   1  15-155.245 153.334  22
  -1   1 -15-24.9269 160.249   3
   1   1  15-75.1915 168.428   6
  -1  -1 -15-10.1108 156.258  15
  -1   1 -15-120.468 145.872  15
   1  -1  15 76.6105 141.365  22
  -1  -1 -15 26.4135 96.8168   5
   1  -1  15 21.3867 138.017  12
  -1  -1 -15-109.329 125.532   3
  -1   1 -15-74.7118 109.924   5
  -1   1 -16 209.230 160.046   3
   1   1  16 118.995 195.276   6
  -1  -1 -16-52.9314 160.503   3
   1  -1  16 109.563 184.002  22
   1   1  16 149.150 151.499  12
  -1  -1 -16-252.445 201.211  15
   1  -1  16-5.61014 181.559  12
  -1   1 -16 69.1907 153.778  15
   1  -1  16-60.3964 144.004   6
   1   1  16 55.5230 172.768  22
  -1   1 -17 1131.55 338.733  15
  -1   1 -17 1009.11 316.876   3
   1   1  17 998.686 345.473   6
  -1  -1 -17 1200.81 353.107  15
  -1  -1 -17 992.457 302.860   3
   1  -1  17 780.186 308.149   6
  -1   1 -18 463.394 237.702   3
  -1  -1 -18-329.613 207.198   3
   1   2 -18-333.389 251.089  15
  -1   2  18 252.678 201.641   6
   1  -2 -18 60.1065 149.743   3
   1  -2 -18-45.2106 151.405  15
  -1  -2  17 1059.68 326.068   6
   1  -2 -17 864.973 297.734  15
   1   2 -17 667.884 224.238   3
  -1  -2  17 526.848 252.211  12
  -1   2  17 1235.51 309.574  12
   1  -2 -17 615.881 257.769   3
  -1   2  17 768.490 282.764   6
  -1  -2  17 1245.71 331.995  22
   1   2 -17 836.062 312.100  15
  -1   2  17 664.562 238.102  22
  -1   2  16-1.81602 173.685  12
  -1   2  16 183.975 177.084   6
   1  -2 -16-43.8656 174.293   3
   1   2 -16 98.6123 111.983   3
  -1  -2  16 17.1359 167.567  12
   1   2 -16 118.147 192.037  15
   1   2 -16 235.226 149.144   5
  -1   2  16 113.549 161.021  22
  -1  -2  16 166.935 153.288   6
   1  -2 -16 74.1887 187.830  15
  -1  -2  16-63.5680 183.412  22
   1   2 -15 2244.32 394.169   5
  -1  -2  15 2125.69 372.160   4
   1   2 -15 2423.75 367.670   3
  -1   2  15 2401.22 426.047  12
  -1   2  15 2646.24 414.359  22
   1  -2 -15 2955.51 467.799  15
   1  -2 -15 2128.79 343.531   5
  -1  -2  15 2552.11 410.064  22
  -1  -2  15 1733.98 361.975   6
  -1  -2  15 2393.78 415.218  12
   1  -2 -15 1804.77 360.539   3
   1   2 -15 2530.63 458.562  15
  -1   2  15 1848.17 358.438   6
  -1  -2  14 599.340 211.292   4
  -1   2  14 727.454 195.985  14
  -1  -2  14 453.300 200.691   6
  -1  -2  14 511.038 211.317  22
   1  -2 -14 659.528 226.845   3
  -1   2  14 459.757 188.132  22
  -1   2  14 691.701 203.578   7
   1   2 -14 249.424 154.337   5
   1   2 -14 754.706 267.315  15
  -1  -2  14 503.931 104.968  18
  -1   2  14 527.758 228.639  12
   1  -2 -14 434.144 191.698  15
  -1  -2  14 615.230 216.779  12
   1   2 -14 530.181 189.343   3
  -1   2  14 579.374 237.223   6
   1  -2 -14 741.040 207.739   5
  -1   2  13 441.241 185.568  22
  -1  -2  13 707.637 180.357  14
   1  -2 -13 394.596 158.605   4
   1   2 -13 256.945 154.289   5
  -1  -2  13 663.636 210.150  12
  -1   2  13 695.638 223.913  12
   1  -2 -13 448.853 121.735  20
  -1   2  13 649.493 218.469   6
   1  -2 -13 400.653 184.899   3
   1   2 -13 438.224 91.2187  20
  -1  -2  13 501.126 194.178   4
   1  -2 -13 567.326 172.511   5
   1   2 -13 732.483 197.804   3
  -1  -2  13 750.714 221.455  22
  -1  -2  13 694.102 116.625  18
  -1   2  13 704.593 182.372  14
  -1  -2  13 821.834 231.879   6
  -1   2  13 691.905 215.999   7
   1  -2 -13 709.537 241.884  15
   1   2 -13 964.472 287.339  15
  -1   2  12-37.8911 120.604   6
  -1   2  12-280.377 126.234  14
  -1  -2  12-72.0011 122.984  22
   1  -2 -12 332.994 178.648  15
   1   2 -12 121.454 122.745   5
   1  -2 -12 134.518 114.864   5
  -1   2  12-50.6241 81.4827   9
   1   2 -12 163.273 148.745  15
   1  -2 -12 54.5958 72.1395   4
  -1   2  12-69.7282 123.658  12
  -1  -2  12 58.6253 86.4279   5
   1  -2 -12 134.930 119.686   3
   1   2 -12 119.488 102.369   3
  -1  -2  12 113.052 59.9077  18
  -1  -2  12-7.37806 116.253  12
  -1  -2  12 104.750 92.4546   7
  -1  -2  12 111.991 108.550  14
  -1  -2  12 109.937 113.749   4
  -1   2  12 48.3250 112.012   7
   1  -2 -12-56.0499 70.3065  20
  -1   2  12-32.9838 123.007  22
  -1  -2  12-114.144 158.118   6
  -1   2  12 31.1048 65.5033  18
[truncated: 8,799,243 more chars]
