# Supplementary material for: Conductive Self-Assembled Monolayers of Paramagnetic {CoIICo4III} and {Co4IICo2III} Coordination Clusters on Gold Surfaces
Source: Front Chem. 2019 Nov 5;7:681. doi: 10.3389/fchem.2019.00681 (PMC6848059; doi:10.3389/fchem.2019.00681)
Supplement: Supplementary file 2 [file Data_Sheet_1.ZIP › Co6.cif]

 
data_S1948b

# start Validation Reply Form
_vrf_PLAT315_S1948b
;
PROBLEM: Singly Bonded Carbon Detected (H-atoms Missing).       C22M Check 
RESPONSE: Hydrogen atoms of disordered -CH3 groups were not located.
;
_vrf_PLAT430_S1948b
;
PROBLEM: Short Inter D...A Contact  O1M      ..O31M     .       2.66 Ang.  
RESPONSE: The relatively short O...O contacts arise due to hydrogen 
bonding.
;
_vrf_PLAT910_S1948b
;
PROBLEM: Missing # of FCF Reflection(s) Below Theta(Min).         43 Note  
RESPONSE: Missing reflections are in diffractometer restricted areas
like beamstop. Nevertheless, the total amount of collected reflections 
well exceeds that required for statistically relevant refinement to assure 
true results.
;
# end Validation Reply Form
 
_audit_creation_method            'SHELXL-2018/3'
_shelx_SHELXL_version_number      '2018/3'
_chemical_name_systematic         ?
_chemical_name_common             ?
_chemical_melting_point           ?
_chemical_formula_moiety          ?
_chemical_formula_sum
 'C62.25 H94 Cl Co6 N14 O20.25 S5' 
_chemical_formula_weight          1911.84

loop_
 _atom_type_symbol
 _atom_type_description
 _atom_type_scat_dispersion_real
 _atom_type_scat_dispersion_imag
 _atom_type_scat_source
 'C'  'C'   0.0033   0.0016
 'International Tables Vol C Tables 4.2.6.8 and 6.1.1.4'
 'H'  'H'   0.0000   0.0000
 'International Tables Vol C Tables 4.2.6.8 and 6.1.1.4'
 'N'  'N'   0.0061   0.0033
 'International Tables Vol C Tables 4.2.6.8 and 6.1.1.4'
 'O'  'O'   0.0106   0.0060
 'International Tables Vol C Tables 4.2.6.8 and 6.1.1.4'
 'S'  'S'   0.1246   0.1234
 'International Tables Vol C Tables 4.2.6.8 and 6.1.1.4'
 'Co'  'Co'   0.3494   0.9721
 'International Tables Vol C Tables 4.2.6.8 and 6.1.1.4'
 'Cl'  'Cl'   0.1484   0.1585
 'International Tables Vol C Tables 4.2.6.8 and 6.1.1.4'
 
_space_group_crystal_system       orthorhombic
_space_group_IT_number            61
_space_group_name_H-M_alt         'P b c a'
_space_group_name_Hall            '-P 2ac 2ab'
 
_shelx_space_group_comment
;
The symmetry employed for this shelxl refinement is uniquely defined
by the following loop, which should always be used as a source of
symmetry information in preference to the above space-group names.
They are only intended as comments.
;
 
loop_
 _space_group_symop_operation_xyz
 'x, y, z'
 '-x+1/2, -y, z+1/2'
 '-x, y+1/2, -z+1/2'
 'x+1/2, -y+1/2, -z'
 '-x, -y, -z'
 'x-1/2, y, -z-1/2'
 'x, -y-1/2, z-1/2'
 '-x-1/2, y-1/2, z'
 
_cell_length_a                    16.2281(2)
_cell_length_b                    31.8717(8)
_cell_length_c                    34.3157(8)
_cell_angle_alpha                 90
_cell_angle_beta                  90
_cell_angle_gamma                 90
_cell_volume                      17748.7(7)
_cell_formula_units_Z             8
_cell_measurement_temperature     120(1)
_cell_measurement_reflns_used     8888
_cell_measurement_theta_min       3.1100
_cell_measurement_theta_max       23.1980
 
_exptl_crystal_description        block
_exptl_crystal_colour             green
_exptl_crystal_density_meas       ?
_exptl_crystal_density_method     'not measured'
_exptl_crystal_density_diffrn     1.431          
_exptl_crystal_F_000              7892
_exptl_transmission_factor_min    ?
_exptl_transmission_factor_max    ?
_exptl_crystal_size_max           0.265
_exptl_crystal_size_mid           0.214
_exptl_crystal_size_min           0.054
_exptl_absorpt_coefficient_mu     1.312
_shelx_estimated_absorpt_T_min    0.722
_shelx_estimated_absorpt_T_max    0.932
_exptl_absorpt_correction_type    'analytical'
_exptl_absorpt_correction_T_min   0.6040
_exptl_absorpt_correction_T_max   0.8750
_exptl_absorpt_process_details    
;
CrysAlisPro, Agilent Technologies,
Version 1.171.36.28 (release 01-02-2013 CrysAlis171 .NET)
(compiled Feb  1 2013,16:14:44)
Analytical numeric absorption correction using a multifaceted crystal
model based on expressions derived by R.C. Clark & J.S. Reid.
(Clark, R. C. & Reid, J. S. (1995). Acta Cryst. A51, 887-897)
;
_exptl_absorpt_special_details    ?
_diffrn_ambient_temperature       120(1)
_diffrn_radiation_wavelength      0.71073
_diffrn_radiation_type            MoK\a
_diffrn_source                    'SuperNova (Mo) X-ray Source'
_diffrn_measurement_device_type   'SuperNova, Dual, Cu at zero, Atlas'
_diffrn_measurement_method        '\w scans'
_diffrn_detector_area_resol_mean  10.4623
_diffrn_reflns_number             88713
_diffrn_reflns_av_unetI/netI      0.1292
_diffrn_reflns_av_R_equivalents   0.1498
_diffrn_reflns_limit_h_min        -19
_diffrn_reflns_limit_h_max        19
_diffrn_reflns_limit_k_min        -37
_diffrn_reflns_limit_k_max        37
_diffrn_reflns_limit_l_min        -39
_diffrn_reflns_limit_l_max        40
_diffrn_reflns_theta_min          3.456
_diffrn_reflns_theta_max          25.027
_diffrn_reflns_theta_full         25.027
_diffrn_measured_fraction_theta_max   0.997
_diffrn_measured_fraction_theta_full  0.997
_diffrn_reflns_Laue_measured_fraction_max    0.997
_diffrn_reflns_Laue_measured_fraction_full   0.997
_diffrn_reflns_point_group_measured_fraction_max   0.997
_diffrn_reflns_point_group_measured_fraction_full  0.997
_reflns_number_total              15629
_reflns_number_gt                 9158
_reflns_threshold_expression      'I > 2\s(I)'
_reflns_Friedel_coverage          0.000
_reflns_Friedel_fraction_max      .
_reflns_Friedel_fraction_full     .
 
_reflns_special_details
;
 Reflections were merged by SHELXL according to the crystal
 class for the calculation of statistics and refinement.
 
 _reflns_Friedel_fraction is defined as the number of unique
 Friedel pairs measured divided by the number that would be
 possible theoretically, ignoring centric projections and
 systematic absences.
;
 
_computing_data_collection
;
CrysAlisPro, Agilent Technologies,
Version 1.171.36.28 (release 01-02-2013 CrysAlis171 .NET)
(compiled Feb  1 2013,16:14:44)
;
_computing_cell_refinement
;
CrysAlisPro, Agilent Technologies,
Version 1.171.36.28 (release 01-02-2013 CrysAlis171 .NET)
(compiled Feb  1 2013,16:14:44)
;
_computing_data_reduction
;
CrysAlisPro, Agilent Technologies,
Version 1.171.36.28 (release 01-02-2013 CrysAlis171 .NET)
(compiled Feb  1 2013,16:14:44)
;
_computing_structure_solution     'SHELXL-2018/3 (Sheldrick, 2018)'
_computing_structure_refinement   'SHELXL-2018/3 (Sheldrick, 2018)'


_refine_special_details           ?
_refine_ls_structure_factor_coef  Fsqd
_refine_ls_matrix_type            full
_refine_ls_weighting_scheme       calc
_refine_ls_weighting_details
'w=1/[\s^2^(Fo^2^)+(0.0784P)^2^+66.3329P] where P=(Fo^2^+2Fc^2^)/3'
_atom_sites_solution_primary      ?
_atom_sites_solution_secondary    ?
_atom_sites_solution_hydrogens    geom
_refine_ls_hydrogen_treatment     constr
_refine_ls_extinction_method      none
_refine_ls_extinction_coef        .
_refine_ls_number_reflns          15629
_refine_ls_number_parameters      1013
_refine_ls_number_restraints      12
_refine_ls_R_factor_all           0.1441
_refine_ls_R_factor_gt            0.0786
_refine_ls_wR_factor_ref          0.2116
_refine_ls_wR_factor_gt           0.1772
_refine_ls_goodness_of_fit_ref    1.043
_refine_ls_restrained_S_all       1.042
_refine_ls_shift/su_max           0.001
_refine_ls_shift/su_mean          0.000
 
loop_
 _atom_site_label
 _atom_site_type_symbol
 _atom_site_fract_x
 _atom_site_fract_y
 _atom_site_fract_z
 _atom_site_U_iso_or_equiv
 _atom_site_adp_type
 _atom_site_occupancy
 _atom_site_site_symmetry_order  
 _atom_site_calc_flag
 _atom_site_refinement_flags_posn
 _atom_site_refinement_flags_adp
 _atom_site_refinement_flags_occupancy
 _atom_site_disorder_assembly
 _atom_site_disorder_group
Co1 Co -0.08353(6) 0.86831(3) 0.39042(3) 0.0235(3) Uani 1 1 d . . . . .
Co2 Co -0.02980(6) 0.87728(4) 0.49749(3) 0.0302(3) Uani 1 1 d . . . . .
Co3 Co -0.03304(6) 0.79719(3) 0.44936(3) 0.0232(3) Uani 1 1 d . . . . .
Co4 Co -0.08816(6) 0.76959(3) 0.36682(3) 0.0230(3) Uani 1 1 d . . . . .
Co5 Co -0.12998(6) 0.83746(3) 0.30593(3) 0.0211(3) Uani 1 1 d . . . . .
Co6 Co -0.11173(6) 0.93181(3) 0.30277(3) 0.0248(3) Uani 1 1 d . . . . .
N3 N 0.0638(4) 0.7590(2) 0.44637(19) 0.0259(16) Uani 1 1 d . . . . .
O1N3 O 0.0429(3) 0.83583(17) 0.47008(16) 0.0294(13) Uani 1 1 d . . . . .
O2N3 O -0.0103(3) 0.81260(15) 0.39676(15) 0.0222(12) Uani 1 1 d . . . . .
C1N3 C 0.1173(5) 0.7730(3) 0.4797(2) 0.031(2) Uani 1 1 d . . . . .
H1NA H 0.094156 0.762887 0.504633 0.038 Uiso 1 1 calc R U . . .
H1NB H 0.173445 0.761298 0.476704 0.038 Uiso 1 1 calc R U . . .
C2N3 C 0.1210(5) 0.8200(3) 0.4797(3) 0.032(2) Uani 1 1 d . . . . .
H2NA H 0.137653 0.830207 0.505751 0.038 Uiso 1 1 calc R U . . .
H2NB H 0.162192 0.829732 0.460444 0.038 Uiso 1 1 calc R U . . .
C3N3 C 0.1043(4) 0.7665(3) 0.4079(2) 0.0269(19) Uani 1 1 d . . . . .
H3NA H 0.089874 0.743601 0.389673 0.032 Uiso 1 1 calc R U . . .
H3NB H 0.164913 0.766612 0.411250 0.032 Uiso 1 1 calc R U . . .
C4N3 C 0.0766(4) 0.8086(2) 0.3907(2) 0.0235(18) Uani 1 1 d . . . . .
H4NA H 0.105934 0.831986 0.403759 0.028 Uiso 1 1 calc R U . . .
H4NB H 0.089250 0.809679 0.362541 0.028 Uiso 1 1 calc R U . . .
C5N3 C 0.0439(5) 0.7134(2) 0.4513(3) 0.030(2) Uani 1 1 d . . . . .
H5NA H 0.003192 0.705455 0.431080 0.036 Uiso 1 1 calc R U . . .
H5NB H 0.016977 0.709617 0.476940 0.036 Uiso 1 1 calc R U . . .
C6N3 C 0.1157(5) 0.6831(3) 0.4488(3) 0.035(2) Uani 1 1 d . . . . .
H6NA H 0.158599 0.691518 0.467769 0.042 Uiso 1 1 calc R U . . .
H6NB H 0.140051 0.684382 0.422407 0.042 Uiso 1 1 calc R U . . .
C7N3 C 0.0887(5) 0.6383(3) 0.4574(3) 0.044(2) Uani 1 1 d . . . . .
H7NA H 0.068092 0.637067 0.484510 0.052 Uiso 1 1 calc R U . . .
H7NB H 0.041971 0.631300 0.439977 0.052 Uiso 1 1 calc R U . . .
C8N3 C 0.1545(7) 0.6052(3) 0.4524(4) 0.074(4) Uani 1 1 d . . . . .
H8NA H 0.131507 0.577580 0.458535 0.111 Uiso 1 1 calc R U . . .
H8NB H 0.174342 0.605438 0.425444 0.111 Uiso 1 1 calc R U . . .
H8NC H 0.200526 0.611219 0.470084 0.111 Uiso 1 1 calc R U . . .
N5 N -0.2316(3) 0.80662(19) 0.29030(19) 0.0225(15) Uani 1 1 d . . . . .
O1N5 O -0.1591(3) 0.82497(16) 0.35853(15) 0.0208(12) Uani 1 1 d . . . . .
O2N5 O -0.1966(3) 0.88576(15) 0.30372(15) 0.0228(12) Uani 1 1 d . . . . .
C1N5 C -0.2759(4) 0.7954(2) 0.3273(2) 0.0220(18) Uani 1 1 d . . . . .
H1NC H -0.265736 0.765506 0.333575 0.026 Uiso 1 1 calc R U . . .
H1ND H -0.335966 0.799141 0.323580 0.026 Uiso 1 1 calc R U . . .
C2N5 C -0.2473(4) 0.8225(3) 0.3611(2) 0.027(2) Uani 1 1 d . . . . .
H2NC H -0.271945 0.850842 0.359247 0.033 Uiso 1 1 calc R U . . .
H2ND H -0.264006 0.809776 0.386197 0.033 Uiso 1 1 calc R U . . .
C3N5 C -0.2772(4) 0.8382(2) 0.2664(2) 0.0271(19) Uani 1 1 d . . . . .
H3NC H -0.335022 0.829068 0.262883 0.033 Uiso 1 1 calc R U . . .
H3ND H -0.251435 0.840557 0.240337 0.033 Uiso 1 1 calc R U . . .
C4N5 C -0.2752(4) 0.8804(2) 0.2866(3) 0.030(2) Uani 1 1 d . . . . .
H4NC H -0.285727 0.903075 0.267510 0.036 Uiso 1 1 calc R U . . .
H4ND H -0.318450 0.881613 0.306910 0.036 Uiso 1 1 calc R U . . .
C5N5 C -0.2150(4) 0.7685(2) 0.2663(2) 0.0249(18) Uani 1 1 d . . . . .
H5NC H -0.185626 0.747664 0.282592 0.030 Uiso 1 1 calc R U . . .
H5ND H -0.177859 0.776315 0.244561 0.030 Uiso 1 1 calc R U . . .
C6N5 C -0.2919(4) 0.7479(3) 0.2494(2) 0.030(2) Uani 1 1 d . . . . .
H6NC H -0.316414 0.766359 0.229309 0.036 Uiso 1 1 calc R U . . .
H6ND H -0.333131 0.743607 0.270240 0.036 Uiso 1 1 calc R U . . .
C7N5 C -0.2692(5) 0.7055(3) 0.2311(3) 0.037(2) Uani 1 1 d . . . . .
H7NC H -0.255436 0.685486 0.252223 0.044 Uiso 1 1 calc R U . . .
H7ND H -0.219235 0.709144 0.214893 0.044 Uiso 1 1 calc R U . . .
C8N5 C -0.3379(6) 0.6863(3) 0.2057(3) 0.051(3) Uani 1 1 d . . . . .
H8ND H -0.319244 0.659407 0.195069 0.076 Uiso 1 1 calc R U . . .
H8NE H -0.387247 0.681818 0.221667 0.076 Uiso 1 1 calc R U . . .
H8NF H -0.351000 0.705506 0.184290 0.076 Uiso 1 1 calc R U . . .
O1L1 O 0.0092(3) 0.90588(18) 0.40343(17) 0.0321(14) Uani 1 1 d . . . . .
O2L1 O 0.0244(3) 0.92432(18) 0.46650(18) 0.0384(15) Uani 1 1 d . . . . .
C1L1 C 0.0468(5) 0.9225(2) 0.4314(3) 0.030(2) Uani 1 1 d . . . . .
C2L1 C 0.1281(5) 0.9415(2) 0.4210(2) 0.0279(19) Uani 1 1 d . . . . .
C3L1 C 0.1409(5) 0.9552(3) 0.3833(3) 0.039(2) Uani 1 1 d . . . . .
H3LA H 0.097545 0.953393 0.364729 0.047 Uiso 1 1 calc R U . . .
C4L1 C 0.2165(5) 0.9715(3) 0.3723(3) 0.040(2) Uani 1 1 d . . . . .
H4LA H 0.224520 0.981175 0.346423 0.048 Uiso 1 1 calc R U . . .
C5L1 C 0.2810(5) 0.9738(3) 0.3991(3) 0.036(2) Uani 1 1 d . . . . .
C6L1 C 0.2673(5) 0.9606(3) 0.4367(3) 0.042(2) Uani 1 1 d . . . . .
H6LA H 0.310737 0.961810 0.455213 0.051 Uiso 1 1 calc R U . . .
C7L1 C 0.1907(5) 0.9456(3) 0.4478(3) 0.034(2) Uani 1 1 d . . . . .
H7LA H 0.181253 0.938020 0.474190 0.040 Uiso 1 1 calc R U . . .
S1 S 0.37553(13) 0.99307(9) 0.38087(8) 0.0497(7) Uani 1 1 d . . . . .
C1S C 0.4433(5) 0.9889(4) 0.4215(3) 0.059(3) Uani 1 1 d . . . . .
H1SA H 0.498181 0.999010 0.414081 0.088 Uiso 1 1 calc R U . . .
H1SB H 0.422139 1.005886 0.443080 0.088 Uiso 1 1 calc R U . . .
H1SC H 0.447042 0.959496 0.429672 0.088 Uiso 1 1 calc R U . . .
O1L2 O -0.0813(3) 0.83257(18) 0.53410(16) 0.0315(14) Uani 1 1 d . . . . .
O2L2 O -0.0647(3) 0.77448(17) 0.49824(16) 0.0275(13) Uani 1 1 d . . . . .
C1L2 C -0.0859(4) 0.7935(3) 0.5289(3) 0.028(2) Uani 1 1 d . . . . .
C2L2 C -0.1218(5) 0.7670(3) 0.5603(2) 0.029(2) Uani 1 1 d . . . . .
C3L2 C -0.1351(4) 0.7244(3) 0.5548(2) 0.0275(19) Uani 1 1 d . . . . .
H3LB H -0.122246 0.712021 0.530386 0.033 Uiso 1 1 calc R U . . .
C4L2 C -0.1667(4) 0.6997(3) 0.5842(3) 0.031(2) Uani 1 1 d . . . . .
H4LB H -0.174798 0.670591 0.579716 0.037 Uiso 1 1 calc R U . . .
C5L2 C -0.1867(4) 0.7165(3) 0.6198(2) 0.028(2) Uani 1 1 d . . . . .
C6L2 C -0.1731(5) 0.7593(3) 0.6259(3) 0.038(2) Uani 1 1 d . . . . .
H6LB H -0.186049 0.771392 0.650409 0.045 Uiso 1 1 calc R U . . .
C7L2 C -0.1412(5) 0.7840(3) 0.5967(2) 0.034(2) Uani 1 1 d . . . . .
H7LB H -0.132247 0.813075 0.601354 0.040 Uiso 1 1 calc R U . . .
S2 S -0.22915(12) 0.68841(8) 0.65899(7) 0.0377(6) Uani 1 1 d . . . . .
C2S C -0.2233(5) 0.6348(3) 0.6439(3) 0.043(2) Uani 1 1 d . . . . .
H2SA H -0.245967 0.616712 0.664401 0.065 Uiso 1 1 calc R U . . .
H2SB H -0.255000 0.630948 0.619884 0.065 Uiso 1 1 calc R U . . .
H2SC H -0.165563 0.627203 0.639219 0.065 Uiso 1 1 calc R U . . .
O1L3 O -0.0228(3) 0.71391(16) 0.36079(16) 0.0256(13) Uani 1 1 d . . . . .
O2L3 O -0.1552(3) 0.71461(16) 0.34781(16) 0.0280(13) Uani 1 1 d . . . . .
C1L3 C -0.0865(5) 0.6948(3) 0.3508(2) 0.030(2) Uani 1 1 d . . . . .
C2L3 C -0.0834(4) 0.6490(2) 0.3437(2) 0.0277(19) Uani 1 1 d . . . . .
C3L3 C -0.1512(5) 0.6260(3) 0.3308(2) 0.030(2) Uani 1 1 d . . . . .
H3LC H -0.201815 0.640083 0.326146 0.037 Uiso 1 1 calc R U . . .
C4L3 C -0.1468(5) 0.5834(2) 0.3246(3) 0.033(2) Uani 1 1 d . . . . .
H4LC H -0.193045 0.568365 0.314906 0.040 Uiso 1 1 calc R U . . .
C5L3 C -0.0730(5) 0.5627(3) 0.3327(3) 0.034(2) Uani 1 1 d . . . . .
C6L3 C -0.0052(5) 0.5854(3) 0.3463(3) 0.037(2) Uani 1 1 d . . . . .
H6LC H 0.044588 0.571101 0.352234 0.045 Uiso 1 1 calc R U . . .
C7L3 C -0.0093(5) 0.6281(3) 0.3512(3) 0.036(2) Uani 1 1 d . . . . .
S3 S -0.05978(13) 0.50800(7) 0.32791(8) 0.0427(6) Uani 1 1 d . . . . .
C3S C -0.1551(5) 0.4909(3) 0.3070(3) 0.038(2) Uani 1 1 d . . . . .
H3SA H -0.153615 0.460469 0.303206 0.057 Uiso 1 1 calc R U . . .
H3SB H -0.200575 0.498148 0.324583 0.057 Uiso 1 1 calc R U . . .
H3SC H -0.163332 0.504831 0.281849 0.057 Uiso 1 1 calc R U . . .
O1L4 O -0.0944(3) 0.84195(16) 0.25343(15) 0.0240(12) Uani 1 1 d . . . . .
O2L4 O -0.0620(3) 0.91089(17) 0.25071(16) 0.0279(13) Uani 1 1 d . . . . .
C1L4 C -0.0642(4) 0.8741(3) 0.2371(2) 0.0244(19) Uani 1 1 d . . . . .
C2L4 C -0.0293(4) 0.8678(2) 0.1967(2) 0.0207(17) Uani 1 1 d . . . . .
C3L4 C -0.0048(4) 0.9018(3) 0.1746(3) 0.029(2) Uani 1 1 d . . . . .
H3LD H -0.009275 0.929252 0.185157 0.035 Uiso 1 1 calc R U . . .
C4L4 C 0.0260(5) 0.8965(3) 0.1374(3) 0.035(2) Uani 1 1 d . . . . .
H4LD H 0.043485 0.920078 0.122712 0.043 Uiso 1 1 calc R U . . .
C5L4 C 0.0314(5) 0.8560(3) 0.1215(2) 0.033(2) Uani 1 1 d . . . . .
C6L4 C 0.0072(4) 0.8222(3) 0.1441(3) 0.029(2) Uani 1 1 d . . . . .
H6LD H 0.010723 0.794660 0.133670 0.035 Uiso 1 1 calc R U . . .
C7L4 C -0.0218(4) 0.8278(2) 0.1812(2) 0.0245(19) Uani 1 1 d . . . . .
H7LC H -0.036936 0.804147 0.196439 0.029 Uiso 1 1 calc R U . . .
S4 S 0.06891(15) 0.85305(9) 0.07364(7) 0.0494(7) Uani 1 1 d . . . . .
C4S C 0.0814(6) 0.7989(3) 0.0652(3) 0.056(3) Uani 1 1 d . . . . .
H4SA H 0.102491 0.794431 0.038803 0.084 Uiso 1 1 calc R U . . .
H4SB H 0.120620 0.787376 0.084173 0.084 Uiso 1 1 calc R U . . .
H4SC H 0.028189 0.784714 0.068108 0.084 Uiso 1 1 calc R U . . .
O1L5 O -0.1547(3) 0.96148(16) 0.35096(17) 0.0304(13) Uani 1 1 d . . . . .
O2L5 O -0.1763(3) 0.90960(16) 0.39474(16) 0.0297(13) Uani 1 1 d . . . . .
C1L5 C -0.1869(5) 0.9461(3) 0.3815(3) 0.033(2) Uani 1 1 d . . . . .
C2L5 C -0.2435(4) 0.9749(2) 0.4041(2) 0.0254(19) Uani 1 1 d . . . . .
C3L5 C -0.2959(5) 0.9583(3) 0.4325(3) 0.036(2) Uani 1 1 d . . . . .
H3LE H -0.297693 0.928873 0.437047 0.043 Uiso 1 1 calc R U . . .
C4L5 C -0.3453(5) 0.9854(3) 0.4539(3) 0.038(2) Uani 1 1 d . . . . .
H4LE H -0.379896 0.974250 0.473730 0.045 Uiso 1 1 calc R U . . .
C5L5 C -0.3456(5) 1.0279(3) 0.4473(3) 0.036(2) Uani 1 1 d . . . . .
C6L5 C -0.2940(5) 1.0443(3) 0.4180(3) 0.034(2) Uani 1 1 d . . . . .
H6LE H -0.293977 1.073548 0.412594 0.041 Uiso 1 1 calc R U . . .
C7L5 C -0.2429(5) 1.0172(3) 0.3971(3) 0.033(2) Uani 1 1 d . . . . .
H7LD H -0.207123 1.028295 0.377756 0.040 Uiso 1 1 calc R U . . .
S5 S -0.41305(14) 1.05929(8) 0.47526(8) 0.0500(7) Uani 1 1 d . . . . .
C5S C -0.3703(6) 1.1110(3) 0.4708(4) 0.081(4) Uani 1 1 d . . . . .
H5SA H -0.404134 1.130918 0.485606 0.121 Uiso 1 1 calc R U . . .
H5SB H -0.313973 1.111160 0.481112 0.121 Uiso 1 1 calc R U . . .
H5SC H -0.369464 1.119285 0.443306 0.121 Uiso 1 1 calc R U . . .
N11 N -0.1083(3) 0.84619(19) 0.45012(18) 0.0217(15) Uani 1 1 d . . . . .
N12 N -0.1805(4) 0.8392(2) 0.4603(2) 0.0289(16) Uani 1 1 d . . . . .
N13 N -0.2467(4) 0.8335(2) 0.4696(2) 0.041(2) Uani 1 1 d . . . . .
N21 N -0.1172(4) 0.7616(2) 0.42489(19) 0.0260(16) Uani 1 1 d . . . . .
N22 N -0.1565(4) 0.7353(2) 0.4421(2) 0.0319(17) Uani 1 1 d . . . . .
N23 N -0.1943(5) 0.7105(3) 0.4575(3) 0.060(3) Uani 1 1 d . . . . .
N31 N -0.0554(3) 0.79009(19) 0.31217(19) 0.0215(15) Uani 1 1 d . . . . .
N32 N -0.0294(4) 0.7701(2) 0.2846(2) 0.0270(16) Uani 1 1 d . . . . .
N33 N -0.0041(5) 0.7513(3) 0.2589(2) 0.045(2) Uani 1 1 d . . . . .
N41 N -0.0488(3) 0.87653(19) 0.3285(2) 0.0236(15) Uani 1 1 d . . . . .
N42 N 0.0246(4) 0.87358(19) 0.31821(19) 0.0247(15) Uani 1 1 d . . . . .
N43 N 0.0914(4) 0.8725(2) 0.3085(2) 0.0360(18) Uani 1 1 d . . . . .
O11M O -0.1188(4) 0.9166(2) 0.5198(2) 0.0514(18) Uani 1 1 d . . . . .
C11M C -0.1412(7) 0.9536(4) 0.5055(4) 0.094(5) Uani 1 1 d . . . . .
H11A H -0.184902 0.965554 0.521784 0.142 Uiso 1 1 calc R U . . .
H11B H -0.093662 0.972495 0.505304 0.142 Uiso 1 1 calc R U . . .
H11C H -0.161713 0.949941 0.478838 0.142 Uiso 1 1 calc R U . . .
O21M O 0.0502(4) 0.8900(3) 0.5438(2) 0.071(2) Uani 1 1 d . . . . .
C21M C 0.126(5) 0.903(3) 0.5512(18) 0.081(7) Uani 0.23(3) 1 d . . P . .
C22M C 0.0814(13) 0.9308(8) 0.5516(5) 0.081(7) Uani 0.77(3) 1 d . . P . .
O31M O -0.1746(3) 0.97783(18) 0.26942(17) 0.0360(15) Uani 1 1 d . . . . .
C31M C -0.1764(6) 0.9795(4) 0.2280(3) 0.065(3) Uani 1 1 d . . . . .
H31A H -0.209458 1.003641 0.219616 0.097 Uiso 1 1 calc R U . . .
H31B H -0.120096 0.982477 0.218004 0.097 Uiso 1 1 calc R U . . .
H31C H -0.200853 0.953660 0.217757 0.097 Uiso 1 1 calc R U . . .
O41M O -0.0077(3) 0.97106(17) 0.31029(17) 0.0324(14) Uani 1 1 d . . . . .
C41M C 0.0514(6) 0.9813(3) 0.2808(3) 0.049(3) Uani 1 1 d . . . . .
H41A H 0.093426 0.999950 0.291686 0.074 Uiso 1 1 calc R U . . .
H41B H 0.077605 0.955488 0.271349 0.074 Uiso 1 1 calc R U . . .
H41C H 0.023567 0.995348 0.259049 0.074 Uiso 1 1 calc R U . . .
Cl1 Cl -0.0126(2) 1.06031(10) 0.34431(11) 0.0887(11) Uani 1 1 d . . . . .
O1M O -0.1602(4) 1.0575(2) 0.2917(3) 0.048(2) Uani 0.75 1 d . . P . .
O2M O 0.0771(6) 0.8273(3) 0.5957(3) 0.032(3) Uani 0.5 1 d . U P . .
O3M O 0.0216(7) 1.1565(3) 0.3430(3) 0.029(3) Uani 0.5 1 d . . P . .
O4M O -0.1298(8) 0.9197(6) 0.5976(4) 0.071(5) Uani 0.5 1 d . . P . .
C1M C -0.1495(10) 1.0869(5) 0.2621(6) 0.082(6) Uani 0.75 1 d . . P . .
C2M C 0.1577(13) 0.8296(7) 0.6115(7) 0.068(6) Uani 0.5 1 d . U P . .
C3M C 0.0224(14) 1.1762(7) 0.3078(6) 0.064(7) Uani 0.5 1 d . . P . .
C4M C -0.1898(12) 0.9114(8) 0.6267(7) 0.065(7) Uani 0.5 1 d . . P . .
 
loop_
 _atom_site_aniso_label
 _atom_site_aniso_U_11
 _atom_site_aniso_U_22
 _atom_site_aniso_U_33
 _atom_site_aniso_U_23
 _atom_site_aniso_U_13
 _atom_site_aniso_U_12
Co1 0.0203(5) 0.0238(6) 0.0263(7) 0.0000(5) 0.0014(5) -0.0014(4)
Co2 0.0285(6) 0.0340(7) 0.0282(7) -0.0027(5) 0.0032(5) -0.0034(5)
Co3 0.0187(5) 0.0294(6) 0.0214(6) 0.0009(5) 0.0009(5) -0.0002(4)
Co4 0.0203(5) 0.0241(6) 0.0247(7) 0.0016(5) -0.0006(5) 0.0001(4)
Co5 0.0179(5) 0.0226(6) 0.0229(6) 0.0004(5) 0.0011(4) 0.0007(4)
Co6 0.0250(5) 0.0235(6) 0.0258(7) 0.0008(5) 0.0025(5) 0.0001(4)
N3 0.024(3) 0.031(4) 0.023(4) -0.001(3) 0.003(3) 0.002(3)
O1N3 0.019(3) 0.036(3) 0.033(4) -0.008(3) -0.001(2) -0.003(2)
O2N3 0.012(2) 0.024(3) 0.030(3) 0.001(2) 0.001(2) 0.000(2)
C1N3 0.023(4) 0.048(6) 0.023(5) -0.001(4) -0.004(4) 0.004(4)
C2N3 0.028(4) 0.040(5) 0.028(5) -0.007(4) -0.007(4) -0.003(4)
C3N3 0.015(4) 0.040(5) 0.025(5) 0.001(4) 0.003(3) 0.008(3)
C4N3 0.015(3) 0.029(4) 0.027(5) 0.006(4) 0.003(3) -0.005(3)
C5N3 0.026(4) 0.030(5) 0.033(5) 0.003(4) 0.002(4) 0.004(4)
C6N3 0.028(4) 0.044(6) 0.033(6) 0.001(4) 0.000(4) 0.007(4)
C7N3 0.042(5) 0.038(6) 0.051(7) 0.002(5) -0.005(5) 0.007(4)
C8N3 0.065(7) 0.054(7) 0.103(11) -0.016(7) -0.023(7) 0.017(6)
N5 0.017(3) 0.026(4) 0.024(4) 0.001(3) -0.002(3) 0.004(3)
O1N5 0.011(2) 0.031(3) 0.021(3) 0.001(2) 0.001(2) -0.002(2)
O2N5 0.022(3) 0.023(3) 0.023(3) -0.002(2) -0.001(2) 0.003(2)
C1N5 0.011(3) 0.028(4) 0.027(5) 0.001(4) 0.001(3) 0.001(3)
C2N5 0.013(3) 0.034(5) 0.035(5) 0.003(4) 0.008(4) 0.003(3)
C3N5 0.026(4) 0.026(4) 0.029(5) 0.001(4) -0.008(4) -0.001(3)
C4N5 0.026(4) 0.031(5) 0.033(5) -0.005(4) -0.003(4) 0.007(4)
C5N5 0.020(4) 0.029(5) 0.025(5) 0.002(4) -0.001(3) 0.002(3)
C6N5 0.026(4) 0.039(5) 0.025(5) -0.001(4) -0.004(4) -0.004(4)
C7N5 0.033(5) 0.037(5) 0.039(6) -0.005(4) -0.003(4) 0.000(4)
C8N5 0.049(5) 0.043(6) 0.060(8) -0.012(5) -0.017(5) -0.003(5)
O1L1 0.030(3) 0.038(3) 0.029(4) -0.002(3) -0.002(3) -0.016(3)
O2L1 0.050(4) 0.034(4) 0.032(4) -0.006(3) 0.017(3) -0.017(3)
C1L1 0.031(4) 0.024(5) 0.035(6) 0.001(4) 0.005(4) 0.003(4)
C2L1 0.031(4) 0.028(5) 0.025(5) -0.005(4) 0.005(4) -0.007(4)
C3L1 0.032(5) 0.047(6) 0.038(6) 0.001(5) -0.004(4) -0.007(4)
C4L1 0.044(5) 0.045(6) 0.030(6) 0.007(5) -0.002(4) -0.008(4)
C5L1 0.026(4) 0.038(5) 0.044(6) -0.004(5) 0.005(4) -0.010(4)
C6L1 0.036(5) 0.053(6) 0.037(6) -0.003(5) -0.010(4) -0.005(4)
C7L1 0.032(4) 0.040(5) 0.029(5) -0.006(4) 0.006(4) 0.003(4)
S1 0.0316(12) 0.0657(18) 0.0519(18) -0.0026(14) 0.0068(12) -0.0152(12)
C1S 0.027(5) 0.089(9) 0.061(8) -0.021(7) 0.005(5) -0.013(5)
O1L2 0.038(3) 0.034(4) 0.023(3) 0.001(3) 0.000(3) 0.002(3)
O2L2 0.025(3) 0.037(3) 0.020(3) -0.001(3) 0.004(2) -0.002(2)
C1L2 0.020(4) 0.033(5) 0.032(6) -0.002(4) -0.011(4) 0.003(4)
C2L2 0.025(4) 0.045(5) 0.017(5) 0.000(4) 0.000(4) 0.007(4)
C3L2 0.022(4) 0.035(5) 0.026(5) 0.002(4) 0.003(4) 0.003(4)
C4L2 0.024(4) 0.037(5) 0.032(6) 0.008(4) -0.001(4) 0.006(4)
C5L2 0.022(4) 0.044(5) 0.017(5) 0.011(4) -0.002(3) 0.007(4)
C6L2 0.040(5) 0.051(6) 0.022(5) -0.001(4) 0.000(4) 0.002(4)
C7L2 0.031(4) 0.044(5) 0.026(5) 0.013(4) 0.004(4) -0.007(4)
S2 0.0239(10) 0.0574(16) 0.0319(14) 0.0109(12) 0.0036(9) 0.0005(10)
C2S 0.028(4) 0.059(6) 0.043(6) 0.011(5) 0.000(4) -0.006(4)
O1L3 0.017(3) 0.031(3) 0.029(3) 0.000(3) -0.001(2) 0.000(2)
O2L3 0.025(3) 0.026(3) 0.033(4) 0.003(3) -0.004(3) -0.001(2)
C1L3 0.033(5) 0.030(5) 0.028(5) 0.001(4) 0.004(4) 0.005(4)
C2L3 0.028(4) 0.026(4) 0.030(5) 0.006(4) -0.003(4) 0.006(4)
C3L3 0.028(4) 0.031(5) 0.033(6) 0.000(4) -0.005(4) 0.002(4)
C4L3 0.033(5) 0.023(4) 0.043(6) 0.001(4) -0.006(4) -0.001(4)
C5L3 0.037(5) 0.032(5) 0.034(6) 0.006(4) -0.005(4) 0.005(4)
C6L3 0.025(4) 0.027(5) 0.059(7) -0.004(5) -0.011(4) 0.006(4)
C7L3 0.038(5) 0.033(5) 0.039(6) -0.002(4) -0.008(4) 0.001(4)
S3 0.0381(12) 0.0261(12) 0.0640(19) -0.0103(12) -0.0115(12) 0.0039(10)
C3S 0.036(5) 0.033(5) 0.046(6) -0.006(5) -0.004(4) -0.002(4)
O1L4 0.021(3) 0.025(3) 0.026(3) 0.002(3) 0.002(2) 0.000(2)
O2L4 0.031(3) 0.027(3) 0.026(3) -0.001(3) 0.004(2) 0.001(2)
C1L4 0.017(4) 0.031(5) 0.025(5) 0.002(4) -0.002(3) 0.004(3)
C2L4 0.014(3) 0.028(4) 0.020(5) 0.005(4) 0.001(3) 0.005(3)
C3L4 0.018(4) 0.033(5) 0.037(6) 0.002(4) 0.001(4) -0.002(3)
C4L4 0.031(4) 0.042(5) 0.033(6) 0.006(5) 0.006(4) -0.011(4)
C5L4 0.028(4) 0.049(6) 0.022(5) 0.006(4) -0.008(4) -0.003(4)
C6L4 0.018(4) 0.032(5) 0.037(6) -0.009(4) 0.002(4) 0.005(3)
C7L4 0.019(4) 0.023(4) 0.032(5) 0.004(4) -0.002(4) 0.000(3)
S4 0.0484(14) 0.0717(19) 0.0282(15) -0.0078(13) 0.0107(11) -0.0115(13)
C4S 0.041(5) 0.073(8) 0.055(7) -0.023(6) 0.010(5) -0.019(5)
O1L5 0.036(3) 0.025(3) 0.031(4) 0.000(3) 0.010(3) -0.001(2)
O2L5 0.031(3) 0.021(3) 0.036(4) 0.003(3) 0.004(3) 0.004(2)
C1L5 0.023(4) 0.034(5) 0.042(6) -0.015(5) -0.003(4) -0.002(4)
C2L5 0.027(4) 0.023(4) 0.026(5) -0.010(4) -0.003(4) -0.003(3)
C3L5 0.039(5) 0.035(5) 0.035(6) -0.001(4) 0.005(4) 0.005(4)
C4L5 0.028(4) 0.051(6) 0.035(6) 0.000(5) 0.007(4) 0.004(4)
C5L5 0.028(4) 0.045(6) 0.035(6) -0.007(5) -0.008(4) 0.014(4)
C6L5 0.042(5) 0.021(5) 0.040(6) 0.000(4) 0.001(4) 0.004(4)
C7L5 0.034(4) 0.033(5) 0.033(6) -0.007(4) -0.002(4) 0.004(4)
S5 0.0401(12) 0.0565(17) 0.0535(18) -0.0197(14) -0.0040(12) 0.0190(12)
C5S 0.052(6) 0.051(7) 0.139(13) -0.055(8) 0.003(7) 0.010(5)
N11 0.019(3) 0.029(4) 0.018(4) -0.003(3) 0.003(3) 0.001(3)
N12 0.026(4) 0.033(4) 0.028(4) 0.007(3) 0.005(3) 0.004(3)
N13 0.023(4) 0.059(5) 0.043(5) 0.006(4) 0.006(4) 0.002(4)
N21 0.020(3) 0.034(4) 0.023(4) 0.003(3) 0.003(3) -0.005(3)
N22 0.026(4) 0.043(5) 0.027(5) 0.005(4) 0.001(3) -0.003(3)
N23 0.065(5) 0.067(6) 0.048(6) 0.015(5) 0.001(5) -0.041(5)
N31 0.020(3) 0.023(3) 0.022(4) -0.007(3) 0.005(3) 0.007(3)
N32 0.025(3) 0.030(4) 0.026(4) 0.006(4) -0.002(3) 0.000(3)
N33 0.048(4) 0.052(5) 0.034(5) -0.006(4) 0.003(4) 0.014(4)
N41 0.013(3) 0.024(4) 0.034(4) 0.002(3) 0.002(3) 0.002(3)
N42 0.027(4) 0.026(4) 0.021(4) 0.005(3) -0.003(3) 0.000(3)
N43 0.024(4) 0.039(4) 0.045(5) -0.004(4) 0.007(3) 0.000(3)
O11M 0.061(4) 0.039(4) 0.054(5) -0.006(4) 0.006(4) 0.016(3)
C11M 0.067(8) 0.099(12) 0.116(13) 0.002(10) 0.010(8) 0.007(8)
O21M 0.061(4) 0.093(6) 0.059(5) -0.035(5) -0.016(4) -0.009(4)
C21M 0.099(15) 0.101(17) 0.044(9) -0.028(11) 0.006(10) -0.056(13)
C22M 0.099(15) 0.101(17) 0.044(9) -0.028(11) 0.006(10) -0.056(13)
O31M 0.037(3) 0.044(4) 0.027(4) 0.015(3) -0.001(3) 0.008(3)
C31M 0.057(6) 0.095(9) 0.042(7) 0.015(6) -0.002(5) 0.040(6)
O41M 0.028(3) 0.033(3) 0.036(4) 0.003(3) 0.005(3) -0.012(2)
C41M 0.053(6) 0.048(6) 0.047(7) 0.008(5) 0.007(5) -0.015(5)
Cl1 0.118(3) 0.065(2) 0.084(3) -0.0135(18) -0.015(2) -0.0177(19)
O1M 0.037(4) 0.015(4) 0.094(8) 0.004(4) 0.012(5) 0.008(3)
O2M 0.031(3) 0.032(3) 0.031(3) -0.0005(10) -0.0011(10) 0.0013(10)
O3M 0.052(7) 0.017(6) 0.019(7) 0.006(5) 0.000(5) -0.005(5)
O4M 0.053(8) 0.148(16) 0.013(8) -0.019(9) 0.000(6) 0.030(9)
C1M 0.080(11) 0.047(9) 0.119(16) 0.033(10) -0.021(10) -0.018(8)
C2M 0.067(6) 0.068(6) 0.067(6) -0.0001(10) -0.0002(10) 0.0005(10)
C3M 0.090(16) 0.076(16) 0.025(12) 0.017(11) -0.016(11) -0.050(13)
C4M 0.046(11) 0.096(18) 0.052(16) -0.028(13) -0.027(11) 0.014(12)
 
_geom_special_details
;
 All esds (except the esd in the dihedral angle between two l.s. planes)
 are estimated using the full covariance matrix.  The cell esds are taken
 into account individually in the estimation of esds in distances, angles
 and torsion angles; correlations between esds in cell parameters are only
 used when they are defined by crystal symmetry.  An approximate (isotropic)
 treatment of cell esds is used for estimating esds involving l.s. planes.
;
 
loop_
 _geom_bond_atom_site_label_1
 _geom_bond_atom_site_label_2
 _geom_bond_distance
 _geom_bond_site_symmetry_2
 _geom_bond_publ_flag
Co1 O1L1 1.974(5) . ?
Co1 O2L5 2.005(5) . ?
Co1 O1N5 2.147(5) . ?
Co1 O2N3 2.148(5) . ?
Co1 N11 2.203(6) . ?
Co1 N41 2.216(7) . ?
Co2 O1N3 2.005(5) . ?
Co2 O2L1 2.037(6) . ?
Co2 O11M 2.060(6) . ?
Co2 O1L2 2.076(6) . ?
Co2 O21M 2.090(7) . ?
Co2 N11 2.290(6) . ?
Co3 O1N3 1.882(5) . ?
Co3 O2L2 1.898(5) . ?
Co3 O2N3 1.907(5) . ?
Co3 N21 1.964(6) . ?
Co3 N11 1.982(6) . ?
Co3 N3 1.991(6) . ?
Co4 N31 2.056(7) . ?
Co4 N21 2.063(7) . ?
Co4 O1L3 2.078(5) . ?
Co4 O1N5 2.127(5) . ?
Co4 O2N3 2.128(5) . ?
Co4 O2L3 2.164(5) . ?
Co4 C1L3 2.447(8) . ?
Co5 O2N5 1.882(5) . ?
Co5 O1L4 1.897(5) . ?
Co5 O1N5 1.908(5) . ?
Co5 N31 1.947(6) . ?
Co5 N41 1.970(6) . ?
Co5 N5 1.994(6) . ?
Co6 O2N5 2.013(5) . ?
Co6 O1L5 2.028(6) . ?
Co6 O2L4 2.071(5) . ?
Co6 O41M 2.117(5) . ?
Co6 O31M 2.122(5) . ?
Co6 N41 2.219(6) . ?
N3 C3N3 1.495(10) . ?
N3 C5N3 1.499(10) . ?
N3 C1N3 1.503(10) . ?
O1N3 C2N3 1.403(9) . ?
O2N3 C4N3 1.430(8) . ?
C1N3 C2N3 1.497(11) . ?
C3N3 C4N3 1.533(10) . ?
C5N3 C6N3 1.515(10) . ?
C6N3 C7N3 1.521(12) . ?
C7N3 C8N3 1.511(13) . ?
N5 C5N5 1.494(9) . ?
N5 C3N5 1.495(9) . ?
N5 C1N5 1.504(9) . ?
O1N5 C2N5 1.436(8) . ?
O2N5 C4N5 1.415(9) . ?
C1N5 C2N5 1.517(11) . ?
C3N5 C4N5 1.513(10) . ?
C5N5 C6N5 1.525(10) . ?
C6N5 C7N5 1.534(11) . ?
C7N5 C8N5 1.542(11) . ?
O1L1 C1L1 1.255(10) . ?
O2L1 C1L1 1.259(10) . ?
C1L1 C2L1 1.496(11) . ?
C2L1 C7L1 1.377(11) . ?
C2L1 C3L1 1.380(12) . ?
C3L1 C4L1 1.385(11) . ?
C4L1 C5L1 1.396(11) . ?
C5L1 C6L1 1.373(12) . ?
C5L1 S1 1.767(8) . ?
C6L1 C7L1 1.386(11) . ?
S1 C1S 1.781(10) . ?
O1L2 C1L2 1.260(9) . ?
O2L2 C1L2 1.262(9) . ?
C1L2 C2L2 1.490(12) . ?
C2L2 C3L2 1.388(11) . ?
C2L2 C7L2 1.398(11) . ?
C3L2 C4L2 1.376(11) . ?
C4L2 C5L2 1.374(11) . ?
C5L2 C6L2 1.395(12) . ?
C5L2 S2 1.757(8) . ?
C6L2 C7L2 1.376(11) . ?
S2 C2S 1.789(10) . ?
O1L3 C1L3 1.248(9) . ?
O2L3 C1L3 1.286(9) . ?
C1L3 C2L3 1.481(11) . ?
C2L3 C3L3 1.394(11) . ?
C2L3 C7L3 1.399(11) . ?
C3L3 C4L3 1.376(11) . ?
C4L3 C5L3 1.395(11) . ?
C5L3 C6L3 1.398(11) . ?
C5L3 S3 1.764(8) . ?
C6L3 C7L3 1.371(11) . ?
S3 C3S 1.789(8) . ?
O1L4 C1L4 1.267(9) . ?
O2L4 C1L4 1.263(9) . ?
C1L4 C2L4 1.509(11) . ?
C2L4 C3L4 1.380(11) . ?
C2L4 C7L4 1.386(10) . ?
C3L4 C4L4 1.381(11) . ?
C4L4 C5L4 1.402(12) . ?
C5L4 C6L4 1.385(12) . ?
C5L4 S4 1.754(9) . ?
C6L4 C7L4 1.370(11) . ?
S4 C4S 1.762(11) . ?
O1L5 C1L5 1.270(10) . ?
O2L5 C1L5 1.262(10) . ?
C1L5 C2L5 1.510(11) . ?
C2L5 C7L5 1.371(11) . ?
C2L5 C3L5 1.397(11) . ?
C3L5 C4L5 1.392(11) . ?
C4L5 C5L5 1.374(12) . ?
C5L5 C6L5 1.408(12) . ?
C5L5 S5 1.766(9) . ?
C6L5 C7L5 1.397(11) . ?
S5 C5S 1.796(11) . ?
N11 N12 1.244(8) . ?
N12 N13 1.134(8) . ?
N21 N22 1.209(9) . ?
N22 N23 1.130(9) . ?
N31 N32 1.218(9) . ?
N32 N33 1.141(9) . ?
N41 N42 1.245(8) . ?
N42 N43 1.136(8) . ?
O11M C11M 1.328(14) . ?
O21M C21M 1.33(6) . ?
O21M C22M 1.421(19) . ?
C21M C22M 1.14(8) . ?
O31M C31M 1.424(11) . ?
O41M C41M 1.433(10) . ?
O1M C1M 1.389(17) . ?
O2M C2M 1.42(2) . ?
O3M C3M 1.36(2) . ?
O4M C4M 1.42(3) . ?
 
loop_
 _geom_angle_atom_site_label_1
 _geom_angle_atom_site_label_2
 _geom_angle_atom_site_label_3
 _geom_angle
 _geom_angle_site_symmetry_1
 _geom_angle_site_symmetry_3
 _geom_angle_publ_flag
O1L1 Co1 O2L5 99.1(2) . . ?
O1L1 Co1 O1N5 160.2(2) . . ?
O2L5 Co1 O1N5 91.8(2) . . ?
O1L1 Co1 O2N3 93.3(2) . . ?
O2L5 Co1 O2N3 161.9(2) . . ?
O1N5 Co1 O2N3 80.54(18) . . ?
O1L1 Co1 N11 97.1(2) . . ?
O2L5 Co1 N11 90.3(2) . . ?
O1N5 Co1 N11 99.4(2) . . ?
O2N3 Co1 N11 75.1(2) . . ?
O1L1 Co1 N41 87.2(2) . . ?
O2L5 Co1 N41 100.6(2) . . ?
O1N5 Co1 N41 74.5(2) . . ?
O2N3 Co1 N41 93.1(2) . . ?
N11 Co1 N41 167.6(2) . . ?
O1N3 Co2 O2L1 89.2(2) . . ?
O1N3 Co2 O11M 171.0(2) . . ?
O2L1 Co2 O11M 92.8(3) . . ?
O1N3 Co2 O1L2 93.9(2) . . ?
O2L1 Co2 O1L2 174.2(2) . . ?
O11M Co2 O1L2 84.8(3) . . ?
O1N3 Co2 O21M 96.8(3) . . ?
O2L1 Co2 O21M 89.2(3) . . ?
O11M Co2 O21M 92.0(3) . . ?
O1L2 Co2 O21M 85.6(3) . . ?
O1N3 Co2 N11 73.1(2) . . ?
O2L1 Co2 N11 100.8(2) . . ?
O11M Co2 N11 97.9(2) . . ?
O1L2 Co2 N11 84.8(2) . . ?
O21M Co2 N11 165.5(3) . . ?
O1N3 Co3 O2L2 95.3(2) . . ?
O1N3 Co3 O2N3 93.6(2) . . ?
O2L2 Co3 O2N3 170.9(2) . . ?
O1N3 Co3 N21 174.3(3) . . ?
O2L2 Co3 N21 88.2(3) . . ?
O2N3 Co3 N21 83.0(2) . . ?
O1N3 Co3 N11 83.3(2) . . ?
O2L2 Co3 N11 97.0(2) . . ?
O2N3 Co3 N11 85.9(2) . . ?
N21 Co3 N11 91.9(3) . . ?
O1N3 Co3 N3 84.4(2) . . ?
O2L2 Co3 N3 91.5(2) . . ?
O2N3 Co3 N3 87.5(2) . . ?
N21 Co3 N3 100.0(3) . . ?
N11 Co3 N3 165.6(3) . . ?
N31 Co4 N21 168.3(3) . . ?
N31 Co4 O1L3 92.8(2) . . ?
N21 Co4 O1L3 96.1(2) . . ?
N31 Co4 O1N5 75.8(2) . . ?
N21 Co4 O1N5 96.2(2) . . ?
O1L3 Co4 O1N5 166.4(2) . . ?
N31 Co4 O2N3 94.7(2) . . ?
N21 Co4 O2N3 75.5(2) . . ?
O1L3 Co4 O2N3 107.17(19) . . ?
O1N5 Co4 O2N3 81.46(18) . . ?
N31 Co4 O2L3 96.5(2) . . ?
N21 Co4 O2L3 94.4(2) . . ?
O1L3 Co4 O2L3 62.28(19) . . ?
O1N5 Co4 O2L3 111.06(19) . . ?
O2N3 Co4 O2L3 165.0(2) . . ?
N31 Co4 C1L3 95.8(3) . . ?
N21 Co4 C1L3 95.7(3) . . ?
O1L3 Co4 C1L3 30.7(2) . . ?
O1N5 Co4 C1L3 141.7(2) . . ?
O2N3 Co4 C1L3 136.9(2) . . ?
O2L3 Co4 C1L3 31.6(2) . . ?
O2N5 Co5 O1L4 94.3(2) . . ?
O2N5 Co5 O1N5 93.8(2) . . ?
O1L4 Co5 O1N5 171.7(2) . . ?
O2N5 Co5 N31 174.6(2) . . ?
O1L4 Co5 N31 88.5(2) . . ?
O1N5 Co5 N31 83.6(2) . . ?
O2N5 Co5 N41 83.3(2) . . ?
O1L4 Co5 N41 97.0(2) . . ?
O1N5 Co5 N41 85.8(2) . . ?
N31 Co5 N41 91.8(2) . . ?
O2N5 Co5 N5 85.3(2) . . ?
O1L4 Co5 N5 91.9(2) . . ?
O1N5 Co5 N5 86.9(2) . . ?
N31 Co5 N5 99.3(2) . . ?
N41 Co5 N5 166.0(2) . . ?
O2N5 Co6 O1L5 95.3(2) . . ?
O2N5 Co6 O2L4 92.6(2) . . ?
O1L5 Co6 O2L4 170.9(2) . . ?
O2N5 Co6 O41M 167.0(2) . . ?
O1L5 Co6 O41M 84.2(2) . . ?
O2L4 Co6 O41M 89.1(2) . . ?
O2N5 Co6 O31M 100.6(2) . . ?
O1L5 Co6 O31M 87.3(2) . . ?
O2L4 Co6 O31M 86.8(2) . . ?
O41M Co6 O31M 92.3(2) . . ?
O2N5 Co6 N41 74.3(2) . . ?
O1L5 Co6 N41 101.8(2) . . ?
O2L4 Co6 N41 84.7(2) . . ?
O41M Co6 N41 93.1(2) . . ?
O31M Co6 N41 169.9(2) . . ?
C3N3 N3 C5N3 110.5(6) . . ?
C3N3 N3 C1N3 111.7(6) . . ?
C5N3 N3 C1N3 109.2(6) . . ?
C3N3 N3 Co3 107.1(4) . . ?
C5N3 N3 Co3 114.7(4) . . ?
C1N3 N3 Co3 103.6(5) . . ?
C2N3 O1N3 Co3 116.4(5) . . ?
C2N3 O1N3 Co2 131.2(5) . . ?
Co3 O1N3 Co2 102.9(2) . . ?
C4N3 O2N3 Co3 107.7(4) . . ?
C4N3 O2N3 Co4 117.3(4) . . ?
Co3 O2N3 Co4 100.2(2) . . ?
C4N3 O2N3 Co1 127.1(4) . . ?
Co3 O2N3 Co1 101.6(2) . . ?
Co4 O2N3 Co1 98.93(19) . . ?
C2N3 C1N3 N3 108.7(6) . . ?
O1N3 C2N3 C1N3 108.9(6) . . ?
N3 C3N3 C4N3 110.5(6) . . ?
O2N3 C4N3 C3N3 108.1(6) . . ?
N3 C5N3 C6N3 116.5(6) . . ?
C5N3 C6N3 C7N3 111.4(7) . . ?
C8N3 C7N3 C6N3 115.4(8) . . ?
C5N5 N5 C3N5 109.6(6) . . ?
C5N5 N5 C1N5 111.1(6) . . ?
C3N5 N5 C1N5 112.8(5) . . ?
C5N5 N5 Co5 113.6(4) . . ?
C3N5 N5 Co5 103.0(4) . . ?
C1N5 N5 Co5 106.6(4) . . ?
C2N5 O1N5 Co5 108.4(4) . . ?
C2N5 O1N5 Co4 119.1(4) . . ?
Co5 O1N5 Co4 99.5(2) . . ?
C2N5 O1N5 Co1 125.0(4) . . ?
Co5 O1N5 Co1 101.9(2) . . ?
Co4 O1N5 Co1 98.99(19) . . ?
C4N5 O2N5 Co5 115.8(4) . . ?
C4N5 O2N5 Co6 134.3(5) . . ?
Co5 O2N5 Co6 101.8(2) . . ?
N5 C1N5 C2N5 111.3(6) . . ?
O1N5 C2N5 C1N5 106.8(6) . . ?
N5 C3N5 C4N5 109.7(6) . . ?
O2N5 C4N5 C3N5 108.5(6) . . ?
N5 C5N5 C6N5 114.4(6) . . ?
C5N5 C6N5 C7N5 109.8(6) . . ?
C6N5 C7N5 C8N5 113.9(7) . . ?
C1L1 O1L1 Co1 143.1(6) . . ?
C1L1 O2L1 Co2 126.2(5) . . ?
O2L1 C1L1 O1L1 127.6(7) . . ?
O2L1 C1L1 C2L1 117.8(8) . . ?
O1L1 C1L1 C2L1 114.6(8) . . ?
C7L1 C2L1 C3L1 119.1(7) . . ?
C7L1 C2L1 C1L1 121.9(8) . . ?
C3L1 C2L1 C1L1 119.1(7) . . ?
C4L1 C3L1 C2L1 120.4(8) . . ?
C3L1 C4L1 C5L1 120.4(8) . . ?
C6L1 C5L1 C4L1 118.7(8) . . ?
C6L1 C5L1 S1 125.5(7) . . ?
C4L1 C5L1 S1 115.8(7) . . ?
C5L1 C6L1 C7L1 120.6(8) . . ?
C2L1 C7L1 C6L1 120.7(8) . . ?
C5L1 S1 C1S 103.5(5) . . ?
C1L2 O1L2 Co2 128.0(6) . . ?
C1L2 O2L2 Co3 128.8(5) . . ?
O1L2 C1L2 O2L2 125.3(8) . . ?
O1L2 C1L2 C2L2 118.8(8) . . ?
O2L2 C1L2 C2L2 115.9(7) . . ?
C3L2 C2L2 C7L2 117.8(8) . . ?
C3L2 C2L2 C1L2 121.2(8) . . ?
C7L2 C2L2 C1L2 120.9(8) . . ?
C4L2 C3L2 C2L2 121.2(8) . . ?
C5L2 C4L2 C3L2 121.1(8) . . ?
C4L2 C5L2 C6L2 118.4(8) . . ?
C4L2 C5L2 S2 125.1(7) . . ?
C6L2 C5L2 S2 116.5(7) . . ?
C7L2 C6L2 C5L2 120.7(9) . . ?
C6L2 C7L2 C2L2 120.7(9) . . ?
C5L2 S2 C2S 104.2(4) . . ?
C1L3 O1L3 Co4 91.2(4) . . ?
C1L3 O2L3 Co4 86.4(5) . . ?
O1L3 C1L3 O2L3 120.0(7) . . ?
O1L3 C1L3 C2L3 119.9(7) . . ?
O2L3 C1L3 C2L3 120.1(7) . . ?
O1L3 C1L3 Co4 58.1(4) . . ?
O2L3 C1L3 Co4 61.9(4) . . ?
C2L3 C1L3 Co4 176.2(6) . . ?
C3L3 C2L3 C7L3 119.1(7) . . ?
C3L3 C2L3 C1L3 122.9(7) . . ?
C7L3 C2L3 C1L3 117.9(7) . . ?
C4L3 C3L3 C2L3 121.8(7) . . ?
C3L3 C4L3 C5L3 118.7(8) . . ?
C6L3 C5L3 C4L3 119.8(8) . . ?
C6L3 C5L3 S3 116.6(6) . . ?
C4L3 C5L3 S3 123.6(6) . . ?
C7L3 C6L3 C5L3 121.1(7) . . ?
C6L3 C7L3 C2L3 119.4(8) . . ?
C5L3 S3 C3S 103.4(4) . . ?
C1L4 O1L4 Co5 126.8(5) . . ?
C1L4 O2L4 Co6 127.4(5) . . ?
O1L4 C1L4 O2L4 126.7(7) . . ?
O1L4 C1L4 C2L4 116.4(7) . . ?
O2L4 C1L4 C2L4 116.9(7) . . ?
C3L4 C2L4 C7L4 119.0(8) . . ?
C3L4 C2L4 C1L4 120.5(7) . . ?
C7L4 C2L4 C1L4 120.5(7) . . ?
C2L4 C3L4 C4L4 121.0(8) . . ?
C3L4 C4L4 C5L4 119.7(8) . . ?
C6L4 C5L4 C4L4 118.6(8) . . ?
C6L4 C5L4 S4 125.5(7) . . ?
C4L4 C5L4 S4 115.9(7) . . ?
C7L4 C6L4 C5L4 121.1(8) . . ?
C6L4 C7L4 C2L4 120.5(7) . . ?
C5L4 S4 C4S 104.3(5) . . ?
C1L5 O1L5 Co6 129.5(5) . . ?
C1L5 O2L5 Co1 133.0(5) . . ?
O2L5 C1L5 O1L5 126.5(8) . . ?
O2L5 C1L5 C2L5 117.3(8) . . ?
O1L5 C1L5 C2L5 116.1(8) . . ?
C7L5 C2L5 C3L5 119.9(8) . . ?
C7L5 C2L5 C1L5 120.2(8) . . ?
C3L5 C2L5 C1L5 119.8(7) . . ?
C4L5 C3L5 C2L5 119.0(8) . . ?
C5L5 C4L5 C3L5 121.8(9) . . ?
C4L5 C5L5 C6L5 118.9(8) . . ?
C4L5 C5L5 S5 118.1(7) . . ?
C6L5 C5L5 S5 123.1(7) . . ?
C7L5 C6L5 C5L5 119.4(8) . . ?
C2L5 C7L5 C6L5 121.0(8) . . ?
C5L5 S5 C5S 103.6(5) . . ?
N12 N11 Co3 116.3(5) . . ?
N12 N11 Co1 119.3(5) . . ?
Co3 N11 Co1 97.3(2) . . ?
N12 N11 Co2 113.8(5) . . ?
Co3 N11 Co2 90.4(2) . . ?
Co1 N11 Co2 114.8(3) . . ?
N13 N12 N11 178.8(9) . . ?
N22 N21 Co3 123.9(6) . . ?
N22 N21 Co4 132.8(6) . . ?
Co3 N21 Co4 100.5(3) . . ?
N23 N22 N21 178.4(9) . . ?
N32 N31 Co5 122.4(5) . . ?
N32 N31 Co4 129.3(5) . . ?
Co5 N31 Co4 100.7(3) . . ?
N33 N32 N31 179.0(8) . . ?
N42 N41 Co5 118.7(5) . . ?
N42 N41 Co1 120.3(5) . . ?
Co5 N41 Co1 97.6(2) . . ?
N42 N41 Co6 112.8(5) . . ?
Co5 N41 Co6 92.2(2) . . ?
Co1 N41 Co6 111.0(3) . . ?
N43 N42 N41 177.4(8) . . ?
C11M O11M Co2 126.5(7) . . ?
C21M O21M C22M 49(3) . . ?
C21M O21M Co2 142(3) . . ?
C22M O21M Co2 122.9(10) . . ?
C22M C21M O21M 70(5) . . ?
C21M C22M O21M 61(3) . . ?
C31M O31M Co6 125.1(5) . . ?
C41M O41M Co6 125.6(5) . . ?
 
_refine_diff_density_max    1.289
_refine_diff_density_min   -0.885
_refine_diff_density_rms    0.130

_shelx_res_file
;
TITL S1948b in Pbca
    S1948b.res
    created by SHELXL-2018/3 at 14:35:34 on 12-Jun-2019
REM Pbca (#61 in standard setting)
CELL 0.71073  16.228098  31.871710  34.315735  90.0000  90.0000  90.0000
ZERR   8.00   0.000246   0.000803   0.000804   0.0000   0.0000   0.0000
LATT  1
SYMM -x+1/2,-y, z+1/2
SYMM -x, y+1/2,-z+1/2
SYMM  x+1/2,-y+1/2,-z
SFAC  C    H    N    O    S   Co   Cl
UNIT 498  752  112  162  40   48    8
OMIT  7  0  0
SHEL 6.0 0.84
TEMP -153
SIZE 0.0541 0.2136 0.2653
L.S. 24
EADP C21m C22m
ISOR 0.003 0.001 O2M C2M
BOND
FMAP 2
PLAN 50
ACTA
WGHT    0.078400   66.332901
FVAR       0.13407   0.22776
CO1   6   -0.083527    0.868314    0.390425    11.00000    0.02030    0.02378 =
         0.02630    0.00003    0.00138   -0.00141
CO2   6   -0.029803    0.877279    0.497487    11.00000    0.02853    0.03400 =
         0.02816   -0.00266    0.00324   -0.00343
CO3   6   -0.033040    0.797188    0.449364    11.00000    0.01875    0.02943 =
         0.02139    0.00095    0.00091   -0.00022
CO4   6   -0.088156    0.769592    0.366821    11.00000    0.02028    0.02405 =
         0.02467    0.00163   -0.00061    0.00013
CO5   6   -0.129980    0.837465    0.305933    11.00000    0.01786    0.02256 =
         0.02288    0.00045    0.00107    0.00074
CO6   6   -0.111734    0.931809    0.302774    11.00000    0.02499    0.02345 =
         0.02585    0.00076    0.00253    0.00007
N3    3    0.063791    0.758970    0.446373    11.00000    0.02414    0.03087 =
         0.02268   -0.00064    0.00335    0.00222
O1N3  4    0.042910    0.835831    0.470082    11.00000    0.01908    0.03625 =
         0.03283   -0.00765   -0.00132   -0.00319
O2N3  4   -0.010317    0.812596    0.396764    11.00000    0.01236    0.02447 =
         0.02982    0.00101    0.00114   -0.00002
C1N3  1    0.117308    0.773033    0.479661    11.00000    0.02276    0.04821 =
         0.02286   -0.00135   -0.00414    0.00376
AFIX  23
H1NA  2    0.094156    0.762887    0.504633    11.00000   -1.20000
H1NB  2    0.173445    0.761298    0.476704    11.00000   -1.20000
AFIX   0
C2N3  1    0.120964    0.819973    0.479680    11.00000    0.02761    0.03975 =
         0.02806   -0.00716   -0.00668   -0.00346
AFIX  23
H2NA  2    0.137653    0.830207    0.505751    11.00000   -1.20000
H2NB  2    0.162192    0.829732    0.460444    11.00000   -1.20000
AFIX   0
C3N3  1    0.104324    0.766537    0.407889    11.00000    0.01531    0.03983 =
         0.02548    0.00086    0.00263    0.00762
AFIX  23
H3NA  2    0.089874    0.743601    0.389673    11.00000   -1.20000
H3NB  2    0.164913    0.766612    0.411250    11.00000   -1.20000
AFIX   0
C4N3  1    0.076563    0.808645    0.390744    11.00000    0.01453    0.02895 =
         0.02702    0.00634    0.00258   -0.00495
AFIX  23
H4NA  2    0.105934    0.831986    0.403759    11.00000   -1.20000
H4NB  2    0.089250    0.809679    0.362541    11.00000   -1.20000
AFIX   0
C5N3  1    0.043884    0.713358    0.451282    11.00000    0.02557    0.03045 =
         0.03323    0.00259    0.00236    0.00368
AFIX  23
H5NA  2    0.003192    0.705455    0.431080    11.00000   -1.20000
H5NB  2    0.016977    0.709617    0.476940    11.00000   -1.20000
AFIX   0
C6N3  1    0.115678    0.683074    0.448827    11.00000    0.02774    0.04402 =
         0.03296    0.00054    0.00046    0.00654
AFIX  23
H6NA  2    0.158599    0.691518    0.467769    11.00000   -1.20000
H6NB  2    0.140051    0.684382    0.422407    11.00000   -1.20000
AFIX   0
C7N3  1    0.088650    0.638313    0.457372    11.00000    0.04167    0.03801 =
         0.05100    0.00199   -0.00460    0.00702
AFIX  23
H7NA  2    0.068092    0.637067    0.484510    11.00000   -1.20000
H7NB  2    0.041971    0.631300    0.439977    11.00000   -1.20000
AFIX   0
C8N3  1    0.154549    0.605230    0.452424    11.00000    0.06506    0.05419 =
         0.10314   -0.01624   -0.02328    0.01749
AFIX  33
H8NA  2    0.131507    0.577580    0.458535    11.00000   -1.50000
H8NB  2    0.174342    0.605438    0.425444    11.00000   -1.50000
H8NC  2    0.200526    0.611219    0.470084    11.00000   -1.50000
AFIX   0
N5    3   -0.231615    0.806616    0.290300    11.00000    0.01719    0.02604 =
         0.02439    0.00068   -0.00200    0.00448
O1N5  4   -0.159125    0.824968    0.358530    11.00000    0.01078    0.03091 =
         0.02057    0.00073    0.00134   -0.00193
O2N5  4   -0.196563    0.885759    0.303716    11.00000    0.02187    0.02333 =
         0.02335   -0.00225   -0.00132    0.00279
C1N5  1   -0.275933    0.795386    0.327342    11.00000    0.01098    0.02841 =
         0.02668    0.00066    0.00110    0.00099
AFIX  23
H1NC  2   -0.265736    0.765506    0.333575    11.00000   -1.20000
H1ND  2   -0.335966    0.799141    0.323580    11.00000   -1.20000
AFIX   0
C2N5  1   -0.247340    0.822487    0.361081    11.00000    0.01335    0.03429 =
         0.03452    0.00298    0.00815    0.00324
AFIX  23
H2NC  2   -0.271945    0.850842    0.359247    11.00000   -1.20000
H2ND  2   -0.264006    0.809776    0.386197    11.00000   -1.20000
AFIX   0
C3N5  1   -0.277195    0.838212    0.266397    11.00000    0.02587    0.02645 =
         0.02907    0.00097   -0.00816   -0.00130
AFIX  23
H3NC  2   -0.335022    0.829068    0.262883    11.00000   -1.20000
H3ND  2   -0.251435    0.840557    0.240337    11.00000   -1.20000
AFIX   0
C4N5  1   -0.275206    0.880402    0.286592    11.00000    0.02601    0.03094 =
         0.03313   -0.00474   -0.00333    0.00717
AFIX  23
H4NC  2   -0.285727    0.903075    0.267510    11.00000   -1.20000
H4ND  2   -0.318450    0.881613    0.306910    11.00000   -1.20000
AFIX   0
C5N5  1   -0.214960    0.768474    0.266274    11.00000    0.02014    0.02945 =
         0.02511    0.00168   -0.00146    0.00155
AFIX  23
H5NC  2   -0.185626    0.747664    0.282592    11.00000   -1.20000
H5ND  2   -0.177859    0.776315    0.244561    11.00000   -1.20000
AFIX   0
C6N5  1   -0.291860    0.747859    0.249365    11.00000    0.02559    0.03899 =
         0.02508   -0.00141   -0.00448   -0.00421
AFIX  23
H6NC  2   -0.316414    0.766359    0.229309    11.00000   -1.20000
H6ND  2   -0.333131    0.743607    0.270240    11.00000   -1.20000
AFIX   0
C7N5  1   -0.269170    0.705466    0.231110    11.00000    0.03335    0.03702 =
         0.03944   -0.00487   -0.00310   -0.00007
AFIX  23
H7NC  2   -0.255436    0.685486    0.252223    11.00000   -1.20000
H7ND  2   -0.219235    0.709144    0.214893    11.00000   -1.20000
AFIX   0
C8N5  1   -0.337929    0.686304    0.205721    11.00000    0.04907    0.04293 =
         0.06018   -0.01218   -0.01706   -0.00316
AFIX  33
H8ND  2   -0.319244    0.659407    0.195069    11.00000   -1.50000
H8NE  2   -0.387247    0.681818    0.221667    11.00000   -1.50000
H8NF  2   -0.351000    0.705506    0.184290    11.00000   -1.50000
AFIX   0
O1L1  4    0.009235    0.905879    0.403428    11.00000    0.02960    0.03771 =
         0.02901   -0.00246   -0.00200   -0.01606
O2L1  4    0.024365    0.924316    0.466496    11.00000    0.04987    0.03373 =
         0.03176   -0.00559    0.01703   -0.01716
C1L1  1    0.046826    0.922506    0.431426    11.00000    0.03076    0.02361 =
         0.03527    0.00084    0.00493    0.00316
C2L1  1    0.128100    0.941535    0.420952    11.00000    0.03092    0.02821 =
         0.02456   -0.00487    0.00454   -0.00731
C3L1  1    0.140878    0.955190    0.383268    11.00000    0.03232    0.04702 =
         0.03828    0.00147   -0.00391   -0.00653
AFIX  43
H3LA  2    0.097545    0.953393    0.364729    11.00000   -1.20000
AFIX   0
C4L1  1    0.216502    0.971495    0.372331    11.00000    0.04368    0.04532 =
         0.02999    0.00680   -0.00162   -0.00836
AFIX  43
H4LA  2    0.224520    0.981175    0.346423    11.00000   -1.20000
AFIX   0
C5L1  1    0.281035    0.973796    0.399140    11.00000    0.02602    0.03785 =
         0.04357   -0.00401    0.00533   -0.00968
C6L1  1    0.267306    0.960617    0.436683    11.00000    0.03584    0.05343 =
         0.03711   -0.00327   -0.01031   -0.00527
AFIX  43
H6LA  2    0.310737    0.961810    0.455213    11.00000   -1.20000
AFIX   0
C7L1  1    0.190696    0.945596    0.447790    11.00000    0.03200    0.04030 =
         0.02867   -0.00583    0.00567    0.00314
AFIX  43
H7LA  2    0.181253    0.938020    0.474190    11.00000   -1.20000
AFIX   0
S1    5    0.375531    0.993069    0.380870    11.00000    0.03155    0.06573 =
         0.05191   -0.00261    0.00676   -0.01524
C1S   1    0.443349    0.988896    0.421494    11.00000    0.02677    0.08948 =
         0.06055   -0.02129    0.00542   -0.01253
AFIX  33
H1SA  2    0.498181    0.999010    0.414081    11.00000   -1.50000
H1SB  2    0.422139    1.005886    0.443080    11.00000   -1.50000
H1SC  2    0.447042    0.959496    0.429672    11.00000   -1.50000
AFIX   0
O1L2  4   -0.081324    0.832570    0.534097    11.00000    0.03763    0.03351 =
         0.02328    0.00074    0.00042    0.00184
O2L2  4   -0.064736    0.774481    0.498237    11.00000    0.02541    0.03717 =
         0.01980   -0.00063    0.00362   -0.00189
C1L2  1   -0.085921    0.793524    0.528867    11.00000    0.01970    0.03268 =
         0.03211   -0.00165   -0.01129    0.00290
C2L2  1   -0.121757    0.766979    0.560316    11.00000    0.02510    0.04517 =
         0.01739    0.00029   -0.00005    0.00740
C3L2  1   -0.135125    0.724381    0.554830    11.00000    0.02155    0.03520 =
         0.02575    0.00167    0.00324    0.00319
AFIX  43
H3LB  2   -0.122246    0.712021    0.530386    11.00000   -1.20000
AFIX   0
C4L2  1   -0.166708    0.699719    0.584172    11.00000    0.02389    0.03721 =
         0.03236    0.00785   -0.00118    0.00587
AFIX  43
H4LB  2   -0.174798    0.670591    0.579716    11.00000   -1.20000
AFIX   0
C5L2  1   -0.186728    0.716538    0.619802    11.00000    0.02190    0.04373 =
         0.01719    0.01108   -0.00184    0.00673
C6L2  1   -0.173122    0.759268    0.625868    11.00000    0.04020    0.05059 =
         0.02201   -0.00109   -0.00033    0.00157
AFIX  43
H6LB  2   -0.186049    0.771392    0.650409    11.00000   -1.20000
AFIX   0
C7L2  1   -0.141189    0.784045    0.596707    11.00000    0.03124    0.04372 =
         0.02561    0.01315    0.00372   -0.00668
AFIX  43
H7LB  2   -0.132247    0.813075    0.601354    11.00000   -1.20000
AFIX   0
S2    5   -0.229154    0.688410    0.658990    11.00000    0.02390    0.05740 =
         0.03191    0.01090    0.00365    0.00051
C2S   1   -0.223254    0.634751    0.643920    11.00000    0.02751    0.05916 =
         0.04333    0.01113    0.00022   -0.00579
AFIX  33
H2SA  2   -0.245967    0.616712    0.664401    11.00000   -1.50000
H2SB  2   -0.255000    0.630948    0.619884    11.00000   -1.50000
H2SC  2   -0.165563    0.627203    0.639219    11.00000   -1.50000
AFIX   0
O1L3  4   -0.022818    0.713907    0.360792    11.00000    0.01674    0.03077 =
         0.02941    0.00036   -0.00054    0.00030
O2L3  4   -0.155234    0.714608    0.347810    11.00000    0.02541    0.02592 =
         0.03269    0.00269   -0.00448   -0.00093
C1L3  1   -0.086518    0.694789    0.350766    11.00000    0.03274    0.03030 =
         0.02793    0.00148    0.00449    0.00532
C2L3  1   -0.083441    0.648960    0.343709    11.00000    0.02792    0.02552 =
         0.02962    0.00633   -0.00335    0.00650
C3L3  1   -0.151199    0.625965    0.330784    11.00000    0.02808    0.03053 =
         0.03267   -0.00018   -0.00504    0.00162
AFIX  43
H3LC  2   -0.201815    0.640083    0.326146    11.00000   -1.20000
AFIX   0
C4L3  1   -0.146777    0.583380    0.324559    11.00000    0.03345    0.02260 =
         0.04349    0.00084   -0.00621   -0.00139
AFIX  43
H4LC  2   -0.193045    0.568365    0.314906    11.00000   -1.20000
AFIX   0
C5L3  1   -0.073009    0.562680    0.332704    11.00000    0.03695    0.03160 =
         0.03400    0.00560   -0.00519    0.00454
C6L3  1   -0.005180    0.585433    0.346290    11.00000    0.02524    0.02694 =
         0.05949   -0.00362   -0.01078    0.00626
AFIX  43
H6LC  2    0.044588    0.571101    0.352234    11.00000   -1.20000
AFIX   0
C7L3  1   -0.009271    0.628078    0.351181    11.00000    0.03788    0.03253 =
         0.03871   -0.00199   -0.00794    0.00072
S3    5   -0.059785    0.507998    0.327905    11.00000    0.03807    0.02611 =
         0.06397   -0.01026   -0.01150    0.00389
C3S   1   -0.155106    0.490931    0.307024    11.00000    0.03596    0.03273 =
         0.04550   -0.00565   -0.00369   -0.00171
AFIX  33
H3SA  2   -0.153615    0.460469    0.303206    11.00000   -1.50000
H3SB  2   -0.200575    0.498148    0.324583    11.00000   -1.50000
H3SC  2   -0.163332    0.504831    0.281849    11.00000   -1.50000
AFIX   0
O1L4  4   -0.094379    0.841953    0.253429    11.00000    0.02094    0.02475 =
         0.02631    0.00179    0.00217    0.00004
O2L4  4   -0.061989    0.910890    0.250710    11.00000    0.03097    0.02725 =
         0.02556   -0.00050    0.00377    0.00087
C1L4  1   -0.064161    0.874090    0.237065    11.00000    0.01709    0.03133 =
         0.02490    0.00234   -0.00195    0.00443
C2L4  1   -0.029331    0.867806    0.196710    11.00000    0.01422    0.02771 =
         0.02018    0.00545    0.00051    0.00536
C3L4  1   -0.004847    0.901781    0.174621    11.00000    0.01759    0.03315 =
         0.03728    0.00235    0.00138   -0.00211
AFIX  43
H3LD  2   -0.009275    0.929252    0.185157    11.00000   -1.20000
AFIX   0
C4L4  1    0.025995    0.896455    0.137430    11.00000    0.03115    0.04207 =
         0.03325    0.00639    0.00609   -0.01086
AFIX  43
H4LD  2    0.043485    0.920078    0.122712    11.00000   -1.20000
AFIX   0
C5L4  1    0.031382    0.856041    0.121491    11.00000    0.02845    0.04918 =
         0.02168    0.00561   -0.00843   -0.00315
C6L4  1    0.007160    0.822215    0.144090    11.00000    0.01789    0.03222 =
         0.03670   -0.00944    0.00180    0.00490
AFIX  43
H6LD  2    0.010723    0.794660    0.133670    11.00000   -1.20000
AFIX   0
C7L4  1   -0.021845    0.827823    0.181210    11.00000    0.01929    0.02251 =
         0.03161    0.00411   -0.00227    0.00012
AFIX  43
H7LC  2   -0.036936    0.804147    0.196439    11.00000   -1.20000
AFIX   0
S4    5    0.068907    0.853050    0.073636    11.00000    0.04838    0.07172 =
         0.02818   -0.00785    0.01072   -0.01155
C4S   1    0.081442    0.798882    0.065249    11.00000    0.04106    0.07284 =
         0.05467   -0.02279    0.01042   -0.01881
AFIX  33
H4SA  2    0.102491    0.794431    0.038803    11.00000   -1.50000
H4SB  2    0.120620    0.787376    0.084173    11.00000   -1.50000
H4SC  2    0.028189    0.784714    0.068108    11.00000   -1.50000
AFIX   0
O1L5  4   -0.154674    0.961482    0.350956    11.00000    0.03553    0.02460 =
         0.03103   -0.00024    0.01044   -0.00119
O2L5  4   -0.176293    0.909602    0.394739    11.00000    0.03146    0.02146 =
         0.03628    0.00295    0.00405    0.00360
C1L5  1   -0.186938    0.946145    0.381530    11.00000    0.02275    0.03409 =
         0.04170   -0.01500   -0.00312   -0.00152
C2L5  1   -0.243481    0.974863    0.404083    11.00000    0.02682    0.02318 =
         0.02608   -0.01034   -0.00314   -0.00292
C3L5  1   -0.295870    0.958255    0.432470    11.00000    0.03860    0.03472 =
         0.03539   -0.00130    0.00493    0.00503
AFIX  43
H3LE  2   -0.297693    0.928873    0.437047    11.00000   -1.20000
AFIX   0
C4L5  1   -0.345341    0.985415    0.453935    11.00000    0.02769    0.05082 =
         0.03460   -0.00010    0.00748    0.00445
AFIX  43
H4LE  2   -0.379896    0.974250    0.473730    11.00000   -1.20000
AFIX   0
C5L5  1   -0.345606    1.027921    0.447300    11.00000    0.02777    0.04452 =
         0.03499   -0.00736   -0.00811    0.01415
C6L5  1   -0.294010    1.044324    0.418046    11.00000    0.04236    0.02134 =
         0.03963   -0.00033    0.00121    0.00435
AFIX  43
H6LE  2   -0.293977    1.073548    0.412594    11.00000   -1.20000
AFIX   0
C7L5  1   -0.242869    1.017215    0.397114    11.00000    0.03449    0.03271 =
         0.03260   -0.00676   -0.00225    0.00431
AFIX  43
H7LD  2   -0.207123    1.028295    0.377756    11.00000   -1.20000
AFIX   0
S5    5   -0.413054    1.059289    0.475256    11.00000    0.04008    0.05647 =
         0.05347   -0.01967   -0.00404    0.01896
C5S   1   -0.370300    1.111041    0.470816    11.00000    0.05248    0.05081 =
         0.13861   -0.05543    0.00279    0.00988
AFIX  33
H5SA  2   -0.404134    1.130918    0.485606    11.00000   -1.50000
H5SB  2   -0.313973    1.111160    0.481112    11.00000   -1.50000
H5SC  2   -0.369464    1.119285    0.443306    11.00000   -1.50000
AFIX   0
N11   3   -0.108277    0.846187    0.450122    11.00000    0.01870    0.02868 =
         0.01759   -0.00297    0.00321    0.00133
N12   3   -0.180547    0.839164    0.460279    11.00000    0.02570    0.03328 =
         0.02776    0.00672    0.00459    0.00386
N13   3   -0.246669    0.833482    0.469595    11.00000    0.02270    0.05858 =
         0.04273    0.00605    0.00564    0.00177
N21   3   -0.117180    0.761586    0.424888    11.00000    0.02001    0.03447 =
         0.02336    0.00265    0.00268   -0.00455
N22   3   -0.156483    0.735262    0.442138    11.00000    0.02617    0.04280 =
         0.02663    0.00493    0.00053   -0.00320
N23   3   -0.194299    0.710540    0.457517    11.00000    0.06531    0.06673 =
         0.04780    0.01534    0.00051   -0.04081
N31   3   -0.055354    0.790087    0.312171    11.00000    0.01970    0.02261 =
         0.02213   -0.00682    0.00500    0.00667
N32   3   -0.029430    0.770058    0.284556    11.00000    0.02525    0.03024 =
         0.02561    0.00634   -0.00206   -0.00001
N33   3   -0.004065    0.751330    0.258892    11.00000    0.04848    0.05238 =
         0.03434   -0.00555    0.00338    0.01416
N41   3   -0.048812    0.876530    0.328450    11.00000    0.01334    0.02395 =
         0.03350    0.00156    0.00193    0.00183
N42   3    0.024567    0.873578    0.318209    11.00000    0.02748    0.02591 =
         0.02061    0.00546   -0.00330    0.00047
N43   3    0.091429    0.872481    0.308502    11.00000    0.02417    0.03918 =
         0.04480   -0.00384    0.00742    0.00046
O11M  4   -0.118835    0.916566    0.519804    11.00000    0.06052    0.03941 =
         0.05425   -0.00645    0.00551    0.01617
C11M  1   -0.141246    0.953563    0.505495    11.00000    0.06733    0.09927 =
         0.11646    0.00249    0.01003    0.00680
AFIX  33
H11A  2   -0.184902    0.965554    0.521784    11.00000   -1.50000
H11B  2   -0.093662    0.972495    0.505304    11.00000   -1.50000
H11C  2   -0.161713    0.949941    0.478838    11.00000   -1.50000
AFIX   0
O21M  4    0.050154    0.890037    0.543758    11.00000    0.06121    0.09270 =
         0.05870   -0.03475   -0.01643   -0.00871
C21M  1    0.126170    0.903192    0.551227    21.00000    0.09926    0.10079 =
         0.04443   -0.02775    0.00624   -0.05592
C22M  1    0.081411    0.930820    0.551616   -21.00000    0.09926    0.10079 =
         0.04443   -0.02775    0.00624   -0.05592
O31M  4   -0.174611    0.977826    0.269418    11.00000    0.03683    0.04365 =
         0.02747    0.01519   -0.00057    0.00821
C31M  1   -0.176394    0.979534    0.227970    11.00000    0.05663    0.09453 =
         0.04243    0.01509   -0.00201    0.03984
AFIX  33
H31A  2   -0.209458    1.003641    0.219616    11.00000   -1.50000
H31B  2   -0.120096    0.982477    0.218004    11.00000   -1.50000
H31C  2   -0.200853    0.953660    0.217757    11.00000   -1.50000
AFIX   0
O41M  4   -0.007704    0.971062    0.310292    11.00000    0.02754    0.03339 =
         0.03625    0.00282    0.00495   -0.01205
C41M  1    0.051391    0.981268    0.280762    11.00000    0.05257    0.04848 =
         0.04735    0.00769    0.00708   -0.01488
AFIX  33
H41A  2    0.093426    0.999950    0.291686    11.00000   -1.50000
H41B  2    0.077605    0.955488    0.271349    11.00000   -1.50000
H41C  2    0.023567    0.995348    0.259049    11.00000   -1.50000
AFIX   0
CL1   7   -0.012638    1.060308    0.344312    11.00000    0.11756    0.06507 =
         0.08354   -0.01345   -0.01512   -0.01765
O1M   4   -0.160205    1.057540    0.291672    10.75000    0.03650    0.01478 =
         0.09413    0.00391    0.01190    0.00840
O2M   4    0.077137    0.827304    0.595742    10.50000    0.03142    0.03232 =
         0.03127   -0.00054   -0.00106    0.00130
O3M   4    0.021555    1.156451    0.342972    10.50000    0.05186    0.01699 =
         0.01925    0.00565    0.00028   -0.00497
O4M   4   -0.129769    0.919723    0.597575    10.50000    0.05293    0.14801 =
         0.01339   -0.01910    0.00041    0.03045
C1M   1   -0.149477    1.086855    0.262142    10.75000    0.07973    0.04744 =
         0.11854    0.03327   -0.02054   -0.01804
C2M   1    0.157692    0.829643    0.611464    10.50000    0.06728    0.06800 =
         0.06744   -0.00013   -0.00017    0.00048
C3M   1    0.022354    1.176231    0.307778    10.50000    0.09049    0.07639 =
         0.02531    0.01684   -0.01638   -0.04999
C4M   1   -0.189845    0.911430    0.626674    10.50000    0.04586    0.09634 =
         0.05171   -0.02813   -0.02668    0.01407

HKLF 4


REM  S1948b in Pbca
REM wR2 = 0.2116, GooF = S = 1.043, Restrained GooF = 1.042 for all data
REM R1 = 0.0786 for 9158 Fo > 4sig(Fo) and 0.1441 for all 15629 data
REM 1013 parameters refined using 12 restraints

END

WGHT      0.0807     72.7971

REM Highest difference peak  1.289,  deepest hole -0.885,  1-sigma level  0.130
Q1    1   0.0993  0.8396  0.5883  11.00000  0.05    1.29
Q2    1   0.0604  0.8110  0.6026  11.00000  0.05    1.26
Q3    1   0.1670  0.8495  0.6104  11.00000  0.05    1.06
Q4    1  -0.0765  1.0025  0.4828  11.00000  0.05    1.03
Q5    1  -0.1790  0.9335  0.6938  11.00000  0.05    1.03
Q6    1   0.1426  0.8088  0.6200  11.00000  0.05    1.00
Q7    1  -0.1288  0.9303  0.5599  11.00000  0.05    0.90
Q8    1  -0.1217  1.0709  0.3118  11.00000  0.05    0.81
Q9    1  -0.0138  1.0283  0.3632  11.00000  0.05    0.79
Q10   1  -0.1246  1.1017  0.3370  11.00000  0.05    0.76
Q11   1  -0.2226  0.9136  0.6561  11.00000  0.05    0.72
Q12   1   0.0542  1.1607  0.2986  11.00000  0.05    0.69
Q13   1   0.0383  0.6461  0.3599  11.00000  0.05    0.65
Q14   1   0.0356  0.9889  0.5515  11.00000  0.05    0.65
Q15   1  -0.1810  1.0677  0.2888  11.00000  0.05    0.63
Q16   1   0.0135  1.1705  0.2878  11.00000  0.05    0.60
Q17   1  -0.1083  1.0733  0.2434  11.00000  0.05    0.60
Q18   1  -0.0627  0.7793  0.3382  11.00000  0.05    0.59
Q19   1  -0.1449  1.0539  0.2738  11.00000  0.05    0.58
Q20   1  -0.0023  1.1691  0.3179  11.00000  0.05    0.57
Q21   1   0.0167  1.1712  0.3490  11.00000  0.05    0.57
Q22   1  -0.1789  1.0518  0.3009  11.00000  0.05    0.56
Q23   1   0.0193  1.1935  0.3075  11.00000  0.05    0.55
Q24   1  -0.0765  0.9409  0.2492  11.00000  0.05    0.55
Q25   1  -0.1629  0.9220  0.6288  11.00000  0.05    0.54
Q26   1  -0.0887  0.8491  0.4168  11.00000  0.05    0.54
Q27   1   0.0567  1.1577  0.3238  11.00000  0.05    0.52
Q28   1  -0.0737  0.7715  0.3932  11.00000  0.05    0.51
Q29   1   0.0759  1.1482  0.2763  11.00000  0.05    0.51
Q30   1  -0.1883  0.8932  0.6287  11.00000  0.05    0.51
Q31   1   0.3744  0.9323  0.4096  11.00000  0.05    0.51
Q32   1  -0.0578  0.5118  0.2849  11.00000  0.05    0.51
Q33   1   0.0572  1.1514  0.3376  11.00000  0.05    0.51
Q34   1  -0.1589  1.0945  0.2734  11.00000  0.05    0.50
Q35   1  -0.1759  0.9300  0.5990  11.00000  0.05    0.49
Q36   1  -0.0648  0.8686  0.3617  11.00000  0.05    0.49
Q37   1  -0.2187  0.9293  0.6178  11.00000  0.05    0.47
Q38   1   0.0039  0.8670  0.3936  11.00000  0.05    0.47
Q39   1  -0.0425  0.8377  0.3051  11.00000  0.05    0.46
Q40   1  -0.4252  1.0723  0.4475  11.00000  0.05    0.45
Q41   1  -0.1342  0.9490  0.3324  11.00000  0.05    0.45
Q42   1  -0.3746  1.0842  0.4681  11.00000  0.05    0.45
Q43   1  -0.1514  0.8937  0.5901  11.00000  0.05    0.44
Q44   1  -0.1409  0.8961  0.5978  11.00000  0.05    0.44
Q45   1  -0.1117  0.9419  0.5981  11.00000  0.05    0.44
Q46   1  -0.0109  0.6180  0.3310  11.00000  0.05    0.44
Q47   1  -0.0526  0.7739  0.4751  11.00000  0.05    0.44
Q48   1  -0.0174  0.7912  0.4179  11.00000  0.05    0.44
Q49   1   0.0012  0.9702  0.5689  11.00000  0.05    0.44
Q50   1   0.0466  0.8372  0.1376  11.00000  0.05    0.43
;
_shelx_res_checksum   28868

_shelx_hkl_file
;
   0   0   5-1.65586 6.73250   1
   0   0   6 1419.07 66.3703   1
   0   0   7 1.32472 8.96813   1
   0   0   8 1467.78 77.7400   1
   0   0   9 13.4041 10.9505   1
   0   0  10 859.097 67.6950   1
   0   0  11-4.65581 10.5314   1
   0   0  12 3112.38 138.255   1
   0   0  13 39.0507 23.4816   1
   0   0  14 1364.13 98.7645   1
   0   0  15-5.22905 13.3376   1
   0   0  16 2282.52 138.144   1
   0   0  17 4.02398 14.8011   1
   0   0  18 22.8876 20.2864   1
   0   0  19 30.1340 28.4609   1
   0   0  20 5403.66 235.107   1
   0   0  21-24.5539 27.4806   1
   0   0  22 34.0673 23.4758   1
   0   0  23-37.0353 32.3225   1
   0   0  23 6.76678 16.5608   2
   0   0  24 138.280 48.8021   2
   0   0  25-0.28807 22.5735   2
   0   0  26 715.651 113.069   2
   0   0  27 74.7415 42.1333   2
   0   0  28 145.354 55.8521   2
   0   0  29 36.2252 35.4031   2
   0   0  30 280.584 80.9959   2
   0   0  31-44.3751 36.7758   2
   0   0  32 16.9080 23.8821   2
   0   0  33-9.54999 37.7431   2
   0   0  34 217.452 81.4239   2
   0   0  35 59.7031 51.4859   2
   0   0  36 1414.20 200.354   2
   0   0  37-60.2101 59.3371   2
   0   0  38 163.576 72.3400   2
   0   0  39 21.6095 42.9790   2
   0   0  40 635.159 144.774   2
   0   0  41 47.1172 54.7860   2
   0   0  42 254.506 109.804   2
   0   0  43 156.206 83.4284   2
   0  -1   5-3.10828 6.64390   1
   0   1   6-15.3155 11.8265   1
   0  -1   6 20.0539 10.8015   1
   0   1   7-13.4089 13.1927   1
   0  -1   7-4.84714 12.1948   1
   0   1   8-10.2560 13.6264   1
   0  -1   8 10.0632 14.0356   1
   0   1   9 15.9777 12.6895   1
   0  -1   9-4.03605 11.2444   1
   0  -1  10 0.08064 11.7804   1
   0   1  10 8.54828 16.5405   1
   0   1 -10-9.32968 12.9003   1
   0   1 -11-16.7723 16.0731   1
   0  -1  11 10.5373 13.2004   1
   0   1  11 9.99203 15.2981   1
   0   1  12 10.0257 12.9667   1
   0   1 -12-5.55485 15.9549   1
   0  -1  12-5.67965 13.7869   1
   0   1  13-10.2472 12.3641   1
   0   1 -13-7.51780 17.5553   1
   0  -1  13-5.65826 13.1214   1
   0  -1  14 26.3209 16.3565   1
   0   1  14 21.6168 19.2812   1
   0   1  15-22.0605 18.6071   1
   0  -1  15 17.1269 17.5268   1
   0   1  16 42.6292 26.1354   1
   0  -1  16 11.6323 15.7724   1
   0  -1  17-9.42150 19.0534   1
   0   1  17 39.5204 26.8212   1
   0  -1  18 8.89157 13.8608   1
   0   1  18 22.6157 26.6623   1
   0  -1  19 1.13113 24.0125   1
   0   1  19 0.35057 16.3468   1
   0  -1  20 112.659 38.8012   1
   0   1  20 12.5879 20.8573   1
   0  -1  21-8.22034 22.9146   1
   0   1  21 8.76842 27.7612   1
   0   1  22 60.1439 33.8922   2
   0   1  22 40.0586 29.6761   1
   0  -1  22-2.85648 20.0712   1
   0   1  23-17.2224 26.9112   2
   0   1  23-0.53770 20.9023   1
   0  -1  23 5.60734 22.8494   1
   0  -1  24-4.94686 16.1468   1
   0   1  24 34.4778 34.5016   2
   0   1  25-3.75470 16.9042   2
   0   1  26 1.81978 30.3477   2
   0   1  27 9.54341 20.2694   2
   0  -1  27 21.4470 30.1794   2
   0   1  28 4.66677 28.0490   2
   0  -1  28-20.4673 25.9623   2
   0  -1  29-3.65905 34.6118   2
   0   1  29-25.1223 35.9612   2
   0  -1  30 27.1538 24.4445   2
   0   1  30 41.4207 44.1760   2
   0  -1  31-38.6658 36.8336   2
   0   1  31-0.76151 37.9062   2
   0   1  32 51.6897 35.4080   2
   0  -1  32-31.4406 42.4601   2
   0   1  33 7.46146 32.2056   2
   0  -1  33-15.5772 27.3661   2
   0   1  34 13.8318 29.1588   2
   0  -1  34 54.5923 57.2923   2
   0  -1  35 16.0331 26.6917   2
   0   1  35-39.8209 42.3862   2
   0  -1  36 33.8722 57.8666   2
   0   1  36 123.878 86.0084   2
   0   1  37-3.41249 33.8840   2
   0  -1  37-49.6185 39.7178   2
   0   1  38 126.287 96.5343   2
   0  -1  38 55.3836 62.0909   2
   0   1  39 11.2850 31.6161   2
   0  -1  39-54.6768 55.7808   2
   0   1  40 109.900 92.7878   2
   0  -1  40 45.5121 64.4744   2
   0  -1  41-1.42282 51.7320   2
   0   1  41-21.1342 43.8665   2
   0   1  42 64.4456 61.8989   2
   0  -1  42 21.8117 45.0848   2
   0  -1  43 33.3264 48.2111   2
   0   1  43 67.4543 69.7552   2
   0  -2  -5 61.9364 16.5967   2
   0   2  -5 61.1482 17.1650   3
   0  -2   6 102.720 18.0166   1
   0  -2  -6 102.940 23.1696   2
   0   2  -6 109.079 23.3214   3
   0  -2   7 1071.76 58.8641   1
   0  -2   8 346.290 37.4726   1
   0   2  -9 4096.03 132.092   1
   0  -2   9 4295.23 131.136   1
   0  -2  10 5564.30 158.629   1
   0   2  10 5652.51 181.419   1
   0   2 -10 5400.25 160.625   1
   0   2  11 3105.29 140.931   1
   0  -2  11 3023.86 123.255   1
   0   2 -11 2956.30 125.331   1
   0   2 -12 767.105 67.2973   1
   0  -2  12 790.600 67.8618   1
   0   2  12 804.373 76.6248   1
   0   2  13 161.149 38.5181   1
   0  -2  13 148.067 31.8334   1
   0   2 -13 118.963 29.3140   1
   0  -2  14 474.305 56.5341   1
   0   2 -14 495.018 60.5397   1
   0   2  14 429.425 60.7557   1
   0   2  15 3667.97 178.427   1
   0   2 -15 3566.12 162.904   1
   0  -2  15 3704.21 161.072   1
   0  -2  16 361.140 54.2856   1
   0   2 -16 340.830 53.1032   1
   0   2  16 301.053 54.2870   1
   0  -2  17 3432.37 165.887   1
   0   2  17 3262.83 176.749   1
   0  -2  18 119.000 34.6769   1
   0   2  18 151.710 39.7411   1
   0  -2  19 229.808 47.9330   1
   0   2  19 218.902 51.5171   1
   0  -2  20 779.580 87.4203   1
   0   2  20 729.074 93.3694   1
   0  -2  21 743.713 88.1857   1
   0   2  21 950.788 108.308   1
   0   2  22 1055.74 115.281   1
   0   2  22 881.070 114.650   2
   0  -2  22 1022.97 104.072   1
   0  -2  23 76.0462 35.8204   1
   0   2  23 121.953 41.9684   2
   0  -2  24 57.0188 31.0245   1
   0   2  24-8.29498 17.2641   2
   0   2  25 511.353 92.5526   2
   0   2  26 374.783 83.9068   2
   0   2  27 127.626 48.8986   2
   0   2  28-8.85540 32.5840   2
   0   2  29 11.0041 28.6545   2
   0   2  30 13.3312 30.5410   2
   0  -2  30 82.8138 43.7249   2
   0  -2  31 691.605 124.838   2
   0   2  31 786.026 133.061   2
   0   2  32-25.2638 22.5418   2
   0  -2  32 11.3642 30.4477   2
   0   2  33 48.9473 41.2967   2
   0  -2  33 49.5212 44.3392   2
   0  -2  34 164.668 67.2143   2
   0   2  34 50.8147 46.2048   2
   0  -2  35 579.048 128.799   2
   0   2  35 755.823 141.813   2
   0  -2  36 34.1626 45.9398   2
   0   2  36 118.957 61.0751   2
   0  -2  37 289.638 94.6358   2
   0   2  37 319.350 95.6054   2
   0   2  38 642.697 142.310   2
   0  -2  38 758.878 155.989   2
   0  -2  39-12.9752 47.8958   2
   0   2  39-50.7292 31.8434   2
   0   2  40-30.0668 40.2621   2
   0  -2  40-3.02377 39.5289   2
   0   2  41 97.0387 63.9926   2
   0  -2  41-77.0754 68.9141   2
   0   2  42 12.2018 42.0211   2
   0  -2  42-56.2250 52.3709   2
   0   2  43 78.8695 59.0878   2
   0  -2  43 126.688 77.9187   2
   0   3  -4-1.61408 7.38202   3
   0   3  -5-4.06834 9.93622   3
   0   3   5-0.77299 5.76042   6
   0  -3  -5 15.0030 11.8223   2
   0  -3  -6 1.95738 10.6571   2
   0   3   6-2.94115 7.32790   6
   0   3  -6-6.86344 11.9773   3
   0   3  -7-8.15127 12.1922   3
   0  -3  -7-5.53758 14.1505   2
   0  -3  -8-20.1951 16.9429   2
   0  -3  -8-14.5206 8.69857   6
   0   3  -8 0.43405 14.9478   3
   0   3  -9-5.96783 12.8882   1
   0  -3  -9-7.97589 8.64195   6
   0   3  -9 6.52732 12.3781   3
   0   3 -10-10.3830 19.0134   3
   0  -3  10 0.96648 11.4518   1
   0  -3 -10-7.73403 9.94363   6
   0   3 -10 17.6414 14.1585   1
   0   3 -11-7.88745 11.9795   1
   0  -3  11-3.12716 12.5591   1
   0   3 -11-1.28184 15.3937   3
   0  -3 -11-5.55311 7.66314   6
   0  -3 -12-4.87139 8.68068   6
   0   3 -12-10.0233 11.2996   1
   0  -3  12-7.45113 13.8741   1
   0  -3  13 9.66622 15.0993   1
   0   3 -13 3.53657 17.0914   1
   0   3  13-15.5013 16.5100   1
   0  -3 -13-13.0816 14.8991   6
   0   3 -14 7.45866 12.2384   1
   0  -3  14 7.76303 16.0197   1
   0   3  14-6.97469 18.8333   1
   0   3  15-3.40784 18.6969   1
   0  -3  15 10.1122 15.3568   1
   0   3 -15 20.2208 18.6851   1
   0   3  16-8.22424 22.2652   1
   0   3 -16-16.6365 22.6033   1
   0  -3  16-7.20347 15.9249   1
   0   3  17 17.9480 18.3274   1
   0  -3  17 1.52909 15.7964   1
   0   3 -17 53.4318 27.6217   1
   0  -3  18-6.88064 17.0436   1
   0   3 -18 12.6527 18.7325   1
   0   3  18-18.1039 15.8931   1
   0  -3  19-25.5042 24.4416   1
   0   3 -19-0.23644 19.7647   1
   0   3  19 14.4363 24.3620   1
   0  -3  20-24.6552 19.2421   1
   0   3  20 4.47256 24.9982   1
   0  -3 -21-8.71782 14.7090   6
   0  -3  21-6.77727 20.4158   1
   0   3  21-3.20339 24.0119   1
   0  -3 -22 15.1523 15.6748   6
   0  -3  22 29.4936 24.0589   1
   0   3  23-14.5666 19.3699   2
   0  -3  23 2.07217 14.1415   1
   0  -3 -23-26.9575 26.3690   6
   0  -3  24 13.6736 16.0528   1
   0   3  24 8.62887 24.6048   2
   0  -3 -24-23.9331 23.7478   6
   0   3  25 8.32773 23.1062   2
   0  -3 -25 34.4184 26.6505   6
   0  -3  25 34.5130 26.2166   1
   0   3  26 4.28454 30.9712   2
   0  -3 -26-7.21178 16.0979   6
   0   3  27 18.7556 23.5147   2
   0   3  28-26.0109 23.8710   2
   0   3  29 13.8535 28.2868   2
   0   3  30 16.6756 27.1159   2
   0   3  31 24.2588 34.5426   2
   0  -3  32 48.6644 46.5635   2
   0   3  32 16.7432 34.4781   2
   0   3  33-10.1558 24.7806   2
   0  -3  33 1.04480 30.0372   2
   0  -3  34 21.9918 30.7878   2
   0   3  34 18.1450 41.5988   2
   0  -3  35 69.8672 92.4392   2
   0   3  35 77.0258 70.9003   2
   0   3  36 16.0835 35.2707   2
   0  -3  36-16.0590 32.8812   2
   0   3  37 0.24179 43.2718   2
   0  -3  37-37.8675 30.5951   2
   0   3  38 64.1153 76.8601   2
   0  -3  38 23.5319 35.4063   2
   0   3  39-20.0269 55.9726   2
   0  -3  39-80.0357 66.0078   2
   0  -3  40-56.3681 58.7656   2
   0   3  40 0.81052 42.3533   2
   0  -3  41-42.9525 51.6242   2
   0   3  41 32.3804 57.6196   2
   0   3  42 47.0182 61.1379   2
   0  -3  42-22.2654 35.7493   2
   0  -3  43 28.2928 52.2449   2
   0   3  43 12.5644 32.7997   2
   0   4  -3 1278.35 54.2507   5
   0   4  -3 1172.50 57.1166   3
   0   4   3 1263.02 45.1258   6
   0   4  -4 886.603 53.5147   3
   0   4   4 905.861 39.4059   6
   0   4   4 814.894 55.2825   4
   0   4  -5 30.7773 16.2793   3
   0   4   5 6.91905 7.46942   6
   0  -4  -5 4.04504 10.5824   2
   0  -4  -6 5481.34 161.936   2
   0   4   6 5337.00 105.619   6
   0   4  -6 5158.33 147.455   3
   0   4  -7 3510.43 130.429   3
   0  -4  -7 3621.26 93.2428   6
   0   4   7 3504.67 90.7817   6
   0  -4  -7 3538.04 137.949   2
   0  -4  -8 77.0244 23.4246   2
   0  -4  -8 73.2580 16.1760   6
   0   4  -8 70.7604 17.7318   1
   0   4  -8 45.5133 18.5710   3
   0   4  -9 1870.00 87.3467   1
   0   4  -9 1787.43 102.733   3
   0  -4  -9 1934.50 113.585   2
   0  -4  -9 1930.08 76.1292   6
   0  -4 -10 3498.03 159.338   2
   0   4 -10 3114.30 117.615   1
   0  -4 -10 3244.54 104.552   6
   0   4 -10 3289.42 146.559   3
   0   4 -11 193.872 32.4908   1
   0  -4 -11 174.154 26.7122   6
   0   4 -11 163.234 35.6985   3
   0  -4 -11 184.188 38.5629   2
   0   4 -12 592.386 58.0694   1
   0  -4 -12 681.486 53.6011   6
   0   4 -12 676.271 74.5254   3
   0   4 -13 226.511 39.6064   1
   0   4 -13 324.315 54.5870   3
   0  -4 -13 282.348 36.3601   6
   0   4 -14 1443.05 98.5708   1
   0   4 -14 1575.65 118.307   3
   0  -4 -14 1681.92 90.4346   6
   0   4 -15 8.96374 18.3301   3
   0  -4 -15-0.26957 12.0000   6
   0   4 -15 21.5759 20.0715   1
   0   4  15 38.3252 23.5617   1
   0   4 -16-12.7932 15.0548   1
   0   4 -16-26.6391 20.6852   3
   0  -4 -16 10.2699 12.1927   6
   0  -4  16 25.2624 20.0487   1
   0   4  16-8.95673 20.0403   1
   0   4 -17-15.1917 16.4682   1
   0   4  17 31.1221 31.9405   1
   0  -4  17 19.8296 16.6373   1
   0  -4 -17-18.0141 12.2732   6
   0   4 -17-4.22539 18.5959   3
   0   4 -18 144.224 38.4127   1
   0  -4 -18 143.075 33.2358   6
   0   4  18 126.128 39.2183   1
   0  -4  18 96.0841 31.4992   1
   0   4 -19 163.546 39.9806   1
   0  -4 -19 170.075 36.0731   6
   0   4  19 163.278 48.5549   1
   0  -4  19 160.231 38.9540   1
   0  -4  20 1493.45 117.062   1
   0   4 -20 1544.51 122.430   1
   0   4  20 1605.65 141.696   1
   0  -4 -20 1613.74 108.434   6
   0   4 -21 3.54367 21.7238   1
   0   4  21 4.36323 19.4120   1
   0  -4 -21 32.6390 19.2578   6
   0  -4  21 13.0185 18.3819   1
   0  -4  22 634.492 81.4757   1
   0  -4 -22 683.212 76.4423   6
   0  -4  23 45.7522 23.0466   1
   0  -4 -23 56.8200 20.5283   6
   0   4  23 23.9774 23.1028   2
   0  -4 -24 6.12339 12.1826   6
   0   4  24 29.0602 28.5406   2
   0  -4  24 8.29046 17.8248   1
   0   4  25 359.937 82.2053   2
   0  -4 -25 234.424 50.3604   6
   0  -4  25 312.064 64.3593   1
   0   4  26 1920.39 187.989   2
   0  -4 -26 2281.73 151.292   6
   0   4  27 38.5802 34.4025   2
   0  -4 -27 22.4663 17.1749   6
   0   4  28 1246.07 158.819   2
   0   4  29 82.6639 51.0234   2
   0   4  30 135.185 58.0435   2
   0   4  31 104.739 50.0459   2
   0   4  32 5.57135 29.0889   2
   0   4  33 29.3604 37.1402   2
   0   4  34 48.4642 47.4619   2
   0  -4  34 97.5992 51.9945   2
   0  -4  35 652.694 135.725   2
   0   4  35 898.537 154.782   2
   0  -4  36 71.6340 54.7667   2
   0   4  36 110.570 64.9337   2
   0  -4  37 271.927 92.0733   2
   0   4  37 393.514 113.266   2
   0  -4  38 15.9040 50.4326   2
   0   4  38 19.4951 43.3944   2
   0   4  39 199.750 91.5788   2
   0  -4  39 294.751 100.188   2
   0  -4  40-42.3960 61.6058   2
   0   4  40-31.9635 32.6967   2
   0  -4  41 8.92192 39.3475   2
   0   4  41-5.01283 37.6870   2
   0   4  42-22.1593 41.2282   2
   0  -4  42 5.37409 42.3633   2
   0   4  43 65.2674 53.9564   2
   0  -4  43 3.70760 56.9580   2
   0   5   0 4.22336 5.00278   5
   0   5  -1 3.18757 6.34202   5
   0   5   2-0.68617 9.06856   4
   0   5  -2-0.94640 6.58640   3
   0   5  -2-3.76679 7.43890   5
   0   5   3 7.55673 12.6556   4
   0   5  -3-0.37907 6.54392   5
   0   5  -3-1.56719 9.91988   3
   0   5   4 7.04966 9.57866   4
   0   5  -4 9.18829 12.4092   3
   0   5  -4-7.27660 9.51587   5
   0   5   4-8.32038 7.14688   6
   0   5  -5 0.87480 10.4358   5
   0   5   5 0.11235 12.2095   4
   0  -5  -5 8.17337 15.3110   2
   0   5  -5 2.50430 9.90716   3
   0   5   5 12.4084 7.90001   6
   0  -5  -6-5.28508 6.51738   6
   0  -5  -6-5.37005 13.2568   2
   0   5  -6-38.0464 16.3349   3
   0   5   6 3.10256 7.92136   6
   0  -5  -7 4.71652 16.6792   2
   0   5   7-5.78545 8.51959   6
   0  -5  -7 9.28608 8.93234   6
   0   5  -7-7.20416 10.3966   3
   0   5  -8-0.42123 12.3569   3
   0   5   8 6.74549 7.99429   6
   0  -5  -8 6.05031 12.6880   2
   0  -5  -8-4.30130 8.13314   6
   0   5  -9-4.31278 9.36168   1
   0   5  -9 3.44643 14.6097   3
   0  -5  -9-2.32807 9.88467   6
   0  -5  -9 2.45161 12.2971   2
   0   5   9 4.33775 7.01712   6
   0  -5 -10-7.77280 8.91952   6
   0   5 -10 7.91166 13.2275   3
   0   5 -10-7.66287 12.9906   1
   0  -5 -10-0.63446 15.5832   2
   0  -5 -11 2.04570 9.53964   6
   0  -5 -11-17.0057 17.4207   2
   0   5 -11-2.68545 17.0776   3
   0   5 -11 9.08772 11.5944   1
   0  -5 -12-3.75751 13.8679   2
   0  -5 -12-0.41293 7.76722   6
   0   5 -12-8.42801 12.1315   1
   0   5 -12 14.1199 22.0447   3
   0   5 -13-0.89653 10.2790   1
   0   5 -13-13.5099 19.0872   3
   0  -5 -13 8.75181 10.9883   6
   0   5 -14 21.6723 15.8235   1
   0   5 -14 7.86705 15.0012   3
   0  -5 -14-3.98573 11.0287   6
   0   5 -15-9.37463 14.8920   1
   0   5 -15-1.55378 16.3046   3
   0  -5 -15-11.8378 9.42667   6
   0  -5 -16 12.2113 11.3581   6
   0   5 -16-12.3625 16.6098   3
   0   5 -16 15.3963 19.9087   1
   0  -5 -17 22.3787 12.5347   6
   0   5 -17-10.9388 22.8753   3
   0   5 -17-8.89594 15.3683   1
   0   5  17-5.23341 20.9912   1
   0   5  18 1.93793 14.9471   1
   0   5 -18 31.6478 22.2697   1
   0  -5 -18 19.0499 15.3057   6
   0   5 -19 18.3625 17.0678   1
   0   5  19-30.4998 29.6043   1
   0  -5 -19 0.63466 13.3862   6
   0   5 -20 11.1749 22.1476   1
   0  -5 -20-5.64543 14.7026   6
   0   5  20 13.2500 23.5477   1
   0   5 -21 2.98657 15.7824   1
   0  -5 -21 21.0319 19.5399   6
   0   5 -22 16.8680 18.0839   1
   0  -5 -22-14.9613 10.1497   6
   0  -5 -23 27.8305 21.2643   6
   0   5 -23-19.1703 26.7486   1
   0   5  23 8.89626 23.7941   2
   0  -5 -24-15.2891 22.3082   6
   0   5  24-20.2115 24.9925   2
   0  -5 -25 6.06566 25.2006   6
   0   5  25 0.59219 21.2131   2
   0  -5 -26 46.3943 26.0785   6
   0   5  26 35.1784 25.5842   2
   0  -5 -27 15.5118 18.9969   6
   0   5  27 1.45342 27.0275   2
   0   5  28 4.89347 33.7376   2
   0  -5 -28-5.96402 16.6236   6
   0   5  29-10.3955 33.2958   2
   0   5  30 12.1314 22.9054   2
   0   5  31-2.67214 26.0134   2
   0   5  32 12.1353 39.6073   2
   0   5  33-8.70245 25.4708   2
   0   5  34 34.5691 47.3565   2
   0   5  35-37.9863 43.7955   2
   0  -5  36-1.66964 45.3747   2
   0   5  36 16.4362 42.9705   2
   0   5  37 35.1392 60.6172   2
   0  -5  37 31.4896 47.7310   2
   0  -5  38-107.506 62.0600   2
   0   5  38 26.6298 38.3651   2
   0  -5  39-17.4067 28.3543   2
   0   5  39 33.3469 61.9029   2
   0  -5  40-3.61374 50.0475   2
   0   5  40-33.5777 42.7578   2
   0   5  41 77.0362 60.6387   2
   0  -5  41 46.1904 39.3054   2
   0   5  42-18.6944 34.8725   2
   0  -5  42-13.1774 39.3982   2
   0  -5  43-31.9909 70.4109   2
   0   5  43 27.1318 43.4843   2
   0   6   0 866.219 45.6781   5
   0   6  -1 307.050 27.0414   5
   0   6  -2 488.521 34.8666   5
   0   6   2 517.702 46.7778   4
   0   6  -3 1557.49 65.8158   5
   0   6  -3 1429.23 73.4316   3
   0   6   3 1403.25 76.9593   4
   0   6  -4 902.347 54.1646   5
   0   6  -4 969.105 63.9640   3
   0   6   4 949.958 47.8865   6
   0   6   4 911.508 62.9863   4
   0   6   5 544.285 52.4163   4
   0   6  -5 537.905 48.7421   3
   0   6   5 528.630 36.6589   6
   0   6  -5 465.911 41.3277   5
   0  -6  -6 202.275 22.2104   6
   0   6  -6 195.606 31.4415   3
   0   6  -6 140.373 25.0294   5
   0  -6  -6 203.742 36.5783   2
   0   6   6 201.204 23.5199   6
   0  -6  -7 264.884 26.6126   6
   0  -6  -7 252.627 39.1680   2
   0   6   7 246.440 26.4396   6
   0   6  -7 251.650 39.7002   3
   0   6  -8 843.302 70.1894   3
   0   6   8 847.879 49.8441   6
   0  -6  -8 834.601 74.2542   2
   0  -6  -8 853.796 48.6459   6
   0   6   9 128.315 20.6327   6
   0  -6  -9 121.127 20.6319   6
   0   6  -9 101.866 29.8419   3
   0  -6  -9 115.699 31.0734   2
   0  -6 -10 247.371 28.8346   6
   0  -6 -10 235.407 45.4279   2
   0   6 -10 212.554 38.8919   3
   0   6  10 206.952 26.9973   6
   0   6 -11 513.687 63.3120   3
   0   6 -11 426.510 46.9071   1
   0  -6 -11 458.665 65.3206   2
   0  -6 -11 454.864 40.4116   6
   0   6 -12 217.294 43.5618   3
   0   6 -12 216.843 36.6586   1
   0  -6 -12 280.077 32.9665   6
   0  -6 -12 271.341 50.6303   2
   0  -6 -13 3073.39 114.956   6
   0   6 -13 2962.59 133.309   1
   0  -6 -13 3119.46 173.261   2
   0   6 -13 3058.58 161.484   3
   0   6 -14 726.105 82.9959   3
   0  -6 -14 750.837 59.5606   6
   0  -6 -14 731.318 87.4492   2
   0   6 -14 708.304 68.2494   1
   0   6 -15 192.855 36.8225   1
   0  -6 -15 169.069 29.8948   6
   0   6 -15 141.039 39.5515   3
   0   6 -16 353.216 61.0876   3
   0  -6 -16 409.707 48.4245   6
   0   6 -16 375.925 53.0156   1
   0   6 -17 32.3625 20.2273   1
   0  -6 -17 20.1454 16.4251   6
   0   6 -17-4.01115 14.7784   3
   0   6  18 87.2547 33.7306   1
   0   6 -18 92.1241 29.1069   1
   0  -6 -18 92.1731 24.3974   6
   0   6  19 14.2969 18.1469   1
   0  -6 -19 10.2411 16.0331   6
   0   6 -19-21.6401 21.9440   1
   0  -6 -20-4.53866 11.5541   6
   0   6 -20-11.5810 15.5938   1
   0  -6 -21 300.291 48.5999   6
   0   6 -21 236.454 47.0447   1
   0   6  22 24.9569 25.4298   2
   0   6 -22 22.4281 22.4240   1
   0  -6 -22-20.2042 20.5196   6
   0  -6 -23 66.9961 26.4435   6
   0   6 -23 76.4805 27.9569   1
   0   6  23 79.8177 34.5643   2
   0   6  24 191.270 61.7515   2
   0  -6 -24 84.7047 27.8228   6
   0   6 -24 179.327 47.2811   1
   0   6  25 491.372 94.6160   2
   0  -6 -25 692.714 79.3079   6
   0   6  26 1357.20 158.556   2
   0  -6 -26 1353.46 113.701   6
   0  -6 -27 322.263 57.5616   6
   0   6  27 331.355 82.6134   2
   0   6  28 91.3772 47.3592   2
   0  -6 -28 36.3081 14.5285   6
   0   6  29 412.542 93.0519   2
   0   6  30 164.443 63.8715   2
   0   6  31 147.862 62.2065   2
   0   6  32 48.1513 44.0689   2
   0   6  33 23.8007 33.8906   2
   0   6  34-54.2707 51.0887   2
   0   6  35 82.1025 53.3607   2
   0   6  36 26.9258 40.5171   2
   0   6  37 81.1028 75.4241   2
   0  -6  38 66.3821 51.7578   2
   0   6  38 90.9945 61.2846   2
   0  -6  39 115.745 74.7037   2
   0   6  39 92.6560 66.3254   2
   0  -6  40 67.0537 59.1332   2
   0   6  40-43.2456 58.9195   2
   0  -6  41 13.0387 67.6903   2
   0   6  41 16.1203 42.1796   2
   0   6  42 221.330 105.657   2
   0  -6  42 140.421 82.8748   2
   0   6  43 51.5161 56.8435   2
   0  -6  43-20.5694 34.4675   2
   0   7   0 7.75930 10.5806   5
   0   7  -1-7.77183 8.62696   5
   0   7  -2-8.33969 8.96369   5
   0   7   2 14.9948 15.7815   4
   0   7  -3-3.17685 11.9749   5
   0   7   3 1.14466 12.1674   4
   0   7  -4 1.03254 8.36147   5
   0   7   4 6.50933 12.6264   4
   0   7   4-1.01463 7.94686   6
   0   7  -4 10.6380 13.6212   3
   0   7  -5-8.79042 11.4265   5
   0   7  -5 25.0143 17.1461   3
   0   7   5 0.70303 8.99496   6
   0   7   5-11.3523 20.1692   4
   0   7   6-7.63612 14.0095   4
   0   7   6-5.52190 8.20303   6
   0   7  -6-6.36406 10.5681   3
   0   7  -6-18.0908 14.1659   5
   0   7  -7-2.68090 10.5303   5
   0   7  -7 18.9694 18.2908   3
   0   7   7 10.3235 9.95731   6
   0  -7  -7-5.65735 6.51196   6
   0  -7  -7 9.94637 15.6833   2
   0  -7  -8 5.49899 17.2846   2
   0  -7  -8-5.27414 6.63095   6
   0   7  -8 9.07703 10.5526   5
   0   7   8 5.34258 9.73364   6
   0   7  -8 16.7907 13.7959   3
   0   7   9-3.83262 9.46767   6
   0   7  -9-11.8327 18.2040   3
   0  -7  -9-14.3829 18.6862   2
   0  -7  -9 8.44692 9.64264   6
   0   7  10-4.76257 8.20425   6
   0  -7 -10 2.83827 7.67352   6
   0   7 -10 1.49084 16.3708   3
   0  -7 -10 14.3615 16.7205   2
   0  -7 -11 0.03074 7.06470   6
   0   7 -11-5.39565 12.8649   3
   0  -7 -11-8.95721 15.3320   2
   0   7  11-1.11831 7.85639   6
   0  -7 -12 2.53968 11.2345   6
   0  -7 -12 1.35567 17.1615   2
   0   7 -12-12.3432 15.7107   1
   0   7 -12-17.0861 13.2631   3
   0   7 -13-25.3421 18.6371   3
   0  -7 -13-14.2062 18.8461   2
   0   7 -13-10.0374 12.2181   1
   0  -7 -13-6.11845 12.2715   6
   0  -7 -14-1.67838 8.75626   6
   0  -7 -14 9.21008 19.2705   2
   0   7 -14-2.20941 17.2520   3
   0   7 -14 9.08266 15.0774   1
   0   7 -15 2.18111 14.6323   3
   0   7 -15 2.25365 11.8102   1
   0  -7 -15 7.79224 11.6480   6
   0  -7 -15-9.17514 24.1223   2
   0   7 -16-11.2966 11.7987   1
   0  -7 -16 18.0004 19.6356   2
   0  -7 -16-2.33682 11.4449   6
   0   7 -16 3.20417 15.2564   3
   0  -7 -17-11.6326 14.3200   6
   0   7 -17 24.6334 19.4628   1
   0  -7 -18-8.54904 11.6734   6
   0   7 -18-3.83722 14.9914   1
   0  -7 -19 5.24755 13.2986   6
   0   7 -19 33.1950 19.5795   1
   0   7 -20-16.7280 19.5336   1
   0  -7 -20-14.7485 11.2322   6
   0   7 -21 14.5014 21.1910   1
   0  -7 -21-12.3074 12.7296   6
   0  -7 -22-5.11774 10.6537   6
   0   7  22-4.06474 16.9271   2
   0   7 -22 10.4490 18.0930   1
   0   7 -23 16.1996 23.0428   1
   0   7  23 20.7086 30.2207   2
   0  -7 -23-2.79711 15.9852   6
   0   7 -24 49.6166 33.6260   1
   0  -7 -24-30.5681 21.0737   6
   0   7  24 33.1198 30.1593   2
   0  -7 -25 21.0249 21.4215   6
   0   7  25 14.0802 35.5031   2
   0   7 -25 11.1572 18.4657   1
   0   7  26-15.7955 24.5824   2
   0  -7 -26 13.7502 14.9590   6
   0  -7 -27 27.5555 25.1216   6
   0   7  27-24.1520 30.1168   2
   0  -7 -28 0.86528 19.0511   6
   0   7  28 17.5280 31.3765   2
   0   7  29 7.62987 21.0707   2
   0  -7 -29-6.23434 18.0827   6
   0   7  30 0.36880 22.2150   2
   0   7  31 130.747 60.2482   2
   0   7  32 42.1599 50.0878   2
   0   7  33-3.11788 31.2850   2
   0   7  34-12.2862 30.6404   2
   0   7  35 47.9464 48.1697   2
   0   7  36 45.8607 29.6459   2
   0   7  37 44.6136 45.7368   2
   0   7  38 43.8162 65.1284   2
   0  -7  39 22.4834 47.6233   2
   0   7  39 67.8214 47.7693   2
   0  -7  40 44.7036 34.1582   2
   0   7  40 36.0146 46.6525   2
   0   7  41 20.6242 35.6223   2
   0  -7  41 63.8267 63.3107   2
   0   7  42 222.355 96.1130   2
   0  -7  42-61.3231 52.8795   2
   0  -7  43 98.5376 66.0441   2
   0   8   0 333.378 32.7728   5
   0   8  -1 2091.72 82.0613   5
   0   8   2 148.779 32.6003   4
   0   8  -2 98.7578 18.2413   5
   0   8   3 32.7176 19.1895   4
   0   8  -3 8.83227 8.63206   5
   0   8  -4 53.5150 18.6290   5
   0   8   4 20.3135 16.5575   4
   0   8  -4 31.6797 18.1684   3
   0   8   5 424.472 51.3874   4
   0   8  -5 474.922 45.3472   5
   0   8   5 452.679 38.7324   6
   0   8  -5 452.124 49.7437   3
   0   8  -6 578.764 58.7149   3
   0   8   6 596.028 62.3671   4
   0   8   6 556.593 43.6503   6
   0   8  -6 549.776 51.4716   5
   0   8   7 207.506 28.1391   6
   0   8  -7 161.245 33.4455   3
   0   8   7 180.640 35.9977   4
   0   8  -7 149.238 29.9336   5
   0   8   8 5204.23 133.987   6
   0  -8  -8 5349.44 196.306   2
   0   8  -8 5062.72 179.317   3
   0   8  -8 5033.27 166.743   5
   0  -8  -8 5124.27 123.739   6
   0  -8  -9 311.415 31.6403   6
   0   8  -9 308.023 48.8125   3
   0  -8  -9 303.394 54.1192   2
   0   8  -9 307.444 45.2383   5
   0   8   9 349.877 35.9873   6
   0  -8 -10 1219.32 100.730   2
   0   8  10 1094.19 64.1523   6
   0  -8 -10 1042.83 59.0707   6
   0   8 -10 986.880 85.1662   3
   0  -8 -11 20.8661 12.4844   6
   0   8 -11 35.9419 23.3752   3
   0  -8 -11 50.1153 23.8622   2
   0   8  11 43.9224 14.6922   6
   0  -8 -12 942.755 60.8824   6
   0   8 -12 946.066 89.9248   3
   0   8  12 934.347 62.7656   6
   0  -8 -12 1008.86 99.0279   2
   0  -8 -13 28.7527 16.2215   6
   0   8 -13-9.79360 13.5032   1
   0  -8 -13 21.2493 25.6409   2
   0   8 -13-9.07573 19.9779   3
   0   8  13 5.88529 11.9838   6
   0   8 -14 50.8239 23.5476   3
   0  -8 -14 50.3649 31.7865   2
   0  -8 -14 61.2555 19.8436   6
   0   8 -14 36.7600 19.0780   1
   0  -8 -15 9.59130 12.9868   6
   0   8 -15 18.9585 25.7380   3
   0   8 -15 14.8921 13.9702   1
   0  -8 -15 24.0180 20.1324   2
   0  -8 -16 3455.06 132.248   6
   0   8 -16 3192.56 153.484   1
   0   8 -16 3324.24 187.934   3
   0   8 -17 103.535 31.2177   1
   0  -8 -17 158.728 31.4786   6
   0  -8 -18 3065.90 132.249   6
   0   8 -18 2943.73 155.192   1
   0  -8 -19 162.488 33.8532   6
   0   8 -19 141.393 38.1984   1
   0  -8 -20 616.011 62.8038   6
   0   8 -20 517.121 68.8150   1
   0  -8 -21 13.1316 13.0275   6
   0   8 -21 19.1874 15.6303   1
   0   8  22 933.030 119.980   2
   0   8 -22 889.792 96.6466   1
   0  -8 -22 1047.18 86.2996   6
   0   8  23 29.2250 20.8174   2
   0   8 -23-6.75944 17.0603   1
   0  -8 -23 10.5262 13.4127   6
   0  -8 -24 432.429 58.3798   6
   0   8  24 428.850 85.8263   2
   0   8 -24 466.626 73.9245   1
   0   8 -25 2527.02 172.131   1
   0  -8 -25 2676.36 149.391   6
   0   8  25 2593.09 214.272   2
   0   8  26-10.4654 20.6640   2
   0  -8 -26-1.13653 13.1800   6
   0  -8 -27 152.499 40.8027   6
   0   8  27 225.749 69.2396   2
   0  -8 -28 1293.11 111.380   6
   0   8  28 1304.59 162.024   2
   0  -8 -29 35.0958 24.6644   6
   0   8  29 2.68011 22.8889   2
   0   8  30 153.590 62.2323   2
   0   8  31 2.51456 31.6050   2
   0   8  32 0.40227 35.7227   2
   0   8  33 10.4536 28.3984   2
   0   8  34 63.1789 51.3609   2
   0   8  35-1.12499 36.4276   2
   0   8  36 17.7564 28.9923   2
   0   8  37 99.4357 47.1984   2
   0   8  38-34.9223 42.2984   2
   0   8  39 9.64280 40.4331   2
   0   8  40 1.89171 38.2725   2
   0  -8  41 112.347 63.1674   2
   0   8  41-64.0782 73.6101   2
   0  -8  42 27.3423 38.2179   2
   0   8  42 42.9095 51.1860   2
   0  -8  43 86.8335 89.2348   2
   0   9   0 15.4579 11.5940   5
   0  -9   0 18.0698 14.0922   5
   0  -9  -1-7.84258 11.3863   5
   0  -9   1 7.10781 10.5625   5
   0   9  -1 4.39907 10.5093   5
   0  -9   2-3.62460 12.0839   5
   0   9  -2 2.71183 11.2353   5
   0   9   2 18.4283 17.1525   4
   0  -9  -2-12.0578 10.2551   5
   0  -9   3 8.78188 9.01177   5
   0   9  -3 0.94737 7.53087   5
   0   9   3-1.25877 13.7735   4
   0   9  -4-11.9284 13.0694   5
   0   9   4 29.2557 17.4004   4
   0  -9   4 13.2024 12.3062   5
   0   9  -5-6.52583 8.64407   5
   0   9   5-2.74300 12.2857   4
   0  -9   5-5.95252 10.6996   5
   0   9  -5 3.99875 11.2750   3
   0   9   5 8.93050 10.5629   6
   0   9   6 3.48799 9.97567   6
   0   9  -6 13.6697 12.6454   5
   0   9   6 18.4942 13.4282   4
   0   9  -6 5.70688 9.93118   3
   0   9   7-8.88986 10.0099   6
   0   9   7 9.77158 15.2178   4
   0   9  -7-2.80967 17.0175   3
   0   9  -7-1.54697 9.20774   5
   0   9   8 1.97227 12.7784   4
   0   9   8-7.19220 10.1692   6
   0   9  -8-4.26656 10.5253   3
   0  -9  -8 8.16176 17.2454   2
   0   9  -8 3.22746 13.3613   5
   0   9  -9 17.9322 17.0153   3
   0   9   9 3.96638 8.69262   6
   0   9  -9 12.9062 14.2245   5
   0  -9  -9 13.4256 15.3614   2
   0  -9 -10 1.57489 14.0053   2
   0   9 -10 9.45138 13.7159   3
   0   9  10 9.83165 11.0162   6
   0  -9 -10-2.41813 7.83846   6
   0   9 -10-4.12397 12.0851   5
   0   9 -11-2.94065 14.4130   3
   0  -9 -11 6.60241 6.83432   6
   0   9  11-0.64262 8.27809   6
   0   9 -11 1.42438 14.6971   5
   0  -9 -11-0.24012 15.1815   2
   0   9  12 1.03610 8.88227   6
   0  -9 -12-1.80561 8.09146   6
   0   9 -12-0.80036 18.6527   3
   0  -9 -12-6.31724 17.3308   2
   0  -9 -13 26.2659 30.6003   2
   0  -9 -13-11.7400 11.4366   6
   0   9 -13-16.6418 21.9792   3
   0   9  13 3.62394 9.98176   6
   0  -9 -14-7.74083 15.8658   2
   0  -9 -14-2.49260 11.3076   6
   0   9 -14 21.3054 23.9182   3
   0   9  14-5.41732 13.1147   6
   0   9 -14 16.2813 12.4090   1
   0  -9 -15-13.7369 11.6972   6
   0   9 -15-17.3674 17.1571   1
   0   9 -15 6.08636 23.0454   3
   0   9 -16-13.0194 16.4112   1
   0  -9 -16 8.17166 12.8489   6
   0   9 -17-20.2845 20.8252   1
   0  -9 -17 0.50103 9.92038   6
   0   9 -18 4.00289 13.3554   1
   0  -9 -18 34.9949 17.3681   6
   0   9 -19 11.8887 19.3703   1
   0  -9 -19-3.64076 16.1423   6
   0  -9 -20-7.71431 12.0072   6
   0   9 -20 16.2684 19.7179   1
   0  -9 -21 0.45772 13.4381   6
   0   9  21 7.68519 21.7816   2
   0   9 -21-3.84978 15.3918   1
   0   9 -22-13.1653 14.9711   1
   0  -9 -22-11.3191 10.9549   6
   0   9  22-6.52385 16.6191   2
   0   9  23 11.2083 18.1516   2
   0   9 -23-0.81466 15.5758   1
   0  -9 -23 3.67542 12.1617   6
   0   9 -24-11.7570 24.1672   1
   0   9  24-9.61189 22.9669   2
   0  -9 -24-6.11649 11.4973   6
   0   9 -25 32.8043 29.0874   1
   0   9  25-24.8026 20.4094   2
   0  -9 -25 6.60826 18.1404   6
   0  -9 -26-7.06230 21.1882   6
   0   9  26-16.2024 21.9691   2
   0  -9 -27 34.9164 22.5548   6
   0   9  27 13.5255 27.6397   2
   0  -9 -28 13.4812 17.7433   6
   0   9  28 53.1665 44.5359   2
   0   9  29 13.3735 35.3816   2
   0   9  30 3.75833 22.8672   2
   0   9  31-24.6089 34.9884   2
   0   9  32 3.04375 31.6765   2
   0   9  33-35.6164 28.5118   2
   0   9  34-1.96937 27.3770   2
   0   9  35-5.44543 26.2885   2
   0   9  36-17.6585 50.9479   2
   0   9  37-26.6234 55.1137   2
   0   9  38-35.9700 45.2253   2
   0   9  39 94.9580 64.0154   2
   0   9  40 3.26244 37.1899   2
   0   9  41-8.73198 52.3324   2
   0   9  42 18.6567 43.9338   2
   0  -9  42 58.4228 54.3257   2
   0  -9  43 113.943 82.2379   2
   0 -10   0 24.8260 12.5345   5
   0  10  -1 2657.39 101.614   5
   0 -10   1 2540.86 100.053   5
   0 -10  -1 2708.94 102.640   5
   0  10  -2 39.2325 14.2441   5
   0 -10   2 10.3375 9.94655   5
   0 -10  -2 1.11931 12.9582   5
   0  10   2 65.9419 27.6906   4
   0 -10   3 251.340 33.6476   5
   0  10   3 225.501 42.2711   4
   0  10  -3 235.076 31.0516   5
   0 -10   4 189.656 29.8046   5
   0  10   4 216.600 41.0980   4
   0  10  -4 181.338 28.7516   5
   0  10  -5 188.070 29.2548   5
   0 -10   5 190.903 32.9146   5
   0  10   5 252.918 43.2703   4
   0  10  -5 234.347 38.9072   3
   0  10  -6 154.619 32.6209   3
   0  10   6 211.656 38.9203   4
   0  10  -6 186.225 30.8972   5
   0  10   6 145.768 26.0087   6
   0  10  -7 2339.29 126.385   3
   0  10  -7 2435.05 114.970   5
   0  10   7 2449.51 137.902   4
   0  10   7 2262.42 97.1609   6
   0  10  -8 9.88111 10.0803   5
   0  10   8-9.37527 19.5546   4
   0  10  -8 41.9908 22.0375   3
   0  10   8 24.2488 11.7957   6
   0  10  -9 28.3426 15.8674   3
   0  10  -9-7.48925 14.6811   5
   0  10   9 40.8494 15.9397   6
   0 -10  -9 26.1012 19.2829   2
   0  10 -10 65.2142 29.2356   3
   0 -10 -10 56.8452 24.7027   2
   0  10 -10 43.7354 19.7788   5
   0  10  10 84.0947 21.6940   6
   0 -10 -11 657.100 49.7842   6
   0  10 -11 655.609 69.9878   5
   0  10 -11 708.514 77.8400   3
   0  10  11 680.029 55.2002   6
   0 -10 -11 702.525 84.7424   2
   0  10  12-3.65391 9.16868   6
   0  10 -12 8.08662 15.0868   5
   0 -10 -12-13.5405 24.7292   2
   0  10 -12 3.45515 14.4511   3
   0 -10 -12 21.5904 10.9726   6
   0  10 -13-8.57863 23.2296   3
   0  10 -13-26.2142 21.5722   5
   0 -10 -13 5.80547 11.4099   6
   0 -10 -13 22.4430 21.7106   2
   0  10  13-15.2428 10.7319   6
   0  10  14 653.495 56.5396   6
   0 -10 -14 668.217 54.1405   6
   0  10 -14 601.291 80.7432   3
   0  10 -15-0.06354 11.2902   1
   0 -10 -15 5.35681 8.86681   6
   0  10  15-7.99972 10.6359   6
   0  10 -16 700.794 74.3226   1
   0 -10 -16 607.066 54.3390   6
   0  10 -17-0.20547 16.7787   1
   0 -10 -17 22.1663 16.2079   6
   0 -10 -18 2643.37 120.085   6
   0  10 -18 2291.04 138.477   1
   0  10 -19 2264.55 141.539   1
   0 -10 -19 2631.27 123.062   6
   0  10 -20 116.538 36.7764   1
   0 -10 -20 113.189 44.8337   4
   0 -10 -20 105.597 27.1410   6
   0  10  21 174.390 53.6341   2
   0 -10 -21 224.835 40.3677   6
   0 -10 -21 192.577 54.5999   4
   0  10 -21 173.619 42.4881   1
   0 -10 -22 1107.04 86.3967   6
   0  10 -22 914.038 97.7310   1
   0  10  22 1032.45 131.809   2
   0  10 -23 168.454 44.1983   1
   0 -10 -23 176.564 36.4054   6
   0  10  23 122.309 50.9434   2
   0  10  24 143.252 53.9860   2
   0  10 -24 90.4449 34.9519   1
   0 -10 -24 114.539 29.1054   6
   0 -10 -25 186.080 37.9187   6
   0  10  25 95.8900 41.7325   2
   0 -10 -26 645.719 72.0624   6
   0  10  26 726.147 118.683   2
   0 -10 -27-5.11846 16.6378   6
   0  10  27-18.3540 27.3058   2
   0 -10 -28-32.0434 19.9714   6
   0  10  28-25.4331 36.7968   2
   0  10  29 25.5071 26.3482   2
   0  10  30 67.0942 34.5276   2
   0  10 -30 150.204 44.9750   1
   0  10  31 7.52164 25.9377   2
   0  10  32 84.0418 56.0678   2
   0  10  33-0.63972 37.2989   2
   0  10  34 65.7043 33.8333   2
   0  10  35 30.2885 33.5568   2
   0  10  36 27.3635 29.7382   2
   0  10  37 200.395 78.9155   2
   0  10  38 81.2397 54.3962   2
   0  10  39 491.301 129.613   2
   0  10  40 52.9215 60.7277   2
   0  10  41-51.3795 63.3419   2
   0 -10 -41 28.4438 47.1074   4
   0  10  42-0.29386 40.6031   2
   0 -10 -42-16.2339 51.3764   4
   0 -11   0-5.00632 8.65953   5
   0 -11  -1-0.78929 9.55824   5
   0  11  -1 10.9037 11.2299   5
   0 -11   1-9.12787 12.6469   5
   0  11  -2 4.46308 9.99211   5
   0 -11   2-2.49900 9.84529   5
   0 -11  -2 24.9907 17.5445   5
   0  11   2 4.96892 17.2903   4
   0  11  -3 6.45000 8.01277   5
   0  11   3 26.3653 18.8478   4
   0 -11   3-0.39222 8.99087   5
   0  11  -4-9.53038 8.96910   5
   0 -11   4 11.1851 13.2360   5
   0  11   4-4.77337 17.0687   4
   0  11  -5 8.18810 9.97913   5
   0 -11   5 5.60943 14.4028   5
   0  11   5 7.04061 20.6759   4
   0  11   6 10.8114 13.8833   4
   0  11  -6-2.92139 8.84389   5
   0  11   6-6.47889 11.7993   6
   0  11  -6-3.00445 11.3528   3
   0 -11   6 14.9557 13.6614   5
   0  11  -7 6.79640 12.5762   5
   0  11   7-11.9978 14.7273   4
   0  11   7-0.74150 8.69036   6
   0  11  -7 11.4511 16.9784   3
   0  11  -8 23.1883 15.5606   5
   0  11  -8-11.2612 13.0872   3
   0  11   8 12.1326 22.5225   4
   0  11   8 1.69797 8.52765   6
   0  11   9-17.1783 21.2426   4
   0  11   9 4.97087 12.0947   6
   0  11  -9 8.63379 11.9171   3
   0  11 -10 11.0625 13.6632   3
   0  11  10-1.81025 9.27991   6
   0  11 -10 1.38572 12.5069   5
   0 -11 -10-0.08300 16.3188   2
   0  11 -11 22.4102 17.2726   5
   0  11 -11 16.0566 19.6529   3
   0  11  11-1.88124 10.4338   6
   0 -11 -11 14.6517 24.9466   2
   0  11 -12-6.40421 17.1424   3
   0  11 -12 32.3708 22.9996   5
   0 -11 -12 0.73707 21.4748   2
   0  11  12-18.6994 14.2036   6
   0  11 -13 6.24614 13.3664   3
   0  11  13-19.4109 15.3849   6
   0  11 -13 6.43093 17.3646   5
   0 -11 -13-7.03617 10.2107   6
   0  11 -14-21.5445 21.4935   5
   0  11 -14-20.8357 23.3409   3
   0  11  14-4.72686 9.96913   6
   0 -11 -14 13.0251 10.5933   6
   0 -11 -15-18.1033 13.8226   6
   0  11 -15-22.1151 18.5921   5
   0  11  15-15.6758 18.9307   6
   0  11 -16 15.4009 14.5320   1
   0 -11 -16-17.1700 15.2746   6
   0  11  16-14.4560 12.4532   6
   0  11 -17-23.3027 19.0815   1
   0 -11 -17-11.2740 13.3505   6
   0 -11 -18-18.8524 17.1541   6
   0  11 -18-9.83979 20.4705   1
   0  11 -19-13.1467 20.0052   1
   0 -11 -19 27.2339 22.0077   4
   0 -11 -19-12.8431 13.2151   6
   0 -11 -20-24.7426 29.4402   4
   0  11 -20 9.05397 13.6211   1
   0 -11 -20-13.6285 18.6253   6
   0 -11 -21 3.54850 19.0082   4
   0  11 -21-4.64209 17.7133   1
   0 -11 -21-6.04120 13.7916   6
   0  11 -22 25.3682 26.8849   1
   0 -11 -22 37.5511 32.1303   4
   0 -11 -22 6.11674 14.6840   6
   0  11 -23-14.4946 20.8540   1
   0 -11 -23-3.11420 15.6391   6
   0 -11 -23-18.8446 22.7036   4
   0  11 -24 16.5851 19.1634   1
   0 -11 -24 1.14465 27.1480   4
   0 -11 -24-8.96007 18.0925   6
   0 -11 -25-23.5177 25.9144   4
   0  11  25-45.0298 37.6644   2
   0 -11 -25-16.3616 11.7899   6
   0  11  26 10.1882 29.4022   2
   0 -11 -26-27.2995 26.1954   6
   0 -11 -26-29.5527 31.6909   4
   0 -11 -27 17.6827 16.2122   6
   0  11  27 43.5263 51.4363   2
   0 -11 -27-9.48655 33.4970   4
   0  11  28 48.2419 26.3900   2
   0 -11 -28 48.1080 50.6580   4
   0  11  29-45.3956 55.1741   2
   0 -11 -29-45.1076 40.2767   4
   0 -11 -30-33.1462 42.1207   4
   0  11  30 57.7638 40.7343   2
   0  11 -30-16.4918 21.9127   1
   0  11 -31-0.12133 21.6736   1
   0 -11 -31-19.8223 25.9760   4
   0  11  31 30.1634 50.3900   2
   0 -11 -32 13.9735 25.2281   4
   0  11  32 31.4945 42.1192   2
   0  11  33 28.1167 65.1455   2
   0 -11 -33-8.25542 30.8170   4
   0  11  34 9.64101 40.0798   2
   0 -11 -34-62.8578 38.2577   4
   0  11  35-24.8635 42.0156   2
   0 -11 -35-25.5489 39.6022   4
   0 -11 -36-38.8261 33.6366   4
   0  11  36 11.5574 46.9666   2
   0 -11 -37 10.6981 31.1675   4
   0  11  37 22.2004 28.8880   2
   0 -11 -38 66.4984 56.1376   4
   0 -11 -39 47.6231 47.0453   4
   0 -11 -40 93.4481 57.6878   4
   0 -11 -41-7.21365 38.6101   4
   0 -12   0 373.901 41.9692   5
   0  12  -1 67.2265 19.9586   5
   0 -12  -1 40.7818 16.3748   5
   0 -12   1 34.0013 12.5726   5
   0 -12  -2 3175.05 121.767   5
   0  12  -2 3031.85 118.061   5
   0  12   2 3012.17 153.130   4
   0 -12   2 3074.75 122.638   5
   0  12  -3 42.0688 15.8545   5
   0 -12   3 62.7465 20.5860   5
   0 -12  -3 24.2353 9.89468   5
   0  12   3 11.9482 19.7034   4
   0  12   4 363.142 57.0066   4
   0 -12   4 320.879 42.1478   5
   0  12  -4 350.247 41.3191   5
   0 -12   5 1208.25 83.3679   5
   0  12   5 1221.00 102.297   4
   0  12  -5 1159.68 77.2235   5
   0  12   6 466.117 64.1263   4
   0  12  -6 435.447 48.4757   5
   0  12   6 487.435 51.0418   6
   0 -12   6 449.039 53.8445   5
   0  12  -7 84.2723 30.2028   3
   0  12  -7 102.477 26.4660   5
   0  12   7 129.139 36.0491   4
   0  12   7 107.995 26.1547   6
   0  12   8 50.6315 20.8773   4
   0  12  -8 12.3176 11.8394   3
   0  12   8 27.8985 15.4135   6
   0  12  -8 41.1697 18.1478   5
   0  12   9 372.388 43.5213   6
   0  12  -9 396.598 52.3613   5
   0  12   9 353.417 60.7795   4
   0  12  -9 416.651 61.8298   3
   0  12 -10 59.3266 22.6183   5
   0  12 -10 78.5418 29.3643   3
   0  12  10 76.3449 29.3153   4
   0 -12 -10 55.1687 28.2349   2
   0  12  10 72.5024 21.1523   6
   0  12 -11 792.050 87.9557   3
   0  12 -11 792.846 78.9997   5
   0  12  11 787.449 63.4063   6
   0 -12 -11 805.550 97.3997   2
   0  12 -12 31.4420 15.4557   5
   0  12 -12-19.9757 18.3785   3
   0  12  12 1.33723 8.75904   6
   0  12 -13 927.620 100.190   3
   0  12 -13 841.756 86.1284   5
   0  12  13 995.474 73.1189   6
   0  12  14 1378.27 85.9922   6
   0  12 -14 1452.69 116.925   5
   0  12 -15 880.858 92.1108   5
   0  12  15 919.909 70.9732   6
   0 -12 -15 952.684 65.7367   6
   0 -12  16 120.403 46.1314   3
   0  12  16 130.374 28.4997   6
   0 -12 -16 120.975 24.6491   6
   0  12 -17 2202.93 138.611   1
   0 -12 -17 2506.28 110.616   6
   0 -12  17 2197.14 178.173   3
   0 -12 -18 4745.66 156.469   6
   0  12 -18 4359.96 196.830   1
   0  12 -19 70.9808 27.3020   1
   0 -12 -19 55.8435 19.4199   6
   0 -12 -19 121.124 45.0946   4
   0 -12 -20 515.049 89.5339   4
   0 -12 -20 433.690 49.7902   6
   0  12 -20 399.888 63.3264   1
   0 -12 -21 266.075 39.5632   6
   0 -12 -21 309.360 70.4892   4
   0  12 -21 230.300 50.5333   1
   0 -12 -22 497.349 56.5380   6
   0 -12 -22 484.199 88.8490   4
   0  12 -22 383.904 66.0269   1
   0 -12 -23 72.2865 21.9977   6
   0 -12 -23 93.3961 44.4615   4
   0  12 -23 111.417 40.0662   1
   0 -12 -24 11.7814 27.9500   4
   0 -12 -24 23.0523 16.8631   6
   0  12 -24 24.1504 25.6171   1
   0 -12 -25-10.4391 18.9129   6
   0 -12 -25-16.5113 26.8994   4
   0 -12 -26 37.5978 36.1938   4
   0 -12 -26 79.6737 24.3311   6
   0 -12 -27-26.6150 35.4127   4
   0 -12 -27-7.53594 21.2202   6
   0 -12 -28 118.609 53.5823   4
   0 -12 -29 14.0637 32.6245   4
   0  12 -30 139.799 46.6296   1
   0 -12 -30 258.762 75.8689   4
   0  12 -31 429.526 82.3229   1
   0 -12 -31 428.887 97.3428   4
   0  12 -32 109.629 39.0680   1
   0 -12 -32 107.691 56.8600   4
   0 -12 -33 19.3543 27.5042   4
   0 -12 -34 191.303 72.2532   4
   0 -12 -35 36.8947 29.7785   4
   0 -12 -36 39.5733 45.2163   4
   0 -12 -37 13.3484 45.0606   4
   0 -12 -38 328.291 103.906   4
   0 -12 -39-11.0425 35.1192   4
   0 -12 -40-24.4014 48.6270   4
   0 -12 -41 0.53552 37.2367   4
   0 -13   0-2.50953 10.6941   5
   0  13  -1-5.96295 9.24644   5
   0 -13   1-2.44759 10.7619   5
   0 -13  -1-1.29984 11.3961   5
   0  13  -2-2.20690 9.70384   5
   0 -13   2-14.0061 13.0012   5
   0  13   2 6.57968 16.5975   4
   0 -13  -2 2.44214 11.5482   5
   0  13   3-7.53438 14.4724   4
   0 -13  -3 5.30734 13.5688   5
   0 -13   3 3.50434 10.9805   5
   0  13  -3 10.3522 13.3395   5
   0  13  -4-5.36857 9.20612   5
   0  13   4-29.3320 19.9781   4
   0 -13   4 25.2924 16.9836   5
   0  13  -5-10.3804 15.5814   5
   0  13   5 1.00962 17.0047   4
   0 -13   5 13.5681 11.8514   5
   0  13   6-2.00642 17.7556   4
   0  13   6 5.81698 10.0543   6
   0  13  -6-3.80784 9.46726   5
   0 -13   6-8.04020 12.9949   5
   0  13   7 4.29853 10.4859   6
   0  13   7-17.7924 20.5519   4
   0  13  -7-3.30018 12.3748   5
   0  13  -7 3.17693 13.1808   3
   0 -13   7 6.37261 12.1848   5
   0  13  -8 4.28978 9.70068   5
   0  13   8-3.09684 19.1545   4
   0  13   8-0.84355 10.7456   6
   0  13  -8-6.87224 15.2985   3
   0  13  -9 8.85750 15.2623   5
   0  13   9 12.7430 22.4392   4
   0  13  -9 34.0196 17.8463   3
   0  13   9-15.9932 11.7210   6
   0  13 -10-18.7352 16.5312   3
   0  13 -10 24.9214 18.8053   5
   0  13  10-16.8765 15.1428   6
   0  13  10 11.0359 25.0540   4
   0  13  11 21.3204 14.3821   6
   0  13 -11 4.56626 16.2663   5
   0  13 -11-9.01698 19.9050   3
   0  13  12 17.9071 16.1500   6
   0  13 -12 3.11187 18.4687   5
   0  13 -13-5.29410 15.6224   5
   0  13  13 17.0876 15.5019   6
   0  13 -14 0.32405 14.6811   5
   0  13  14-1.07819 12.1801   6
   0  13  15-26.9138 22.3707   6
   0 -13  16 8.93116 18.1565   3
   0  13  16-17.1615 18.2078   6
   0 -13 -17-16.3972 15.9804   6
   0  13  17 2.67175 11.8986   6
   0 -13 -18 3.02230 13.2689   6
   0  13 -18-0.07933 17.9787   1
   0 -13  18-8.07845 23.5811   3
   0 -13 -18 11.6244 27.9749   4
   0 -13 -19 0.13674 9.17490   6
   0  13 -19 12.4591 16.0450   1
   0 -13 -19 35.9829 32.2546   4
   0 -13 -20 5.91286 28.4795   4
   0 -13 -20 29.5684 15.7836   6
   0  13 -20-36.3125 24.8296   1
   0  13 -21 29.9141 21.0637   1
   0 -13 -21 9.70399 18.7009   4
   0 -13 -21 1.62237 11.3128   6
   0 -13 -22 23.7868 27.9698   4
   0  13 -22-32.8109 27.3346   1
   0 -13 -22 8.76620 13.2628   6
   0 -13 -23 16.3110 20.9391   4
   0  13 -23 17.2372 20.4233   1
   0 -13 -23 12.7601 15.6529   6
   0 -13 -24 80.0107 42.9636   4
   0 -13 -24-14.1441 13.7549   6
   0 -13 -25-42.3321 39.7772   4
   0 -13 -25-9.49877 15.1580   6
   0 -13 -26 18.3484 34.4897   4
   0 -13 -26 8.92186 13.1738   6
   0 -13 -27 21.5027 37.7343   4
   0 -13 -28-12.0013 22.2650   4
   0 -13 -29-20.0781 33.4851   4
   0  13 -30-24.2430 32.0032   1
   0 -13 -30 16.2522 35.6754   4
   0 -13 -31 42.0836 44.8548   4
   0  13 -31-57.2839 38.1036   1
   0  13 -32-34.9373 36.2777   1
   0 -13 -32 44.3891 33.4344   4
   0 -13 -33-2.87365 30.2223   4
   0  13 -33-8.79538 21.8406   1
   0 -13 -34-82.0555 60.3483   4
   0 -13 -35-25.7527 43.7509   4
   0 -13 -36-15.4934 28.3207   4
   0 -13 -37 20.0483 35.2016   4
   0 -13 -38 4.62261 40.3890   4
   0 -13 -39-25.4193 44.7525   4
   0 -13 -40 7.02762 33.4186   4
   0 -13 -41-108.990 62.9711   4
   0 -14   0 2396.06 112.322   5
   0 -14  -1 823.605 67.6384   5
   0  14  -1 793.485 65.1052   5
   0 -14   1 818.068 67.1386   5
   0  14   2 23.8400 26.8431   4
   0  14  -2-2.56318 10.7512   5
   0 -14   2-12.5535 19.7179   5
   0 -14  -2-10.2656 17.0532   5
   0 -14   3 418.877 50.0591   5
   0  14   3 506.794 70.1901   4
   0 -14  -3 474.657 52.5748   5
   0  14  -3 480.977 50.9947   5
   0 -14  -4 271.439 40.2523   5
   0  14  -4 240.698 37.2984   5
   0 -14   4 217.141 37.2337   5
   0  14   4 220.071 48.0859   4
   0 -14   5 644.813 64.5163   5
   0  14   5 706.007 84.9155   4
   0  14  -5 653.190 62.5198   5
   0 -14   6 219.121 40.2908   5
   0  14  -6 243.872 38.8890   5
   0  14   6 179.274 47.0283   4
   0  14  -7 109.225 29.1190   5
   0  14   7 159.273 35.2394   6
   0 -14   7 144.989 37.1343   5
   0  14   7 187.092 45.2321   4
   0  14  -8 885.445 78.1348   5
   0  14   8 969.689 101.646   4
   0  14  -8 867.995 90.1957   3
   0  14   8 905.924 73.6350   6
   0  14  -9 1190.33 103.805   3
   0  14   9 1296.19 88.6877   6
   0  14  -9 1272.11 96.0779   5
   0  14  10 22.9419 18.0628   6
   0  14 -10 21.6623 14.6781   3
   0  14 -10 17.4786 17.3435   5
   0  14 -11 52.3904 25.2651   5
   0  14  11 66.7543 20.6906   6
   0  14 -12 263.875 51.7676   5
   0  14  12 219.115 37.0534   6
   0  14  13 43.8075 19.4325   6
   0  14 -13 45.9312 19.2067   5
   0  14 -14 248.218 49.2752   5
   0  14  14 258.068 40.4510   6
   0 -14  15 603.317 91.8854   3
   0  14  15 707.591 66.6343   6
   0  14  16 82.3145 21.4323   6
   0 -14  16 73.0736 35.6216   3
   0 -14 -17 1531.39 143.553   4
   0 -14  17 1650.78 157.960   3
   0  14  17 1891.07 109.386   6
   0 -14 -18 117.295 44.0978   4
   0 -14  18 54.3302 32.4883   3
   0  14  18 75.7647 22.9865   6
   0  14 -19 1088.42 104.346   1
   0 -14  19 1200.08 138.694   3
   0 -14 -19 984.646 122.518   4
   0  14 -20 15.6861 24.4133   1
   0 -14 -20 48.5412 22.4318   6
   0 -14 -20-19.0645 21.2463   4
   0 -14 -21 1582.37 94.0545   6
   0 -14 -21 1389.79 147.887   4
   0  14 -21 1361.31 120.805   1
   0 -14 -22 192.123 54.9876   4
   0 -14 -22 191.234 33.3621   6
   0  14 -22 189.895 48.8066   1
   0 -14 -23 27.5058 16.7393   6
   0 -14 -23-8.07693 21.1890   4
   0  14 -23-16.1213 24.7755   1
   0 -14 -24 55.5219 19.3326   6
   0 -14 -24 61.6562 36.6039   4
   0 -14 -25 60.6807 22.6425   6
   0 -14 -25 48.7860 46.4585   4
   0 -14 -26 256.329 72.5374   4
   0 -14 -27 51.5434 50.7835   4
   0 -14 -28 141.036 52.8404   4
   0 -14 -29 424.121 95.6079   4
   0  14 -29 355.542 68.0959   1
   0  14 -30 10.9752 20.7026   1
   0 -14 -30-5.41317 28.3785   4
   0  14 -31-20.7321 27.5770   1
   0 -14 -31 0.38642 28.0195   4
   0 -14 -32 159.777 64.5449   4
   0  14 -32 208.974 59.4617   1
   0  14 -33 145.324 39.9897   1
   0 -14 -33 319.530 93.9077   4
   0 -14 -34 4.71131 48.0002   4
   0 -14 -35 104.585 66.3771   4
   0 -14 -36-13.9822 31.3949   4
   0 -14 -37 93.6397 57.4462   4
   0 -14 -38 18.1389 46.1242   4
   0 -14 -39 149.255 73.2031   4
   0 -14 -40 98.7335 63.2966   4
   0 -15   0-2.46272 13.0548   5
   0 -15   1-2.32439 14.1208   5
   0 -15  -1 17.8968 19.3799   5
   0 -15  -2-9.22850 12.5275   5
   0  15  -2 9.73770 11.6845   5
   0 -15   2-13.4881 15.6016   5
   0  15   2 18.2481 21.0140   4
   0 -15  -3-0.54914 12.1959   5
   0  15   3 40.1133 24.9382   4
   0  15  -3 23.8062 17.7797   5
   0 -15   3 4.11174 13.1959   5
   0  15  -4-0.24983 12.3094   5
   0 -15  -4 11.2439 14.4630   5
   0 -15   4 13.9383 13.7161   5
   0  15   4-21.7210 18.8232   4
   0  15  -5 19.0440 13.4657   5
   0 -15   5-5.89398 14.4339   5
   0  15   5 24.6661 21.8517   4
   0  15  -6-6.11180 12.9708   5
   0  15   6 21.8779 25.4128   4
   0 -15   6 13.9372 17.9691   5
   0  15  -7-5.73175 14.1486   5
   0  15   7 4.76171 12.6330   6
   0 -15   7-28.9997 19.9467   5
   0  15  -8 13.2831 12.1888   5
   0  15   8-11.1419 14.2557   6
   0  15   9 10.4228 17.5890   6
   0  15  -9 19.6660 18.4927   5
   0  15 -10 13.5681 17.3941   5
   0  15  10 5.02662 12.6200   6
   0  15 -11-13.2938 13.0070   5
   0  15  11 9.76203 15.6765   6
   0  15  12-3.78618 12.4474   6
   0  15 -12-11.2495 13.9738   5
   0  15 -13 15.2569 15.5899   5
   0  15  13 22.8985 20.5479   6
   0 -15  14-21.3745 25.1783   3
   0  15  14-15.4201 10.8043   6
   0  15  15-0.89204 14.6389   6
   0 -15  15 7.69091 18.3056   3
   0 -15  16-44.6987 37.9219   3
   0  15  16-16.4212 19.5984   6
   0 -15  17 41.2085 29.2390   3
   0 -15 -17-6.34335 17.8335   4
   0  15  17-3.42991 11.2750   6
   0  15  18-36.6498 22.4757   6
   0 -15  18-4.79888 32.0314   3
   0 -15 -18-28.8348 29.3751   4
   0 -15  19 3.99691 30.2769   3
   0 -15 -19 27.8185 22.8177   4
   0  15  19-11.1832 12.1453   6
   0  15 -20-3.96300 19.4851   1
   0 -15  20 26.6420 29.4591   3
   0 -15 -20-19.1263 31.6470   4
   0 -15 -21 22.0574 31.0847   4
   0  15 -21 12.7856 22.1876   1
   0 -15 -22-19.2759 21.7310   4
   0 -15 -23 28.4235 17.4251   6
   0 -15 -23 16.3355 34.4106   4
   0 -15 -24 2.07585 10.8597   6
   0 -15 -24-26.4150 34.9360   4
   0 -15 -25 10.4838 12.3854   6
   0 -15 -25 13.4235 23.3360   4
   0 -15 -26 15.0793 28.1361   4
   0 -15 -27-47.9720 41.9467   4
   0 -15 -28-26.6463 46.2995   4
   0 -15 -29-49.3281 43.8784   4
   0  15 -29-12.9566 25.5990   1
   0  15 -30 37.6276 28.2204   1
   0 -15 -30-36.1422 49.8685   4
   0  15 -31-42.9534 30.6746   1
   0 -15 -31-42.8232 49.0645   4
   0 -15 -32-50.1167 39.4737   4
   0  15 -32-45.3923 38.8034   1
   0 -15 -33 23.7244 40.3498   4
   0 -15 -34 2.58198 32.6272   4
   0 -15 -35-42.0425 39.5461   4
   0 -15 -36 14.2573 28.3997   4
   0 -15 -37 15.2109 44.3121   4
   0 -15 -38-34.6289 46.2713   4
   0 -15 -39-44.9096 35.7915   4
   0 -15 -40 38.7883 44.6896   4
   0 -16   0 1194.64 85.3219   5
   0 -16   1 271.054 42.3612   5
   0 -16  -1 250.465 40.9798   5
   0  16  -2 91.7195 26.2184   5
   0  16   2 127.695 39.5267   4
   0 -16  -2 52.5993 19.1430   5
   0 -16   2 128.071 30.2810   5
   0  16  -3 362.716 46.9463   5
   0 -16   3 419.149 53.7983   5
   0 -16  -3 377.765 49.2783   5
   0  16   3 441.205 69.8494   4
   0 -16  -4 15.2470 14.8458   5
   0  16  -4 9.80574 14.9043   5
   0 -16   4 16.6592 19.7730   5
   0  16  -5 2837.57 134.446   5
   0 -16  -5 2944.73 135.638   5
   0 -16   5 2748.53 140.166   5
   0  16  -6 1660.14 104.543   5
   0 -16   6 1666.70 111.900   5
   0 -16   7 116.253 33.1974   5
   0  16  -7 64.4708 22.2123   5
   0  16   7 92.8573 27.5884   6
   0  16  -8 6.37627 10.7233   5
   0  16   8 4.29418 11.4452   6
   0  16  -9 1468.96 106.663   5
   0  16   9 1367.10 97.2173   6
   0  16 -10 1497.31 111.035   5
   0  16  10 1535.15 103.290   6
   0  16 -11 152.915 38.7304   5
   0  16  11 158.634 33.6556   6
   0  16 -12 114.426 32.5176   5
   0  16  12 129.148 32.8899   6
   0  16  13 24.0265 15.0056   6
   0 -16  13 3.56543 16.2260   3
   0 -16  14 7.31827 24.7954   3
   0  16  14 32.5355 20.7912   6
   0 -16  15 977.938 119.671   3
   0  16  15 1020.61 83.7393   6
   0 -16 -16 21.9794 27.3580   4
   0 -16  16-13.6793 29.8464   3
   0  16  16 12.4538 10.6579   6
   0  16  17 782.208 73.2527   6
   0 -16  17 678.737 106.459   3
   0 -16 -17 631.482 95.6064   4
   0 -16  18 1329.45 149.718   3
   0 -16 -18 1198.25 131.956   4
   0  16  18 1292.17 94.7574   6
   0 -16 -19 67.6824 36.9495   4
   0  16  19 105.493 32.2913   6
   0 -16  19 135.143 51.3195   3
   0 -16 -20 192.575 57.7971   4
   0 -16  20 204.231 62.6773   3
   0  16 -20 144.495 46.2251   1
   0 -16 -21 425.414 84.5035   4
   0 -16  21 586.052 103.821   3
   0 -16 -22 658.626 107.025   4
   0 -16 -23 185.319 59.2662   4
   0 -16 -24 166.009 57.7054   4
   0 -16 -25 116.465 43.8371   4
   0 -16 -26 161.615 56.6821   4
   0 -16 -27 253.430 72.4014   4
   0  16 -28 33.8049 30.6115   1
   0 -16 -28 84.7123 46.4193   4
   0  16 -29 132.150 45.4029   1
   0 -16 -29 32.6355 33.3884   4
   0 -16 -30-2.47602 28.6717   4
   0  16 -30-10.2137 23.5560   1
   0  16 -31 8.79126 20.6809   1
   0 -16 -31 12.7886 33.6051   4
   0 -16 -32 129.871 71.3144   4
   0 -16 -33 51.6471 36.5086   4
   0 -16 -34 132.301 63.6964   4
   0 -16 -35-6.06882 28.2224   4
   0 -16 -36 116.826 59.4248   4
   0 -16 -37-43.6428 43.2119   4
   0 -16 -38 62.1527 45.4864   4
   0 -16 -39 38.7299 49.8139   4
   0 -17   0 12.3078 14.5367   5
   0 -17  -1 21.0664 17.2693   5
   0 -17   1 4.44338 17.6488   5
   0 -17  -2-13.9812 17.5783   5
   0 -17   2-18.0683 16.9172   5
   0  17  -2 1.84704 9.94487   5
   0 -17   3 19.9794 20.4171   5
   0 -17  -3-2.57164 14.2643   5
   0  17  -3-10.3004 10.0763   5
   0 -17  -4-17.6849 16.0551   5
   0 -17   4-15.1746 15.5221   5
   0  17  -4-4.25162 13.8887   5
   0 -17  -5-4.09640 12.3409   5
   0  17  -5 35.3487 20.1820   5
   0 -17   5 13.0039 14.1744   5
   0 -17   6 38.3827 21.8138   5
   0  17  -6 3.37842 12.7654   5
   0 -17   7 26.3987 16.8367   5
   0  17  -7 18.1976 15.2804   5
   0  17   7 4.72198 15.6025   6
   0  17   8 6.55916 12.4950   6
   0  17  -8-6.14994 14.5412   5
   0  17  -9-3.27872 15.4580   5
   0  17   9 5.21451 15.0743   6
   0  17  10-8.54548 10.9558   6
   0  17 -10 21.3757 20.7710   5
   0  17  11 2.86956 16.7962   6
   0  17 -11-2.36353 11.3493   5
   0 -17  11-8.80595 27.8187   3
   0 -17  12-16.6709 27.3905   3
   0  17  12 5.88996 13.9871   6
   0  17 -12-6.56341 11.5618   5
   0 -17  13-21.2782 27.2165   3
   0  17  13-15.0820 19.8735   6
   0 -17  14 14.7903 27.1338   3
   0  17  14 17.8451 16.6631   6
   0  17  15 13.6594 16.0682   6
   0 -17 -15-6.08063 21.0567   4
   0 -17  15-36.1444 33.2532   3
   0 -17  16-14.5722 23.2327   3
   0 -17 -16-10.4600 16.0706   4
   0  17  16 3.00936 16.4712   6
   0  17  17-9.47806 16.9661   6
   0 -17 -17 29.6755 29.5329   4
   0 -17  17-6.48016 21.6874   3
   0  17  18-5.43431 14.2241   6
   0 -17 -18 26.7707 22.5922   4
   0 -17  18 60.1310 47.5508   3
   0 -17  19 13.0973 26.6057   3
   0  17  19-20.8938 18.4783   6
   0 -17 -19 25.2277 31.6525   4
   0 -17  20 16.2776 37.7132   3
   0 -17 -20 15.2111 18.6035   4
   0  17  20 13.3969 15.4526   6
   0 -17  21-26.8374 35.9212   3
   0 -17 -21-9.02862 28.5053   4
   0 -17 -22 30.9101 27.6744   4
   0 -17 -23 19.1671 41.3943   4
   0 -17 -24-17.0058 36.7108   4
   0 -17 -25-14.1005 26.8655   4
   0 -17 -26 22.4050 25.3431   4
   0 -17 -27-24.1668 26.2768   4
   0  17 -27 34.3260 30.3085   1
   0 -17 -28 31.9230 35.2702   4
   0  17 -28 24.7232 30.9410   1
   0 -17 -29 31.4464 25.1525   4
   0  17 -29 21.1023 29.2011   1
   0  17 -30-3.96148 18.4679   1
   0 -17 -30 15.6458 41.9481   4
   0  17 -31-12.9969 28.8470   1
   0 -17 -31-64.1867 40.9747   4
   0 -17 -32-1.23903 30.1939   4
   0 -17 -33-59.4579 48.1140   4
   0 -17 -34 20.6755 34.6872   4
   0 -17 -35 39.9546 38.7448   4
   0 -17 -36-25.3048 47.9816   4
   0 -17 -37 56.1020 44.4811   4
   0 -17 -38 44.9214 30.8648   4
   0 -17 -39 65.6608 59.8554   4
   0 -18   0 442.005 56.2499   5
   0 -18  -1 1103.04 86.8656   5
   0 -18   1 994.491 83.1920   5
   0  18  -2-5.29595 12.4685   5
   0 -18  -2-33.5041 25.1984   5
   0 -18   2 7.70989 14.5069   5
   0 -18  -3 29.0746 15.9246   5
   0 -18   3 48.5460 21.8900   5
   0  18  -3 68.8615 22.5836   5
   0 -18  -4 455.862 58.5296   5
   0  18  -4 419.699 55.2110   5
   0 -18   4 378.918 55.9559   5
   0 -18   5 1013.28 90.1805   5
   0  18  -5 1047.81 86.6128   5
   0 -18  -5 881.877 80.1516   5
   0 -18  -6 3129.79 150.161   5
   0 -18   6 2861.53 155.184   5
   0  18  -6 2984.51 146.765   5
   0 -18   7 348.149 56.0664   5
   0  18  -7 397.562 57.7109   5
   0  18   7 372.380 58.4958   6
   0 -18   8 52.2859 26.9139   5
   0  18   8 57.7141 24.4740   6
   0  18  -8 47.6806 22.7042   5
   0  18  -9 157.992 36.4960   5
   0  18   9 103.297 30.2816   6
   0  18 -10 115.492 36.1576   5
   0  18  10 117.939 31.5621   6
   0 -18  10 84.9308 38.5261   3
   0 -18  11 1628.08 149.769   3
   0  18  11 1863.29 120.902   6
   0  18 -11 1866.77 131.446   5
   0  18  12 269.818 47.0608   6
   0 -18  12 339.661 71.5903   3
   0 -18 -13 65.7188 26.3953   4
   0  18  13 28.1256 18.4267   6
   0 -18  13 46.7715 32.1848   3
   0 -18  14 239.042 63.5199   3
   0  18  14 271.474 45.7888   6
   0 -18 -14 240.215 59.4232   4
   0 -18  15 827.861 117.875   3
   0 -18 -15 840.742 109.263   4
   0  18  15 876.427 83.1094   6
   0 -18  16 93.4904 39.9465   3
   0 -18 -16 70.6478 32.1906   4
   0  18  16 121.084 30.3544   6
   0  18  17 270.854 46.7352   6
   0 -18 -17 247.214 61.4765   4
   0 -18  17 238.862 64.8493   3
   0 -18 -18 1431.94 149.449   4
   0  18  18 1440.39 104.971   6
   0 -18  18 1264.44 148.533   3
   0 -18 -19 124.527 49.8304   4
   0 -18  19 61.9735 41.0197   3
   0  18  19 71.1804 25.8372   6
   0 -18 -20 108.781 46.4311   4
   0 -18  20 135.107 56.5796   3
   0  18  20 158.458 34.6294   6
   0 -18 -21 0.58677 24.8371   4
   0  18  21-5.07614 13.5558   6
   0 -18  21 28.9391 29.8583   3
   0 -18 -22 155.930 56.0031   4
   0 -18  22 267.214 73.4812   3
   0 -18 -23-60.3545 41.4715   4
   0 -18 -24 38.3882 23.7590   4
   0 -18 -25 170.383 63.3562   4
   0 -18 -26 20.5676 31.5960   4
   0  18 -26-7.53892 21.3893   1
   0  18 -27 54.0027 31.6975   1
   0 -18 -27 18.8798 37.2817   4
   0  18 -28 100.935 45.6905   1
   0 -18 -28 134.844 61.1067   4
   0  18 -29 43.4894 40.6916   1
   0 -18 -29 24.7184 40.4033   4
   0 -18 -30 282.063 89.7502   4
   0  18 -30 163.353 53.2553   1
   0 -18 -31 507.285 111.690   4
   0 -18 -32 116.229 55.4086   4
   0 -18 -33-58.1986 54.6921   4
   0 -18 -34 105.357 68.6178   4
   0 -18 -35-30.2561 34.5148   4
   0 -18 -36 30.0200 31.0039   4
   0 -18 -37 58.2605 38.8720   4
   0 -18 -38 180.997 79.0638   4
   0 -19   0-8.47092 14.0812   5
   0 -19  -1 5.12932 12.8820   5
   0 -19   1-0.69347 16.5624   5
   0 -19  -2-15.2147 12.2514   5
   0 -19   2-2.64757 13.1843   5
   0  19  -3-18.5583 17.0833   5
   0 -19   3-2.59983 17.3284   5
   0 -19  -3 11.0268 15.1310   5
   0 -19  -4-4.74760 12.3479   5
   0 -19   4 24.9183 18.2997   5
   0  19  -4-31.0257 17.8663   5
   0 -19   5 25.9071 19.9715   5
   0 -19  -5 15.2400 16.2525   5
   0  19  -5-13.8536 17.6506   5
   0  19  -6 10.7701 15.4040   5
   0 -19  -6 14.5158 17.3055   5
   0 -19   6 16.9584 22.2914   5
   0 -19  -7-2.38265 10.8730   5
   0  19  -7 17.6190 17.0366   5
   0 -19   7 26.9081 18.0262   5
   0  19   7 11.7973 17.8410   6
   0  19  -8 9.64438 10.9060   5
   0  19   8 8.87308 12.4960   6
   0 -19   8 10.0466 15.1083   5
   0  19   9 10.4626 21.0854   6
   0 -19   9 14.2359 27.5387   3
   0  19  -9-23.4842 21.1047   5
   0 -19  10 47.3335 34.5695   3
   0  19 -10-4.06022 13.8415   5
   0  19  10 11.0642 23.0678   6
   0  19  11-3.70712 12.3238   6
   0 -19  11-9.26529 20.7138   3
   0  19  12 5.05676 12.9030   6
   0 -19 -12-3.33162 15.5212   4
   0 -19  12 4.85101 25.5392   3
   0  19  13-13.8124 23.0190   6
   0 -19 -13-25.6720 30.6651   4
   0 -19  13 8.16040 17.5259   3
   0 -19  14-7.52916 24.7077   3
   0  19  14-15.8475 19.1443   6
   0 -19 -14-19.8487 19.3281   4
   0  19  15-14.1416 21.7208   6
   0 -19  15 34.3802 31.1846   3
   0 -19 -15 3.70327 28.4622   4
   0 -19 -16 18.8112 17.5786   4
   0 -19  16-37.7274 31.5396   3
   0  19  16 1.54571 15.1923   6
   0 -19  17-30.0927 31.9197   3
   0 -19 -17-28.1243 27.8927   4
   0  19  17-5.87790 16.9047   6
   0 -19 -18-31.1514 34.0008   4
   0 -19  18 28.0075 29.2715   3
   0  19  18 6.33951 16.3697   6
   0  19  19-11.4526 15.1036   6
   0 -19  19-39.3490 34.0867   3
   0 -19 -19-54.6160 40.4854   4
   0  19  20 38.3169 22.5812   6
   0 -19 -20 4.34699 19.4851   4
   0 -19  20-39.8859 39.9496   3
   0 -19  21-31.2978 37.1027   3
   0  19  21-4.95825 14.4462   6
   0 -19 -21 7.05353 23.6673   4
   0 -19  22-2.88697 26.2436   3
   0 -19 -22 47.8324 40.8692   4
   0 -19 -23 39.4257 38.4200   4
   0 -19  23-23.0603 37.9868   3
   0  19 -24-21.5606 27.6068   1
   0 -19 -24 0.99127 28.3054   4
   0 -19 -25-62.2167 43.8969   4
   0  19 -25-25.3115 33.6643   1
   0 -19 -26-30.7577 47.9019   4
   0  19 -26 19.7233 23.5104   1
   0 -19 -27 74.3521 43.5774   4
   0  19 -27-17.0468 18.0327   1
   0  19 -28 1.77879 20.3348   1
   0 -19 -28-46.4515 38.4468   4
   0 -19 -29 28.9284 41.7772   4
   0  19 -29 23.5497 26.7076   1
   0 -19 -30-2.59498 27.3821   4
   0 -19 -31 19.9418 36.8558   4
   0 -19 -32 22.6585 43.6704   4
   0 -19 -33 87.9137 59.2716   4
   0 -19 -34 41.7780 35.8060   4
   0 -19 -35 10.9382 36.8571   4
   0 -19 -36 10.0719 28.5410   4
   0 -19 -37 61.2838 43.4201   4
   0 -19 -38-16.2971 31.2993   4
   0 -20   0 1707.22 113.809   5
   0 -20  -1 131.952 31.2467   5
   0 -20   1 122.707 30.4013   5
   0 -20  -2 5.53175 16.3849   5
   0 -20   2 84.5605 31.9963   5
   0 -20   3 2137.45 132.528   5
   0 -20  -3 2166.75 128.819   5
   0  20  -3 2141.96 126.087   5
   0 -20   4 44.9973 25.3019   5
   0 -20  -4 40.4323 25.1102   5
   0  20  -4 60.1610 27.7202   5
   0 -20  -5 976.325 89.2525   5
   0  20  -5 999.176 88.9783   5
   0 -20   5 1004.45 94.6765   5
   0 -20  -6 1266.64 101.196   5
   0  20  -6 1201.64 99.0589   5
   0 -20   6 1070.26 100.038   5
   0 -20   7 1015.51 98.1544   5
   0 -20  -7 1086.46 94.1441   5
   0  20   7 1074.77 101.001   6
   0 -20   7 1069.29 124.095   3
   0  20  -7 1087.73 93.7179   5
   0  20  -8 1046.46 94.9284   5
   0 -20   8 971.499 98.2264   5
   0  20   8 940.132 93.8991   6
   0 -20   8 1022.68 126.322   3
   0  20  -9 1419.53 111.988   5
   0 -20   9 1363.30 142.348   3
   0  20   9 1384.19 112.730   6
   0  20  10 2116.11 137.789   6
   0 -20  10 1923.65 170.807   3
   0 -20  11 250.295 70.6259   3
   0  20  11 332.086 55.0915   6
   0 -20  12 44.2265 35.3821   3
   0  20  12 24.0920 15.9288   6
   0  20  13 353.517 57.2190   6
   0 -20 -13 437.373 81.0229   4
   0 -20  13 361.412 76.9299   3
   0 -20 -14 205.380 55.7605   4
   0 -20  14 175.067 57.5610   3
   0  20  14 273.389 50.2922   6
   0 -20  15 707.118 112.252   3
   0 -20 -15 672.069 103.389   4
   0  20  15 633.513 75.9104   6
   0  20  16 181.013 42.7250   6
   0 -20  16 144.430 56.9656   3
   0 -20 -16 172.579 54.6579   4
   0  20  17 1242.37 103.610   6
   0 -20  17 1263.49 152.678   3
   0 -20 -17 1257.56 142.902   4
   0 -20  18 111.406 50.1377   3
   0 -20 -18 69.9266 42.4086   4
   0  20  18 80.6480 30.4083   6
   0  20  19 219.591 42.9100   6
   0 -20  19 282.494 76.7560   3
   0 -20 -19 239.916 64.4533   4
   0 -20  20 47.7737 33.0477   3
   0  20  20 180.407 40.7883   6
   0 -20 -20 81.7080 35.2274   4
   0  20  21 3.90408 17.9628   6
   0 -20 -21-5.66955 24.5174   4
   0 -20  22 382.490 94.0554   3
   0  20  22 335.108 52.5231   6
   0 -20 -22 383.756 84.8559   4
   0 -20 -23 25.0546 36.9690   4
   0  20 -23-7.22845 26.1942   1
   0 -20  23-1.34495 24.6752   3
   0  20 -24 42.1591 30.2807   1
   0 -20 -24 270.170 72.1889   4
   0 -20 -25 20.0209 28.7531   4
   0  20 -25 22.0181 29.4987   1
   0 -20 -26 18.2524 33.6907   4
   0  20 -26 49.4665 34.3023   1
   0 -20 -27 1178.00 158.456   4
   0  20 -27 946.819 116.993   1
   0  20 -28 89.2727 39.5553   1
   0 -20 -28 179.496 65.3678   4
   0  20 -29 67.5929 37.0487   1
   0 -20 -29 45.4502 34.7762   4
   0 -20 -30 950.696 147.680   4
   0 -20 -31-8.11823 29.4392   4
   0 -20 -32 150.157 65.1189   4
   0 -20 -33 92.2448 54.7468   4
   0 -20 -34-77.1479 66.8879   4
   0 -20 -35-75.8956 50.1810   4
   0 -20 -36 122.408 60.5026   4
   0 -20 -37 178.588 79.7658   4
   0 -21   0 0.75701 12.5014   5
   0 -21   1 21.5543 16.4262   5
   0 -21  -1 1.56209 14.7508   5
   0 -21  -2 3.24668 14.0360   5
   0 -21   2 10.7272 18.2591   5
   0 -21   3 1.79126 21.2586   3
   0 -21  -3 3.26976 14.1946   5
   0 -21   3-1.40099 14.2463   5
   0  21  -4 8.22849 15.6351   5
   0 -21   4 17.3246 16.5044   5
   0 -21   4 36.2510 32.0101   3
   0 -21  -4 40.5917 23.8457   5
   0  21  -5-11.3263 11.7023   5
   0 -21   5-0.79336 14.6374   5
   0 -21   5-16.2703 23.0490   3
   0 -21  -5 27.1653 17.0818   5
   0  21  -6-23.1693 20.8005   5
   0 -21   6 26.5077 18.9975   3
   0 -21   6 8.46269 14.1654   5
   0 -21  -6-5.38796 12.0532   5
   0 -21   7-6.94171 31.3053   3
   0 -21  -7 8.75681 17.2665   5
   0  21   7 52.8200 30.3059   6
   0  21  -7-6.29176 11.9459   5
   0  21   8-2.01784 16.2300   6
   0  21  -8-11.1666 12.3271   5
   0 -21   8 21.4271 28.8783   3
   0 -21   9 31.8738 26.4128   3
   0  21   9 6.93535 18.4198   6
   0 -21  10-6.04544 29.1295   3
   0  21  10 14.1430 15.8348   6
   0  21  11 15.8437 15.5689   6
   0 -21  11 7.14049 28.4756   3
   0  21  12 1.06402 17.3626   6
   0 -21  12-25.7038 31.6986   3
   0  21  13 3.32238 15.3912   6
   0 -21  13-4.93173 29.2809   3
   0  21  14-11.2966 15.3761   6
   0 -21  14 66.2716 41.0988   3
   0 -21 -14 20.1709 30.8256   4
   0 -21 -15 21.3614 27.9696   4
   0  21  15 21.5602 17.3267   6
   0 -21  15-9.24779 20.3940   3
   0 -21 -16 20.6079 26.1074   4
   0  21  16 8.36335 16.9052   6
   0 -21  16 57.6554 40.4826   3
   0 -21  17 27.7344 38.3136   3
   0  21  17-1.17290 18.1378   6
   0 -21 -17 8.44688 24.0017   4
   0  21  18-19.8845 20.6578   6
   0 -21 -18-3.32127 22.0557   4
   0 -21  18-6.60378 30.4004   3
   0 -21  19-15.2331 33.6463   3
   0  21  19-14.1115 18.0950   6
   0 -21 -19 0.59421 26.6410   4
   0 -21  20-5.61640 32.2692   3
   0  21  20 14.8695 25.5821   6
   0 -21 -20 64.3072 46.3107   4
   0 -21  21-15.7097 37.0623   3
   0 -21 -21 16.0258 36.0860   4
   0  21  21 23.4188 19.9404   6
   0 -21 -22 10.8412 26.3530   4
   0 -21  22-33.4949 40.6154   3
   0  21  22-17.4984 13.7419   6
   0  21 -23-19.0136 30.5369   1
   0 -21  23-54.8249 49.3008   3
   0 -21 -23 1.00218 21.9859   4
   0  21 -24 19.0149 31.2421   1
   0 -21 -24 7.02850 26.8339   4
   0 -21  24-18.1769 44.6453   3
   0 -21 -25 1.77173 34.7042   4
   0  21 -25-0.12132 28.6514   1
   0  21 -26-3.30387 21.8335   1
   0 -21 -26 2.72801 29.5474   4
   0 -21 -27 102.955 54.5195   4
   0  21 -27 53.1407 38.7544   1
   0 -21 -28 31.3174 25.3426   4
   0  21 -28-1.61537 23.9461   1
   0 -21 -29 4.79542 32.8805   4
   0 -21 -30-37.3708 30.5010   4
   0 -21 -31 94.7071 60.9953   4
   0 -21 -32-63.0907 58.8009   4
   0 -21 -33-30.0794 40.7408   4
   0 -21 -34 14.0819 43.5432   4
   0 -21 -35-63.4756 47.8503   4
   0 -21 -36 82.1868 56.6478   4
   0 -22   0 281.666 47.0864   5
   0 -22   1 132.751 34.8461   5
   0 -22   1 170.403 51.9677   3
   0 -22  -1 127.428 31.2143   5
   0 -22   2 39.1423 19.3277   3
   0 -22   2 120.720 34.7624   5
   0 -22  -2 98.5053 30.0585   5
   0 -22   3 546.254 72.6726   5
   0 -22  -3 394.596 58.6007   5
   0 -22   3 645.787 100.660   3
   0  22  -4 3962.20 179.889   5
   0 -22   4 3766.98 186.310   5
   0 -22  -4 4015.10 183.053   5
   0 -22   4 4034.07 247.729   3
   0  22  -5 85.8675 28.8636   5
   0 -22   5 108.002 51.1545   3
   0 -22  -5 154.250 40.1419   5
   0 -22   5 119.077 36.5453   5
   0  22  -6 53.5348 29.8707   5
   0 -22  -6 76.7046 28.6651   5
   0 -22   6 109.554 49.9615   3
   0  22   7 623.994 81.4243   6
   0 -22   7 683.293 107.489   3
   0  22  -7 609.499 74.8783   5
   0  22   8 3731.46 196.047   6
   0 -22   8 3778.24 245.082   3
   0  22   9 41.1230 26.5028   6
   0 -22   9 71.4266 45.5806   3
   0  22  10 19.6901 13.8251   6
   0 -22  10-33.9681 37.0854   3
   0 -22  11 190.302 59.6058   3
   0  22  11 341.713 60.7567   6
   0  22  12 195.536 45.0674   6
   0 -22  12 289.132 74.6904   3
   0  22  13 468.806 69.5010   6
   0 -22  13 444.652 88.8437   3
   0 -22  14 278.625 76.8086   3
   0  22  14 266.069 51.7948   6
   0 -22  15 48.2927 40.7838   3
   0  22  15 83.4541 31.6662   6
   0 -22 -15 41.5342 30.4663   4
   0  22  16 21.3088 20.6188   6
   0 -22 -16-34.8560 28.9763   4
   0  22  17 74.3427 26.3422   6
   0 -22 -17 31.3246 34.1800   4
   0 -22  17 25.1262 27.5416   3
   0 -22 -18 300.892 76.3457   4
   0 -22  18 375.310 90.6837   3
   0  22  18 408.239 62.9216   6
   0 -22  19-21.7749 25.0540   3
   0  22  19-2.98693 17.8523   6
   0 -22 -19-10.2756 20.8100   4
   0  22  20 815.620 86.7063   6
   0 -22  20 562.511 110.968   3
   0 -22 -20 597.961 107.490   4
   0 -22  21 99.5353 49.7458   3
   0 -22 -21 190.615 67.8423   4
   0  22  21 195.283 43.0336   6
   0 -22  22 68.8415 48.3302   3
   0 -22 -22 89.9937 42.7118   4
   0  22  22 102.341 36.4647   6
   0 -22  23-44.1088 47.5151   3
   0 -22 -23 30.2700 32.4357   4
   0 -22  24 21.9524 25.5966   3
   0  22 -24-12.1446 26.7965   1
   0 -22 -24 80.1349 47.5509   4
   0 -22 -25 282.205 82.4966   4
   0  22 -25 202.348 57.5549   1
   0 -22 -26 423.639 97.8913   4
   0  22 -26 417.911 82.4956   1
   0  22 -27 53.6196 41.9275   1
   0 -22 -27-7.45169 31.2049   4
   0 -22 -28 640.989 120.454   4
   0 -22 -29 3.84908 29.1890   4
   0 -22 -30 66.4446 54.4296   4
   0 -22 -31-62.6274 53.1247   4
   0 -22 -32-13.4826 35.3270   4
   0 -22 -33 33.8174 40.5301   4
   0 -22 -34-35.2095 39.7425   4
   0 -22 -35-15.1969 30.5114   4
   0 -22 -36 153.963 63.8064   4
   0 -23   0 0.38035 18.4859   5
   0 -23   1 0.30932 14.4009   5
   0 -23   1-5.59431 32.3536   3
   0 -23  -1 20.8414 20.7523   5
   0 -23   2-30.3454 33.5403   3
   0 -23  -2 4.24249 15.3635   5
   0 -23   2-12.4711 18.5597   5
   0 -23   3-4.61763 15.8971   5
   0 -23   3 24.6480 25.5906   3
   0 -23  -3 29.8483 19.6829   5
   0 -23   4 33.7154 28.1564   3
   0 -23   5 5.51761 22.2741   3
   0  23  -5-12.4535 18.3896   5
   0 -23   6 31.7562 32.6078   3
   0  23   7 5.01033 16.2145   6
   0 -23   7 14.2590 36.3647   3
   0  23   8-13.3907 15.9591   6
   0 -23   8 31.7666 26.1612   3
   0  23   9 3.17275 18.1377   6
   0 -23   9-8.23238 26.1021   3
   0  23  10-24.4773 16.0435   6
   0 -23  10 6.26985 32.0023   3
   0 -23  11-71.0187 44.5775   3
   0  23  11 19.4625 30.8258   6
   0 -23  12 14.8175 26.1919   3
   0  23  12 1.56550 18.4289   6
   0 -23  13 30.6719 39.8848   3
   0  23  13-5.55499 23.8379   6
   0  23  14-1.26121 15.3839   6
   0 -23  14 66.9783 56.1893   3
   0 -23  15 58.6063 45.4343   3
   0  23  15 8.79750 20.5583   6
   0 -23  16-6.76188 25.9343   3
   0  23  16 14.3676 17.5102   6
   0 -23  17 19.2270 41.7020   3
   0  23  17 27.5206 22.2139   6
   0 -23 -17-28.7349 32.8913   4
   0 -23 -18-9.35561 22.7511   4
   0 -23  18 56.1656 45.5188   3
   0  23  18 0.94790 16.7957   6
   0 -23  19-24.8560 45.5180   3
   0  23  19-7.84596 16.7244   6
   0 -23 -19 12.2728 28.0746   4
   0 -23  20 16.1206 38.0845   3
   0 -23 -20-2.12052 24.5234   4
   0  23  20 20.9873 23.8621   6
   0 -23 -21-18.0027 21.0424   4
   0  23  21 17.9011 23.6271   6
   0 -23  22-4.74855 31.1752   3
   0 -23 -22-21.7122 23.0299   4
   0 -23 -23-37.9745 41.7940   4
   0 -23  23 16.9614 37.5019   3
   0 -23  24 53.2633 45.4616   3
   0 -23 -24-45.1728 30.8588   4
   0  23 -24-13.1721 18.8344   1
   0 -23 -25-20.4373 30.3450   4
   0 -23  25 16.1245 42.0357   3
   0  23 -25-11.9058 26.8888   1
   0 -23 -26-10.2674 37.1092   4
   0  23 -26 32.4594 34.3529   1
   0  23 -27-2.37670 28.3255   1
   0 -23 -27 56.5636 43.1053   4
   0 -23 -28-58.9693 57.0219   4
   0 -23 -29 2.89767 32.6351   4
   0 -23 -30 47.7727 61.3937   4
   0 -23 -31 35.9347 55.6092   4
   0 -23 -32 36.4515 45.6478   4
   0 -23 -33-23.3218 47.6972   4
   0 -23 -34-2.37016 31.9729   4
   0 -23 -35-21.8998 34.7579   4
   0 -24   1 471.612 87.6294   3
   0 -24   2 82.2579 40.9846   3
   0 -24   3 292.944 71.7571   3
   0 -24   4 551.565 96.2000   3
   0 -24   5 397.371 83.6840   3
   0 -24   6 69.1073 65.9848   3
   0 -24   7 2128.38 195.925   3
   0  24   7 1915.74 149.492   6
   0  24   8 14.1185 16.9954   6
   0 -24   8 64.0005 39.0029   3
   0  24   9 345.496 63.2500   6
   0 -24   9 321.399 79.2136   3
   0 -24 -10 33.8187 24.1389   5
   0  24  10 91.3559 36.7540   6
   0 -24  10 69.0519 47.7147   3
   0 -24  11 23.6916 27.7144   3
   0  24  11 32.5021 21.0727   6
   0  24  12 183.256 50.7246   6
   0 -24  12 212.719 71.5534   3
   0  24  13 56.1478 28.0248   6
   0 -24  13 39.4479 38.6430   3
   0 -24  14 605.275 111.912   3
   0  24  14 716.969 90.2287   6
   0  24  15-7.69964 19.3899   6
   0 -24  15 58.4219 42.0442   3
   0  24  16 399.422 65.9473   6
   0 -24  16 506.274 104.893   3
   0 -24  17 109.773 51.2181   3
   0  24  17 59.4490 25.7692   6
   0  24  18 48.7409 26.4486   6
   0 -24 -18 105.871 46.1037   4
   0 -24  18 16.6107 25.7151   3
   0 -24 -19 401.373 89.3433   4
   0  24  19 425.153 67.0016   6
   0 -24  19 352.833 92.8592   3
   0 -24  20 115.705 56.7464   3
   0 -24 -20 118.023 55.4325   4
   0  24  20 212.703 48.2012   6
   0 -24 -21-18.6594 29.2631   4
   0 -24  21 16.8096 27.6157   3
   0 -24 -22-0.35400 22.0510   4
   0 -24  22 93.4217 51.4979   3
   0 -24 -23-9.94284 24.3941   4
   0 -24  23 5.27528 41.4366   3
   0 -24  24 43.0719 46.6376   3
   0 -24 -24-55.6130 41.0309   4
   0 -24  25 182.448 75.1338   3
   0 -24 -25 81.5700 45.8465   4
   0  24 -25 77.1376 45.7581   1
   0 -24 -26 24.9526 23.5417   4
   0  24 -26 133.797 49.2898   1
   0 -24 -27 140.482 64.2258   4
   0 -24 -28 122.400 54.9629   4
   0 -24 -29 200.081 76.4027   4
   0 -24 -30 99.9930 62.0046   4
   0 -24 -31 70.0527 44.8354   4
   0 -24 -32-15.7286 32.2883   4
   0 -24 -33 48.3791 45.0735   4
   0 -24 -34 284.306 93.8353   4
   0 -25   1-5.43007 21.1819   3
   0 -25   2 11.2778 21.8517   3
   0 -25   3 62.2218 41.9667   3
   0 -25   4-12.7173 30.7609   3
   0 -25   5 14.7925 33.4739   3
   0 -25   6-20.2613 23.9674   3
   0  25   7 19.0679 29.9713   6
   0 -25   7 4.33429 29.1207   3
   0 -25   8-3.75348 16.4951   5
   0  25   8-2.41277 19.2772   6
   0 -25   8 43.1038 36.7748   3
   0 -25  -9-12.2995 21.2592   5
   0 -25   9 21.0715 30.9878   3
   0  25   9 48.0685 27.6320   6
   0 -25 -10-11.3385 18.9950   5
   0  25  10 23.5227 23.3886   6
   0 -25  10 43.5470 37.5876   3
   0 -25  11-23.5701 34.6868   3
   0 -25 -11-42.8986 27.1214   5
   0  25  11-7.51753 23.1771   6
   0  25  12 34.5597 28.9377   6
   0 -25  12 66.4360 39.4175   3
   0  25  13 33.6804 25.3987   6
   0 -25  13-33.1637 40.2374   3
   0  25  14 0.70398 28.8662   6
   0 -25  14 95.3536 54.8649   3
   0 -25  15 24.4732 35.4321   3
   0  25  15-16.6794 25.8602   6
   0 -25  16-48.6026 31.9516   3
   0  25  16-5.49844 18.6583   6
   0  25  17 2.32806 18.9470   6
   0 -25  17-16.6756 48.5957   3
   0 -25  18 26.6376 26.4417   3
   0  25  18-33.3806 28.4625   6
   0 -25  19-32.6250 33.9698   3
   0  25  19 37.1140 21.9325   6
   0 -25 -20 15.8377 39.6613   4
   0 -25  20 53.0085 57.4247   3
   0 -25  21-56.9731 45.6556   3
   0 -25 -21 1.79365 38.7952   4
   0 -25 -22-17.5706 40.4548   4
   0 -25  22-40.0563 40.9868   3
   0 -25  23-20.0145 38.7990   3
   0 -25 -23 18.8895 28.5746   4
   0 -25  24-49.7707 56.8104   3
   0 -25 -24-18.1919 28.2098   4
   0  25 -25 4.81739 33.0382   1
   0 -25 -25-16.6319 27.6913   4
   0 -25  25 74.7257 52.3977   3
   0 -25  26 124.087 66.7651   3
   0 -25 -26-34.3037 28.5099   4
   0 -25 -27-5.12627 27.8317   4
   0 -25 -28-9.27687 39.2082   4
   0 -25 -29 107.190 63.2865   4
   0 -25 -30 21.5104 29.8034   4
   0 -25 -31 55.1656 57.2277   4
   0 -25 -32 115.352 60.3204   4
   0 -25 -33-27.7147 42.3783   4
   0 -26   0 61.8424 43.6466   3
   0 -26   1 33.4816 30.5941   3
   0 -26   2 9.15937 25.1974   3
   0 -26   3 179.082 62.6852   3
   0 -26   4 79.2739 56.9115   3
   0 -26   5 763.211 126.231   3
   0 -26   6 65.6833 31.2698   5
   0 -26   6 206.583 74.3566   3
   0 -26   7 49.0315 29.0982   5
   0 -26  -7 25.9621 20.9146   5
   0  26   7 44.7282 30.3572   6
   0 -26   7 64.6330 43.0809   3
   0  26   8 49.1702 30.5350   6
   0 -26  -8-1.38462 16.7448   5
   0 -26   8 21.5239 18.9669   5
   0 -26   8-3.40086 34.5255   3
   0  26   9-1.09303 16.2688   6
   0 -26  -9-30.1682 23.0977   5
   0 -26   9 14.5860 26.0307   3
   0 -26  10-72.7930 44.3465   3
   0 -26 -10 30.7846 20.2669   5
   0  26  10 54.8591 34.0924   6
   0 -26 -11 15.5154 23.4858   5
   0 -26  11-46.8847 40.6685   3
   0  26  11-27.5306 25.5464   6
   0 -26 -12 51.1071 32.6345   5
   0 -26  12 20.3680 44.4274   3
   0  26  12 36.9057 30.4379   6
   0  26  13 11.9292 21.7730   6
   0 -26  13 116.704 66.2991   3
   0  26  14 836.175 104.226   6
   0 -26  14 926.206 146.144   3
   0 -26  15 918.956 145.303   3
   0  26  15 810.733 102.259   6
   0 -26  16 266.919 83.9594   3
   0  26  16 287.084 62.9022   6
   0 -26  17 126.063 60.8381   3
   0  26  17 41.3474 26.6278   6
   0 -26  18-10.5526 27.4569   3
   0  26  18 78.0539 39.6365   6
   0 -26  19-40.6943 46.4080   3
   0 -26  20 90.6658 59.5838   3
   0 -26 -21 89.4031 46.5402   4
   0 -26  21 94.5516 64.6429   3
   0 -26 -22 20.1545 27.3480   4
   0 -26  22-23.4573 51.7347   3
   0 -26  23 80.5399 50.9055   3
   0 -26 -23-20.5454 32.2059   4
   0 -26 -24 260.283 80.0171   4
   0 -26  24 253.267 88.9728   3
   0 -26 -25 55.7799 42.8598   4
   0 -26  25 67.2208 54.6471   3
   0 -26 -26 51.1549 57.8206   4
   0 -26  26-84.7026 55.9891   3
   0 -26 -27 96.1910 68.0983   4
   0 -26 -28 94.1569 56.9985   4
   0 -26 -29 133.084 56.1195   4
   0 -26 -30 120.203 61.1421   4
   0 -26 -31-43.0654 28.1551   4
   0 -26 -32 118.355 60.3541   4
   0 -27   0 65.2918 43.7520   3
   0 -27   1-5.77292 25.6162   3
   0 -27   2-7.39875 20.6778   3
   0 -27   3 8.99130 27.8983   3
   0 -27   4 9.10773 22.8518   3
   0 -27   4-9.03068 20.3058   5
   0 -27   5-7.51459 17.6063   5
   0 -27  -5 7.62446 17.1678   5
   0 -27   5-26.6938 32.3261   3
   0 -27  -6-6.01045 16.3575   5
   0 -27   6-33.4774 25.3191   5
   0 -27   6 49.3519 41.2095   3
   0 -27   7-14.8063 22.3789   5
   0 -27   7 10.6668 25.7991   3
   0 -27  -7 11.9808 24.0660   5
   0  27   7 11.1277 24.0282   6
   0 -27   8 28.6304 30.8846   3
   0 -27  -8 5.04507 17.7865   5
   0  27   8-12.3865 21.1293   6
   0 -27  -9 19.2737 18.8398   5
   0  27   9 33.8016 30.5489   6
   0 -27   9 39.7782 30.6454   3
   0  27  10-27.2473 27.4202   6
   0 -27  10 2.01310 35.9038   3
   0 -27 -10 23.9610 26.4335   5
   0 -27 -11 1.13747 17.0118   5
   0 -27  11-2.78678 34.5814   3
   0  27  11-5.05254 20.0074   6
   0 -27 -12-12.4447 22.0099   5
   0 -27  12-35.7446 41.7504   3
   0  27  12 4.33939 22.0244   6
   0 -27  13-22.3860 34.7909   3
   0 -27 -13 26.6896 15.2198   5
   0  27  13-32.3476 34.1254   6
   0 -27  14-7.07110 25.3644   3
   0  27  14-28.2930 24.9790   6
   0  27  15 10.0169 20.7341   6
   0 -27  15 65.0592 44.6697   3
   0 -27  16-44.2592 42.4644   3
   0  27  16-39.3206 33.2072   6
   0  27  17 4.39735 19.8784   6
   0 -27  17-22.8088 49.4948   3
   0  27  18-21.2666 24.4468   6
   0 -27  18 44.0673 52.6737   3
   0 -27  19 22.7684 36.3138   3
   0 -27  20-41.4543 39.3553   3
   0 -27  21-2.54752 28.6166   3
   0 -27  22 8.33433 36.9782   3
   0 -27 -23-23.1545 33.2533   4
   0 -27  23-29.5916 45.9672   3
   0 -27 -24-21.1288 44.0275   4
   0 -27  24 27.0752 38.3353   3
   0 -27 -25 39.7338 62.4438   4
   0 -27  25-1.79507 36.6877   3
   0 -27  26-29.1398 38.0408   3
   0 -27 -26 60.6025 49.9250   4
   0 -27 -27 37.6586 40.4753   4
   0 -27  27-3.48624 29.6194   3
   0 -27 -28 0.22252 40.7539   4
   0 -27 -29 42.0256 50.1108   4
   0 -27 -30-17.0006 39.0764   4
   0 -27 -31-6.42429 29.8578   4
   0 -28   0 2207.90 204.553   3
   0 -28   0 1936.13 145.311   5
   0 -28   1 301.908 88.8297   3
   0 -28   1 187.448 48.6046   5
   0 -28  -1 303.861 62.7098   5
   0 -28   2 43.6220 35.6934   3
   0 -28   2-25.5400 24.2424   5
   0 -28  -2-24.3590 23.8977   5
   0 -28   3 48.8531 39.8424   3
   0 -28  -3-1.67164 18.3850   5
   0 -28   3-6.63672 18.7486   5
   0 -28   4 83.1474 43.1339   3
   0 -28   4 54.5831 30.4604   5
   0 -28  -4 67.0916 29.4196   5
   0 -28   5 35.7325 26.2989   5
   0 -28   5-22.2658 38.6835   3
   0 -28  -5 12.0276 21.9623   5
   0 -28   6-8.32826 19.0270   5
   0 -28   6 17.6206 32.2721   3
   0 -28  -6 5.18918 16.7619   5
   0  28   6 5.29356 28.9552   6
   0 -28  -7 39.3699 27.3410   5
   0  28   7 64.1243 45.0471   6
   0 -28   7 46.2858 32.0710   5
   0 -28   7 93.3655 53.3083   3
   0 -28  -8 236.434 54.8165   5
   0 -28   8 389.267 96.0289   3
   0  28   8 251.299 61.4281   6
   0  28   9 533.060 86.6710   6
   0 -28  -9 520.135 79.4047   5
   0 -28   9 698.801 127.247   3
   0  28  10 147.981 45.1784   6
   0 -28 -10 122.298 41.4923   5
   0 -28  10 128.375 62.0509   3
   0  28  11 16.5758 19.8901   6
   0 -28  11 3.31424 28.0126   3
   0 -28 -11 79.5652 30.9538   5
   0  28  12-2.52727 21.3589   6
   0 -28  12 16.8017 25.1413   3
   0 -28 -12 5.80735 16.5119   5
   0  28  13 34.7944 26.6887   6
   0 -28 -13 92.6112 38.7439   5
   0 -28 -14-20.5260 24.8705   5
   0 -28  14 50.7932 40.4013   3
   0  28  14-4.82534 24.1356   6
   0 -28 -15 417.811 74.4440   5
   0 -28  15 296.185 87.3592   3
   0  28  15 299.630 67.3532   6
   0  28  16 91.8099 38.2007   6
   0 -28  16 83.4899 49.6962   3
   0 -28  17-2.86760 31.7211   3
   0  28  17-28.3171 20.9959   6
   0 -28  18 187.566 79.4923   3
   0 -28  19 136.924 72.0428   3
   0 -28  20-31.9912 44.0298   3
   0 -28  21 64.1251 53.8121   3
   0 -28  22 68.8403 36.2284   3
   0 -28  23 212.204 80.7218   3
   0 -28  24-97.8360 52.6519   3
   0 -28  25 53.7052 40.0472   3
   0 -28 -25 45.5482 45.6936   4
   0 -28 -26 52.8171 48.2390   4
   0 -28  26 10.5983 33.8715   3
   0 -28 -27 10.5889 39.3196   4
   0 -28  27 11.0990 41.3346   3
   0 -28 -28 49.6225 48.4967   4
   0 -28 -29-60.2604 47.2110   4
   0 -28 -30 44.2615 43.3591   4
   0 -29   0-8.29408 18.9521   5
   0 -29   0 30.8383 29.3606   3
   0 -29  -1 10.4519 32.5410   3
   0 -29  -1 33.6555 23.7492   5
   0 -29   1 33.0249 38.7730   3
   0 -29   1 27.5253 25.3231   5
   0 -29  -2-37.9227 30.3542   5
   0 -29   2-16.7684 18.3735   5
   0 -29   2-41.2343 39.1047   3
   0 -29   3-5.00107 23.0100   3
   0 -29   3-16.0665 22.6534   5
   0 -29  -3-1.64625 16.8436   5
   0 -29  -4-6.87053 21.9764   5
   0 -29   4-62.3222 40.5140   3
   0 -29   4 1.49942 16.9138   5
   0 -29   5-10.4270 17.0189   5
   0 -29  -5-32.0314 28.8576   5
   0 -29   6 27.0815 17.3767   5
   0 -29  -6-7.32447 22.5556   5
   0  29   6-3.33710 27.7064   6
   0 -29   6-0.18496 25.2323   3
   0 -29   7-33.1894 38.4907   3
   0  29   7 18.8349 30.6157   6
   0 -29  -7-10.3171 15.2655   5
   0 -29   7-14.4478 22.1970   5
   0 -29  -8 31.2569 20.3850   5
   0  29   8-23.1827 30.4328   6
   0 -29   8 59.5971 47.8462   3
   0 -29   9 44.9030 39.1655   3
   0 -29  -9 49.4530 29.5768   5
   0  29   9 4.24255 18.6459   6
   0 -29  10 6.65500 26.5654   3
   0  29  10 3.48536 28.7455   6
   0 -29 -10-13.2094 17.8838   5
   0 -29  11 21.0579 25.6447   3
   0  29  11-16.1412 30.8668   6
   0 -29 -11 14.2577 16.2694   5
   0 -29  12-12.6358 40.3966   3
   0 -29 -12-24.5932 22.8291   5
   0  29  12 0.62924 23.0092   6
   0 -29  13-34.3838 33.8274   3
   0 -29 -13 23.6437 25.3239   5
   0  29  13 5.64272 24.2547   6
   0 -29 -14 15.0112 24.6245   5
   0  29  14-25.8259 26.9825   6
   0 -29  14-25.6068 26.8231   3
   0 -29 -15-27.2473 16.7625   5
   0  29  15 74.6074 37.5244   6
   0 -29  15-35.1430 51.3609   3
   0 -29  16-34.6235 41.8656   3
   0  29  16 40.0382 27.3785   6
   0 -29 -16-21.7848 26.8512   5
   0 -29  17-29.2482 31.2914   3
   0 -29  18 3.28280 29.1323   3
   0 -29  19 134.929 68.8879   3
   0 -29  20 27.9337 40.7177   3
   0 -29  21-43.6610 29.0276   3
   0 -29  22-32.0490 44.0366   3
   0 -29  23 21.5762 53.8735   3
   0 -29  24 28.5572 42.3685   3
   0 -29  25-64.6398 64.5552   3
   0 -29  26-61.9471 55.8953   3
   0 -29  27 76.0864 60.1250   3
   0 -29 -28 20.6827 45.0805   4
   0 -29 -29-1.21157 35.6109   4
   0 -30   0 1384.62 166.686   3
   0 -30   0 1321.67 126.846   5
   0 -30   1 346.597 67.8235   5
   0 -30  -1 343.146 69.3141   5
   0 -30  -1 412.522 99.2151   3
   0 -30   1 426.619 110.433   3
   0 -30   2 29.4358 54.5000   3
   0 -30  -2 99.5589 37.3679   5
   0 -30   2 3.73603 16.4355   5
   0 -30  -3 63.7542 35.1144   5
   0 -30   3 120.778 56.4773   3
   0 -30   3-23.6587 28.8194   5
   0 -30   4 54.7279 30.6189   5
   0 -30  -4 125.152 40.8227   5
   0 -30   4 96.6708 45.4541   3
   0 -30   5-22.8224 21.2815   5
   0 -30  -5 15.4362 20.1376   5
   0 -30   5-44.7330 38.3481   3
   0 -30   6 34.9654 35.8518   3
   0 -30   6-2.54342 23.3515   5
   0 -30  -6 10.3373 18.6590   5
   0  30   6 26.0437 18.8213   6
   0 -30   7 191.460 49.3227   5
   0 -30   7 98.4379 56.6211   3
   0  30   7 107.970 47.3327   6
   0 -30  -7 135.579 45.5032   5
   0  30   8 260.018 64.0838   6
   0 -30   8 451.310 107.523   3
   0 -30  -8 256.327 54.8793   5
   0 -30   9 73.7497 58.2948   3
   0  30   9 15.0753 22.9888   6
   0 -30  -9 36.4365 19.5361   5
   0 -30 -10 54.9878 32.2282   5
   0  30  10 21.3744 22.5049   6
   0 -30  10 72.7753 42.7204   3
   0  30  11 173.205 52.8236   6
   0 -30  11 148.058 65.3201   3
   0 -30 -11 184.929 51.2744   5
   0 -30  12 834.615 147.707   3
   0 -30 -12 865.318 108.063   5
   0  30  12 728.216 106.788   6
   0 -30  13 348.391 101.144   3
   0  30  13 297.818 69.6808   6
   0 -30 -13 301.158 64.4879   5
   0  30  14 48.4308 21.4364   6
   0 -30  14 11.9281 40.0275   3
   0 -30 -15 131.024 47.4196   5
   0 -30  15 88.1513 62.1042   3
   0  30  15 130.003 39.1073   6
   0 -30 -16 120.020 40.9179   5
   0 -30  16 223.539 85.5943   3
   0 -30  17 39.0127 48.7613   3
   0 -30 -17-29.0124 28.0995   5
   0 -30  18 187.312 74.2785   3
   0 -30  19 39.4607 59.4222   3
   0 -30  20 68.1293 54.3983   3
   0 -30  21 99.6337 62.2549   3
   0 -30  22-30.3937 70.5138   3
   0 -30  23-7.65542 38.5065   3
   0 -30  24 47.9926 42.5306   3
   0 -30  25-10.5577 38.3056   3
   0 -30  26 3.78510 44.1842   3
   0 -30  27-74.6277 73.1535   3
   0 -30  28 114.208 70.0017   3
   0 -31   0 2.45814 18.6703   5
   0 -31   0 64.8430 51.9451   3
   0 -31  -1 51.2768 30.7078   5
   0 -31   1 32.6574 25.3912   5
   0 -31   1 16.4504 32.5971   3
   0 -31  -1 68.3410 42.8539   3
   0 -31  -2 42.6372 31.0379   3
   0 -31   2-18.4734 28.0643   3
   0 -31   2 25.5661 21.0419   5
   0 -31  -2 15.5467 18.0321   5
   0 -31  -3 44.1989 28.4710   5
   0 -31   3-35.0281 38.7559   3
   0 -31   3-37.8376 30.1762   5
   0 -31  -4 35.1989 27.0308   5
   0 -31   4-14.5076 24.1208   5
   0 -31   4-55.7010 55.3330   3
   0 -31   5 18.8707 35.9561   3
   0 -31  -5-17.9835 23.0107   5
   0 -31   5-11.1683 25.4230   5
   0 -31   6-22.2161 31.9899   5
   0 -31  -6-12.6211 20.6414   5
   0  31   6-6.40156 24.3178   6
   0 -31   6 13.5678 26.9071   3
   0 -31   7-0.36337 19.8125   5
   0 -31  -7-7.53079 20.6224   5
   0 -31   7 49.5378 43.3091   3
   0  31   7-5.22466 29.4602   6
   0 -31  -8 67.2701 33.4952   5
   0  31   8 15.0080 33.1836   6
   0 -31   8-2.90157 30.7730   3
   0  31   9-5.40912 28.6397   6
   0 -31  -9-9.87945 16.9184   5
   0 -31   9-30.1218 36.0049   3
   0 -31 -10 37.6027 27.8146   5
   0 -31  10-50.4748 42.2252   3
   0  31  10 13.9721 25.9673   6
   0  31  11 53.7630 35.3914   6
   0 -31 -11 26.4827 25.7965   5
   0 -31  11 59.9335 45.2780   3
   0 -31 -12 5.44994 24.0003   5
   0  31  12 59.1817 40.8113   6
   0 -31  13 3.46440 36.5254   3
   0 -31 -13-1.34269 17.2220   5
   0  31  13-9.24811 28.9530   6
   0  31  14-56.3008 48.8850   6
   0 -31 -14 50.3585 36.8364   5
   0 -31  14 6.11725 46.1710   3
   0 -31 -15-8.12493 24.8569   5
   0 -31  15-64.7516 56.9343   3
   0 -31 -16-11.7317 23.0709   5
   0 -31  16 47.0660 47.2729   3
   0 -31 -17-26.9610 24.0355   5
   0 -31  17 49.1873 53.2855   3
   0 -31 -18-17.4990 17.8090   5
   0 -31  18 32.8848 44.1181   3
   0 -31  19 117.081 63.4173   3
   0 -31  20-43.6872 49.7194   3
   0 -31  21 14.3432 33.7738   3
   0 -31  22 28.8253 38.0574   3
   0 -31  23 3.11183 39.3640   3
   0 -31  24 56.1950 69.7085   3
   0 -31  25-31.0011 44.4225   3
   0 -31  26-119.214 76.2693   3
   0 -31  27 36.3374 43.4441   3
   0 -31  28 71.4818 63.2022   3
   0 -32   0 209.002 96.5113   3
   0 -32   0 173.844 62.0502   5
   0 -32   1 685.330 94.9417   5
   0 -32  -1 857.690 103.777   5
   0 -32   1 1005.09 149.490   3
   0 -32  -1 864.757 138.343   3
   0 -32   2 264.902 65.7935   5
   0 -32  -2 283.177 68.1340   5
   0 -32  -2 281.444 79.7282   3
   0 -32   2 267.175 93.6440   3
   0 -32  -3 56.7948 30.5872   5
   0 -32   3-86.7548 43.1224   5
   0 -32   3 51.8016 50.1755   3
   0 -32   4-26.9062 33.3465   5
   0 -32  -4-16.5750 15.9673   5
   0 -32   5 116.090 43.7793   5
   0  32   5 133.351 60.5638   6
   0 -32   5 72.6708 50.9786   3
   0 -32  -5 90.7846 37.6189   5
   0 -32   6 308.126 68.1012   5
   0 -32   6 248.072 81.0926   3
   0 -32  -6 246.113 56.0178   5
   0  32   6 236.574 64.3241   6
   0 -32   7-41.9310 26.3475   3
   0  32   7 30.1630 19.9735   6
   0 -32  -7 50.0577 31.2096   5
   0 -32  -8 82.4551 36.9234   5
   0 -32   8 89.2507 52.7091   3
   0  32   8 65.9645 38.3754   6
   0  32   9 36.9422 33.8623   6
   0 -32  -9 27.5362 40.2639   5
   0 -32   9 4.83135 42.3683   3
   0 -32 -10 516.416 84.9582   5
   0 -32  10 438.114 112.697   3
   0  32  10 408.028 81.0000   6
   0 -32  11 700.116 139.274   3
   0  32  11 738.573 110.939   6
   0 -32 -11 826.130 107.042   5
   0  32  12 384.997 82.1176   6
   0 -32  12 490.710 120.093   3
   0 -32 -12 465.823 81.9293   5
   0 -32  13 144.172 72.7812   3
   0  32  13 165.669 58.2118   6
   0 -32 -13 218.434 58.2100   5
   0 -32  14 14.9970 33.8712   3
   0 -32 -14 14.5161 23.1177   5
   0 -32 -15 84.5762 34.5083   5
   0 -32  15 116.953 68.2083   3
   0 -32 -16-11.6671 26.7394   5
   0 -32  16 152.215 73.5044   3
   0 -32  17 86.7038 62.6075   3
   0 -32 -17 72.4878 35.8316   5
   0 -32 -18 61.0695 39.4390   5
   0 -32  18 23.1122 56.1031   3
   0 -32  19 196.649 83.5689   3
   0 -32 -19 206.220 60.8273   5
   0 -32  20 310.823 105.335   3
   0 -32 -20 353.229 81.1226   5
   0 -32  21 265.414 98.3893   3
   0 -32  22 200.168 87.9882   3
   0 -32  23 169.531 96.2195   3
   0 -32  24 200.827 96.0819   3
   0 -32  25 158.011 81.0078   3
   0 -32  26 234.916 97.3120   3
   0 -32  27 173.723 87.3859   3
   0 -33   0 66.8639 36.7127   5
   0 -33   0-44.8535 35.8569   3
   0 -33   1-18.9701 20.9591   5
   0 -33  -1 50.7072 57.3287   3
   0 -33  -1 12.0593 23.3293   5
   0 -33   1-33.0326 38.6304   3
   0 -33   2-22.7585 34.3653   3
   0 -33  -2 28.1157 21.1306   5
   0 -33   2-36.2857 28.8786   5
   0 -33  -2-19.3288 23.3791   3
   0 -33   3-10.8863 35.2042   3
   0 -33  -3-14.5651 34.2409   3
   0 -33   3 50.5373 26.6895   5
   0 -33  -3-0.44976 26.6846   5
   0 -33   4-14.9088 19.8545   5
   0 -33   4 9.42992 38.0146   3
   0 -33  -5 16.9473 20.9036   5
   0  33   5 53.1422 32.8076   6
   0 -33   5-0.84673 33.6298   3
   0 -33   5-15.2602 24.2313   5
   0 -33   6 83.3478 60.2263   3
   0  33   6 18.8135 35.4148   6
   0 -33  -6-34.3937 26.2389   5
   0 -33   6 49.7685 36.6802   5
   0 -33   7 24.9021 44.2537   3
   0 -33  -7-28.5217 29.1924   5
   0  33   7-11.0348 35.1201   6
   0 -33  -8-21.4105 25.4605   5
   0  33   8-14.0243 28.2376   6
   0 -33   9 24.6064 37.7699   3
   0 -33  -9-25.4235 25.0392   5
   0  33   9-10.2917 27.0859   6
   0  33  10-19.4237 26.4176   6
   0 -33  10 26.2952 29.0175   3
   0 -33 -10 19.0481 28.9755   5
   0 -33  11-40.5832 30.9178   3
   0 -33 -11 35.9329 28.6347   5
   0  33  11 25.2452 36.4690   6
   0 -33  12 1.22696 33.6676   3
   0  33  12-20.0129 26.8678   6
   0 -33 -12 2.60187 20.8579   5
   0 -33  13 43.2965 46.6156   3
   0 -33 -13-14.6307 21.4737   5
   0 -33 -14 28.8184 31.4677   5
   0 -33  14 64.9680 48.7386   3
   0 -33 -15 57.6285 38.2704   5
   0 -33  15-59.0792 41.1429   3
   0 -33  16 11.6825 32.7410   3
   0 -33 -16 19.1552 30.1467   5
   0 -33  17 77.0834 64.8918   3
   0 -33 -17-34.9575 27.0141   5
   0 -33 -18 36.3109 30.3010   5
   0 -33  18 47.0476 66.1024   3
   0 -33 -19 25.0810 27.6070   5
   0 -33  19 109.113 67.1894   3
   0 -33  20 28.9550 48.2350   3
   0 -33 -20-19.5764 29.0612   5
   0 -33  21 53.2594 63.8829   3
   0 -33 -21-18.7476 21.4007   5
   0 -33  22 26.8169 51.6485   3
   0 -33  23-114.709 70.9313   3
   0 -33  24 8.70591 48.8889   3
   0 -33  25 44.7717 61.2748   3
   0 -33  26 38.4761 56.3226   3
   0 -34   0-43.8919 30.1572   5
   0 -34   0-16.3634 25.5099   3
   0 -34  -1-8.87567 24.9285   5
   0 -34   1-33.3911 20.9245   5
   0 -34  -1 39.2630 34.5409   3
   0 -34   2 110.880 62.0144   3
   0 -34  -2 157.201 49.6271   5
   0 -34   2 172.812 52.4834   5
   0 -34  -2 175.775 69.3872   3
   0 -34   3 80.4718 52.3208   3
   0 -34  -3 25.5936 27.5676   5
   0 -34   3 98.6308 45.5699   5
   0 -34  -3 64.9318 51.6216   3
   0 -34   4-21.0601 35.8696   3
   0 -34   4 16.7962 35.8867   5
   0 -34  -4-3.02398 24.0257   5
   0 -34   5-10.7617 45.0615   3
   0 -34  -5-24.8142 23.4663   5
   0  34   5 26.9419 39.4319   6
   0 -34   5 77.4255 36.7228   5
   0 -34  -6 22.2927 20.2677   5
   0 -34   6-26.8194 35.3957   5
   0 -34   6 36.5402 46.5294   3
   0  34   6-43.8961 35.9119   6
   0  34   7 2.01220 22.6723   6
   0 -34  -7 10.4313 18.9747   5
   0  34   8 15.9355 24.6665   6
   0 -34   8 24.9176 34.7040   3
   0 -34  -9 135.686 51.1334   5
   0  34   9 77.5169 41.1251   6
   0 -34   9 134.861 85.0515   3
   0  34  10 352.540 80.9570   6
   0 -34 -10 483.805 83.6826   5
   0 -34  10 326.502 103.092   3
   0 -34  11 62.8881 59.8802   3
   0  34  11 74.6011 42.8948   6
   0 -34 -11 113.623 47.8989   5
   0 -34  12 80.5424 65.4629   3
   0 -34 -12 37.6598 34.0402   5
   0 -34  13 222.710 87.9688   3
   0 -34 -13 202.784 61.1158   5
   0 -34  14 296.574 105.870   3
   0 -34 -14 229.491 61.1745   5
   0 -34  15 24.2749 37.5372   3
   0 -34  16 2.76851 33.6461   3
   0 -34  17 15.5559 47.1988   3
   0 -34  18-66.8640 71.9226   3
   0 -34  19 33.6576 52.1181   3
   0 -34  20 50.0927 61.5426   3
   0 -34  21 72.4526 64.9362   3
   0 -34  22 126.897 66.9218   3
   0 -34  23 43.0690 58.7678   3
   0 -34  24-44.1882 44.3722   3
   0 -35   0 87.8341 62.0297   3
   0 -35  -1 44.7462 39.9974   3
   0 -35   1-18.1715 27.8365   3
   0 -35   2-13.6035 55.3053   3
   0 -35  -2-14.7130 30.8055   3
   0 -35   3-42.0982 47.8094   3
   0 -35  -3-31.2375 39.9414   3
   0  35   4 8.70745 23.8851   6
   0 -35   4 6.53259 33.8649   3
   0 -35  -4-34.8594 49.4229   3
   0 -35   5 33.9488 36.3090   3
   0  35   5 9.86950 34.4335   6
   0 -35   6-28.8695 42.0027   3
   0  35   6-37.0631 39.2083   6
   0  35   7 16.2858 25.3308   6
   0 -35   7-86.4135 69.9372   3
   0  35   8 30.1666 38.3999   6
   0 -35   8-82.8859 59.7082   3
   0 -35   9-27.3192 54.0153   3
   0  35   9 12.8676 30.1765   6
   0  35  10 38.4645 32.8644   6
   0 -35  10-42.1317 55.9998   3
   0 -35  11 5.60438 32.6746   3
   0 -35  12 23.7874 39.6871   3
   0 -35  13 0.53734 49.8403   3
   0 -35  14 80.3763 50.8494   3
   0 -35  15-30.0053 43.0695   3
   0 -35  16-36.0705 45.5593   3
   0 -35  17 3.53546 32.4061   3
   0 -35  18-20.4022 43.1821   3
   0 -35  19 51.1550 44.9116   3
   0 -35  20 86.8050 59.1296   3
   0 -35  21-14.4898 47.7725   3
   0 -35  22-1.60697 62.1169   3
   0 -36   0 268.384 88.5439   3
   0 -36   1 31.5783 58.4645   3
   0 -36  -1 99.7472 66.0162   3
   0 -36   2 61.2758 50.0179   3
   0 -36  -2-42.9727 40.2844   3
   0 -36   3 113.754 65.2631   3
   0 -36  -3 81.0481 43.7948   3
   0 -36  -4-11.8486 43.6723   3
   0 -36   4 42.7105 37.3241   3
   0  36   4 59.7913 47.9720   6
   0  36   5 31.4245 28.7367   6
   0 -36  -5 9.73873 28.4600   3
   0 -36   5-62.5922 50.5886   3
   0 -36   6-33.2900 40.3092   3
   0  36   6-16.5790 29.4796   6
   0 -36   7 162.203 74.9931   3
   0  36   7 30.8659 43.0241   6
   0 -36   8-44.3382 35.3952   3
   0  36   8 55.6249 32.6116   6
   0  36   9 14.9025 30.4125   6
   0 -36   9 86.5350 58.9330   3
   0 -36  10-17.2637 46.0754   3
   0 -36  11 1.31996 32.1165   3
   0 -36  12 28.5940 47.9798   3
   0 -36  13 396.982 118.967   3
   0 -36  14 77.6970 62.2861   3
   0 -36  15-25.3482 34.1012   3
   0 -36  16 168.327 81.8947   3
   0 -36  17 34.0533 52.5444   3
   0 -36  18 66.8178 66.6533   3
   0 -36  19 75.6869 53.7793   3
   0 -36  20-34.8006 61.6800   3
   0 -37   0-49.0711 32.5350   3
   0 -37   1 161.294 72.4732   3
   0 -37  -1 25.4208 49.7471   3
   0 -37  -2 25.5556 34.9134   3
   0 -37   2-56.8857 47.9571   3
   0 -37  -3-14.5335 38.5404   3
   0 -37   3 57.8027 42.5857   3
   0  37   3-66.2166 43.2968   6
   0 -37  -4 31.5464 45.0517   3
   0  37   4 69.6985 46.3850   6
   0 -37   4-42.3426 35.8869   3
   0  37   5 100.550 60.4917   6
   0 -37   5 43.0865 42.1929   3
   0 -37  -5-59.4832 46.2390   3
   0 -37   6 85.0861 66.1204   3
   0  37   6 132.789 55.3541   6
   0 -37   7 57.9860 58.6610   3
   0  37   7 32.2320 36.1481   6
   0 -37   8 95.8510 53.1850   3
   0 -37   9-48.6160 30.0721   3
   0 -37  10 19.9691 31.6957   3
   0 -37  11-23.9883 40.7578   3
   0 -37  12-20.5968 33.2172   3
   0 -37  13 145.373 62.0830   3
   0 -37  14 17.8855 37.0213   3
   0 -37  15 76.7718 66.7665   3
   0 -37  16 14.1946 59.2324   3
   0 -37  17 41.1137 43.2553   3
   0 -37  18-73.7213 38.1051   3
   0 -38   0 77.3091 82.8194   3
   0 -38  -1 283.333 91.1148   3
   0 -38   1 55.5378 42.3473   3
   0 -38   2 4.94421 49.1453   3
   0 -38  -2 107.590 67.2265   3
   0 -38   3-37.3013 42.5154   3
   0  38   3 127.420 66.5979   6
   0 -38  -3 67.7435 58.6387   3
   0  38   4 74.6867 47.0446   6
   0 -38   4 55.6843 54.3026   3
   0 -38  -4 74.4168 48.4133   3
   0 -38  -5 59.3677 46.9494   3
   0  38   5 47.1930 47.2916   6
   0 -38   5 23.3300 38.9560   3
   0 -38   6-46.2896 50.7845   3
   0  38   6 44.4268 39.2907   6
   0 -38  -6 4.91561 35.7295   3
   0 -38   7 18.2634 31.6027   3
   0 -38   8-50.7491 44.5780   3
   0 -38   9 278.563 90.9540   3
   0 -38  10 59.8771 62.9597   3
   0 -38  11 186.859 90.2919   3
   0 -38  12 12.1067 57.8139   3
   0 -38  13-43.8658 43.0554   3
   0 -38  14 172.747 78.4674   3
   0 -38  15 87.6571 73.9460   3
   0 -39   0-23.1429 46.9541   3
   0 -39  -1-48.0035 45.5607   3
   0 -39   1 28.1096 44.8544   3
   0 -39  -2-8.78754 42.8268   3
   0  39   2-38.6678 52.8920   6
   0 -39   2 68.9497 48.3406   3
   0  39   3-44.6215 52.6390   6
   0 -39   3-71.3253 56.1727   3
   0 -39  -3 11.1673 32.2539   3
   0 -39  -4 25.8028 31.5627   3
   0  39   4-35.2489 36.2542   6
   0 -39   4 8.83530 50.0642   3
   0 -39  -5-42.5132 49.5239   3
   0 -39   5 9.98609 30.6569   3
   0  39   5-11.0622 26.1090   6
   0 -39   6-14.3726 35.7703   3
   0 -39  -6-91.2195 62.7006   3
   0 -39   7 38.4000 49.5176   3
   0 -39  -7 10.7435 40.6333   3
   0 -39   8 106.593 72.3455   3
   0 -39   9 61.5652 58.5592   3
   0 -39  10 17.3832 36.5587   3
   0 -39  11-90.9127 47.4046   3
   0 -40   0 52.6903 39.8372   3
   0 -40  -1 29.8790 33.2173   3
   0  40   1-12.5836 47.6338   6
   0 -40   1-59.1776 49.9083   3
   0 -40   2 147.173 79.0293   3
   0 -40  -2 7.65018 44.0031   3
   0  40   2 123.225 57.2865   6
   0  40   3 218.251 71.5997   6
   0 -40  -3 190.180 86.1096   3
   0 -40   3 155.804 79.6306   3
   0  40   4 20.3729 46.1156   6
   0 -40   4 52.4913 68.9309   3
   0 -40   5 25.2988 47.8889   3
   0  41   1 13.6267 40.4429   6
   0  41   2 18.2916 36.6176   6
   0  41   3-6.71584 31.7384   6
   0  42   0 102.640 51.4728   6
   0  42   1 145.266 64.2809   6
   1   0   5 11.3689 11.2696   1
   1   0   6 3161.99 112.368   1
   1   0   7 8.79181 14.4692   1
   1   0   8 79.0341 25.6408   1
  -1   0   8 70.2770 17.4761   1
   1   0   9 0.32139 12.0446   1
  -1   0   9-18.1745 14.1899   1
  -1   0  10 126.944 24.2460   1
   1   0  10 92.3790 24.4849   1
   1   0  11 9.06421 13.6238   1
  -1   0  11 0.12382 11.3990   1
   1   0  12 168.574 35.6059   1
  -1   0  12 148.851 30.1799   1
  -1   0 -13-3.36175 18.4472   1
  -1   0  13-2.05854 11.6486   1
   1   0  13 3.04405 16.1666   1
  -1   0 -14 999.208 91.9950   1
   1   0  14 931.775 85.6612   1
  -1   0  14 889.601 75.8596   1
  -1   0 -15-19.0473 20.9222   1
   1   0  15 7.61037 21.7819   1
  -1   0  15 11.1212 15.7724   1
   1   0  16 156.135 38.1528   1
  -1   0  16 224.336 43.3692   1
   1   0  17-13.0791 20.8911   1
  -1   0  17 19.2454 18.3826   1
  -1   0  18 133.984 37.1003   1
   1   0  18 113.718 36.6146   1
  -1   0  19 17.3927 24.1044   1
   1   0  19-2.28210 20.6257   1
   1   0  20 596.852 84.0882   1
  -1   0  20 528.017 71.6629   1
   1   0  21 52.6449 32.9091   2
   1   0  21 5.66938 16.2327   1
  -1   0  21 11.6338 19.0162   1
  -1   0  22 770.147 91.8315   1
   1   0  22 766.409 105.920   2
   1   0  22 790.833 103.525   1
  -1   0  23 13.7062 21.4643   1
   1   0  23-2.91260 23.6304   2
   1   0  24 110.638 44.6624   2
  -1   0  24 155.709 44.7071   1
   1   0  25-0.14048 20.4551   2
  -1   0  25-15.2170 28.7971   2
  -1   0  25 11.0791 22.9212   1
   1   0  26 32.9333 40.3426   2
  -1   0  26 43.7237 32.9383   2
  -1   0  27-10.2334 20.9731   2
   1   0  27-3.25661 20.5178   2
   1   0  28 161.185 64.7030   2
  -1   0  28 27.2118 21.5269   2
   1   0  29 5.96465 22.1946   2
  -1   0  29-6.58281 25.6310   2
   1   0  30 590.815 113.427   2
  -1   0  30 365.549 91.0919   2
   1   0  31 60.2580 54.3149   2
  -1   0  31 43.9283 50.8548   2
   1   0  32 394.909 97.4717   2
  -1   0  32 504.201 111.009   2
  -1   0  33 64.5578 58.2162   2
   1   0  33-9.34806 29.5297   2
  -1   0  34 602.182 132.891   2
   1   0  34 506.725 122.240   2
   1   0  35 31.3637 46.3617   2
  -1   0  35-112.389 59.2555   2
  -1   0  36 82.6699 85.4328   2
   1   0  36 83.9097 83.0448   2
  -1   0  37 22.8518 44.6267   2
   1   0  37-5.02422 42.4368   2
   1   0  38 166.820 83.5358   2
  -1   0  38 25.0554 35.2478   2
  -1   0  39-14.7496 45.7594   2
   1   0  39-39.5434 40.3605   2
  -1   0  40 76.2867 69.2086   2
   1   0  40 29.7443 55.1890   2
   1   0  41 107.449 67.8058   2
  -1   0  41-34.6653 61.5747   2
   1   0  42 91.7233 70.8746   2
  -1   0  42 50.2893 59.6988   2
  -1   0  43 98.4810 74.8941   2
   1   0  43 53.5398 50.0347   2
   1   0  44 165.306 82.7641   2
   1  -1   5 1478.66 71.2445   1
   1   1   5 1491.90 74.4833   1
   1   1   6 1626.99 83.3374   1
   1  -1   6 1634.15 78.2590   1
  -1  -1   6 1478.56 52.7673   1
  -1  -1   7 188.478 22.1102   1
   1   1   7 201.890 32.2901   1
   1  -1   7 240.464 34.7447   1
   1  -1   8 911.264 66.5514   1
   1   1   8 874.800 67.9150   1
  -1  -1   8 854.460 50.1652   1
   1   1   9 3565.74 144.574   1
   1  -1   9 3554.52 135.228   1
  -1  -1   9 3409.35 108.276   1
  -1  -1  10 1481.50 76.7484   1
   1   1  10 1549.30 98.7011   1
   1  -1  10 1599.65 96.5055   1
   1  -1  11 878.403 73.9422   1
   1   1  11 865.193 77.2558   1
  -1   1  11 879.642 68.4774   1
  -1  -1  11 836.367 61.1632   1
   1  -1  12 205.633 37.8181   1
  -1   1  12 252.438 39.9331   1
  -1   1 -12 189.105 39.6588   1
  -1  -1  12 215.826 34.1963   1
   1   1  12 212.467 43.1783   1
  -1   1 -13 1230.07 98.1087   1
   1   1  13 1323.67 102.744   1
  -1   1  13 1371.25 94.6256   1
  -1  -1  13 1372.58 87.2788   1
   1  -1  13 1321.67 97.4573   1
   1   1  14 1841.67 123.587   1
  -1   1  14 1801.01 111.569   1
  -1   1 -14 1684.58 116.346   1
  -1  -1  14 1970.20 108.931   1
   1  -1  14 1876.27 119.587   1
  -1  -1  15 231.156 41.1955   1
  -1   1  15 273.902 47.8106   1
   1  -1  15 225.778 44.9849   1
  -1   1 -15 177.915 44.3597   1
   1   1  15 192.958 46.9224   1
  -1   1 -16 166.315 43.3272   1
  -1  -1  16 164.827 35.9589   1
  -1   1  16 121.672 33.4740   1
   1  -1  16 118.385 34.5480   1
   1   1  16 148.914 41.3133   1
   1   1  17-3.63924 14.8880   1
  -1   1  17 23.5735 21.0937   1
   1  -1  17 31.2093 25.6725   1
  -1  -1  17 15.5048 14.9204   1
  -1   1 -17-18.7012 18.7535   1
   1   1  18 260.160 54.8495   1
  -1  -1  18 243.463 46.4088   1
  -1   1 -18 258.293 52.8766   1
   1  -1  18 250.107 53.1978   1
  -1   1  18 188.484 43.0240   1
   1  -1  19 1183.66 111.030   1
   1   1  19 1317.36 120.985   1
  -1   1  19 1259.22 110.075   1
  -1  -1  19 1167.34 100.594   1
   1   1  20 89.5699 36.8370   1
   1  -1  20 130.352 42.5745   1
  -1  -1  20 108.059 34.8318   1
  -1   1  20 130.272 42.6112   1
   1   1  21 2303.16 175.666   2
   1  -1  21 2393.58 167.550   1
  -1   1  21 2222.36 154.253   1
  -1  -1  21 2131.98 144.146   1
   1   1  21 2305.45 169.278   1
   1  -1  22 1813.96 147.152   1
  -1  -1  22 1710.49 132.809   1
   1   1  22 1540.08 147.659   2
  -1   1  22 1599.73 133.939   1
  -1  -1  23 415.801 67.9524   1
  -1   1  23 331.102 62.2618   1
  -1   1  23 301.331 70.9670   2
   1   1  23 308.684 69.8618   2
  -1  -1  24 360.679 65.0485   1
   1   1  24 353.916 76.9104   2
  -1   1  24 450.761 75.2560   1
  -1   1  24 405.007 82.8980   2
   1   1  25 252.392 67.6866   2
  -1   1  25 149.556 52.9383   2
   1  -1  25 187.343 59.9889   2
  -1  -1  25 207.009 50.1637   1
   1  -1  26 150.277 53.6789   2
  -1  -1  26 108.543 45.4392   1
   1   1  26 130.385 51.4114   2
  -1   1  26 104.924 49.2535   2
  -1   1  27 157.152 56.1320   2
   1  -1  27 138.937 50.8184   2
   1   1  27 247.854 71.1688   2
  -1   1  28 15.8440 26.3624   2
   1  -1  28 65.6945 43.1852   2
  -1  -1  28-35.9353 42.3022   2
   1   1  28-30.8122 29.9309   2
  -1  -1  29 26.1959 33.8080   2
   1   1  29-15.6847 34.1031   2
   1  -1  29 16.5264 34.5998   2
  -1   1  29 22.8146 26.2418   2
  -1  -1  30 58.2747 54.8918   2
   1  -1  30 61.3553 44.2698   2
  -1   1  30 25.8975 37.7710   2
   1   1  30 82.4248 51.2740   2
  -1   1  31 292.281 84.6012   2
  -1  -1  31 303.916 83.5797   2
   1   1  31 156.173 62.9285   2
   1  -1  31 361.609 91.5715   2
  -1  -1  32 111.820 51.3464   2
  -1   1  32 17.8733 35.3103   2
   1  -1  32 17.9404 24.4392   2
   1   1  32 78.0705 43.5159   2
   1   1  33 36.5440 27.1410   2
  -1  -1  33 88.0669 50.2907   2
   1  -1  33 59.0537 51.4067   2
  -1   1  33 5.71012 56.7799   2
   1  -1  34 551.007 127.931   2
  -1   1  34 601.238 128.214   2
  -1  -1  34 578.151 127.521   2
   1   1  34 538.921 118.414   2
   1  -1  35 84.7159 55.1696   2
  -1  -1  35 32.6594 48.5103   2
   1   1  35 44.1360 51.6636   2
  -1   1  35 49.5547 34.1577   2
  -1   1  36 340.663 103.280   2
   1   1  36 386.689 108.369   2
   1  -1  36 340.437 101.098   2
  -1  -1  36 465.659 120.899   2
   1   1  37 306.570 97.5401   2
  -1  -1  37 193.388 90.8778   2
  -1   1  37 164.848 68.7026   2
   1  -1  37 269.296 83.8569   2
  -1  -1  38 227.396 80.5176   2
   1   1  38 99.9401 68.9439   2
  -1   1  38 186.516 79.6490   2
   1  -1  38 182.213 76.7675   2
  -1   1  39-39.3369 37.4313   2
   1   1  39 8.21202 36.2108   2
   1  -1  39 19.9658 38.5537   2
  -1  -1  39-27.6693 56.1959   2
   1   1  40 205.111 87.6604   2
  -1  -1  40-42.1382 52.7689   2
   1  -1  40 155.392 75.9372   2
  -1   1  40 55.3162 49.3597   2
  -1  -1  41 29.2278 33.7553   2
   1  -1  41-6.42148 35.9185   2
  -1   1  41 43.4670 56.3550   2
   1   1  41 18.7838 63.1342   2
   1  -1  42 30.7740 33.4032   2
  -1  -1  42 3.00095 52.7668   2
  -1   1  42 116.794 77.1792   2
   1   1  42 26.6569 34.4651   2
   1   1  43 88.5334 72.4467   2
   1  -1  43 9.29980 40.1785   2
  -1  -1  43-4.66486 37.9033   2
  -1   1  43 28.9699 60.3053   2
   1   1  44 137.189 87.6384   2
   1  -1  44-38.6825 49.8043   2
  -1   2  -4 19.6645 7.11546   3
  -1   2  -5 1022.26 54.9653   3
   1   2  -5 1120.72 64.2612   3
  -1  -2  -5 1176.35 62.7694   2
   1   2   5 1085.49 65.7596   1
   1   2   5 1102.96 56.3135   6
   1   2   6 956.870 67.9165   1
   1   2  -6 1077.33 67.9050   3
  -1  -2  -6 1041.40 64.5940   2
  -1   2  -6 995.967 59.0365   3
   1   2   6 1050.10 58.2205   6
   1   2  -7 1631.30 89.1865   3
   1  -2   7 1554.04 82.1056   1
  -1  -2  -7 1570.96 83.9304   2
   1   2  -7 1557.49 57.8120   1
   1   2   7 1556.59 89.8433   1
  -1  -2   7 1567.30 57.2448   1
   1   2   8 18.3854 14.9745   1
   1   2  -8 27.4480 10.1338   1
  -1  -2   8 37.5621 12.8033   1
   1  -2   8 20.9906 14.8561   1
  -1  -2   9 1593.69 69.8161   1
   1   2  -9 1678.61 72.9079   1
   1   2   9 1622.87 99.4714   1
   1  -2   9 1632.18 90.9980   1
   1   2 -10 489.471 42.8578   1
  -1  -2 -10 467.385 47.1743   6
   1  -2  10 438.079 49.7468   1
  -1  -2  10 477.761 41.7536   1
   1   2  10 403.609 51.8480   1
  -1  -2 -11 10.0335 12.6051   6
   1  -2  11 12.9386 10.3084   1
  -1  -2  11 12.4984 12.3148   1
   1   2  11 23.5007 14.9154   1
  -1   2 -11 28.4749 16.8465   1
   1   2  12 894.701 84.1544   1
  -1  -2 -12 963.139 71.9098   6
   1  -2  12 920.053 78.3238   1
  -1   2 -12 796.875 73.7028   1
  -1  -2  12 896.300 64.5963   1
  -1  -2 -13 1903.34 104.758   6
   1   2  13 1970.34 128.007   1
   1  -2  13 1956.54 116.730   1
  -1  -2  13 1848.56 96.3720   1
  -1   2 -13 1987.55 122.479   1
  -1  -2 -14 732.863 67.9327   6
  -1   2  14 775.586 75.3702   1
  -1  -2  14 717.449 64.3722   1
  -1   2 -14 676.629 74.0997   1
   1  -2  14 654.550 71.7383   1
   1   2  14 679.663 78.5227   1
  -1   2 -15 1091.23 97.5110   1
   1   2  15 1067.38 101.776   1
   1  -2  15 1023.15 93.2076   1
  -1   2  15 1057.70 91.5339   1
  -1  -2  15 1148.46 84.0961   1
  -1  -2  16 36.6737 21.1991   1
   1  -2  16 93.3785 31.1129   1
  -1   2 -16 74.4179 34.4424   1
  -1   2  16 65.7180 26.1498   1
   1   2  16 78.8434 28.5596   1
  -1   2 -17 11.3819 16.4858   1
   1  -2  17-5.62954 18.8271   1
  -1   2  17-25.8983 15.4965   1
  -1  -2  17-15.2908 14.7879   1
   1   2  17 37.1235 26.2810   1
  -1  -2  18 315.148 48.5316   1
  -1   2 -18 253.905 48.6860   1
   1  -2  18 354.239 62.5788   1
   1   2  18 318.257 60.3142   1
  -1   2  18 287.343 54.3969   1
  -1  -2 -19 7.08984 14.0152   6
  -1  -2  19 8.92157 15.3736   1
  -1   2 -19 26.9055 23.3826   1
   1  -2  19 33.5921 26.2209   1
   1   2  19 19.1800 23.7698   1
  -1   2  19 19.0731 25.4642   1
  -1   2 -20 96.7056 35.6988   1
   1  -2  20 50.4710 25.0710   1
  -1  -2  20 64.0202 24.6078   1
   1   2  20 88.9266 32.8257   1
  -1   2  20 96.6506 33.3200   1
  -1  -2 -20 63.4511 25.7868   6
   1  -2  21 764.637 94.5404   1
  -1  -2  21 727.767 81.4642   1
  -1   2  21 800.523 95.6816   1
  -1  -2 -21 699.564 81.5045   6
   1   2  21 774.347 103.940   2
   1   2  21 799.283 101.461   1
  -1  -2 -22 78.7609 24.7194   6
   1   2  22 61.4027 36.9844   2
  -1   2  22 53.4876 31.2006   1
  -1  -2  22 126.802 37.7611   1
   1  -2  22 58.1987 32.0703   1
  -1  -2 -23 336.782 60.4336   6
  -1   2  23 284.620 63.0759   1
  -1  -2  23 267.281 54.6462   1
   1   2  23 244.732 63.4446   2
  -1   2  23 255.987 68.2154   2
  -1   2  24 186.806 61.4213   2
  -1  -2  24 136.895 41.7368   1
   1   2  24 81.3892 42.3128   2
   1   2  25 77.3531 41.0433   2
  -1  -2  25 133.321 39.2347   1
  -1   2  25 94.4259 45.8097   2
  -1   2  26 21.5212 19.2452   2
  -1  -2  26 27.0356 25.8075   1
   1   2  26-15.4575 25.2667   2
  -1   2  27 94.7523 42.7849   2
   1   2  27 77.4857 53.5714   2
  -1   2  28-14.3637 34.5014   2
   1  -2  28 26.2609 26.2229   2
   1   2  28 22.6813 34.6631   2
  -1   2  29 146.403 60.5188   2
   1   2  29 94.6409 43.0810   2
   1  -2  29 193.973 65.7695   2
   1  -2  30 171.624 71.9738   2
   1   2  30 100.800 50.1241   2
  -1   2  30 63.2468 45.1373   2
  -1  -2  31 80.1626 53.8126   2
   1   2  31 64.7692 42.5420   2
   1  -2  31 54.3957 53.6682   2
  -1   2  31 79.0190 50.2967   2
   1   2  32 1.36402 25.3319   2
  -1   2  32 44.0699 45.8912   2
   1  -2  32 39.6464 41.0525   2
  -1  -2  32 17.0890 31.1463   2
   1   2  33 237.610 75.0186   2
  -1  -2  33 350.369 96.6533   2
   1  -2  33 333.635 91.0803   2
  -1   2  33 281.106 95.2237   2
   1  -2  34 46.8274 47.1977   2
  -1   2  34-55.3273 43.2218   2
  -1  -2  34 108.355 57.5803   2
   1   2  34-16.3293 23.8567   2
  -1  -2  35 53.4293 51.6146   2
   1  -2  35 64.5868 62.3571   2
   1   2  35 50.1937 51.4584   2
  -1   2  35 31.8920 41.3505   2
  -1   2  36-17.4252 36.7378   2
   1   2  36 51.1167 59.8632   2
   1  -2  36-17.1159 44.3935   2
  -1  -2  36 145.830 88.4518   2
  -1   2  37 20.3349 67.3980   2
   1  -2  37 68.4022 57.3759   2
   1   2  37 42.9983 75.4949   2
  -1  -2  37 66.1384 53.6102   2
  -1  -2  38 10.9006 40.1221   2
   1   2  38 25.8737 35.1214   2
   1  -2  38-0.25018 35.7387   2
   1   2  39 40.9963 46.7260   2
  -1  -2  39 28.8675 54.2042   2
   1  -2  39-11.6975 44.2615   2
  -1   2  39-1.87075 42.4158   2
   1  -2  40-67.7340 60.9937   2
   1   2  40 21.4666 66.0706   2
  -1  -2  40-29.3692 64.4912   2
  -1   2  40-12.9816 43.3530   2
   1   2  41 74.3183 64.2733   2
  -1  -2  41-2.90104 42.5600   2
  -1   2  41 11.7212 40.9437   2
   1  -2  41-2.52276 29.8673   2
   1   2  42 12.5111 56.7428   2
  -1  -2  42 30.7023 56.0639   2
  -1   2  42 5.04244 61.7721   2
   1  -2  42-112.249 77.1572   2
  -1   2  43-3.67331 42.5222   2
  -1  -2  43-68.8997 62.7327   2
   1  -2  43 25.8913 44.4356   2
   1   2  43-14.6868 33.0670   2
   1  -2  44 44.8432 50.6447   2
   1   2  44 78.2659 78.9712   2
  -1   3  -3 541.434 33.6691   3
   1   3  -4 352.497 33.1018   5
  -1  -3  -4 338.172 33.4074   2
  -1   3  -4 313.388 28.8232   3
   1   3   4 362.831 32.1718   6
   1   3  -5 170.267 24.9157   5
   1  -3  -5 208.050 29.8110   2
   1   3   5 209.530 25.6114   6
  -1  -3  -5 201.123 29.1181   2
   1   3  -5 194.786 28.6903   3
  -1   3  -5 222.693 27.3999   3
  -1  -3  -6 196.201 30.4697   2
   1   3   6 167.355 24.2205   6
  -1   3  -6 188.618 28.0850   3
   1   3  -6 157.053 27.7413   3
   1  -3  -6 229.826 33.9743   2
   1   3  -7 37.8194 16.0245   3
   1   3   7 19.6632 9.92270   6
   1  -3  -7 29.6311 16.5098   2
   1   3  -7 13.1203 7.20203   1
  -1  -3  -7 36.5205 19.2064   2
  -1   3  -7 29.4034 17.7772   3
   1   3   8 174.167 32.6409   1
   1   3  -8 191.429 23.3448   1
   1   3   8 197.457 28.5078   6
  -1  -3  -8 205.021 35.6791   2
  -1   3  -8 213.898 33.8475   3
   1   3  -8 217.146 35.8153   3
  -1   3  -9 1249.76 83.9335   3
   1   3  -9 1269.46 90.1371   3
  -1  -3   9 1300.22 60.8221   1
  -1  -3  -9 1366.25 75.5506   6
   1   3  -9 1223.63 60.7599   1
  -1  -3  -9 1350.50 91.5765   2
   1   3   9 1257.01 92.6610   1
   1   3 -10 624.039 47.1349   1
  -1  -3  10 615.734 45.5598   1
   1   3  10 571.576 63.0382   1
  -1   3 -10 589.420 59.5225   3
  -1  -3 -10 683.895 55.9900   6
   1   3 -10 608.302 64.4202   3
   1   3 -11 1506.73 104.832   3
  -1  -3 -11 1570.61 87.1891   6
  -1  -3  11 1589.92 77.4935   1
  -1   3 -11 1520.06 99.2916   3
  -1   3 -11 1564.69 99.1339   1
   1   3 -11 1488.40 77.5811   1
   1  -3  11 1555.17 95.9312   1
   1   3  11 1621.79 111.751   1
   1   3 -12 6194.63 221.430   3
  -1  -3  12 6437.54 164.743   1
  -1  -3 -12 6280.70 181.693   6
   1   3 -12 6159.11 166.367   1
   1   3  12 6348.96 226.128   1
  -1   3 -12 6297.69 205.549   1
   1  -3  12 6438.59 202.831   1
  -1  -3 -13 4617.48 161.014   6
   1   3  13 4471.21 195.098   1
  -1  -3  13 4519.59 145.857   1
   1   3 -13 4349.47 147.411   1
  -1   3 -13 4432.28 177.824   1
   1  -3  13 4715.32 178.844   1
   1   3 -14 206.594 35.4052   1
   1   3  14 220.542 44.9986   1
  -1  -3 -14 231.728 38.6617   6
  -1  -3  14 203.828 31.3852   1
   1  -3  14 182.408 38.5415   1
  -1   3 -14 165.713 37.6519   1
  -1   3 -15 467.368 65.2249   1
  -1  -3 -15 493.954 56.7208   6
   1   3  15 473.439 70.2995   1
   1  -3  15 598.122 70.4951   1
  -1  -3  15 455.968 51.7496   1
  -1   3  16 8.96186 15.5406   1
   1   3  16 21.9024 27.0936   1
   1  -3  16 9.37893 18.8234   1
  -1  -3 -16-0.23342 11.1764   6
  -1  -3  16-1.75864 15.3693   1
  -1   3 -16 8.40022 14.6750   1
   1   3  17 1130.21 112.189   1
  -1  -3  17 1099.60 86.7988   1
  -1   3  17 1106.74 104.213   1
  -1  -3 -17 1050.08 87.7190   6
   1  -3  17 1078.90 97.5037   1
  -1   3 -17 985.497 97.4115   1
  -1  -3  18 13.4786 20.1795   1
   1   3  18 34.3844 24.0021   1
  -1  -3 -18 5.00920 14.2768   6
  -1   3  18 35.4764 29.7871   1
  -1   3 -18 23.4917 23.6090   1
   1  -3  18 22.2075 20.1460   1
   1  -3  19 531.958 73.9686   1
  -1   3 -19 591.030 78.8616   1
   1   3  19 564.402 83.6678   1
  -1  -3  19 447.176 60.3383   1
  -1  -3 -19 630.496 73.7026   6
  -1   3  19 562.392 78.8460   1
  -1  -3  20 203.541 43.8713   1
  -1   3  20 161.891 43.2824   1
   1  -3  20 181.576 44.1140   1
  -1   3 -20 99.6919 31.2123   1
  -1  -3 -20 195.854 43.8876   6
   1   3  20 190.418 51.5037   2
   1   3  20 238.306 58.1930   1
  -1  -3  21 474.018 65.2513   1
  -1  -3 -21 442.331 63.8450   6
   1  -3  21 449.140 72.5613   1
  -1   3 -21 409.846 69.5955   1
  -1   3  21 390.239 70.5446   1
   1   3  21 421.357 75.7468   2
  -1  -3  22 29.1657 14.0386   1
  -1   3  22 28.0331 27.6897   1
   1   3  22 1.34948 21.1400   2
   1  -3  22 31.9372 28.9913   1
  -1  -3 -22 16.2977 18.1202   6
   1  -3  23 73.1532 30.6984   1
  -1  -3  23 104.985 30.6874   1
  -1   3  23 61.8724 35.8110   2
  -1  -3 -23 72.3664 28.0383   6
   1   3  23 108.511 41.4150   2
  -1   3  23 138.268 47.2692   1
  -1  -3  24 1383.98 121.528   1
   1   3  24 1242.07 141.379   2
  -1   3  24 1241.49 145.578   2
  -1  -3 -24 1324.47 118.883   6
  -1  -3  25 1.98523 21.1892   1
   1   3  25 5.70376 20.3899   2
  -1   3  25-2.09447 18.4882   2
   1   3  26 125.521 49.0599   2
  -1  -3  26 160.282 43.3857   1
  -1   3  26 137.060 52.3586   2
   1  -3 -27-7.76488 19.4895   6
   1   3  27 1.09731 20.4893   2
  -1  -3  27-12.8283 21.7738   1
  -1   3  27-8.36434 21.5957   2
   1   3  28 82.6175 50.8979   2
  -1   3  28 40.4903 40.8746   2
   1  -3 -28-15.4858 20.7312   6
   1   3  29 27.6122 32.1667   2
  -1   3  29 12.1800 30.5374   2
  -1   3  30-13.8442 32.3612   2
   1   3  30 31.2823 29.4251   2
   1   3  31-4.10824 27.3852   2
  -1   3  31-27.5162 28.3701   2
   1  -3  31 58.3995 46.4466   2
   1   3  32 13.8407 22.3758   2
   1  -3  32 2.94087 28.6574   2
  -1   3  32 38.6753 38.6117   2
  -1   3  33 55.4920 46.9466   2
   1   3  33 95.3275 59.0993   2
  -1  -3  33 69.0268 51.8499   2
   1  -3  33 73.4638 44.5072   2
   1  -3  34-49.1016 44.6371   2
  -1   3  34 25.5957 33.4236   2
  -1  -3  34 2.88636 31.1811   2
   1   3  34-44.5225 35.5645   2
   1  -3  35 168.659 72.1869   2
  -1  -3  35 123.866 66.4172   2
   1   3  35 297.869 92.8454   2
  -1   3  35 293.247 91.1491   2
   1   3  36 549.146 124.397   2
   1  -3  36 689.450 144.708   2
  -1  -3  36 542.550 122.921   2
  -1   3  36 611.291 137.334   2
   1   3  37 543.782 128.930   2
   1  -3  37 521.076 128.676   2
  -1   3  37 604.319 135.436   2
  -1  -3  37 634.018 141.198   2
  -1   3  38 97.2210 70.9854   2
   1  -3  38 133.209 65.4822   2
  -1  -3  38 77.5292 63.7439   2
   1   3  38 149.273 76.5732   2
  -1  -3  39-22.7115 41.1257   2
   1  -3  39-26.3927 43.1494   2
  -1   3  39 9.30066 36.2474   2
   1   3  39 26.7133 54.0017   2
  -1  -3  40-0.56163 35.0197   2
  -1   3  40 122.196 70.7175   2
   1   3  40 67.4059 59.6984   2
   1  -3  40 41.1990 42.4670   2
  -1   3  41 74.9734 70.6088   2
   1   3  41 24.3291 45.8364   2
  -1  -3  41-67.3507 62.2145   2
   1  -3  41 12.6558 48.7845   2
  -1   3  42 85.0527 70.2877   2
   1   3  42 80.4472 70.3629   2
  -1  -3  42 77.8853 45.4374   2
   1  -3  42-43.7358 64.0133   2
   1   3  43 23.4228 38.3269   2
  -1  -3  43 60.3527 55.9652   2
   1  -3  43-83.7910 66.8577   2
  -1   3  43 11.5953 38.3959   2
   1  -3  44-36.0332 65.1689   2
  -1   4   2 845.622 47.8721   4
   1   4   2 917.012 49.1348   6
   1   4  -2 855.985 46.6459   5
  -1   4  -3 70.0877 15.2287   3
   1   4   3 66.0585 15.0709   6
   1   4  -3 59.2897 14.4088   5
  -1   4   3 72.9814 16.5380   4
   1   4  -4 48.2288 15.2943   5
  -1   4  -4 25.7947 9.72349   3
   1   4  -4 41.5812 15.8678   3
   1  -4  -4 31.9126 12.3965   2
   1   4   4 31.3825 10.9284   6
   1   4   4 37.9283 13.4756   4
   1  -4  -5 560.681 51.6695   2
   1   4  -5 524.450 44.1877   5
  -1   4  -5 506.437 41.4430   3
   1   4   5 525.618 40.7504   6
   1   4  -5 527.786 48.0895   3
  -1  -4  -5 493.664 45.2803   2
   1  -4  -6 16.4215 15.4955   2
  -1   4  -6 20.3080 11.8067   3
  -1  -4  -6 16.9404 14.8692   2
   1   4  -6 26.3275 11.4267   5
   1   4  -6 10.6604 11.1119   3
   1   4   6 10.5550 9.57014   6
   1   4   7 2333.33 92.4046   6
   1   4  -7 2248.04 109.024   3
  -1  -4  -7 2332.73 108.964   2
   1   4  -7 2300.39 69.8653   1
  -1   4  -7 2249.17 99.6634   3
   1  -4  -7 2491.33 117.098   2
  -1  -4  -8 1243.20 87.0230   2
   1  -4  -8 1317.20 90.0767   2
  -1  -4  -8 1224.24 69.1351   6
   1   4  -8 1164.54 83.9882   3
  -1   4  -8 1222.13 78.5420   3
   1   4  -8 1164.78 53.6163   1
   1   4   8 1232.33 69.5805   6
   1  -4  -9 40.2235 19.2838   2
   1   4  -9 25.7816 14.6942   3
  -1  -4  -9 58.7873 19.2786   6
   1   4   9 41.6814 17.2628   6
  -1   4  -9 16.8803 14.6492   3
   1  -4  -9 27.6759 7.99511   6
   1   4  -9 26.5374 12.0504   1
  -1  -4  -9 54.9897 18.8916   2
  -1   4 -10 264.907 42.4401   3
   1   4 -10 272.887 31.2950   1
  -1  -4 -10 280.545 43.6028   2
   1  -4 -10 275.702 25.1563   6
   1   4 -10 303.789 47.0139   3
  -1  -4 -10 299.988 37.6816   6
  -1   4 -10 310.922 42.7049   1
  -1   4 -11 1094.30 82.4077   1
   1   4 -11 972.621 61.3672   1
  -1   4 -11 1052.43 85.0851   3
  -1  -4 -11 1131.40 92.8960   2
  -1  -4 -11 1033.85 71.4073   6
   1   4 -11 1041.85 89.0066   3
   1   4  11 1077.20 93.3736   1
   1  -4 -11 1031.29 52.6067   6
   1   4  12 1292.46 107.053   1
   1   4 -12 1357.86 105.135   3
  -1  -4 -12 1285.42 82.0122   6
   1  -4 -12 1339.12 64.0185   6
   1   4 -12 1280.92 76.0350   1
  -1   4 -12 1240.82 97.4716   3
  -1   4 -12 1292.14 93.3678   1
   1   4 -13 231.520 34.5308   1
   1   4 -13 264.476 51.8360   3
  -1   4 -13 212.312 44.1833   3
   1  -4 -13 263.208 30.5009   6
   1   4  13 275.331 49.7612   1
  -1   4 -13 209.261 41.2899   1
  -1  -4 -13 257.042 38.9396   6
   1   4 -14 206.844 45.5792   3
   1   4  14 195.743 43.3554   1
  -1  -4 -14 198.891 35.5838   6
   1   4 -14 189.925 33.0534   1
  -1   4 -14 172.861 39.4325   3
  -1   4 -14 154.720 37.7609   1
   1   4 -15 40.5542 24.0438   3
   1   4  15 50.1366 22.2153   1
   1   4 -15 74.7538 23.9843   1
  -1  -4 -15 76.2427 24.2913   6
  -1   4 -15 127.134 40.9511   3
  -1  -4  15 64.9588 22.5758   1
  -1   4 -15 64.1467 24.6675   1
  -1  -4  16 111.713 28.4315   1
   1   4 -16 105.652 30.5758   3
  -1   4 -16 143.801 38.3471   3
   1   4 -16 84.3803 23.9679   1
  -1   4 -16 119.569 35.4461   1
  -1  -4 -16 144.478 32.7226   6
   1   4  16 152.118 44.1407   1
  -1   4 -17 107.088 34.2601   3
  -1   4 -17 109.670 32.8956   1
   1   4 -17 150.412 34.1193   1
  -1  -4 -17 185.948 36.9039   6
  -1  -4  17 101.848 26.9412   1
   1   4  17 77.7719 33.5050   1
   1   4 -17 140.234 43.3653   3
  -1   4 -18-11.1286 21.7712   3
  -1   4 -18-3.40303 14.2421   1
  -1   4  18 2.02771 17.9115   1
  -1  -4  18 23.9527 17.1325   1
  -1  -4 -18 27.5044 18.5771   6
   1   4  18 28.0036 31.2499   1
  -1  -4  19 622.696 68.4697   1
   1   4  19 618.170 89.6050   1
  -1   4  19 564.665 79.3663   1
  -1   4 -19 562.020 78.6628   1
  -1  -4 -19 509.196 63.3359   6
   1  -4  19 527.325 73.9090   1
   1  -4  20 363.135 60.8448   1
   1   4  20 315.476 65.9045   2
  -1   4  20 377.826 68.6004   1
  -1   4 -20 380.170 64.6496   1
  -1  -4 -20 362.469 55.4077   6
  -1  -4  20 416.186 58.0551   1
  -1  -4 -21 5.16933 13.3653   6
  -1  -4  21 27.0681 20.3870   1
   1  -4  21 21.5515 31.1237   1
   1   4  21 1.88292 15.8723   2
  -1   4  21 9.43885 25.9073   1
   1  -4 -21 24.4451 17.7626   6
  -1   4 -21 15.1453 23.8703   1
  -1  -4 -22-0.16005 13.3351   6
   1   4  22 7.18785 19.6980   2
  -1  -4  22 13.6024 18.4704   1
   1  -4  22 25.1616 21.2419   1
   1  -4 -22 31.8519 23.1884   6
  -1   4  22 19.7944 25.8422   1
  -1   4 -22 25.1245 19.5738   1
   1   4  23 336.107 73.3032   2
  -1   4  23 376.399 80.0778   2
  -1  -4  23 381.530 60.0789   1
   1  -4 -23 405.625 57.2323   6
  -1  -4 -23 445.110 66.1857   6
   1   4  24 363.969 77.6118   2
  -1  -4  24 435.230 67.5891   1
  -1   4  24 405.698 83.7079   2
   1  -4 -24 409.482 58.5316   6
  -1  -4 -24 356.710 60.0482   6
   1   4  25 162.706 55.9695   2
  -1  -4 -25 122.418 38.7709   6
  -1   4  25 119.236 47.2104   2
   1  -4 -25 111.439 29.0379   6
  -1  -4  25 115.402 36.1474   1
  -1  -4  26 0.19175 18.5524   1
   1   4  26-25.7684 31.3138   2
  -1   4  26 24.6233 25.6227   2
   1  -4 -26 25.3666 22.0660   6
   1  -4 -27-19.6367 24.0829   6
   1   4  27 13.3345 27.5804   2
  -1   4  27 31.7057 37.4143   2
   1   4  28 98.9720 53.8171   2
  -1   4  28 104.086 49.0810   2
   1  -4 -28 70.7521 26.3516   6
   1  -4 -29 140.214 37.2988   6
   1   4  29 208.826 66.7163   2
  -1   4  29 155.887 44.8348   2
   1   4  30 5.18221 22.6790   2
  -1   4  30-16.1595 28.4159   2
   1   4  31 28.5430 22.1202   2
  -1   4  31 56.4786 48.0892   2
   1   4  32 87.5857 51.3609   2
  -1   4  32-2.44495 27.1296   2
   1   4  33-0.20200 30.8117   2
   1  -4  33 31.6898 33.4490   2
  -1   4  33-5.91583 24.8659   2
  -1   4  34-13.8613 37.1853   2
   1  -4  34 34.3158 29.3619   2
   1   4  34 2.94698 27.1662   2
  -1   4  35 66.4376 55.1835   2
  -1  -4  35 28.0963 44.7057   2
   1   4  35 84.4263 61.1946   2
   1  -4  35-16.9906 37.5555   2
  -1  -4  36 65.4853 57.6129   2
   1  -4  36 0.23278 46.1961   2
  -1   4  36 67.6896 78.9229   2
   1   4  36 27.4768 55.3983   2
   1   4  37 178.582 78.4994   2
  -1   4  37-32.5847 47.2314   2
   1  -4  37 93.4998 65.4496   2
  -1  -4  37 84.6416 64.7091   2
   1   4  38 157.312 90.3778   2
  -1  -4  38 132.080 71.5050   2
  -1   4  38 73.8223 69.5035   2
   1  -4  38 2.26898 37.2142   2
   1   4  39 93.4706 59.9339   2
  -1   4  39 11.1426 32.5910   2
   1  -4  39 43.2504 57.4227   2
  -1  -4  39 5.42172 51.0999   2
   1  -4  40 67.0170 58.4455   2
   1   4  40 60.1806 59.6552   2
  -1   4  40 87.4508 64.9528   2
  -1  -4  40-13.5191 57.5756   2
  -1  -4  41 67.8200 61.1207   2
   1   4  41-12.2894 39.0824   2
   1  -4  41-46.9388 47.8352   2
  -1   4  41 76.4972 50.3316   2
   1  -4  42 7.61786 45.2454   2
  -1  -4  42-65.2124 63.9957   2
  -1   4  42 2.93861 52.8825   2
   1   4  42 41.2778 41.3411   2
  -1   4  43 25.1552 33.8169   2
  -1  -4  43 80.8114 62.0272   2
   1  -4  43 31.8763 67.1104   2
   1   4  43 152.887 67.6488   2
   1  -4  44-47.4578 72.3598   2
   1   5   0 5.09773 8.23355   5
   1   5  -1 275.161 28.3807   5
  -1   5   1 299.150 30.0784   4
   1   5  -2 1092.07 56.4812   5
   1   5   2 1140.37 63.0595   4
   1   5   2 1107.49 57.6956   6
   1   5  -2 1074.67 60.5243   3
  -1   5  -2 1055.85 40.1543   5
  -1   5   2 1093.29 60.1483   4
   1   5   3 94.4907 20.7809   4
  -1   5  -3 94.4451 18.3079   3
   1   5  -3 85.2763 17.7611   5
  -1   5   3 87.2191 18.9285   4
   1   5   3 82.7451 17.2688   6
   1   5  -3 80.4329 18.7088   3
   1   5   4 12.6289 12.2354   4
   1   5  -4 0.82274 16.2030   3
  -1   5  -4-12.7092 9.08817   3
   1   5  -4 8.88785 13.7833   5
   1   5   4-18.4715 13.2821   6
  -1   5   4 11.4463 9.50989   4
   1   5   5 18.4176 12.5469   6
   1   5  -5 30.1988 15.9227   3
   1   5   5 14.2024 12.2629   4
   1  -5  -5 49.9206 17.8396   2
  -1   5  -5 33.9135 12.8154   3
   1   5  -5 45.6392 15.3885   5
   1   5   6 212.394 29.6536   6
   1  -5  -6 245.165 36.8410   2
   1   5  -6 202.340 32.5841   3
  -1  -5  -6 226.754 36.0852   2
  -1   5  -6 201.901 28.4649   3
   1   5  -6 189.618 29.5676   5
   1   5  -7-10.7545 14.7719   3
  -1  -5  -7 30.4388 14.6516   2
   1   5   7 17.3108 12.1471   6
  -1   5  -7-2.43345 13.3507   3
  -1  -5  -7 7.22009 11.7544   6
   1  -5  -7 33.4023 18.6899   2
   1   5  -7-12.0926 12.5723   5
  -1   5  -8 56.6323 20.3562   3
   1   5  -8 92.9055 25.9039   3
  -1  -5  -8 110.475 29.8407   2
   1  -5  -8 83.1537 25.4681   2
   1   5   8 64.0852 19.3627   6
  -1  -5  -8 95.8645 21.5817   6
   1   5  -9 65.4638 24.9023   3
   1  -5  -9 47.4804 23.8230   2
  -1  -5  -9 52.2300 17.3611   6
   1   5   9 48.6699 15.7718   6
   1   5  -9 20.1546 12.9716   1
  -1  -5  -9 36.5553 18.8844   2
   1  -5  -9 36.8822 9.59807   6
  -1   5  -9 27.8235 14.5320   3
  -1  -5 -10 34.4781 12.8202   6
   1   5 -10 38.2614 13.2993   1
   1   5 -10 11.3591 12.7719   3
  -1   5 -10 25.2421 16.7433   3
  -1   5 -10 19.4876 15.7063   1
   1   5  10 21.4345 13.1127   6
   1  -5 -10 37.4011 9.93084   6
  -1  -5 -10 53.3089 22.6231   2
   1  -5 -10 34.2307 22.4186   2
  -1   5 -11 1861.80 107.160   1
  -1  -5 -11 1862.09 123.205   2
  -1   5 -11 1721.21 109.726   3
   1   5 -11 1833.75 84.0907   1
   1  -5 -11 1970.31 127.774   2
  -1  -5 -11 1992.90 98.2241   6
   1   5 -11 1664.52 112.138   3
   1  -5 -11 1813.62 67.7150   6
   1   5 -12 1014.99 66.6084   1
  -1  -5 -12 1083.05 96.3254   2
   1  -5 -12 1056.41 55.1469   6
   1   5 -12 984.719 89.8938   3
  -1   5 -12 1028.60 84.0402   1
  -1   5 -12 1069.71 90.2427   3
  -1  -5 -12 1049.25 73.6094   6
   1   5 -13 199.073 45.0467   3
  -1  -5 -13 207.529 35.1333   6
  -1   5 -13 265.845 44.7835   1
   1  -5 -13 259.242 29.7138   6
  -1  -5 -13 255.900 48.4880   2
  -1   5 -13 184.056 42.6237   3
   1   5  13 265.881 52.7200   1
   1   5 -13 224.812 33.2831   1
  -1   5 -14 11.8437 25.0358   3
  -1  -5 -14 6.23850 10.5181   6
  -1   5 -14 30.5053 21.3332   1
   1   5  14 8.42725 15.8209   1
   1   5 -14-5.17936 10.7558   1
   1  -5 -14 20.1974 12.8080   6
   1   5 -14-12.8454 20.6104   3
   1   5  15-4.31049 26.0579   1
  -1  -5 -15 21.8851 19.5698   6
  -1   5 -15 16.7043 18.6634   1
  -1   5 -15 3.45394 14.6391   3
   1   5 -15 16.0141 14.3662   1
   1   5 -15-14.8232 18.0919   3
   1  -5 -15 7.61884 8.59788   6
   1   5 -16 1085.65 108.677   3
  -1   5 -16 1090.74 97.3955   1
   1  -5 -16 1113.42 70.3792   6
  -1   5 -16 1025.51 100.424   3
  -1  -5 -16 1161.85 88.3380   6
   1   5 -16 1045.02 81.8969   1
   1   5  16 1193.55 116.713   1
  -1   5 -17 228.819 48.0035   1
   1  -5 -17 239.387 35.4155   6
  -1  -5 -17 269.359 43.9553   6
   1   5 -17 237.895 41.8188   1
  -1   5 -17 221.702 50.7883   3
   1   5  17 256.039 54.3237   1
   1   5  18 382.861 68.2582   1
  -1  -5 -18 420.304 55.8847   6
   1   5 -18 347.619 50.8515   1
   1  -5 -18 410.002 46.7290   6
  -1   5 -18 341.190 64.2290   3
  -1   5 -18 391.600 63.3036   1
  -1  -5 -19 380.326 56.8533   6
   1   5 -19 344.602 53.0814   1
  -1   5 -19 322.858 59.7428   1
   1  -5 -19 385.714 47.6275   6
   1   5  19 253.214 59.4716   1
  -1   5 -20 676.886 86.1917   1
   1   5  20 792.394 105.251   2
  -1  -5 -20 812.858 82.7197   6
  -1   5  20 818.486 102.409   1
   1  -5 -20 904.802 74.6040   6
  -1  -5 -21 92.1441 28.2088   6
   1  -5 -21 109.806 28.8531   6
  -1   5  21 67.6360 38.7049   1
  -1   5 -21 40.5632 22.5637   1
   1   5  21 110.177 42.5559   2
  -1  -5 -22 456.374 66.0086   6
  -1   5 -22 454.266 75.2438   1
   1   5  22 525.483 90.2352   2
   1  -5 -22 559.889 61.8840   6
   1   5  23 30.8942 24.6633   2
  -1   5  23 12.5981 23.7889   2
   1  -5 -23 22.1250 18.2265   6
  -1  -5 -23 44.8849 24.0168   6
   1   5  24 11.9466 17.4569   2
  -1  -5 -24-4.46731 11.9561   6
  -1   5  24 8.41590 20.6908   2
   1  -5 -24 32.4858 21.9351   6
  -1   5  25 416.897 86.8054   2
  -1  -5 -25 509.179 72.4683   6
   1  -5 -25 490.308 66.3675   6
   1   5  25 536.265 96.5852   2
   1   5  26 43.9850 43.1997   2
  -1   5  26 73.9012 37.5168   2
   1  -5 -26 12.3059 14.4426   6
   1   5  27 404.143 87.8179   2
   1  -5 -27 396.303 60.5764   6
  -1   5  27 397.942 88.8592   2
   1   5  28 444.155 96.6345   2
  -1   5  28 300.497 82.6024   2
   1  -5 -28 337.509 60.4800   6
   1  -5 -29 171.347 42.4100   6
   1   5  29 103.873 45.3582   2
  -1   5  29 115.726 55.4760   2
  -1   5  30-14.6664 25.0184   2
   1   5  30 27.8714 30.4327   2
   1   5  31-13.4193 36.8096   2
  -1   5  31 10.5526 25.9529   2
  -1   5  32-2.85059 26.2749   2
   1   5  32 49.7453 41.7139   2
  -1   5  33 17.1694 35.6047   2
   1   5  33 130.079 61.7225   2
   1   5  34 47.2582 51.7902   2
  -1   5  34 60.4117 47.2816   2
   1   5  35 85.6267 46.9679   2
  -1   5  35 125.241 60.6313   2
   1  -5  35 139.423 62.5808   2
  -1   5  36 53.6816 52.2754   2
   1  -5  36 29.0156 28.4205   2
   1   5  36 33.2763 30.0413   2
   1   5  37 97.2204 65.6649   2
  -1   5  37 157.062 72.0479   2
  -1  -5  37 25.5022 33.7524   2
   1  -5  37 101.518 55.3170   2
  -1   5  38 34.8433 45.5597   2
   1   5  38 41.2894 40.8237   2
   1  -5  38 89.6297 62.2667   2
  -1  -5  38 144.225 75.7415   2
  -1   5  39 11.6204 36.6620   2
   1  -5  39 38.1427 43.7752   2
  -1  -5  39 50.6499 56.9399   2
   1   5  39 114.220 54.7191   2
   1  -5  40 38.2772 49.1288   2
   1   5  40 92.2435 62.7172   2
  -1  -5  40-63.0107 53.2699   2
  -1   5  40-13.6373 49.0642   2
  -1   5  41-18.3920 32.8863   2
   1  -5  41 47.6888 78.4736   2
  -1  -5  41 41.0465 56.7711   2
   1   5  41 6.00073 31.1985   2
  -1   5  42-54.5021 63.7509   2
   1  -5  42 32.7020 42.4816   2
   1   5  42-35.2818 48.3948   2
  -1  -5  42-17.3415 35.3634   2
  -1  -5  43-64.6485 48.2763   2
  -1   5  43 0.60740 52.1592   2
   1  -5  43 40.5459 47.6062   2
   1   5  43 55.8967 54.1679   2
   1  -5  44 45.1319 64.4585   2
   1   6   0 19.3170 12.9078   5
  -1   6  -1 1523.14 46.9558   5
   1   6  -1 1485.83 69.2048   5
  -1   6   1 1557.06 75.9943   4
   1   6   2 119.492 26.0504   4
   1   6   2 146.221 24.3291   6
  -1   6  -2 132.265 16.6123   5
   1   6  -2 116.771 20.1331   5
  -1   6   2 137.909 24.3907   4
   1   6  -3 196.734 32.1010   3
   1   6   3 192.363 30.6247   4
   1   6  -3 191.788 27.0484   5
  -1   6  -3 198.775 22.6245   5
   1   6   3 215.329 28.1096   6
  -1   6   3 176.398 28.7367   4
   1   6  -4 674.230 57.1479   3
   1   6  -4 732.259 53.6839   5
  -1   6  -4 647.936 41.9247   5
  -1   6  -4 623.523 48.0041   3
   1   6   4 718.369 57.7432   4
   1   6   4 680.363 48.9431   6
  -1   6   4 729.356 58.1150   4
  -1   6  -5 1254.17 73.2274   3
   1   6  -5 1253.56 72.5903   5
   1   6  -5 1347.09 80.7738   3
  -1   6   5 1264.62 80.5367   4
   1  -6  -5 1276.75 81.8273   2
   1   6   5 1277.00 68.4926   6
   1   6   5 1251.69 78.8698   4
  -1   6   5 1339.52 44.7089   6
   1   6   6 82.5715 19.5777   6
   1  -6  -6 76.6765 22.5984   2
   1   6  -6 69.6584 19.9333   5
   1   6   6 78.0970 20.7093   4
   1   6  -6 83.7479 22.1846   3
  -1   6  -6 88.2018 21.8858   3
   1  -6  -7 8.23732 12.0296   2
  -1   6  -7-9.55294 12.8179   3
  -1  -6  -7 23.0952 15.3126   2
  -1  -6  -7 18.5586 10.6730   6
   1   6  -7 16.3625 11.0850   5
   1   6   7 19.5444 13.0821   6
   1   6  -7-5.93878 16.4341   3
  -1   6   8 0.05524 3.95845   6
   1   6   8 2.03711 11.2624   6
   1   6  -8-2.54349 13.9249   3
   1  -6  -8 21.1830 20.2729   2
   1   6  -8 4.30695 12.7889   5
  -1   6  -8 11.5262 11.8759   3
  -1  -6  -8 17.2716 10.3331   6
   1  -6  -8 11.9229 6.33126   6
  -1  -6  -8 34.0046 20.8775   2
   1   6  -9 3.54136 11.6250   5
  -1   6  -9 31.8106 16.3157   3
   1   6   9 24.8517 13.2417   6
   1  -6  -9 25.6938 16.3174   2
  -1  -6  -9 29.8521 15.0571   6
  -1  -6  -9 15.4498 15.7323   2
   1   6  -9 46.7669 25.0920   3
   1  -6  -9 9.51115 5.80296   6
   1  -6 -10 49.8172 11.0077   6
   1   6 -10 54.3516 13.8338   1
   1   6  10 68.6957 19.9573   6
   1   6 -10 34.8383 22.5245   3
  -1  -6 -10 45.2395 20.0454   2
   1  -6 -10 57.2278 23.5559   2
  -1  -6 -10 37.3206 15.7440   6
  -1   6 -10 32.1604 19.2318   3
   1   6  11 40.3901 15.4096   6
  -1   6 -11 30.3032 21.3381   3
   1   6 -11 36.3203 10.7585   1
  -1   6 -11 16.6583 13.7294   1
  -1  -6 -11 89.0090 29.6005   2
   1  -6 -11 67.7755 13.5167   6
   1   6 -11 51.0943 24.4974   3
  -1  -6 -11 78.0800 21.1403   6
   1  -6 -11 45.1008 20.3615   2
  -1   6 -12 25.8440 16.6054   3
  -1   6 -12 5.07761 13.7383   1
  -1  -6 -12 31.0327 16.2251   6
   1   6 -12 17.5408 8.89198   1
  -1  -6 -12 4.21420 13.5328   2
   1   6 -12 18.9418 14.5919   3
   1  -6 -12 32.0547 10.1758   6
   1  -6 -12 51.8434 29.9900   2
   1   6  12 11.5890 10.9617   6
   1   6 -13 79.7270 31.3489   3
   1  -6 -13 75.6053 16.4756   6
  -1  -6 -13 99.7965 35.8458   2
   1  -6 -13 91.2879 31.8443   2
   1   6 -13 79.9895 20.1077   1
  -1  -6 -13 90.7000 24.7566   6
  -1   6 -13 66.1485 23.7687   3
  -1   6 -13 93.9950 29.9980   1
   1   6 -14 15.4217 12.6473   1
   1   6 -14 45.7768 24.4198   3
  -1   6 -14 6.33132 16.4468   1
  -1  -6 -14-1.34423 9.98841   6
   1  -6 -14 10.1507 8.89166   6
  -1   6 -14-1.55673 13.5278   3
  -1  -6 -14 3.68505 13.1661   2
   1   6  15 305.811 60.5993   1
  -1  -6 -15 252.732 40.1824   6
  -1  -6 -15 229.806 52.0641   2
   1   6 -15 203.311 34.9842   1
   1  -6 -15 245.257 31.1067   6
  -1   6 -15 219.783 42.0000   1
   1   6 -15 199.007 46.7621   3
  -1   6 -15 166.916 39.5233   3
   1  -6 -16 45.9541 13.4294   6
   1   6 -16 38.6304 19.4267   1
  -1   6 -16 46.3350 23.2245   3
  -1   6 -16 50.7581 25.4923   1
   1   6 -16 23.2273 15.8737   3
   1   6  16 19.8329 23.3473   1
  -1  -6 -16 37.3431 18.8317   6
  -1   6 -17 4.50024 22.8454   3
   1   6 -17 4.13033 13.3501   1
  -1   6 -17 0.22839 12.8013   1
  -1  -6 -17-4.14586 14.2515   6
   1   6  17-0.32015 26.4027   1
   1  -6 -17 20.1582 14.0761   6
  -1  -6 -18 10.8816 18.0661   6
  -1   6 -18 21.3074 19.0371   1
   1   6 -18 9.78321 16.8111   1
   1   6  18-15.4413 26.0149   1
   1  -6 -18-0.26020 9.44094   6
  -1  -6 -19 490.966 62.1576   6
   1  -6 -19 556.110 54.9311   6
  -1   6 -19 510.338 72.6670   1
   1   6 -19 509.036 63.8891   1
   1  -6 -20 153.223 30.4414   6
   1   6 -20 181.644 38.3055   1
  -1   6 -20 107.213 36.5868   1
   1   6  20 178.486 51.2409   2
  -1  -6 -20 248.742 48.2200   6
  -1   6 -21 317.343 60.3155   1
   1  -6 -21 390.711 49.1032   6
   1   6 -21 310.505 53.6134   1
   1   6  21 437.063 82.7746   2
  -1  -6 -21 456.227 63.7103   6
   1  -6 -22 247.824 41.1829   6
   1   6  22 161.279 53.3451   2
  -1   6 -22 185.054 50.4044   1
  -1  -6 -22 269.194 51.5589   6
   1  -6 -23 118.123 32.8476   6
   1   6  23 94.1620 39.1399   2
  -1   6  23 16.7691 26.2443   2
  -1  -6 -23 122.533 38.0582   6
   1   6  24 99.4519 45.1834   2
  -1  -6 -24 51.1446 29.7537   6
   1  -6 -24 67.6996 26.9275   6
  -1   6  24 114.502 51.4216   2
  -1  -6 -25 70.6416 28.6762   6
  -1   6  25 64.9991 37.7172   2
   1   6  25 37.6883 32.7018   2
   1  -6 -25 118.218 34.5856   6
   1   6  26 21.0697 35.8120   2
  -1   6  26 67.3186 46.4747   2
  -1  -6 -26 2.84681 13.2621   6
   1  -6 -26 10.1528 17.6919   6
  -1   6 -27 167.683 55.7637   1
   1  -6 -27 99.0662 30.7893   6
   1   6  27 99.8694 46.9002   2
  -1   6  27 190.613 74.6409   2
   1  -6 -28 3.29246 23.3124   6
  -1   6  28 4.16178 40.3395   2
   1   6  28-29.2995 35.2331   2
  -1   6  29 154.979 59.8019   2
   1   6  29 176.561 63.7124   2
   1  -6 -29 128.613 39.1770   6
   1   6  30 41.5535 27.3588   2
  -1   6  30 46.3567 40.5910   2
  -1   6  31 42.0062 41.0697   2
   1   6  31 68.8866 55.5887   2
   1   6  32-21.5874 37.4067   2
  -1   6  32 1.42403 47.5787   2
   1   6  33 21.8342 39.2243   2
  -1   6  33 39.5914 45.3857   2
  -1   6  34 18.8662 52.2946   2
   1   6  34 39.7688 55.4548   2
   1   6  35-34.3677 40.1600   2
  -1   6  35 33.3034 38.6196   2
  -1   6  36-13.6837 38.9643   2
   1   6  36 65.5982 53.8945   2
   1  -6  37 4.41089 48.0053   2
  -1   6  37 127.452 73.4735   2
   1   6  37 239.229 87.6989   2
  -1   6  38 26.9796 38.4225   2
   1   6  38 6.86317 26.4033   2
   1  -6  38 94.9647 79.6365   2
  -1   6  39 2.37437 30.4148   2
   1  -6  39 21.4230 39.2228   2
  -1  -6  39 61.9039 66.0453   2
   1   6  39-57.8886 66.5019   2
  -1   6  40 105.114 59.9419   2
   1   6  40 207.680 93.2790   2
  -1  -6  40 46.0222 65.3598   2
   1  -6  40 68.3545 60.9248   2
  -1  -6  41 11.7848 50.7234   2
   1  -6  41 136.277 88.6828   2
   1   6  41 38.4410 44.1052   2
  -1   6  41-43.3111 40.4168   2
  -1   6  42-5.57561 59.8288   2
   1  -6  42 85.1687 71.3071   2
  -1  -6  42 51.5923 63.1942   2
   1   6  42 78.8830 54.9389   2
   1  -6  43-72.6599 69.9898   2
   1   6  43 11.4104 43.9156   2
  -1  -6  43 25.3245 43.8152   2
   1  -7   0 1.43057 6.92550   5
   1   7   0-12.7112 13.6939   5
   1  -7  -1 2846.13 71.8312   5
  -1   7  -1 2724.65 70.1285   5
  -1   7   1 2817.17 111.012   4
   1  -7   1 2762.17 70.9097   5
   1   7  -1 2624.03 97.7370   5
   1  -7   2 481.055 32.5087   5
  -1   7  -2 492.223 31.6754   5
  -1   7   2 522.810 49.1192   4
   1   7   2 566.479 54.9249   4
   1   7  -2 499.762 44.6604   5
   1   7   3 482.225 43.6134   6
  -1   7  -3 490.246 35.0910   5
  -1   7   3 455.070 46.6683   4
   1   7  -3 530.622 51.0112   3
   1   7   3 562.666 52.9425   4
   1   7  -3 492.899 43.9889   5
  -1   7   4 80.5049 22.7026   4
   1   7  -4 70.2920 19.6640   5
   1   7   4 119.281 28.3547   4
  -1   7  -4 65.0011 14.0660   5
   1   7  -4 68.2354 20.4250   3
   1   7   4 95.1865 21.6172   6
  -1   7  -4 49.9636 17.5219   3
   1   7  -5 504.555 51.6955   3
  -1   7  -5 439.303 46.1799   3
   1   7   5 495.158 52.7162   4
   1   7   5 507.933 45.5065   6
  -1   7   5 471.078 51.0802   4
   1   7  -5 442.915 45.5238   5
  -1   7  -5 474.517 40.9305   5
  -1  -7  -6 1619.59 77.8126   6
   1   7   6 1608.49 81.2497   6
   1   7  -6 1489.01 94.5952   3
   1   7  -6 1486.62 84.6492   5
   1  -7  -6 1629.60 100.647   2
  -1   7   6 1618.47 54.8614   6
   1   7   6 1601.99 95.5573   4
  -1   7  -6 1586.37 87.6767   3
  -1   7   7 1447.38 52.1636   6
  -1   7  -7 1537.89 90.0833   3
   1   7   7 1516.38 80.2611   6
   1   7  -7 1448.31 93.5620   3
   1   7   7 1466.03 95.5928   4
  -1  -7  -7 1491.22 76.4386   6
   1   7  -7 1491.22 88.6945   5
   1  -7  -7 1399.15 95.7092   2
   1   7  -8 130.395 29.9462   3
   1   7   8 141.280 26.0693   6
  -1   7  -8 149.024 30.8378   3
   1  -7  -8 192.603 38.2047   2
  -1  -7  -8 206.454 39.3489   2
  -1   7   8 141.522 16.9067   6
  -1  -7  -8 126.940 22.3319   6
   1   7  -8 166.862 33.8151   5
   1   7  -9 204.823 37.3418   5
  -1  -7  -9 258.060 43.8514   2
   1  -7  -9 281.920 47.0291   2
   1   7  -9 211.724 40.9869   3
   1   7   9 275.017 36.5025   6
  -1   7   9 242.457 22.7039   6
  -1   7  -9 215.081 40.0533   3
  -1  -7  -9 281.789 35.0398   6
   1  -7  -9 230.717 20.5048   6
   1   7  10 85.9704 22.7477   6
   1  -7 -10 69.6846 11.9734   6
  -1   7  10 57.9620 12.3736   6
  -1   7 -10 42.2306 15.3499   3
   1   7 -10 61.0177 24.2562   5
  -1  -7 -10 94.4131 23.2329   6
   1   7 -10 50.9732 23.0859   3
   1  -7 -10 66.1166 25.3603   2
  -1  -7 -10 66.8082 23.2834   2
  -1   7 -11 498.713 61.9712   3
   1  -7 -11 540.228 70.6336   2
  -1  -7 -11 526.310 51.9307   6
   1   7  11 531.987 52.1992   6
   1   7 -11 404.925 52.5224   5
   1  -7 -11 499.608 33.4308   6
   1   7 -11 451.901 60.1840   3
  -1  -7 -11 605.796 71.7442   2
   1   7 -12 0.57975 16.9444   3
   1   7  12 1.30991 10.7086   6
  -1  -7 -12 27.4114 21.5321   2
   1  -7 -12-13.9927 8.55748   6
  -1   7 -12-2.62699 13.1075   3
  -1   7 -12-5.66538 11.9319   1
  -1  -7 -12-3.80629 10.6234   6
   1   7 -12 3.61636 8.93446   1
   1  -7 -12 25.4886 20.8844   2
   1  -7 -13 27.0647 11.1400   6
  -1   7 -13 10.4673 22.8296   3
   1   7 -13 34.6083 21.8309   3
   1   7 -13 6.26005 9.73433   1
   1   7  13 21.9739 13.4244   6
   1  -7 -13 8.31271 15.3313   2
  -1  -7 -13-6.51823 20.0621   2
  -1   7 -13 23.3601 14.3174   1
  -1  -7 -13 24.3382 18.3614   6
   1  -7 -14 798.670 92.8376   2
   1  -7 -14 710.915 48.3483   6
  -1   7 -14 697.327 79.4918   3
  -1  -7 -14 715.079 64.4795   6
  -1  -7 -14 776.611 90.2122   2
  -1   7 -14 644.933 71.2322   1
   1   7 -14 664.181 59.5920   1
   1   7 -14 630.096 82.3140   3
   1  -7 -15 465.673 75.1320   2
  -1   7 -15 437.449 61.1143   1
   1   7 -15 417.088 50.0336   1
   1   7 -15 321.150 60.5861   3
  -1  -7 -15 485.635 55.9940   6
  -1   7 -15 438.610 65.0562   3
   1  -7 -15 469.025 41.3219   6
  -1  -7 -15 411.384 68.1324   2
   1   7 -16 0.27713 23.2431   3
  -1   7 -16 35.6608 18.7107   1
   1   7 -16 26.4977 16.4204   1
  -1  -7 -16 53.9586 21.6579   2
  -1  -7 -16 40.2802 19.1955   6
   1  -7 -16 78.7988 18.8222   6
  -1   7 -16 30.7117 20.5613   3
  -1   7 -17 24.3278 18.0419   3
  -1  -7 -17 39.4979 20.3301   6
   1   7  17 32.1657 21.3195   1
  -1   7 -17 33.0411 15.7936   1
   1  -7 -17 70.6229 19.0900   6
   1   7 -17 49.9188 20.4421   1
   1  -7 -18 81.3063 22.0533   6
  -1   7 -18 74.2008 30.2226   1
   1   7 -18 73.6528 26.8061   1
  -1  -7 -18 71.9218 25.2819   6
   1   7 -19 80.8694 26.4199   1
   1  -7 -19 144.535 28.3578   6
  -1  -7 -19 108.144 30.5604   6
  -1   7 -19 114.639 38.5631   1
  -1   7 -20 51.1484 30.4534   1
   1  -7 -20 59.3070 19.8208   6
   1   7  20 78.5488 41.4299   2
   1   7 -20 83.1998 26.6074   1
  -1  -7 -20 78.4949 28.5102   6
   1   7 -21 16.2205 16.6510   1
  -1  -7 -21 14.8631 13.5544   6
  -1   7 -21-1.77934 13.6118   1
   1  -7 -21-11.1482 14.1699   6
   1   7 -22 148.858 37.1422   1
  -1   7  22 144.884 46.7053   2
   1  -7 -22 129.298 27.3968   6
  -1   7 -22 121.741 38.3046   1
   1   7  22 229.385 61.0095   2
  -1  -7 -22 166.602 40.6179   6
   1   7  23 130.931 49.0384   2
   1   7 -23 77.4887 29.0979   1
  -1   7  23 112.601 46.4848   2
   1  -7 -23 139.881 31.5682   6
  -1  -7 -23 79.4848 29.4500   6
  -1   7  24 39.9641 34.0628   2
   1  -7 -24 16.7894 14.5575   6
   1   7  24 47.0372 39.0044   2
  -1  -7 -24 28.5122 25.9330   6
  -1   7  25 39.2857 32.1564   2
   1  -7 -25 52.9417 21.8884   6
   1   7  25 97.8660 48.8855   2
  -1  -7 -25 39.1939 23.0284   6
  -1   7  26 46.1326 43.6857   2
   1   7  26 78.5235 39.5870   2
  -1  -7 -26 38.7579 25.0959   6
   1  -7 -26 45.5571 23.2130   6
  -1   7  27 556.784 107.222   2
  -1   7 -27 677.184 99.3446   1
   1  -7 -27 646.820 74.6463   6
   1   7  27 634.914 110.513   2
  -1   7 -28-10.6623 30.5128   1
   1  -7 -28-28.3550 25.0470   6
   1   7  28-24.6129 36.6983   2
  -1   7  28-15.6798 25.3490   2
   1  -7 -29 147.033 38.5302   6
  -1   7 -29 78.3929 39.1828   1
   1   7  29 192.426 67.1097   2
  -1   7  29 79.1427 45.2706   2
  -1   7  30 199.245 69.2290   2
   1   7  30 149.726 56.6192   2
  -1   7  31 50.3289 47.4054   2
   1   7  31 19.7485 47.8066   2
  -1   7  32 122.452 55.5872   2
   1   7  32 74.3946 50.4920   2
   1   7  33 192.183 71.2223   2
  -1   7  33 93.8685 59.0486   2
   1   7  34 343.141 96.5582   2
  -1   7  34 257.084 87.1426   2
   1   7  35 83.0364 41.9278   2
  -1   7  35 129.351 68.7548   2
   1   7  36 22.6012 33.4542   2
  -1   7  36 74.0688 51.1086   2
  -1   7  37 210.180 96.5002   2
   1   7  37 82.0496 37.3959   2
  -1   7  38 108.699 67.9600   2
   1   7  38 93.0596 64.0442   2
  -1   7  39 76.2483 62.0136   2
   1   7  39 106.282 61.4587   2
   1  -7  39-7.18916 39.6184   2
  -1   7  40 319.067 121.588   2
   1   7  40 237.605 102.636   2
   1  -7  40 133.971 72.6185   2
  -1  -7  40 210.944 105.441   2
   1   7  41 211.110 87.0996   2
   1  -7  41 114.898 70.8013   2
  -1   7  41 118.404 74.1190   2
  -1  -7  41 32.2863 40.0807   2
   1  -7  42 81.6579 67.0712   2
   1   7  42 74.8585 59.7016   2
  -1  -7  42 49.7231 56.4794   2
  -1   7  42 81.5561 58.7761   2
   1  -7  43-15.0895 46.5954   2
  -1  -7  43 61.0077 40.6429   2
   1   7  43 7.34559 40.4554   2
   1   8   0-1.88641 13.8287   5
   1  -8   0 2.40477 6.79499   5
  -1   8  -1 10.7233 7.78524   5
   1  -8   1 14.7743 7.75907   5
   1   8  -1 23.5426 14.0084   5
  -1   8   1 7.60473 15.0855   4
   1  -8  -1 8.18191 9.12136   5
   1  -8   2-6.33089 7.64042   5
   1   8   2 34.7291 21.3901   4
  -1   8   2 27.4138 17.0425   4
   1   8  -2 14.5046 14.8667   5
  -1   8  -2-0.75542 6.04924   5
   1  -8   3 364.667 32.1741   5
  -1   8  -3 289.839 27.9500   5
   1   8   3 377.147 41.8129   6
  -1   8   3 330.558 42.8620   4
   1   8   3 304.856 43.3854   4
   1   8  -3 272.517 34.1464   5
   1   8  -4 374.208 40.8183   5
   1   8  -4 425.700 48.0317   3
   1   8   4 379.687 40.3328   6
  -1   8  -4 413.521 36.5029   5
   1   8   4 457.360 51.7615   4
  -1   8   4 438.029 50.6284   4
  -1   8  -5 827.366 54.7643   5
  -1   8   5 906.299 74.0587   4
   1   8   5 890.341 73.3815   4
   1   8  -5 836.046 63.4262   5
   1   8  -5 870.715 70.4180   3
  -1   8  -5 797.985 63.4225   3
   1   8   5 858.368 61.1777   6
  -1  -8  -6 17.4506 10.7411   6
   1   8  -6-2.14658 10.8823   3
   1   8   6 18.8060 17.4252   4
   1   8  -6 12.1008 13.3670   5
  -1   8   6 5.01508 13.6466   4
  -1   8  -6 2.05153 9.89189   5
  -1   8  -6-1.98542 9.88230   3
  -1   8   6 7.12491 8.09316   6
   1   8   6 10.6238 12.8306   6
   1   8   7 14.7891 12.2160   6
  -1   8  -7 22.4877 15.2566   3
  -1   8   7 9.43628 7.72377   6
   1   8   7 18.7162 19.3153   4
   1   8  -7 11.2809 14.4607   5
   1  -8  -7 26.0831 19.8114   2
  -1  -8  -7 3.36391 8.90007   6
   1   8  -7-2.38523 12.8555   3
   1   8   8 8.03034 11.5495   6
   1  -8  -8 3.22775 15.1554   2
   1   8   8-5.03040 14.5476   4
   1   8  -8-4.97459 9.58405   5
  -1   8  -8 13.1174 13.6219   3
  -1   8   8-0.68340 7.27528   6
  -1  -8  -8 4.41552 10.1633   6
   1   8  -8-15.8253 17.6493   3
  -1  -8  -8 26.4286 20.3227   2
  -1  -8  -9 1047.92 90.0513   2
  -1   8  -9 1041.03 81.8600   3
  -1  -8  -9 1028.96 67.6249   6
  -1   8   9 998.395 48.1195   6
   1   8   9 1017.29 70.4948   6
   1   8  -9 1007.85 80.0404   5
   1   8  -9 975.946 83.8201   3
   1  -8  -9 1056.16 94.4917   2
   1   8 -10 90.2120 27.8663   5
  -1  -8 -10 134.753 36.8468   2
  -1   8 -10 61.5017 20.5696   3
  -1  -8 -10 101.237 22.7298   6
   1   8 -10 114.719 31.5114   3
   1  -8 -10 72.8636 30.6662   2
  -1   8  10 103.164 16.3234   6
   1   8  10 70.4692 19.1205   6
  -1   8  11 69.2352 14.6096   6
   1   8 -11 30.1087 17.6606   3
   1  -8 -11 68.2132 26.9503   2
  -1  -8 -11 22.9078 10.4567   6
   1   8  11 34.6417 15.3690   6
   1   8 -11 65.2780 18.9432   5
   1  -8 -11 60.5733 12.4623   6
  -1  -8 -11 56.3364 26.9715   2
  -1   8 -11 40.1226 20.9417   3
   1   8 -12 20.8746 21.2408   3
   1  -8 -12-1.35237 12.7766   2
  -1  -8 -12 7.36736 13.3773   2
   1   8 -12 20.2370 18.9320   5
  -1   8 -12 12.4128 17.8919   3
   1  -8 -12 16.8730 7.09000   6
   1   8  12 7.55301 13.1930   6
  -1  -8 -12 36.1349 16.4791   6
  -1  -8 -13-3.47192 14.1143   2
   1   8 -13 0.06881 12.6748   5
   1   8 -13 11.3913 12.2720   1
   1  -8 -13 27.7250 24.5469   2
  -1   8 -13-9.09741 20.6443   3
   1   8  13 6.26505 10.4542   6
  -1   8 -13 5.97423 16.2460   1
   1   8 -13-10.2555 19.4293   3
  -1  -8 -13-10.6713 13.6070   6
   1  -8 -13 2.73025 8.05848   6
   1  -8 -14 1025.69 56.2552   6
  -1  -8 -14 1065.21 78.7767   6
   1  -8 -14 957.015 104.652   2
   1   8 -14 894.416 69.4113   1
  -1   8 -14 953.821 88.1931   1
   1   8 -14 962.482 98.0970   3
   1   8  14 979.439 76.9453   6
  -1   8 -14 1079.34 100.046   3
  -1  -8 -14 987.528 102.630   2
  -1  -8 -15 46.6785 17.0297   6
   1  -8 -15 58.9975 29.9938   2
  -1  -8 -15 19.7853 24.1756   2
   1   8 -15 35.5727 27.3493   3
  -1   8 -15 54.8592 27.1091   3
   1   8 -15 12.2180 13.9238   1
   1  -8 -15 43.2898 14.1581   6
  -1   8 -15 24.5861 17.6735   1
   1  -8 -16 524.891 44.2045   6
  -1   8 -16 458.924 64.1886   1
  -1   8 -16 502.468 75.2933   3
   1   8 -16 469.178 54.6697   1
  -1  -8 -16 570.400 60.9636   6
   1  -8 -17 187.550 28.2980   6
  -1  -8 -17 178.064 36.3768   6
  -1   8 -17 134.011 34.7944   1
   1   8 -17 190.458 37.2171   1
  -1  -8 -18 17.8020 13.0712   6
   1   8 -18-12.8695 13.6617   1
  -1   8 -18-10.9426 19.6227   1
   1  -8 -18-1.16365 8.84675   6
   1  -8 -19 22.3583 13.8009   6
  -1   8 -19 3.79755 13.6721   1
   1   8 -19 50.0235 26.7840   1
  -1  -8 -19 17.1658 12.0862   6
  -1  -8 -20 378.848 55.6948   6
  -1   8 -20 276.878 55.2346   1
   1  -8 -20 331.856 41.1594   6
   1   8 -20 346.938 52.2821   1
   1   8  20 375.110 74.0518   2
  -1   8 -21 130.447 42.8494   1
   1   8 -21 143.620 35.8324   1
   1  -8 -21 181.913 32.0619   6
  -1  -8 -21 169.117 39.5633   6
   1   8  21 119.310 45.3732   2
  -1   8  22 131.229 49.7808   2
  -1  -8 -22 93.2510 28.5563   6
   1   8  22 80.5881 40.5916   2
  -1   8 -22 129.949 40.8702   1
   1   8 -22 65.0539 24.8660   1
   1  -8 -22 68.4907 21.3666   6
   1   8 -23 248.165 50.9101   1
   1   8  23 288.603 68.9768   2
  -1   8  23 313.218 76.0808   2
  -1  -8 -23 235.950 46.3918   6
   1  -8 -23 250.819 39.1763   6
   1   8  24 52.4831 38.9729   2
   1   8 -24 22.3964 17.6191   1
  -1  -8 -24 32.3649 21.5086   6
   1  -8 -24 30.5855 16.2171   6
  -1   8  24 47.6504 32.9599   2
  -1   8  25 203.776 65.7886   2
   1  -8 -25 150.986 33.9279   6
   1   8 -25 149.765 41.5552   1
  -1  -8 -25 165.460 38.1106   6
   1   8  25 180.759 58.6819   2
   1   8  26 33.8944 26.3504   2
  -1  -8 -26 11.4542 14.2890   6
  -1   8  26-1.78108 24.3330   2
   1  -8 -26 17.1643 15.2497   6
  -1   8 -27 236.894 62.6188   1
  -1   8  27 188.284 65.0351   2
   1   8  27 188.913 69.6702   2
   1  -8 -27 258.479 47.2253   6
  -1  -8 -27 161.779 41.0357   6
   1   8  28 40.0043 36.9755   2
   1  -8 -28-17.9412 12.3739   6
  -1   8 -28-20.5593 22.2484   1
  -1   8  28 1.40571 24.7014   2
  -1   8 -29 22.1742 25.1607   1
   1   8  29 39.2100 31.2703   2
  -1   8  29 13.9045 23.0387   2
  -1   8  30 44.2291 41.4716   2
  -1   8 -30 100.015 52.4868   1
   1   8  30 108.041 46.5032   2
  -1   8  31-23.0973 35.2738   2
   1   8  31-37.3427 43.3339   2
  -1   8  32 99.9459 54.1542   2
   1   8  32 38.0474 30.7344   2
  -1   8  33 4.26552 29.3550   2
   1   8  33 41.1965 42.2217   2
  -1   8  34 55.2025 47.6536   2
   1   8  34-146.081 63.8279   2
   1   8  35 5.30186 28.4265   2
  -1   8  35-39.2396 50.4235   2
   1   8  36 96.5898 57.8612   2
  -1   8  36 71.7076 55.7428   2
   1   8  37-20.7230 27.8239   2
  -1   8  37 27.4438 29.3769   2
   1   8  38 59.5150 59.6569   2
  -1   8  38 91.8082 74.3594   2
   1   8  39 43.0424 46.7362   2
  -1   8  39 182.206 91.7070   2
   1  -8  40 164.379 73.6847   2
   1   8  40 275.274 93.3563   2
  -1   8  40 270.284 101.170   2
  -1   8  41 24.7482 46.6416   2
   1   8  41 91.6201 72.5783   2
   1  -8  41 93.4016 81.1462   2
   1  -8  42-54.6710 66.5624   2
  -1   8  42 64.2404 54.0236   2
  -1  -8  42 73.5220 57.4684   2
   1   8  43 82.3362 72.7430   2
   1  -8  43-53.1981 74.0025   2
   1  -9   0-1.92125 7.67394   5
   1   9   0 1.10142 12.7172   5
  -1   9   1 1.26346 12.4971   4
   1   9  -1 8.26843 9.47020   5
   1  -9  -1 21.6908 10.1572   5
   1  -9   1-2.22507 8.21361   5
  -1   9  -1-4.81833 6.79176   5
  -1   9   2 156.820 30.2725   4
   1   9  -2 114.648 24.2500   5
  -1   9  -2 126.336 18.9348   5
   1  -9   2 134.046 20.2299   5
  -1   9   3 3428.64 141.973   4
   1  -9   3 3128.08 98.1917   5
  -1   9  -3 3338.87 97.8678   5
   1   9  -3 3300.71 120.912   5
   1   9   3 3586.67 148.236   4
  -1   9  -4 1382.07 68.1932   5
   1   9  -4 1412.82 81.1056   5
  -1   9   4 1568.83 98.5843   4
   1   9  -4 1490.29 92.0525   3
   1   9   4 1450.15 82.2313   6
   1   9   4 1510.92 97.7778   4
   1   9   5 82.7677 26.7247   4
  -1   9   5 69.2606 23.0120   4
  -1   9  -5 54.9983 15.9992   5
   1   9  -5 42.6980 17.3754   5
  -1   9  -5 45.7722 18.7624   3
   1   9   5 76.0734 21.9617   6
   1   9  -5 99.9028 28.7826   3
   1   9   6 485.693 49.3585   6
  -1   9  -6 491.760 46.0985   5
   1   9  -6 450.878 56.9844   3
  -1   9   6 536.066 61.7770   4
  -1   9  -6 511.964 54.7625   3
   1   9   6 531.950 61.3312   4
   1   9  -6 529.005 53.6833   5
  -1  -9  -7 454.471 45.4134   6
  -1   9  -7 451.441 53.4897   3
   1   9  -7 486.689 54.0222   5
  -1   9   7 365.899 53.0254   4
   1   9   7 490.517 61.0892   4
  -1   9   7 432.968 34.6874   6
   1   9  -7 477.046 57.7212   3
  -1   9  -7 414.065 44.9030   5
   1   9   7 407.892 45.1411   6
  -1  -9  -8 51.2566 18.2660   6
  -1   9   8 31.1287 8.97764   6
   1  -9  -8 49.5151 22.0968   2
  -1   9  -8 33.8151 20.4759   3
   1   9  -8 31.2510 19.0567   3
  -1   9  -8 44.7013 20.5033   5
   1   9  -8 3.33032 9.60610   5
   1   9   8 35.5995 16.2893   6
   1   9   8 17.8833 16.7604   4
  -1  -9  -9 1612.12 86.2453   6
  -1   9  -9 1699.63 108.046   3
  -1  -9  -9 1647.48 118.053   2
  -1   9   9 1614.33 65.7346   6
   1   9   9 1575.07 89.9269   6
   1   9  -9 1742.83 115.386   3
   1  -9  -9 1701.76 120.126   2
   1   9  -9 1596.83 103.396   5
  -1  -9 -10 56.4845 25.3397   2
  -1  -9 -10 64.8239 19.2367   6
  -1   9  10 63.3386 13.1976   6
   1  -9 -10 39.2272 22.0417   2
   1   9  10 42.8254 16.8413   6
   1   9 -10 72.8565 24.9199   5
   1   9 -10 57.7285 25.7239   3
  -1   9 -10 33.1637 16.7013   3
  -1   9  11 231.372 26.2662   6
  -1  -9 -11 195.606 44.8865   2
   1   9  11 168.075 31.4064   6
  -1   9 -11 165.584 37.6752   3
  -1  -9 -11 200.161 33.9129   6
   1  -9 -11 203.343 44.9450   2
   1   9 -11 160.552 38.7007   3
   1   9 -11 179.903 40.1239   5
  -1   9 -12 289.335 52.1068   3
  -1  -9 -12 281.608 39.9190   6
   1   9 -12 262.023 46.0126   5
  -1   9  12 286.013 29.3437   6
   1  -9 -12 348.465 62.3678   2
   1   9 -12 278.299 51.9903   3
   1   9  12 273.905 41.1642   6
  -1  -9 -12 314.238 55.6345   2
   1  -9 -12 288.695 26.9435   6
  -1  -9 -13 1036.55 75.6296   6
   1   9  13 1046.76 78.6749   6
   1   9 -13 1032.06 93.3065   5
   1  -9 -13 1029.74 105.746   2
  -1   9 -13 981.664 98.1824   3
   1   9 -13 1027.62 100.360   3
   1  -9 -13 1151.24 54.6623   6
  -1  -9 -13 1071.07 108.008   2
   1  -9  14 418.659 69.0984   3
   1   9  14 448.422 52.5452   6
   1   9 -14 536.007 72.7569   5
   1  -9 -14 451.369 36.1300   6
  -1   9 -14 453.833 66.1521   3
   1   9 -14 364.393 63.6011   3
  -1  -9 -14 453.551 52.6549   6
  -1   9 -14 510.609 66.9787   1
   1  -9 -14 426.447 71.5360   2
   1   9 -14 425.788 49.3441   1
  -1  -9 -14 446.318 75.2615   2
   1   9  15 159.967 33.1717   6
  -1  -9 -15 178.070 47.7144   2
  -1   9 -15 152.992 40.5111   3
   1  -9 -15 163.410 23.6800   6
  -1   9 -15 165.656 39.0959   1
   1   9 -15 135.139 28.9475   1
  -1  -9 -15 179.338 35.2178   6
   1   9 -15 167.138 42.7439   5
  -1  -9 -16 91.3626 27.1597   6
   1  -9 -16 104.039 20.6316   6
   1   9 -16 76.1386 22.6429   1
  -1   9 -16 102.437 36.9024   3
  -1   9 -16 73.0142 24.9417   1
  -1   9 -17 1119.66 102.792   1
   1   9 -17 1062.92 84.4731   1
   1  -9 -17 1309.90 71.3335   6
  -1  -9 -17 1359.97 95.0177   6
  -1  -9 -17 1172.27 117.386   4
  -1  -9 -18 368.489 53.4879   6
  -1  -9 -18 305.589 60.9864   4
   1   9 -18 366.229 50.9550   1
  -1   9 -18 325.566 56.3743   1
   1  -9 -18 392.614 40.6058   6
   1   9 -19 64.0926 27.1175   1
  -1   9 -19 15.7421 16.4881   1
   1  -9 -19 99.6152 22.2613   6
  -1  -9 -19 40.9675 28.4202   4
  -1  -9 -19 68.9466 21.3590   6
  -1   9 -20 35.9541 24.2425   1
  -1  -9 -20 8.06906 14.7253   6
   1   9 -20 8.79317 15.8334   1
   1  -9 -20 5.39802 10.5346   6
   1   9  20 28.1394 29.1532   2
  -1   9 -21 38.1386 25.8757   1
   1  -9 -21-5.52018 12.1172   6
   1   9 -21-11.3281 11.9878   1
  -1  -9 -21 19.9303 18.7230   6
   1   9  21-22.3557 29.1673   2
   1  -9 -22 26.1893 13.9669   6
   1   9 -22 16.6200 23.2315   1
  -1  -9 -22 26.2439 23.3620   6
  -1   9  22-8.74705 20.6780   2
  -1   9 -22 38.8992 28.3176   1
   1  -9 -23 1387.25 90.7618   6
  -1   9  23 1268.58 149.678   2
   1   9 -23 1214.39 106.469   1
   1   9  23 1360.21 149.255   2
  -1  -9 -23 1384.70 109.518   6
   1  -9 -24 42.6610 18.9673   6
   1   9 -24 78.3802 28.8622   1
   1   9  24 71.7823 38.4011   2
  -1  -9 -24 171.731 41.3420   6
  -1   9  24 118.880 56.6559   2
   1   9  25 353.196 79.3618   2
  -1  -9 -25 330.536 54.9477   6
   1  -9 -25 408.970 51.3805   6
   1   9 -25 377.312 62.3221   1
  -1   9  25 480.691 94.5937   2
  -1   9  26 119.760 51.7473   2
  -1  -9 -26 96.9134 32.8467   6
   1   9 -26 138.361 37.8199   1
   1   9  26 80.3440 39.3624   2
   1  -9 -26 105.655 30.7930   6
  -1  -9 -27-7.09561 21.9692   6
   1   9  27 5.73984 23.5657   2
  -1   9 -27-15.4451 27.3229   1
   1  -9 -27 1.28556 11.4146   6
  -1   9  27 21.3333 31.2853   2
   1  -9 -28 4.78484 12.7190   6
  -1  -9 -28-40.2320 23.6677   6
  -1   9 -28-7.81798 22.3679   1
   1   9  28-13.6525 21.7570   2
  -1   9  28-12.2508 20.0695   2
  -1   9  29 312.608 85.0109   2
   1   9  29 172.023 62.1194   2
  -1   9 -29 173.527 55.4356   1
  -1   9 -30 46.4323 29.7325   1
   1   9  30-8.86140 32.4453   2
   1   9  31-22.4507 38.8303   2
  -1   9 -31 10.2275 24.3592   1
  -1   9  31 4.17937 29.6927   2
  -1   9  32 22.5334 27.2422   2
   1   9  32-41.4723 58.1382   2
   1   9  33 103.552 57.6928   2
  -1   9  33 9.23063 32.2658   2
  -1   9  34 11.8107 27.1603   2
   1   9  34 63.2259 41.7249   2
  -1   9  35 4.39416 33.4708   2
   1   9  35 1.11497 35.0024   2
   1   9  36 35.6402 53.2934   2
  -1   9  36-41.1987 51.6435   2
  -1   9  37 245.703 76.1193   2
   1   9  37 397.872 103.291   2
   1   9  38 294.630 97.0911   2
  -1   9  38 399.535 116.257   2
  -1   9  39 592.122 142.092   2
   1   9  39 237.404 84.2210   2
  -1   9  40 137.362 90.1666   2
   1   9  40 140.428 77.1883   2
   1   9  41 74.5573 60.3393   2
  -1   9  41 27.1980 30.2989   2
   1  -9  41 59.2299 58.6793   2
   1  -9  42-7.51619 53.3389   2
   1   9  42 59.6967 47.5434   2
  -1  -9 -42 146.344 77.5918   4
  -1   9  42 103.641 70.7339   2
   1  -9  43-4.98051 53.9504   2
   1 -10   0 8.72369 8.00619   5
   1  10   0-4.92603 8.64288   5
   1  10  -1 122.595 24.8713   5
   1 -10   1 103.794 18.1973   5
  -1  10   1 134.943 30.0562   4
   1 -10  -1 112.764 18.5892   5
  -1  10  -1 135.339 20.5100   5
  -1  10  -2 900.377 51.8243   5
   1 -10  -2 894.506 52.2291   5
   1 -10   2 845.244 52.6518   5
  -1  10   2 852.096 75.1047   4
   1  10  -2 866.411 64.5630   5
   1 -10   3 212.522 27.9538   5
   1  10   3 197.449 41.4021   4
  -1  10   3 207.304 38.5918   4
   1  10  -3 210.259 32.0117   5
  -1  10  -3 197.152 25.8970   5
  -1  10   4 20.4480 15.7830   4
   1  10  -4 1.12452 9.46744   5
   1  10   4 11.7239 11.5822   6
   1 -10   4 13.6331 11.2306   5
   1  10   4 17.2969 16.2586   4
  -1  10  -4 7.12334 10.0791   5
   1  10   5 191.963 38.3857   4
   1  10  -5 198.072 33.1282   5
  -1  10  -5 189.065 29.2537   5
   1  10  -5 220.416 39.9331   3
   1  10   5 231.417 36.0643   6
  -1  10   5 230.265 42.0273   4
   1  10  -6-5.71390 14.4303   3
   1  10  -6-16.0369 15.9768   5
  -1  10   6-9.45058 13.5454   4
  -1  10  -6 8.09686 10.2241   3
   1  10   6-6.36228 12.6727   6
  -1  10  -6-5.18576 9.30837   5
   1  10   6-7.94890 13.2998   4
   1  10  -7 259.318 43.5551   3
  -1  10  -7 246.978 41.8634   3
   1  10  -7 248.333 38.5333   5
  -1  10   7 236.846 28.2678   6
  -1  10   7 230.155 42.7871   4
   1  10   7 255.433 46.0130   4
   1  10   7 242.902 36.9468   6
  -1  10  -7 235.660 35.4850   5
  -1  10  -8 219.636 38.8757   3
   1  10   8 179.364 31.3983   6
   1  10  -8 234.795 43.3027   3
  -1  10   8 224.212 26.9931   6
  -1  10   8 223.193 43.4241   4
   1  10   8 249.865 48.3377   4
   1  10  -8 181.032 35.7023   5
   1 -10  -8 199.787 41.5978   2
  -1  10  -8 180.629 31.7801   5
  -1 -10  -9 72.7869 19.8776   6
  -1  10  -9 78.2223 22.6087   5
  -1  10  -9 35.6242 19.6406   3
   1  10  -9 60.3904 25.2448   5
   1  10   9 55.1451 18.8991   6
  -1  10   9 78.8291 16.6747   6
   1  10   9 90.6183 31.8715   4
   1  10  -9 45.4766 20.0396   3
   1 -10  -9 78.7156 29.8362   2
   1  10 -10 107.699 32.3587   3
   1  10  10 60.2228 19.1425   6
   1 -10 -10 78.7785 27.7371   2
  -1 -10 -10 54.9217 17.1654   6
  -1  10 -10 101.203 29.2741   3
  -1  10  10 80.5271 16.9115   6
  -1  10 -10 96.6264 28.1345   5
  -1 -10 -10 67.5817 22.8895   2
   1  10 -10 47.2366 20.2936   5
  -1  10  11 94.0326 18.6514   6
   1  10  11 85.0241 22.8081   6
  -1 -10 -11 81.5476 22.7007   6
   1  10 -11 34.4672 23.8678   3
  -1 -10 -11 60.6055 29.9526   2
   1  10 -11 86.7711 28.2877   5
   1 -10 -11 91.1615 30.6534   2
  -1  10 -11 43.0626 18.0379   3
  -1  10 -12 7.63552 11.9731   3
   1 -10 -12 3.52147 21.8958   2
  -1  10  12 35.2283 12.0207   6
  -1 -10 -12 9.15014 12.3615   6
   1  10 -12 41.0685 19.1080   5
   1  10  12 46.0644 18.8372   6
  -1 -10 -12 18.0613 16.7837   2
   1  10 -12 17.9460 17.4510   3
  -1 -10 -13 1179.96 113.424   2
   1  10 -13 1135.90 107.979   3
  -1  10 -13 1178.04 103.260   3
   1 -10 -13 1260.88 121.583   2
  -1 -10 -13 1253.21 82.8396   6
   1  10  13 1115.81 82.1476   6
   1 -10  13 1005.94 102.783   3
   1  10 -13 1123.96 100.019   5
  -1  10  13 1184.87 62.0807   6
   1 -10  14 15.2715 14.2491   3
   1  10 -14 90.2462 31.5204   5
  -1  10 -14 61.6366 26.2727   3
   1  10  14 39.5653 19.7955   6
   1  10 -14 22.2338 19.2144   3
   1 -10 -14 14.2081 7.71620   6
  -1 -10 -14 22.5821 20.5660   2
  -1 -10 -14 15.6584 10.7601   6
  -1 -10 -15 199.949 34.8900   6
  -1  10 -15 157.044 43.0391   3
   1  10 -15 174.142 41.4772   5
   1  10 -15 169.495 33.1975   1
   1 -10 -15 163.850 22.7908   6
  -1  10 -15 199.037 44.7496   1
   1  10  15 150.597 31.8612   6
  -1  10 -16 149.678 34.1173   1
   1 -10 -16 177.654 24.2689   6
   1  10  16 218.003 38.4608   6
   1  10 -16 181.483 34.8977   1
  -1 -10 -16 210.904 35.4651   6
   1 -10 -17 196.498 25.9398   6
  -1 -10 -17 179.679 37.2739   6
  -1  10 -17 130.389 37.1823   1
   1  10 -17 107.233 26.1134   1
  -1 -10 -17 232.719 55.4720   4
  -1  10 -18 39.1656 19.2526   1
   1 -10 -18 79.7094 18.5383   6
   1  10 -18 54.2910 19.2716   1
  -1 -10 -18 89.9926 26.3140   6
  -1 -10 -18 49.6133 26.0560   4
   1 -10 -19 44.4610 16.2567   6
   1  10 -19 23.8057 17.3307   1
  -1  10 -19 8.87559 19.3276   1
  -1 -10 -19 7.09666 12.2142   6
  -1 -10 -19 28.1310 21.7621   4
   1  10 -20 34.6638 23.3504   1
  -1 -10 -20 19.5146 17.0288   6
  -1  10 -20-16.4233 24.9068   1
   1 -10 -20 13.1540 11.4164   6
  -1 -10 -20-8.73335 26.7971   4
   1  10 -21 180.834 40.2107   1
   1 -10 -21 232.263 34.4036   6
  -1  10  21 182.045 57.1807   2
  -1 -10 -21 233.636 43.9082   6
  -1  10 -21 173.665 45.5550   1
  -1 -10 -21 134.134 46.8940   4
   1  10 -22 4.94968 14.2874   1
  -1 -10 -22 25.4411 19.6612   6
   1 -10 -22 24.0250 17.5841   6
  -1  10  22 1.41933 18.3507   2
  -1 -10 -22 23.6074 26.3018   4
  -1 -10 -23 182.759 56.1000   4
  -1 -10 -23 212.236 45.4904   6
   1 -10 -23 207.756 34.3493   6
   1  10 -23 200.155 44.7868   1
   1  10  23 131.849 50.7043   2
  -1  10  23 161.544 53.7021   2
  -1 -10 -24 877.468 87.9035   6
  -1 -10 -24 710.296 110.045   4
   1  10 -24 649.403 79.1491   1
   1  10  24 796.724 121.478   2
   1 -10 -24 820.780 69.8912   6
  -1  10  24 734.645 116.125   2
  -1 -10 -25 47.0291 24.2658   6
   1  10  25 20.0839 30.0518   2
  -1  10  25-16.1736 35.7576   2
   1 -10 -25 10.5582 14.2501   6
   1  10 -25-13.7413 20.9690   1
  -1 -10 -25-12.3469 30.6358   4
  -1  10  26 31.4700 25.9025   2
  -1 -10 -26 94.7700 35.1657   6
   1 -10 -26 13.6272 15.8568   6
   1  10 -26-3.06521 14.9629   1
   1  10  26 19.9286 25.9019   2
  -1 -10 -27 63.5684 27.0091   6
   1  10  27 55.8059 41.8055   2
   1 -10 -27 80.4494 25.7734   6
   1  10 -27 11.7140 17.2135   1
  -1  10  27 69.0577 36.6246   2
  -1  10 -27 9.39888 23.1128   1
  -1  10  28-35.6103 36.8152   2
  -1  10 -28 7.90220 20.7841   1
   1  10  28 49.8390 40.6430   2
   1  10  29 104.833 54.5068   2
  -1  10 -29 112.683 46.5357   1
  -1  10  29 69.3154 44.1325   2
  -1  10  30 135.050 61.3583   2
   1  10  30 24.1791 22.9683   2
  -1  10 -30 92.7967 43.0991   1
   1  10  31 1.36260 33.5986   2
  -1  10 -31-10.8654 34.9593   1
  -1  10  31 37.4727 40.4377   2
   1  10  32 53.9554 49.3847   2
  -1  10  32 24.0493 30.6775   2
  -1  10 -32 33.1187 30.8131   1
   1  10  33-48.8670 48.8202   2
  -1  10  33-17.3588 30.1739   2
  -1  10  34 84.8529 50.7422   2
   1  10  34 36.3401 35.4888   2
  -1  10  35 32.4438 47.7816   2
   1  10  35 21.2180 32.6989   2
   1  10  36-47.2714 36.9115   2
  -1  10  36 32.6691 31.1256   2
   1  10  37 103.604 76.0317   2
  -1  10  37 124.017 64.4417   2
  -1 -10 -37 13.1790 33.6067   4
   1  10  38 24.1441 46.0507   2
  -1 -10 -38 82.9274 64.9324   4
  -1  10  38 51.1460 80.0703   2
  -1  10  39 105.434 78.6013   2
   1  10  39 369.044 117.723   2
  -1 -10 -39 154.566 78.9880   4
  -1  10  40 23.3814 48.3497   2
  -1 -10 -40 120.425 69.5767   4
  -1  10  41 100.003 71.3262   2
  -1 -10 -41 67.0219 42.0813   4
  -1 -10 -42 12.7388 32.7664   4
   1 -10  43 136.078 76.9854   2
  -1 -11   0-10.0905 11.6049   5
   1 -11   0 5.75153 7.87577   5
   1  11  -1 824.301 65.4080   5
  -1 -11  -1 842.157 66.6414   5
   1 -11  -1 846.111 52.5561   5
  -1  11   1 882.923 78.7582   4
  -1 -11   1 809.340 66.1576   5
  -1  11  -1 825.280 52.1375   5
   1 -11   1 770.719 51.6436   5
   1 -11   2 277.245 32.0932   5
   1 -11  -2 248.857 29.9353   5
  -1 -11  -2 219.301 36.6905   5
  -1 -11   2 246.213 38.2507   5
  -1  11  -2 254.252 29.1880   5
  -1  11   2 282.426 45.4113   4
   1  11  -2 280.342 40.0490   5
   1 -11   3 2761.27 102.584   5
   1  11  -3 2778.71 119.813   5
   1  11   3 2990.21 150.736   4
  -1 -11  -3 3065.47 126.007   5
  -1  11   3 2937.19 146.114   4
  -1  11  -3 2808.71 98.8068   5
  -1 -11   3 2768.25 123.569   5
   1  11  -4-0.31178 11.2521   5
   1  11   4 42.2475 22.1001   4
  -1  11   4 2.21055 20.3858   4
   1 -11   4 5.38196 8.91564   5
  -1 -11   4 19.1280 14.9443   5
  -1  11  -4 0.12859 7.36436   5
   1  11   4 21.9158 13.4234   6
   1  11  -5 235.163 37.7134   5
  -1  11   5 252.365 44.7936   4
   1  11  -5 225.538 40.7264   3
   1  11   5 242.005 37.7495   6
  -1 -11   5 272.501 42.6200   5
  -1  11  -5 276.772 34.8322   5
   1  11   5 227.749 42.9348   4
   1  11  -6 492.294 54.0227   5
  -1  11  -6 511.569 49.4485   5
   1  11   6 596.768 69.5138   4
  -1 -11   6 495.192 58.0345   5
   1  11   6 487.536 53.8187   6
   1  11  -6 482.142 61.4371   3
  -1  11   6 484.310 62.4343   4
  -1  11  -7 1791.65 110.297   3
  -1  11   7 1913.67 127.814   4
   1  11  -7 1899.64 108.556   5
  -1  11   7 1862.09 82.4638   6
   1  11   7 1791.17 100.830   6
   1  11   7 1849.03 123.905   4
   1  11  -7 1821.03 117.342   3
  -1  11  -7 1796.10 96.4727   5
  -1 -11   7 1656.55 105.890   5
  -1  11  -8 353.614 51.1860   3
   1  11  -8 330.068 51.8701   3
   1  11   8 349.865 56.9093   4
  -1  11   8 356.558 35.9762   6
  -1  11   8 333.808 55.8127   4
   1  11  -8 364.982 51.0638   5
   1  11   8 417.716 50.7887   6
  -1  11  -8 340.009 44.6380   5
   1  11   9 294.132 43.0670   6
   1  11  -9 285.713 46.6084   5
  -1  11  -9 298.661 49.9087   3
   1  11   9 331.857 56.6545   4
  -1  11  -9 317.970 44.7195   5
   1 -11  -9 280.936 52.6387   2
  -1  11   9 285.917 31.6563   6
   1  11  -9 265.094 51.7884   3
  -1 -11 -10 226.361 35.3630   6
   1  11 -10 195.704 43.1204   3
   1 -11 -10 284.890 53.0798   2
   1  11 -10 187.319 39.9491   5
  -1  11 -10 203.642 36.8647   5
   1  11  10 167.853 45.4997   4
  -1  11 -10 235.538 44.9796   3
   1  11  10 176.171 33.8367   6
  -1 -11 -10 238.226 49.7439   2
  -1  11  10 252.861 29.3111   6
   1  11 -11 272.858 46.1901   5
   1 -11 -11 247.516 52.3050   2
  -1 -11 -11 205.728 47.3045   2
   1  11 -11 249.790 50.5661   3
  -1 -11 -11 256.735 36.7771   6
  -1  11 -11 206.984 45.3047   3
  -1  11  11 210.010 26.8246   6
   1  11  11 238.523 38.9642   6
  -1  11 -11 183.906 37.8097   5
  -1 -11 -12 396.687 68.3605   2
   1  11 -12 373.420 58.0720   5
   1 -11  12 357.726 59.2537   3
  -1 -11 -12 387.511 45.5469   6
   1 -11 -12 366.063 66.5812   2
  -1  11 -12 365.295 53.2962   5
   1  11  12 374.127 48.7339   6
  -1  11 -12 296.894 53.1402   3
   1  11 -12 365.236 61.4122   3
  -1  11  12 407.870 38.2756   6
   1 -11  13 68.4947 27.2838   3
  -1 -11 -13 87.1486 34.2722   2
   1  11 -13 94.5703 30.2999   5
   1  11  13 107.039 29.6527   6
  -1  11 -13 57.0327 23.9039   3
  -1  11  13 101.750 20.0513   6
  -1 -11 -13 104.783 24.8601   6
   1  11 -13 26.3053 16.9965   3
  -1  11 -14 105.426 31.4339   3
   1  11  14 70.4804 21.4972   6
   1  11 -14 113.196 33.4212   5
  -1  11  14 91.7415 18.9324   6
  -1 -11 -14 91.1513 24.2581   6
  -1 -11 -15 668.421 63.3075   6
   1  11  15 613.423 64.2465   6
  -1  11 -16 962.682 96.1049   1
   1  11  16 980.077 83.0631   6
   1 -11 -16 1033.16 57.4089   6
   1  11 -16 947.152 79.8525   1
  -1 -11 -16 1082.61 82.7846   6
   1  11 -17 1305.12 96.2971   1
  -1 -11 -17 1434.93 133.339   4
   1  11  17 1472.57 102.913   6
  -1 -11 -17 1465.53 97.4918   6
  -1  11 -17 1340.66 114.776   1
   1 -11 -17 1373.90 68.0513   6
   1 -11 -18 39.8770 12.8303   6
  -1 -11 -18 69.6713 20.8347   6
  -1 -11 -18 36.3960 23.3400   4
   1  11 -18 60.6154 20.7636   1
  -1  11 -18 55.2247 27.4923   1
  -1 -11 -19 93.4683 38.4048   4
  -1 -11 -19 79.0973 23.9450   6
  -1  11 -19 48.2381 25.0270   1
   1 -11 -19 95.9579 20.0401   6
   1  11 -19 107.780 29.2292   1
  -1 -11 -20 645.267 96.8469   4
   1 -11 -20 613.046 93.7512   4
  -1  11 -20 586.149 80.5892   1
   1 -11 -20 647.048 52.6341   6
  -1 -11 -20 669.778 71.4953   6
   1  11 -20 623.307 71.1424   1
   1  11 -21 15.2464 14.9854   1
  -1  11 -21-16.6509 25.9744   1
  -1 -11 -21 36.1902 29.3212   4
   1 -11 -21 11.0067 9.40510   6
   1 -11 -21-23.5157 32.4982   4
   1  11 -22 38.5721 24.3732   1
   1 -11 -22 58.8047 33.5729   4
  -1 -11 -22 36.7434 23.4564   4
  -1 -11 -22 58.3123 23.9339   6
  -1  11  22 16.4644 16.4410   2
   1 -11 -22 47.2026 19.2550   6
  -1  11  23 653.110 110.037   2
  -1 -11 -23 561.530 95.1134   4
   1  11 -23 582.046 74.5498   1
   1 -11 -23 642.979 57.6952   6
  -1 -11 -23 686.661 76.3983   6
   1 -11 -23 535.299 94.6289   4
  -1 -11 -24 1097.63 136.338   4
  -1  11  24 1090.42 142.147   2
   1 -11 -24 1150.58 79.2560   6
   1  11 -24 958.202 96.6385   1
  -1 -11 -24 1193.16 101.512   6
  -1  11  25-18.6440 35.1901   2
   1  11 -25-1.89774 18.0005   1
   1 -11 -25 24.2179 12.2628   6
  -1 -11 -25 27.5785 21.6822   6
  -1 -11 -25-7.59660 23.5265   4
   1 -11 -26 42.7523 19.7999   6
  -1 -11 -26-9.71947 23.5541   4
  -1  11  26 41.9493 36.0768   2
   1  11 -26 4.31709 18.3086   1
  -1 -11 -26 5.26942 14.9774   6
  -1 -11 -27 136.895 36.7029   6
  -1 -11 -27 101.658 48.9604   4
   1 -11 -27 169.857 35.1427   6
  -1  11 -27 103.464 40.5639   1
   1  11 -27 66.2357 26.0796   1
  -1  11  27 79.5210 37.3795   2
  -1  11  28 584.904 115.924   2
  -1  11 -28 367.736 74.3479   1
  -1 -11 -28 483.412 98.8794   4
   1  11 -28 517.139 76.5525   1
  -1  11 -29 39.3808 27.3050   1
  -1 -11 -29 92.9844 48.2286   4
  -1  11  29 39.8815 36.4113   2
  -1  11 -30 131.057 46.0275   1
  -1  11  30 257.324 82.2000   2
  -1 -11 -30 200.736 69.2446   4
  -1 -11 -31 19.8655 28.3993   4
  -1  11 -31 29.4041 35.9429   1
  -1  11  31 125.897 57.7140   2
  -1 -11 -32 90.3064 49.3241   4
  -1  11  32 151.973 73.6805   2
  -1  11 -32 73.2963 44.1866   1
  -1  11 -33 39.3528 40.4724   1
  -1 -11 -33 3.56568 37.7721   4
  -1  11  33 21.9776 44.3355   2
  -1  11  34 14.8072 48.4923   2
  -1 -11 -34-24.2466 30.7674   4
  -1 -11 -35 43.4675 37.7196   4
  -1  11  35 60.6676 33.5009   2
  -1 -11 -36-15.6837 42.8545   4
  -1  11  36 66.2778 46.2740   2
  -1 -11 -37 289.159 84.0658   4
  -1  11  37 167.197 76.7337   2
  -1  11  38 139.264 74.2719   2
  -1 -11 -38 79.7670 60.0813   4
   1 -11 -38 50.3360 39.3114   4
  -1  11  39-56.7521 39.9056   2
   1 -11 -39-36.4312 47.9840   4
  -1 -11 -39 75.3368 51.7994   4
  -1  11  40 265.895 97.9017   2
   1 -11 -40 126.217 77.7445   4
  -1 -11 -40 48.5374 48.2767   4
   1 -11 -41 8.12839 36.2869   4
  -1  11  41 139.904 73.7190   2
  -1 -11 -41 77.6055 38.2826   4
  -1 -11 -42-24.2184 29.4529   4
  -1 -12   0-15.8132 18.2599   5
   1 -12   0 11.6969 10.6560   5
   1  12  -1 130.022 29.0958   5
  -1  12  -1 151.876 23.7422   5
  -1 -12  -1 137.535 30.1410   5
   1 -12   1 163.989 26.1782   5
   1 -12  -1 170.815 25.9837   5
  -1  12   1 105.320 30.7679   4
  -1 -12   1 129.714 27.5822   5
   1 -12  -2 15.0408 10.8636   5
  -1  12  -2 14.9294 9.46166   5
  -1  12   2-2.05651 17.1988   4
   1 -12   2 0.76369 8.31174   5
  -1 -12   2 20.5256 14.4585   5
   1  12  -2 17.0308 16.4158   5
  -1 -12  -2-9.13727 16.3701   5
  -1  12   3 736.672 76.4278   4
   1 -12   3 703.521 55.0011   5
  -1 -12  -3 788.900 67.1769   5
   1  12  -3 780.602 66.4162   5
  -1 -12   3 791.986 71.0599   5
  -1  12  -3 751.632 53.7174   5
   1  12   3 748.857 78.8506   4
   1 -12   4 453.486 45.7523   5
  -1  12  -4 418.088 41.3395   5
  -1  12   4 380.796 56.6874   4
   1  12  -4 388.611 48.4446   5
   1  12   4 466.750 64.4415   4
  -1 -12   4 404.561 51.8704   5
   1  12  -5 285.265 42.4631   5
   1  12   5 307.606 44.4628   6
  -1 -12   5 332.350 46.9075   5
  -1  12   5 325.957 53.2202   4
   1  12   5 244.576 46.8236   4
  -1  12  -5 300.557 37.5113   5
  -1  12  -6 360.371 43.0822   5
   1  12  -6 318.406 46.3736   5
   1  12   6 378.732 49.8424   6
  -1 -12   6 332.615 50.3749   5
   1  12  -6 313.497 50.3429   3
  -1  12   6 323.115 55.3624   4
   1  12   6 384.483 59.1803   4
   1  12   7 234.077 39.7811   6
   1  12   7 239.167 48.6464   4
  -1  12  -7 181.664 30.9222   5
  -1  12  -7 228.695 43.8633   3
   1  12  -7 220.423 42.2751   3
   1  12  -7 209.517 38.4166   5
  -1 -12   7 164.847 35.9948   5
  -1  12   7 205.453 42.3925   4
  -1  12  -8 209.000 37.3582   5
   1  12  -8 242.793 48.1900   3
  -1 -12   8 209.053 41.0428   5
   1  12   8 228.936 47.0855   4
  -1  12   8 189.996 44.8537   4
  -1  12   8 207.704 29.8203   6
   1  12  -8 175.167 35.0223   5
  -1  12  -8 233.936 45.3830   3
   1  12   8 151.146 32.3934   6
  -1  12   9 184.111 44.0585   4
  -1  12   9 151.376 25.5845   6
   1  12  -9 158.701 39.9998   3
   1  12  -9 201.681 41.3158   5
  -1  12  -9 179.224 34.8154   5
   1 -12  -9 146.803 36.5602   2
  -1  12  -9 168.935 40.4373   3
   1  12   9 217.307 37.8281   6
   1  12   9 185.231 40.6895   4
  -1  12  10 15.1270 8.27887   6
   1 -12 -10 7.40500 16.8248   2
  -1  12 -10 5.53488 10.1075   5
  -1  12 -10 29.8859 21.4820   3
   1  12  10 19.5256 25.8130   4
   1  12 -10 4.69183 13.2912   5
   1  12 -10 32.7833 18.7367   3
   1  12  10 17.1008 12.1542   6
  -1  12 -11 67.5826 26.1046   3
   1  12 -11 60.6915 25.1051   5
  -1  12  11 47.9365 15.6092   6
  -1  12 -11 93.5437 29.8585   5
   1 -12 -11 55.1838 23.1640   2
  -1 -12 -11 86.6546 35.4748   2
   1  12 -11 71.3108 27.9921   3
   1  12  11 66.5422 21.0244   6
  -1  12 -12 41.1243 22.8314   5
   1 -12  12 38.3483 25.2661   3
  -1 -12 -12 6.20685 17.2191   2
  -1  12  12 17.3672 11.7322   6
  -1  12 -12 25.2704 22.7061   3
   1  12  12 14.7128 12.5658   6
   1  12 -12 40.9228 21.3607   3
   1  12 -12-0.89131 12.6992   5
  -1 -12 -12 10.5060 9.74655   6
  -1 -12 -13 26.2042 15.3156   6
   1  12 -13 10.7555 11.9723   5
  -1  12 -13 23.9565 15.4413   5
  -1  12  13 51.7264 16.6678   6
  -1  12 -13 18.0369 14.3181   3
   1  12  13 42.6595 19.5117   6
   1  12 -14 57.7655 27.6198   5
  -1 -12 -14 90.4160 24.8490   6
   1  12  14 90.0804 25.4141   6
  -1  12  14 87.4952 18.9908   6
  -1  12 -14 84.5791 22.7645   5
  -1 -12 -15 86.7619 22.6282   6
   1  12  15 62.4463 23.9179   6
  -1  12  15 40.2837 14.8519   6
  -1 -12 -16 38.9716 31.8158   4
   1  12  16 19.5151 13.7148   6
  -1 -12 -16 18.2106 12.0434   6
   1  12  17 170.765 35.5981   6
  -1  12 -17 122.039 37.4425   1
  -1 -12 -17 124.913 42.4557   4
   1 -12  17 168.507 49.9677   3
   1  12 -17 132.831 31.2933   1
  -1 -12 -17 131.969 27.9868   6
  -1  12 -18 24.7812 20.6010   1
  -1 -12 -18 29.1686 11.6591   6
  -1 -12 -18 25.8557 34.3974   4
   1  12  18 46.0704 23.9578   6
   1  12 -18 2.76826 16.3762   1
   1 -12 -18 38.7701 13.1859   6
   1  12 -19-0.73362 14.6933   1
  -1 -12 -19 29.2760 11.2845   6
   1 -12 -19 35.6227 14.8245   6
  -1 -12 -19 81.9997 40.0029   4
  -1  12 -19 34.1432 21.4947   1
  -1 -12 -20 806.165 76.7480   6
   1 -12 -20 790.329 108.590   4
   1  12 -20 744.583 79.0054   1
   1 -12 -20 859.686 58.7166   6
  -1  12 -20 768.021 92.7241   1
  -1 -12 -20 888.041 115.644   4
  -1 -12 -21 28.6666 25.5345   4
   1 -12 -21-0.68946 10.0638   6
   1  12 -21 5.64533 20.3752   1
  -1 -12 -21-0.78055 13.1088   6
   1 -12 -21 25.0390 19.4589   4
   1  12 -22 190.297 41.9785   1
  -1 -12 -22 238.637 44.2298   6
   1 -12 -22 220.647 60.1952   4
  -1 -12 -22 232.764 60.6277   4
   1 -12 -22 208.618 30.9615   6
   1  12 -23 19.4736 18.3549   1
   1 -12 -23 25.2764 23.8443   4
  -1 -12 -23 1.78178 27.1394   4
  -1 -12 -23 52.3627 24.2650   6
   1 -12 -23 55.9011 18.5515   6
  -1 -12 -24 30.4779 20.3908   6
   1  12 -24 3.55304 16.6234   1
   1 -12 -24 37.3414 17.6309   6
   1 -12 -24 35.0066 28.9361   4
  -1 -12 -24 135.299 55.3040   4
  -1 -12 -25 341.449 57.2218   6
   1 -12 -25 298.106 78.6302   4
  -1 -12 -25 224.085 66.1835   4
   1  12 -25 215.278 47.8404   1
   1 -12 -25 284.156 39.1628   6
   1 -12 -26 19.7010 30.4808   4
   1 -12 -26-3.15023 11.3095   6
  -1 -12 -26 23.0939 22.2866   4
  -1 -12 -26-0.07783 13.4919   6
  -1  12 -26-25.9022 19.3872   1
   1  12 -26-6.20440 20.1040   1
  -1 -12 -27 23.0750 32.3809   4
   1 -12 -27-18.1182 32.2901   4
   1  12 -27-16.4447 18.2757   1
  -1  12 -27-26.5158 24.4148   1
  -1 -12 -27 14.5784 21.7643   6
  -1  12 -28 39.4476 30.8158   1
  -1 -12 -28 28.7681 45.0160   4
   1  12 -28 9.18982 17.5985   1
   1 -12 -28 12.5896 25.8399   4
   1 -12 -29-5.18820 21.0143   4
  -1  12 -29-29.6370 31.5797   1
  -1 -12 -29 11.2146 26.0164   4
   1 -12 -30 1.11378 25.1222   4
  -1 -12 -30 90.3841 54.2507   4
  -1  12 -30 11.5663 29.3987   1
  -1  12 -31 143.813 56.1176   1
  -1 -12 -31 231.114 74.3279   4
   1 -12 -31 254.262 76.1427   4
   1 -12 -32 134.887 64.0307   4
  -1  12 -32 183.300 53.7117   1
  -1 -12 -32 194.428 68.5204   4
  -1 -12 -33 108.179 54.0324   4
   1 -12 -33 194.199 72.8269   4
  -1  12 -33 100.995 42.0186   1
   1 -12 -34-57.4019 50.9088   4
  -1  12 -34-7.76034 21.5030   1
  -1 -12 -34 15.5156 27.5150   4
  -1 -12 -35-7.50310 34.6353   4
   1 -12 -35 41.2644 40.5749   4
  -1 -12 -36 13.3252 41.0189   4
   1 -12 -36 16.0816 39.1262   4
   1 -12 -37 11.4167 28.7316   4
  -1 -12 -37 31.2836 54.3016   4
   1 -12 -38 123.338 69.7556   4
  -1 -12 -38-10.0042 37.0800   4
  -1 -12 -39 56.4697 49.2641   4
   1 -12 -39 21.1440 36.7926   4
   1 -12 -40 98.1671 62.3055   4
  -1 -12 -40 114.623 69.5707   4
  -1 -12 -41-33.4425 56.0573   4
   1 -12 -41-29.6679 50.3133   4
  -1 -13   0-6.12863 11.9625   5
   1 -13   0-7.72390 8.94888   5
  -1  13   1 39.0005 24.6213   4
  -1 -13   1 15.7704 18.4462   5
   1  13  -1 30.8101 15.1789   5
  -1  13  -1 33.2663 12.8130   5
   1 -13   1 22.7292 13.6498   5
   1 -13  -1 16.3462 10.3838   5
  -1 -13  -1 9.54427 15.2083   5
   1  13  -2 1107.23 81.2805   5
  -1 -13  -2 1083.98 81.3526   5
   1  13   2 1219.04 102.524   4
   1 -13  -2 1199.02 70.9180   5
  -1 -13   2 1262.94 89.1081   5
   1 -13   2 1135.19 70.9575   5
  -1  13  -2 1124.26 68.2927   5
  -1  13   2 1202.45 100.605   4
   1 -13   3 109.095 23.4138   5
   1  13  -3 103.862 26.5502   5
  -1 -13  -3 86.0444 24.9409   5
  -1  13   3 110.357 33.5386   4
   1  13   3 122.704 34.1932   4
  -1 -13   3 137.122 31.2589   5
   1 -13  -3 99.7520 22.0957   5
  -1  13  -3 100.421 21.7017   5
   1 -13   4 147.478 28.1389   5
  -1  13   4 136.428 35.7931   4
  -1 -13   4 122.921 31.8548   5
   1  13   4 159.040 42.1079   4
  -1  13  -4 135.031 25.2453   5
   1  13  -4 110.387 25.8253   5
   1 -13   5 172.941 32.0991   5
  -1  13   5 172.822 41.8810   4
   1  13  -5 171.388 34.0318   5
  -1 -13   5 176.368 36.8631   5
   1  13   5 187.387 35.2838   6
  -1  13  -5 147.728 27.9719   5
   1  13   5 171.784 44.4658   4
   1  13   6 34.3958 16.5167   4
   1  13   6-14.1674 14.6544   6
  -1  13   6-1.76396 14.3883   4
  -1  13  -6 35.6546 15.9223   5
   1  13  -6 19.8784 13.0327   5
  -1 -13   6 11.4220 18.3998   5
   1  13  -7 313.204 47.9956   5
   1  13   7 314.858 57.8134   4
   1  13  -7 314.978 56.0069   3
  -1 -13   7 320.597 49.9317   5
  -1  13   7 401.683 65.1988   4
  -1  13  -7 353.776 45.1214   5
   1  13   7 336.129 47.4779   6
   1  13   8 788.279 72.3005   6
  -1 -13   8 759.852 80.0088   5
  -1  13  -8 782.524 80.3743   3
  -1  13  -8 781.384 68.8471   5
  -1  13   8 818.572 61.4644   6
   1  13   8 867.946 95.1078   4
   1  13  -8 761.446 83.2533   3
  -1  13   8 816.870 92.8098   4
   1  13  -8 815.292 76.8142   5
  -1  13   9-5.59451 11.3137   6
  -1  13  -9-2.91242 17.9455   3
  -1  13  -9 7.55039 13.5704   5
   1  13   9-3.39354 16.7763   6
   1  13  -9-0.30729 15.2042   3
   1  13  -9 17.5434 15.9198   5
   1  13   9 13.0384 21.2952   4
  -1  13   9 13.6315 19.1139   4
  -1  13 -10 284.342 49.8231   3
  -1  13  10 264.094 34.4899   6
  -1  13 -10 294.864 46.1307   5
   1 -13 -10 283.676 57.2785   2
   1  13  10 300.875 46.4139   6
   1  13  10 281.178 60.5820   4
   1  13 -10 280.252 48.8463   5
   1  13 -10 240.704 50.5335   3
   1  13 -11 883.124 86.5721   5
  -1  13 -11 848.072 89.4482   3
  -1  13 -11 879.496 83.2982   5
  -1  13  11 947.443 64.2792   6
   1  13  11 871.063 76.5350   6
  -1  13  12 320.604 37.9216   6
  -1  13 -12 385.166 61.9348   3
  -1  13 -12 304.898 50.7393   5
   1  13 -12 379.525 59.6459   5
   1  13  12 340.974 48.2366   6
   1  13  13 38.6295 19.4527   6
   1  13 -13 33.9397 20.4352   5
  -1  13 -13 38.9491 21.1473   5
  -1  13  13 47.2226 15.5285   6
  -1 -13 -14 483.522 53.8791   6
   1  13  14 485.838 59.8427   6
  -1  13  14 478.550 44.6981   6
  -1  13 -14 541.608 71.4376   5
  -1  13  15 342.456 38.0688   6
   1  13  15 287.038 45.2613   6
  -1  13 -15 370.314 57.6954   5
  -1 -13 -15 355.874 45.7959   6
   1  13  16 205.113 39.5611   6
  -1  13  16 225.742 31.8607   6
   1 -13  16 172.924 45.5256   3
  -1 -13 -16 195.777 33.8302   6
  -1 -13 -16 205.151 51.7928   4
   1 -13  17 1893.24 163.389   3
  -1 -13 -17 2046.79 162.168   4
  -1 -13 -17 2070.91 114.840   6
   1  13  17 2017.94 122.571   6
  -1  13 -18 27.0702 21.9466   1
   1  13  18-7.07065 15.8428   6
  -1 -13  18-30.2919 34.9670   3
   1 -13  18 0.62147 21.0443   3
  -1 -13 -18 8.63300 17.1591   6
  -1 -13 -18 7.75670 25.3815   4
   1  13 -18 17.0363 12.4729   1
   1  13 -19 929.553 87.8023   1
  -1  13 -19 959.787 103.713   1
   1 -13 -19 1112.78 128.839   4
  -1 -13 -19 908.221 79.3081   6
   1  13  19 1033.21 89.5368   6
  -1 -13 -19 1053.28 120.909   4
  -1 -13 -20-18.2411 18.8162   6
  -1 -13 -20 3.95961 24.8939   4
   1  13 -20 6.71479 15.1927   1
   1 -13 -20 1.93201 20.6452   4
   1  13 -21 3.23572 12.9799   1
  -1 -13 -21 7.76609 19.8993   6
   1 -13 -21-3.62968 24.8262   4
  -1 -13 -21 36.5862 28.2976   4
   1 -13 -21 19.0202 9.73572   6
  -1 -13 -22 26.1968 25.5199   4
  -1 -13 -22 26.2176 11.8702   6
   1 -13 -22 27.9080 37.2785   4
   1 -13 -22 18.8198 11.7192   6
   1  13 -22 33.2867 16.0460   1
  -1 -13 -23 171.509 54.8848   4
   1 -13 -23 182.858 28.8958   6
  -1 -13 -23 165.492 38.6867   6
   1  13 -23 143.704 37.7288   1
   1 -13 -23 137.720 51.2165   4
  -1 -13 -24 50.3175 23.8839   6
  -1 -13 -24 53.8517 37.8549   4
   1 -13 -24 61.7364 18.9909   6
   1 -13 -24-15.5223 34.5431   4
   1  13 -24 43.6269 24.4446   1
   1 -13 -25 81.6487 44.8912   4
  -1 -13 -25 24.5113 30.0209   4
   1  13 -25 28.4019 22.1626   1
   1 -13 -25 34.8534 13.5252   6
  -1 -13 -25 45.5276 25.1670   6
   1  13 -26-24.9948 17.6047   1
   1 -13 -26 9.61509 13.9944   6
   1 -13 -26 10.5617 25.8295   4
  -1 -13 -26-33.2111 27.5536   6
  -1 -13 -26 5.76843 24.1341   4
  -1  13 -26-39.8934 28.4083   1
   1 -13 -27 458.319 97.6271   4
  -1 -13 -27 447.111 94.6229   4
  -1  13 -27 270.268 64.9681   1
   1  13 -27 341.351 63.0418   1
  -1 -13 -28 182.206 65.0977   4
   1 -13 -28 241.611 72.5558   4
  -1  13 -28 151.335 50.4507   1
  -1  13 -29-19.5807 27.3623   1
   1 -13 -29-55.5173 43.5668   4
  -1 -13 -29 11.6930 37.3161   4
  -1 -13 -30 187.179 72.1069   4
   1 -13 -30 218.319 72.6688   4
  -1  13 -30 210.392 58.2885   1
   1 -13 -31 335.448 88.6286   4
  -1  13 -31 231.965 63.4168   1
  -1 -13 -31 484.953 106.418   4
  -1 -13 -32 38.5775 43.6071   4
  -1  13 -32 44.3857 33.4704   1
   1 -13 -32 28.6516 43.8065   4
   1 -13 -33 68.9564 55.3908   4
  -1  13 -33-7.71068 27.1151   1
  -1 -13 -33 126.951 60.2686   4
  -1  13 -34 222.084 63.4065   1
  -1 -13 -34 128.773 56.4971   4
   1 -13 -35 60.2566 48.1176   4
  -1 -13 -35-8.65836 28.3822   4
  -1 -13 -36-16.2999 31.3478   4
   1 -13 -36-45.4203 51.8972   4
   1 -13 -37-21.8187 28.7254   4
  -1 -13 -37 14.5597 37.9791   4
  -1 -13 -38-47.1132 44.3150   4
   1 -13 -38 94.4700 54.9823   4
  -1 -13 -39 72.4968 47.8190   4
   1 -13 -39 196.680 79.4690   4
   1 -13 -40-16.9243 35.3211   4
  -1 -13 -40-11.5169 34.0127   4
  -1 -13 -41-18.5260 36.6449   4
   1 -14   0-13.7162 15.8965   5
  -1 -14   0 9.59870 13.4107   5
   1  14  -1 390.064 49.3068   5
   1 -14  -1 427.436 44.0441   5
   1 -14   1 392.906 42.1943   5
  -1 -14  -1 402.544 50.7457   5
  -1 -14   1 357.718 48.4942   5
  -1  14   1 385.036 59.7203   4
  -1  14  -2 140.663 26.2696   5
   1  14   2 146.676 42.9310   4
   1 -14   2 108.409 24.8193   5
  -1 -14  -2 140.799 32.3230   5
   1 -14  -2 155.022 27.9594   5
   1  14  -2 115.973 27.9509   5
  -1 -14   2 118.588 30.1823   5
  -1  14   2 108.539 32.0101   4
  -1  14   3 220.291 45.5255   4
   1 -14  -3 185.342 29.3861   5
  -1  14  -3 179.663 29.3326   5
   1 -14   3 183.557 30.9808   5
   1  14   3 201.354 45.5898   4
  -1 -14  -3 197.099 38.4205   5
  -1 -14   3 213.526 41.1825   5
   1  14  -3 196.301 35.5018   5
   1 -14   4 121.005 27.4501   5
  -1 -14   4 146.740 34.3753   5
  -1  14  -4 165.669 28.5483   5
  -1 -14  -4 111.791 26.4965   5
   1  14  -4 143.376 32.3092   5
  -1  14   4 161.241 39.0148   4
   1  14   4 176.208 46.0112   4
  -1 -14   5 72.2201 25.5479   5
   1  14   5 95.5624 26.8370   6
   1 -14   5 93.1132 22.5948   5
  -1  14  -5 102.443 24.3170   5
  -1  14   5 146.476 39.1245   4
   1  14  -5 70.5242 24.6236   5
   1  14   5 86.9103 30.9959   4
   1  14   6 204.143 50.9369   4
  -1  14   6 147.487 41.0456   4
   1  14   6 144.459 32.7344   6
  -1 -14   6 142.047 33.7815   5
  -1  14  -6 178.186 32.8326   5
   1  14  -6 156.322 35.1617   5
   1  14   7 35.4346 20.9622   4
   1  14   7 43.5915 22.4655   6
  -1 -14   7 37.1045 20.6144   5
  -1  14   7 45.7387 28.0713   4
  -1  14  -7 52.2287 18.2613   5
   1  14  -7 45.8465 20.1851   5
   1  14   8 146.982 33.9220   6
  -1  14   8 186.182 46.9307   4
  -1  14  -8 155.994 32.1080   5
  -1 -14   8 187.365 42.6480   5
  -1  14   8 159.695 29.5719   6
   1  14  -8 194.338 41.7766   5
   1  14  -8 142.676 36.7161   3
   1  14   8 182.547 48.0599   4
   1  14   9 234.682 42.6971   6
   1  14  -9 196.949 45.9180   3
   1  14  -9 213.042 41.9185   5
  -1  14  -9 256.390 43.3803   5
  -1  14   9 221.570 34.2509   6
  -1  14  -9 228.184 49.4951   3
  -1  14 -10 173.044 35.9587   5
   1  14  10 200.790 39.4893   6
   1  14 -10 263.809 49.1626   5
  -1  14 -10 242.080 48.5588   3
  -1  14  10 255.058 36.3273   6
   1  14  11 232.431 42.6479   6
  -1  14 -11 219.107 41.7061   5
   1  14 -11 210.499 45.3074   5
  -1  14 -11 111.410 35.3927   3
  -1  14  11 166.047 27.9640   6
  -1  14 -12 77.7545 27.7976   5
   1  14  12 135.124 33.2751   6
  -1  14  12 105.405 23.3787   6
   1  14 -12 112.597 32.3414   5
  -1  14 -13 0.52499 15.0980   5
   1  14  13 34.8681 19.4125   6
  -1  14  13 36.6988 15.3190   6
   1  14  14 92.1296 28.5810   6
  -1  14 -14 61.5018 23.5157   5
  -1  14  14 72.5611 18.8318   6
   1  14  15 23.3194 17.4144   6
  -1  14  15 23.0278 14.9520   6
  -1  14 -15 11.1327 15.9838   5
   1 -14  15-17.6340 25.0633   3
  -1 -14 -16 87.6974 21.5847   6
   1  14  16 90.8299 24.5022   6
   1 -14  16 130.702 43.4919   3
  -1  14  16 106.323 23.2367   6
  -1 -14 -16 138.184 45.4712   4
  -1 -14  17 392.932 85.0482   3
   1  14  17 334.223 51.0869   6
   1 -14  17 260.454 62.1923   3
  -1  14  17 390.412 42.1757   6
  -1 -14 -17 353.289 72.3517   4
  -1 -14 -17 421.851 52.4603   6
  -1 -14 -18 20.3636 14.1884   6
   1 -14  18 34.6596 34.4351   3
   1 -14 -18 18.2068 21.8149   4
  -1 -14  18 67.0686 40.3152   3
   1  14  18-7.31731 12.7491   6
  -1 -14 -18 8.21398 22.4890   4
   1 -14 -19 897.917 116.568   4
   1 -14  19 955.759 124.162   3
   1  14  19 868.092 82.9185   6
  -1 -14  19 784.507 116.589   3
   1  14 -19 892.809 87.5973   1
  -1 -14 -19 960.096 117.967   4
  -1 -14 -19 949.847 80.7962   6
   1 -14 -20 187.636 55.0812   4
  -1 -14 -20 137.097 50.3628   4
   1  14 -20 112.249 34.9986   1
  -1 -14 -20 138.101 33.4267   6
  -1 -14 -21 231.304 40.1749   6
   1  14 -21 176.059 40.9324   1
  -1 -14 -21 173.700 52.7257   4
   1 -14 -21 189.232 58.0344   4
   1  14 -22-9.00198 20.5229   1
  -1 -14 -22 17.1928 18.6691   6
  -1 -14 -22 14.8887 26.1060   4
   1 -14 -22-23.6779 21.9940   4
  -1 -14 -23 38.6551 19.1951   6
  -1 -14 -23 15.4665 23.6945   4
   1  14 -23 19.3338 17.5070   1
   1 -14 -23-2.80444 19.3094   4
   1 -14 -24 122.625 52.2157   4
   1 -14 -24 83.0430 21.1844   6
   1  14 -24 48.4721 28.2803   1
  -1 -14 -24 84.7808 43.3167   4
  -1 -14 -24 74.4282 26.4402   6
  -1  14 -25 32.5091 30.7179   1
   1 -14 -25 86.7146 19.6599   6
   1 -14 -25 137.942 52.1117   4
   1  14 -25 111.482 37.6540   1
  -1 -14 -25 177.248 61.4545   4
  -1 -14 -25 99.4239 32.3896   6
  -1 -14 -26 43.4693 36.2888   4
   1 -14 -26 73.2016 50.7898   4
  -1  14 -26 9.41803 19.7874   1
   1  14 -26 42.9096 22.2704   1
  -1 -14 -26 62.6414 30.1176   6
  -1  14 -27 0.11991 24.1339   1
   1 -14 -27 53.6042 53.8402   4
   1  14 -27 20.4143 22.6605   1
  -1 -14 -27 16.5959 32.8853   4
   1 -14 -28 76.8836 43.3260   4
  -1  14 -28 22.2738 25.2297   1
  -1 -14 -28 33.5138 32.4684   4
   1 -14 -29-26.6159 40.1832   4
  -1  14 -29 0.89446 29.5177   1
  -1 -14 -29 25.5355 40.8660   4
  -1  14 -30-22.9125 26.8309   1
   1 -14 -30 15.9596 32.3906   4
  -1 -14 -30 20.2345 27.9469   4
  -1  14 -31 79.0219 41.5310   1
   1 -14 -31 175.204 67.5745   4
  -1 -14 -31 102.364 50.0612   4
  -1 -14 -32-28.8356 35.2558   4
  -1  14 -32-11.5910 20.1658   1
   1 -14 -32 60.4368 44.6975   4
  -1 -14 -33 145.559 65.5067   4
   1 -14 -33 103.806 50.8285   4
  -1  14 -33 137.062 54.2788   1
  -1 -14 -34-28.1515 54.8609   4
  -1  14 -34 18.0224 28.9030   1
   1 -14 -34-8.06041 44.2686   4
  -1 -14 -35 89.1284 53.2164   4
   1 -14 -35 116.963 63.6786   4
  -1 -14 -36 2.69854 46.8646   4
   1 -14 -36 44.7559 37.5659   4
  -1 -14 -37 110.018 63.1489   4
   1 -14 -37 5.54380 28.8826   4
   1 -14 -38-14.4521 47.4682   4
  -1 -14 -38-34.3952 41.1588   4
  -1 -14 -39 98.0028 61.6947   4
   1 -14 -39-12.6252 28.6505   4
  -1 -14 -40 30.2004 44.1848   4
   1 -14 -40 219.130 83.4374   4
   1 -15   0 3.03920 10.8335   5
  -1 -15   0 17.6723 21.0443   5
  -1  15   1 252.381 51.3362   4
  -1 -15  -1 192.868 38.5932   5
  -1 -15   1 146.867 35.1153   5
   1  15  -1 185.865 34.6683   5
   1 -15   1 181.362 30.4472   5
   1 -15  -1 191.491 30.9948   5
   1  15  -2 19.2160 15.6439   5
   1 -15   2 16.1315 11.5492   5
  -1  15   2 21.6978 23.9620   4
  -1 -15  -2 23.6973 17.1753   5
  -1 -15   2-29.0534 23.9393   5
   1 -15  -2 8.70580 9.59167   5
  -1  15  -2-10.2062 10.1400   5
   1  15   2 48.0203 32.5986   4
  -1  15   3 488.730 71.1611   4
   1 -15  -3 489.910 49.7515   5
  -1  15  -3 423.468 46.5651   5
  -1 -15   3 509.525 61.6943   5
   1 -15   3 466.448 51.0582   5
   1  15  -3 494.475 57.7062   5
   1  15   3 451.188 67.2442   4
  -1 -15  -3 441.735 56.2722   5
  -1 -15  -4 1128.83 88.3276   5
  -1  15  -4 1134.80 75.3468   5
   1 -15  -4 1177.06 77.0805   5
  -1 -15   4 1102.41 91.5068   5
   1  15   4 1177.33 110.691   4
   1  15  -4 1153.27 88.7938   5
   1 -15   4 1180.82 81.7667   5
  -1  15   4 1281.98 114.958   4
   1  15   5-1.37158 16.7507   4
   1 -15   5-4.34472 9.87792   5
   1  15   5 33.3712 20.8352   6
  -1  15  -5 0.17842 9.84178   5
  -1 -15   5 12.8590 17.0447   5
   1  15  -5-1.28391 12.1229   5
  -1  15   5 29.6305 21.5560   4
  -1  15  -6 200.158 35.2815   5
  -1 -15   6 220.608 43.7197   5
   1  15   6 230.507 53.7243   4
   1  15  -6 197.602 37.4908   5
   1  15   6 173.008 37.0076   6
  -1  15   6 185.865 48.2832   4
   1  15   7 257.964 44.8974   6
   1  15  -7 297.442 48.3659   5
  -1 -15   7 276.586 49.3622   5
  -1  15  -7 273.447 42.1671   5
  -1  15   7 301.319 58.8432   4
   1  15  -8 349.382 52.5965   5
  -1  15   8 341.905 46.1509   6
  -1  15  -8 314.520 45.1605   5
   1  15   8 308.793 49.3795   6
  -1 -15   8 341.482 54.0311   5
  -1 -15   9 24.4705 20.5328   5
   1  15  -9 11.5277 15.3078   5
  -1  15   9 10.0118 12.6100   6
   1  15   9-10.7392 13.7862   6
  -1  15  -9 22.7705 16.1120   5
  -1  15  10 22.4437 9.72111   6
   1  15  10 17.7369 17.4890   6
  -1  15 -10 5.11871 12.5719   5
   1  15 -10 24.1036 12.7007   5
  -1  15  11 397.604 45.6027   6
   1  15  11 396.226 55.5574   6
  -1  15 -11 359.700 54.2248   5
   1  15 -11 366.423 58.8878   5
  -1  15  12 372.393 45.3621   6
  -1  15 -12 288.443 51.3678   5
   1  15 -12 243.894 48.8781   5
   1  15  12 301.540 48.5945   6
  -1  15 -13 159.583 37.5682   5
   1  15  13 257.931 48.1207   6
  -1  15  13 203.989 33.1620   6
   1  15  14 187.539 39.8157   6
  -1  15 -14 194.954 43.4820   5
   1 -15  14 176.346 51.7108   3
  -1  15  14 194.029 31.3298   6
  -1  15  15 2.76781 12.5726   6
   1  15  15 22.8661 16.6573   6
   1 -15  15-12.8058 22.1122   3
  -1 -15 -15 19.4271 23.1425   4
  -1 -15  16 17.7446 22.7425   3
   1  15  16 9.32835 12.0414   6
  -1  15  16 17.0753 9.83353   6
  -1 -15 -16 15.3268 22.7148   4
   1 -15  16 4.86868 17.3053   3
  -1 -15 -17 807.796 104.424   4
   1 -15  17 810.365 111.128   3
   1  15  17 704.984 74.9537   6
  -1  15  17 839.209 63.8110   6
  -1 -15  17 867.615 117.657   3
   1 -15 -17 834.363 109.041   4
   1 -15  18 377.876 80.0236   3
  -1 -15  18 291.780 72.3163   3
   1  15  18 317.674 52.1469   6
  -1 -15 -18 336.636 71.8135   4
   1 -15 -18 376.983 74.2965   4
  -1 -15  19 2128.79 192.368   3
   1  15 -19 2256.16 141.400   1
   1 -15  19 2006.70 182.198   3
  -1 -15 -19 2145.39 176.925   4
  -1 -15 -19 2378.65 127.342   6
   1 -15 -19 2147.43 179.200   4
   1  15  19 2252.81 136.516   6
   1  15 -20 367.369 56.9657   1
  -1 -15 -20 408.638 54.3367   6
   1 -15 -20 357.438 77.3460   4
  -1 -15  20 343.295 82.4405   3
   1 -15  20 335.986 79.1250   3
  -1 -15 -20 444.352 84.4564   4
   1  15  20 348.096 54.9892   6
   1 -15 -21 117.246 45.8662   4
   1  15 -21 64.3712 24.7672   1
  -1 -15 -21 128.753 31.5417   6
  -1 -15 -21 160.118 54.9171   4
   1  15 -22 19.8038 17.0097   1
   1 -15 -22 48.8570 34.1007   4
  -1 -15 -22-45.3746 42.7625   4
  -1 -15 -22 24.7544 17.3740   6
   1 -15 -23 44.7219 36.0247   4
  -1 -15 -23 45.6473 29.8822   4
  -1 -15 -23 91.8392 29.7769   6
   1  15 -23 42.2384 19.7307   1
   1 -15 -24 97.6797 41.3511   4
   1  15 -24 21.6690 15.7070   1
  -1 -15 -24 90.8481 28.6750   6
  -1  15 -24 17.6278 20.6694   1
  -1 -15 -24 54.6974 44.9407   4
   1 -15 -25 16.3868 26.0534   4
  -1  15 -25-10.6863 16.9237   1
  -1 -15 -25 25.4424 19.0187   6
   1  15 -25-22.8537 24.9887   1
  -1 -15 -25-5.13246 27.8422   4
  -1 -15 -26-26.6957 32.8138   4
   1 -15 -26-45.5534 48.9976   4
   1  15 -26-3.73394 17.1186   1
  -1  15 -26-6.62508 24.8979   1
  -1  15 -27 114.915 46.2841   1
  -1 -15 -27 171.956 62.2406   4
   1 -15 -27 137.202 55.8414   4
  -1 -15 -28-20.5218 26.4958   4
   1 -15 -28 28.2002 34.0254   4
  -1  15 -28 41.7434 41.7896   1
  -1 -15 -29 31.0261 33.3083   4
  -1  15 -29 46.4515 32.3460   1
   1 -15 -29-9.82644 32.9326   4
   1 -15 -30 63.6501 37.8197   4
  -1  15 -30 15.3866 32.0618   1
  -1 -15 -30 121.351 55.2090   4
  -1  15 -31 146.412 50.6907   1
   1 -15 -31 238.870 78.4896   4
  -1 -15 -31 326.005 87.3151   4
  -1 -15 -32 44.9048 45.1262   4
   1 -15 -32 34.4327 34.2709   4
  -1  15 -32 31.3819 26.8770   1
   1 -15 -33 44.0740 30.3158   4
  -1 -15 -33-65.2469 49.2542   4
  -1  15 -33-36.7482 43.6956   1
  -1 -15 -34 51.1768 48.1525   4
   1 -15 -34 38.1148 40.2860   4
   1 -15 -35 89.6659 53.7921   4
  -1 -15 -35 61.4373 54.0782   4
   1 -15 -36 79.5714 52.3130   4
  -1 -15 -36 41.1373 43.9375   4
   1 -15 -37-17.1724 36.6119   4
  -1 -15 -37 54.1969 38.7518   4
   1 -15 -38 34.7335 41.8689   4
  -1 -15 -38-11.3465 38.0717   4
  -1 -15 -39 195.553 83.7006   4
   1 -15 -39 170.865 60.3023   4
  -1 -15 -40 27.5707 33.1275   4
   1 -16   0 5.33851 11.3295   5
  -1 -16   0-17.1111 20.2083   5
  -1 -16   1 12.4330 14.1962   5
   1 -16  -1-12.3678 12.4782   5
   1 -16   1-5.70499 11.5083   5
  -1 -16  -1 8.73298 13.9945   5
  -1  16   1-3.71424 15.3969   4
   1 -16   2 156.826 31.1739   5
  -1  16   2 152.701 40.9172   4
   1  16   2 154.241 42.9667   4
   1 -16  -2 162.529 32.2275   5
  -1 -16   2 171.244 39.6954   5
  -1  16  -2 122.229 25.4719   5
   1  16  -2 122.566 29.0748   5
  -1 -16  -2 132.155 31.5260   5
  -1 -16  -3 1082.70 88.4154   5
  -1  16  -3 1025.61 73.9358   5
   1 -16   3 1120.21 80.5737   5
   1  16  -3 1166.28 92.0805   5
   1 -16  -3 1110.14 76.1796   5
  -1  16   3 1060.33 106.880   4
  -1 -16   3 1103.49 91.8904   5
  -1 -16  -4 24.5127 19.5665   5
   1 -16  -4 44.9138 19.8412   5
  -1 -16   4 12.0816 17.3245   5
  -1  16  -4-0.64222 10.8440   5
   1  16  -4 23.4705 19.0961   5
  -1  16   4 13.7728 25.0355   4
   1 -16   4 10.1672 11.5887   5
  -1 -16   5 6.50390 11.8343   5
  -1 -16  -5 2.95745 13.8791   5
  -1  16  -5 11.1771 11.8897   5
   1  16  -5 6.72405 15.8048   5
   1  16   5 20.8430 20.6593   6
   1 -16   5-6.36216 10.7523   5
  -1 -16   6 28.1194 19.3661   5
   1  16  -6 14.5320 10.3580   5
   1  16   6 13.3964 18.6425   6
  -1  16  -6 15.7709 9.16005   5
   1  16  -7 860.707 82.6428   5
  -1 -16   7 824.486 86.2368   5
  -1  16  -7 873.658 74.1817   5
   1  16   7 867.600 83.6583   6
  -1  16   8 152.192 32.3679   6
   1  16  -8 101.401 28.4545   5
  -1  16  -8 177.953 36.9457   5
   1  16   8 125.385 35.5915   6
  -1 -16   8 83.0624 29.6287   5
  -1 -16   9-9.45509 18.9566   5
  -1  16   9-1.38415 12.2794   6
  -1  16  -9-18.6310 18.4534   5
   1  16   9-9.59817 13.0590   6
   1  16  -9 9.46563 15.8793   5
  -1  16  10 72.8828 20.3471   6
   1  16 -10 45.5515 15.5365   5
   1  16  10 75.6418 26.7409   6
  -1  16 -10 91.0360 27.2368   5
  -1  16 -11 180.411 38.5607   5
  -1  16  11 162.077 31.1034   6
   1  16  11 121.266 32.2038   6
   1  16 -11 187.501 43.4351   5
   1 -16  12 377.633 70.7598   3
  -1  16 -12 475.788 64.7200   5
  -1  16  12 420.238 49.1052   6
   1  16  12 492.093 64.1458   6
   1 -16  13 54.2782 34.5037   3
   1  16  13 54.7594 24.8757   6
  -1  16  13 60.6250 20.8182   6
  -1  16 -13 11.2638 13.6114   5
  -1  16 -14 22.8031 20.3757   5
  -1  16  14 28.2127 16.1850   6
   1  16  14 5.68526 12.7306   6
   1 -16  14 9.42072 19.8821   3
  -1 -16 -15 190.277 52.3254   4
   1  16  15 251.608 46.0988   6
  -1 -16  15 245.492 65.5303   3
  -1  16  15 307.498 40.2063   6
   1 -16  15 263.785 62.2622   3
  -1 -16  16 7.65254 23.2705   3
  -1 -16 -16 77.2228 36.0235   4
  -1  16  16 18.8573 13.2188   6
   1 -16  16 17.9511 30.0902   3
   1  16  16 38.6575 21.5112   6
   1 -16  17-14.9138 35.6863   3
  -1 -16 -17 38.8462 23.6627   4
   1 -16 -17 62.5474 33.1641   4
  -1 -16  17-12.6002 24.4965   3
  -1  16  17 34.9180 14.3235   6
   1  16  17 31.7037 17.6837   6
  -1 -16  18-40.2325 36.0768   3
   1 -16  18 36.8726 34.1156   3
  -1  16  18 0.80596 9.56743   6
   1 -16 -18 18.6979 25.7559   4
  -1 -16 -18 31.5367 29.3323   4
   1  16  18 15.9577 14.5940   6
  -1 -16 -19 158.691 51.7161   4
   1  16  19 211.656 43.4690   6
  -1 -16  19 199.123 67.1340   3
   1 -16 -19 132.549 49.5970   4
   1 -16  19 217.760 59.8549   3
  -1 -16 -20 271.263 65.9849   4
  -1 -16  20 171.415 63.3708   3
   1 -16 -20 267.050 75.1379   4
   1 -16  20 256.966 70.7729   3
   1  16  20 283.796 51.1530   6
   1  16 -20 235.196 50.4145   1
   1  16  21 60.7331 25.0626   6
   1  16 -21 26.3646 25.7161   1
  -1 -16  21 56.4517 26.9989   3
   1 -16 -21 6.40503 20.8397   4
  -1 -16 -21 26.5581 33.1064   4
   1  16 -22 60.7157 28.5935   1
  -1 -16 -22 36.4579 18.4583   6
  -1 -16 -22 32.4129 28.9519   4
   1 -16 -22 34.9955 26.3946   4
  -1 -16 -23 86.6513 40.4307   4
  -1 -16 -23 50.5209 21.2774   6
   1  16 -23 109.190 37.5532   1
   1 -16 -23 48.9802 31.8604   4
   1 -16 -24-25.4790 39.4269   4
  -1 -16 -24 6.91171 14.8924   6
  -1 -16 -24 85.0366 42.4272   4
   1  16 -24 22.8958 16.2582   1
  -1  16 -24 42.9384 30.9308   1
  -1 -16 -25-0.31693 26.6344   4
  -1  16 -25 11.3713 27.9273   1
   1 -16 -25 54.2865 29.1922   4
   1  16 -25 27.7910 17.0630   1
   1 -16 -26 65.0651 45.1018   4
  -1 -16 -26 43.0369 40.3132   4
  -1  16 -26 38.4159 28.1041   1
  -1  16 -27 33.5846 32.5631   1
   1 -16 -27-14.7038 34.2219   4
  -1 -16 -27 5.08959 28.1117   4
  -1 -16 -28 112.836 52.2741   4
   1 -16 -28 129.726 52.9569   4
  -1  16 -28 85.6366 41.2003   1
   1 -16 -29 65.6160 39.3159   4
  -1 -16 -29 72.9274 43.8533   4
  -1  16 -29 81.0755 42.6535   1
   1 -16 -30 45.5114 53.7957   4
  -1 -16 -30 28.1405 28.5626   4
  -1  16 -30 74.5962 33.7851   1
  -1  16 -31 36.9982 34.0668   1
   1 -16 -31 114.433 57.5986   4
  -1 -16 -31 26.3537 27.7423   4
   1 -16 -32 2.27322 44.2996   4
  -1  16 -32-4.49630 31.1164   1
  -1 -16 -32 25.2204 48.1348   4
  -1 -16 -33-13.0260 45.4843   4
  -1  16 -33-26.2193 29.8397   1
   1 -16 -33 13.8753 28.7361   4
   1 -16 -34 133.054 65.0974   4
  -1 -16 -34 93.9764 60.8659   4
   1 -16 -35-41.1594 41.2380   4
  -1 -16 -35 18.0914 45.3914   4
  -1 -16 -36 10.0276 26.7122   4
   1 -16 -36 24.0887 30.8781   4
  -1 -16 -37 38.8395 50.2349   4
   1 -16 -37-12.4384 29.5366   4
  -1 -16 -38-8.02153 43.0454   4
   1 -16 -38 1.50493 32.6066   4
  -1 -16 -39 26.1025 40.4013   4
   1 -16 -39 43.7579 58.1132   4
  -1 -16 -40-17.8781 32.6846   4
   1 -17   0-25.1374 17.2961   5
  -1 -17   0 5.66722 13.5802   5
   1 -17  -1 802.599 66.0507   5
  -1 -17   1 886.321 82.3397   5
   1 -17   1 806.221 68.3623   5
  -1 -17  -1 874.529 80.5368   5
  -1 -17   2 405.870 54.9738   5
   1 -17  -2 425.459 48.9436   5
  -1  17  -2 420.821 49.3509   5
   1  17  -2 412.963 56.8000   5
   1 -17   2 431.619 51.6021   5
  -1 -17  -2 496.286 60.5208   5
   1  17  -3 216.136 42.2997   5
   1 -17   3 243.636 40.0518   5
  -1 -17  -3 189.930 37.7681   5
  -1  17  -3 234.683 37.4584   5
   1 -17  -3 185.486 31.6216   5
  -1 -17   3 254.746 46.1410   5
  -1 -17  -4 43.5332 24.2567   5
   1 -17   4 10.8408 11.6614   5
   1 -17  -4 42.5356 18.8619   5
  -1 -17   4 1.82752 14.5263   5
   1  17  -4 25.1089 18.4558   5
  -1  17  -4 34.6049 18.0996   5
   1  17  -5 13.3395 19.5612   5
   1 -17   5 2.22551 13.8527   5
  -1 -17   5 13.8675 17.2938   5
  -1 -17  -5 21.0185 21.6280   5
   1 -17  -5 20.4526 15.1823   5
  -1  17  -5 22.3806 16.0199   5
   1  17   6 67.5285 24.5621   6
   1 -17   6 91.6176 26.9213   5
  -1 -17  -6 77.4430 25.5462   5
   1  17  -6 134.650 34.0319   5
  -1 -17   6 71.7820 26.8752   5
  -1  17  -6 101.153 26.8597   5
  -1  17  -7 483.886 55.7876   5
  -1 -17   7 503.354 67.9809   5
   1  17   7 507.966 66.4418   6
   1  17  -7 555.659 67.9328   5
  -1  17   8 12.6510 14.5072   6
  -1  17  -8 13.6903 11.9729   5
   1  17   8 15.2245 20.9266   6
   1  17  -8-20.9405 21.6110   5
  -1 -17   8-9.32545 20.0361   5
  -1 -17   9 346.709 58.6607   5
  -1  17   9 439.688 54.0037   6
  -1  17  -9 391.934 54.1141   5
   1  17  -9 436.760 62.6180   5
   1  17   9 456.457 63.0578   6
   1  17  10 149.362 36.4591   6
  -1  17  10 113.590 27.7476   6
   1  17 -10 81.8538 27.7741   5
  -1  17 -10 130.549 32.3286   5
   1 -17  10 57.1665 24.3904   3
  -1  17 -11 186.561 40.9376   5
   1 -17  11 145.943 47.0808   3
  -1  17  11 152.326 33.1236   6
   1  17  11 166.179 40.1324   6
   1 -17  12 258.346 60.5788   3
  -1  17 -12 168.319 39.5365   5
  -1  17  12 223.858 38.7440   6
   1  17  12 198.201 43.4392   6
   1  17  13 754.260 80.3801   6
   1 -17  13 826.448 110.284   3
  -1  17 -13 771.007 85.3854   5
  -1 -17 -13 749.459 96.9615   4
  -1  17  13 824.844 71.7812   6
  -1 -17  14-1.80776 26.0818   3
  -1 -17 -14 49.8145 34.8044   4
   1 -17  14 52.4377 26.9278   3
  -1  17  14 43.6069 19.3878   6
   1  17  14 61.9254 30.0760   6
  -1  17  15 1715.12 100.091   6
   1  17  15 1677.55 120.315   6
  -1 -17 -15 1695.77 151.847   4
  -1 -17  15 1568.11 157.104   3
   1 -17  15 1674.79 157.815   3
   1 -17 -16 1089.76 126.144   4
  -1 -17 -16 973.523 117.948   4
  -1 -17  16 995.225 129.816   3
  -1  17  16 1135.63 81.1272   6
   1 -17  16 1038.91 127.388   3
   1  17  16 1203.46 103.708   6
  -1  17  17 17.1207 11.6248   6
  -1 -17 -17 87.3642 48.2854   4
  -1 -17  17-4.49364 29.4449   3
   1 -17  17-9.58195 36.1808   3
   1  17  17 54.0890 24.9507   6
   1 -17 -17 6.66366 28.8523   4
   1  17  18 52.0577 27.6421   6
  -1 -17 -18 30.8500 18.4704   4
  -1  17  18 75.2495 21.0501   6
  -1 -17  18 56.2616 30.6774   3
   1 -17 -18 39.2722 28.6064   4
   1 -17  18 43.6279 30.6839   3
  -1 -17 -19-13.2476 21.5941   4
   1 -17 -19-26.5103 21.3267   4
  -1  17  19 18.6863 14.7693   6
   1 -17  19 43.8443 31.3894   3
  -1 -17  19-4.07017 27.4464   3
   1  17  19 8.78413 18.0981   6
  -1 -17 -20 395.916 83.2119   4
   1  17  20 361.070 58.9681   6
   1 -17 -20 416.929 83.2863   4
  -1 -17  20 249.390 68.9048   3
   1 -17  20 416.307 87.2016   3
   1 -17  21 29.7961 38.8015   3
   1  17  21-11.8809 21.2814   6
   1  17 -21 25.7910 22.6277   1
  -1 -17  21-4.53715 46.1564   3
   1 -17 -21 2.91125 20.6521   4
  -1 -17 -21-24.5089 33.9997   4
  -1 -17 -22 35.2959 35.5713   4
  -1  17 -22-11.5194 26.6382   1
   1  17 -22 8.30604 19.5482   1
   1 -17 -22-42.7124 35.0582   4
  -1  17 -23 48.1284 29.6791   1
   1  17 -23 43.0724 26.3870   1
  -1 -17 -23 138.553 56.2814   4
   1 -17 -23 41.7398 30.5420   4
  -1 -17 -24 27.5904 33.2879   4
   1 -17 -24 18.0638 32.9237   4
   1  17 -24 8.49779 18.5472   1
  -1  17 -24-56.5843 38.7683   1
  -1  17 -25 222.179 58.6263   1
  -1 -17 -25 319.085 81.1716   4
   1 -17 -25 245.660 70.3810   4
   1 -17 -26 70.5213 45.6821   4
  -1  17 -26 74.2443 38.5538   1
  -1 -17 -26 124.129 55.2020   4
  -1  17 -27 92.1055 35.0108   1
  -1 -17 -27 233.304 76.2200   4
   1 -17 -27 155.160 67.4429   4
   1 -17 -28 53.2638 40.1980   4
  -1 -17 -28-27.4334 35.8124   4
  -1  17 -28-2.56031 18.8216   1
  -1 -17 -29 304.612 83.4678   4
   1 -17 -29 257.335 77.4461   4
  -1  17 -29 213.719 64.0367   1
  -1  17 -30 347.060 78.4136   1
   1 -17 -30 272.830 84.3120   4
  -1 -17 -30 489.681 107.839   4
  -1  17 -31 217.875 62.6573   1
   1 -17 -31 309.923 90.6932   4
  -1 -17 -31 209.056 64.9766   4
   1 -17 -32-11.1116 31.5057   4
  -1 -17 -32-19.0407 41.9523   4
  -1  17 -32 0.84895 35.5630   1
  -1 -17 -33-56.0263 45.4939   4
   1 -17 -33 29.8584 45.2478   4
   1 -17 -34-30.8145 38.4465   4
  -1 -17 -34 78.8381 50.7001   4
  -1 -17 -35 6.03546 37.1068   4
   1 -17 -35 29.9572 39.6509   4
  -1 -17 -36-61.5994 53.6268   4
   1 -17 -36 41.8545 37.3096   4
   1 -17 -37-55.4611 28.7423   4
  -1 -17 -37-94.7687 56.9927   4
  -1 -17 -38-71.5059 53.2225   4
   1 -17 -38-31.9059 47.0666   4
  -1 -17 -39-13.4375 39.9476   4
  -1 -18   0-8.29174 12.2752   5
   1 -18   0-12.6425 16.1258   5
   1 -18   1 4.99760 13.9857   5
   1 -18  -1 32.7326 16.4208   5
  -1 -18  -1 0.39550 15.7228   5
  -1 -18   1 1.82626 16.0558   5
  -1 -18   2 300.663 50.0804   5
   1  18  -2 281.976 47.2516   5
   1 -18   2 282.283 42.5264   5
   1 -18  -2 230.208 37.6247   5
  -1 -18  -2 268.158 46.7314   5
  -1 -18  -3 64.0443 20.3812   5
  -1 -18   3 111.435 30.8704   5
   1 -18  -3 129.011 29.8458   5
  -1  18  -3 64.9068 18.6965   5
   1 -18   3 81.9899 25.9847   5
   1  18  -3 94.5080 28.8685   5
   1  18  -4 1154.88 95.7896   5
   1 -18   4 1069.87 85.7676   5
  -1 -18  -4 1020.03 91.0647   5
  -1  18  -4 1137.71 83.3603   5
  -1 -18   4 1225.80 103.039   5
   1 -18  -4 1138.17 83.4221   5
  -1 -18   5 37.8344 21.6082   5
   1 -18   5 47.7405 22.7110   5
   1 -18  -5 52.4992 22.1591   5
   1  18  -5 9.60487 15.6913   5
  -1  18  -5 27.4751 20.7821   5
  -1 -18  -5 23.1612 17.9529   5
  -1 -18   6 189.885 43.3225   5
   1  18  -6 222.856 44.3447   5
   1 -18   6 232.533 42.4586   5
   1  18   6 271.783 51.1379   6
  -1 -18  -6 283.361 49.0940   5
   1 -18  -6 231.164 40.3582   5
  -1  18  -6 246.945 40.9759   5
   1  18  -7-15.3690 16.7755   5
   1 -18   7 29.2219 27.5025   3
   1  18   7 23.7923 20.7165   6
  -1 -18   7 28.0950 22.9987   5
  -1  18  -7 27.1174 17.8264   5
   1 -18   8 173.076 49.6736   3
   1  18  -8 187.407 40.0320   5
   1  18   8 252.476 50.1497   6
  -1  18  -8 229.104 40.6730   5
   1 -18   9 427.768 77.0569   3
   1  18   9 420.089 61.2251   6
  -1  18  -9 415.372 57.0092   5
  -1  18   9 403.100 54.5548   6
   1  18  -9 356.321 57.3108   5
  -1  18 -10 48.0299 22.5164   5
  -1  18  10 91.0022 25.2351   6
   1  18  10 61.0957 25.6712   6
   1 -18  10 88.7984 38.4900   3
   1 -18  11 15.1747 20.8394   3
  -1  18  11 43.5909 22.4318   6
  -1  18 -11 7.96351 15.3636   5
   1  18  11 48.7779 26.1187   6
  -1  18  12 18.9320 16.4376   6
   1 -18  12 38.7253 29.3155   3
   1  18  12 14.9571 23.0981   6
  -1  18 -12 28.7436 22.9933   5
  -1 -18  12 79.0369 40.3492   3
  -1 -18 -12 47.6852 29.0168   4
   1 -18  13 67.0783 38.5367   3
  -1 -18 -13 39.2345 34.9783   4
   1  18  13 22.8122 18.9230   6
  -1  18  13 62.7507 23.8464   6
  -1 -18  13 5.33023 22.5030   3
   1  18  14 19.0365 18.4504   6
  -1 -18  14 32.8997 23.1494   3
   1 -18  14-5.34939 29.1660   3
   1 -18 -14 34.3665 31.8039   4
  -1  18  14 34.3742 15.7277   6
  -1 -18 -14 17.9493 25.5409   4
  -1 -18 -15 578.992 89.6400   4
   1 -18  15 565.612 95.1473   3
   1  18  15 628.107 77.0704   6
   1 -18 -15 655.732 97.3169   4
  -1  18  15 637.930 63.6623   6
  -1 -18  15 630.547 103.360   3
   1  18  16 616.120 75.9060   6
  -1  18  16 619.597 62.3475   6
  -1 -18  16 702.023 111.389   3
   1 -18 -16 618.471 99.8567   4
   1 -18  16 605.937 100.027   3
  -1 -18 -16 724.085 105.768   4
  -1 -18  17 23.1298 39.4702   3
  -1 -18 -17 40.4012 33.9726   4
  -1  18  17 51.4004 21.4664   6
   1 -18 -17 34.4472 34.3289   4
   1 -18  17 11.3657 26.5260   3
   1  18  17 45.8370 27.1702   6
   1 -18  18 19.7992 27.9914   3
  -1 -18 -18 1.55769 25.4198   4
   1 -18 -18-14.0495 26.4723   4
   1  18  18 11.6021 19.0310   6
  -1 -18  18-11.0821 31.2684   3
  -1  18  18 0.41039 10.9753   6
   1  18  19 9.00231 14.3617   6
  -1 -18 -19 25.9200 34.7801   4
  -1 -18  19-18.6285 33.9645   3
   1 -18 -19 0.83145 26.0507   4
  -1  18  19 9.95704 13.5172   6
   1 -18  19-12.1237 22.6304   3
   1  18  20 312.728 53.2001   6
  -1 -18  20 199.284 67.0852   3
  -1 -18 -20 313.273 73.5664   4
   1 -18 -20 245.149 63.7077   4
   1 -18  20 236.838 63.2784   3
  -1 -18 -21 13.2591 34.4890   4
   1  18 -21 35.3524 23.7173   1
  -1 -18  21 39.4299 30.8353   3
   1  18  21 33.5146 25.2625   6
   1 -18 -21 28.3965 29.8149   4
   1 -18  21 52.7517 45.9701   3
   1 -18 -22 28.6356 22.6315   4
   1  18 -22 29.1153 23.6913   1
   1  18  22 4.43452 14.6093   6
  -1 -18 -22 38.9259 41.5225   4
   1 -18  22 7.31893 25.9405   3
  -1  18 -22-0.23669 26.9155   1
  -1 -18  22-0.35822 24.7404   3
  -1 -18 -23 48.3440 28.9626   4
   1 -18 -23-30.6390 37.7297   4
  -1  18 -23 37.6941 30.5356   1
  -1 -18 -24 52.9509 32.8165   4
  -1  18 -24 61.7318 35.4218   1
   1 -18 -24 108.048 51.8594   4
  -1  18 -25 67.6279 42.2845   1
  -1 -18 -25 49.0219 26.3786   4
   1 -18 -25-4.91551 30.5381   4
  -1  18 -26 58.4021 38.6359   1
   1 -18 -26 160.458 62.7319   4
  -1 -18 -26 55.7410 34.6894   4
  -1 -18 -27-2.45738 30.3232   4
  -1  18 -27-4.60978 29.9516   1
  -1  18 -28 42.3209 34.2322   1
   1 -18 -28-18.9062 26.8919   4
  -1 -18 -28 28.9358 32.9890   4
  -1  18 -29 101.741 50.4081   1
  -1 -18 -29 118.380 66.0456   4
   1 -18 -29 83.1710 57.6997   4
   1 -18 -30 140.257 59.4874   4
  -1 -18 -30 134.552 69.5088   4
  -1  18 -30 137.240 51.5288   1
  -1 -18 -31 8.55615 30.1959   4
  -1  18 -31 36.0165 33.7393   1
   1 -18 -31-70.2186 41.8914   4
  -1 -18 -32 171.924 67.0300   4
   1 -18 -32 175.376 70.9788   4
  -1  18 -32 129.668 54.8609   1
   1 -18 -33 5.91106 45.6313   4
  -1 -18 -33 75.2381 53.3480   4
   1 -18 -34-56.8891 47.8167   4
  -1 -18 -34-35.7212 56.1224   4
  -1 -18 -35 84.0651 49.1510   4
   1 -18 -35 24.2102 39.1788   4
  -1 -18 -36 3.96168 30.5142   4
   1 -18 -36-15.6033 49.5644   4
  -1 -18 -37 37.7311 52.9611   4
   1 -18 -37-28.4663 67.3536   4
  -1 -18 -38 79.8042 71.2737   4
   1 -18 -38-27.8210 50.5554   4
   1 -19   0-9.84656 18.3842   5
  -1 -19   0-34.6852 26.3010   5
   1 -19  -1 1000.59 78.6647   5
  -1 -19   1 968.850 90.0237   5
  -1 -19  -1 875.337 84.5973   5
   1 -19   1 989.134 78.9482   5
  -1 -19   2 129.524 37.6782   5
  -1 -19  -2 69.0112 21.9727   5
   1 -19   2 125.887 30.3296   5
   1 -19  -2 113.794 27.8114   5
  -1  19  -3 122.524 27.9264   5
  -1 -19   3 134.220 38.7889   5
  -1 -19  -3 76.8101 27.9780   5
   1 -19   3 142.833 43.5961   3
   1 -19  -3 103.286 27.7032   5
   1 -19   3 129.607 31.4228   5
   1  19  -3 149.576 37.5118   5
   1  19  -4 1164.30 97.8952   5
   1 -19   4 1059.37 115.745   3
   1 -19   4 1052.85 86.9026   5
  -1 -19  -4 1098.39 96.4935   5
   1 -19  -4 1197.04 87.6826   5
  -1  19  -4 1200.50 88.1125   5
  -1 -19   4 1177.20 103.215   5
   1 -19   5 372.418 54.9769   5
   1 -19   5 454.234 77.8319   3
  -1  19  -5 501.984 58.8260   5
   1 -19  -5 455.123 55.9604   5
   1  19  -5 410.466 61.7477   5
  -1 -19   5 410.869 64.3552   5
  -1 -19  -5 435.062 61.7179   5
   1 -19  -6 189.302 38.4943   5
  -1  19  -6 178.451 34.8242   5
   1  19  -6 196.701 41.0638   5
  -1 -19   6 150.684 40.5949   5
   1  19   6 226.553 49.0960   6
   1 -19   6 145.761 34.6722   5
   1 -19   6 172.542 48.4592   3
  -1 -19  -6 177.690 41.4516   5
   1 -19   7 713.888 100.680   3
   1  19   7 621.460 77.6905   6
   1  19  -7 579.150 72.2340   5
  -1  19  -7 620.102 66.0117   5
   1 -19   8 44.3490 31.1481   3
   1  19   8 15.0913 22.4169   6
  -1  19  -8 13.8472 15.1988   5
   1  19  -8 0.69192 17.5497   5
  -1  19   9 1600.65 110.387   6
   1 -19   9 1571.84 144.854   3
  -1  19  -9 1746.50 115.911   5
   1  19   9 1597.07 122.845   6
  -1  19 -10-12.7136 19.6076   5
   1  19  10-6.46559 18.2067   6
  -1  19  10 20.1489 21.1199   6
   1 -19  10 34.9644 22.6306   3
   1 -19  11 201.452 56.3113   3
  -1  19 -11 166.023 39.2279   5
  -1  19  11 231.795 40.4641   6
  -1 -19  11 166.431 50.7120   3
   1  19  11 108.930 32.1612   6
  -1  19  12 457.265 57.8585   6
   1 -19  12 442.912 82.4095   3
  -1  19 -12 488.392 66.2908   5
   1 -19 -12 392.136 73.5394   4
  -1 -19  12 467.213 85.7449   3
   1  19  12 447.460 65.7762   6
   1 -19  13 17.4175 28.2726   3
   1 -19 -13-19.1363 24.3892   4
   1  19  13 12.9966 20.9897   6
  -1  19  13 11.7863 11.1321   6
  -1 -19 -13-0.82580 23.1193   4
  -1 -19  13-6.38385 21.5641   3
  -1  19  14-23.5569 18.7207   6
   1  19  14-2.04849 14.2229   6
   1 -19  14-9.32377 23.7156   3
  -1 -19  14-23.2100 35.0278   3
  -1 -19 -14 24.5539 23.7128   4
   1 -19 -14-18.0803 18.3907   4
   1  19  15-4.68376 17.7685   6
   1 -19 -15 26.5686 29.8267   4
  -1 -19 -15 98.9334 42.5788   4
  -1  19  15 76.2424 24.3755   6
   1 -19  15 9.77385 27.3008   3
  -1 -19  15 110.777 48.1906   3
   1 -19  16 1597.95 163.682   3
  -1  19  16 1696.64 105.931   6
   1 -19 -16 1608.01 156.318   4
   1  19  16 1723.97 128.919   6
  -1 -19 -16 1642.10 155.793   4
  -1 -19  16 1628.54 168.621   3
  -1  19  17 204.522 37.3261   6
  -1 -19  17 377.616 84.6281   3
   1 -19 -17 231.868 63.7557   4
   1 -19  17 215.888 63.1560   3
   1  19  17 240.392 50.1154   6
  -1 -19 -17 218.224 59.2226   4
  -1 -19 -18 746.968 110.061   4
   1  19  18 835.906 91.3744   6
  -1 -19  18 937.932 136.454   3
   1 -19 -18 770.396 115.753   4
   1 -19  18 750.388 116.730   3
  -1  19  18 772.473 70.8276   6
   1 -19 -19 95.0113 48.1320   4
  -1 -19 -19 84.3808 42.5128   4
  -1  19  19 86.4815 25.9547   6
   1  19  19 54.4783 26.4702   6
   1 -19  19 92.5309 39.4899   3
  -1 -19  19 68.8862 40.4068   3
  -1 -19  20 86.8915 53.2116   3
  -1 -19 -20 60.3640 35.9817   4
   1  19  20 14.0142 19.9191   6
  -1  19  20 80.9237 23.7793   6
   1 -19  20 139.276 61.6908   3
   1 -19 -20 44.3731 36.5066   4
   1 -19 -21 190.923 66.8584   4
   1 -19  21 209.235 71.9240   3
   1  19  21 249.306 50.5010   6
  -1 -19  21 226.907 70.8339   3
  -1 -19 -21 302.055 76.4519   4
   1 -19  22 192.546 64.0826   3
   1 -19 -22 243.277 70.2413   4
   1  19  22 265.802 52.1441   6
  -1  19 -22 311.809 69.9730   1
  -1 -19  22 217.612 73.7533   3
  -1 -19 -22 215.633 67.9408   4
  -1  19 -23-22.8794 19.2783   1
   1 -19 -23 51.4961 41.4838   4
  -1 -19 -23 3.15428 27.8709   4
  -1 -19  23 31.6486 37.9427   3
   1 -19 -24 2.51200 41.9147   4
  -1  19 -24-27.9543 24.2234   1
  -1 -19 -24 34.3707 30.6050   4
  -1  19 -25 113.245 46.8098   1
  -1 -19 -25 110.512 42.7641   4
   1 -19 -25 169.783 61.1866   4
  -1  19 -26-21.7779 25.3303   1
  -1 -19 -26 39.0514 35.5559   4
   1 -19 -26 26.0590 46.4269   4
  -1  19 -27 43.2400 25.0494   1
   1 -19 -27 73.9145 45.2118   4
  -1 -19 -27 95.8930 49.7031   4
  -1 -19 -28 215.811 71.3088   4
   1 -19 -28 315.006 80.1480   4
  -1  19 -28 126.346 50.2825   1
  -1 -19 -29 534.137 110.067   4
  -1  19 -29 427.143 87.6549   1
   1 -19 -29 518.928 108.673   4
   1 -19 -30-17.8418 32.7584   4
  -1 -19 -30-7.43350 25.4002   4
  -1  19 -30-0.27786 30.3550   1
   1 -19 -31-10.0244 38.9175   4
  -1  19 -31-34.8271 23.2620   1
  -1 -19 -32 501.148 114.489   4
   1 -19 -32 653.799 131.310   4
  -1 -19 -33 4.94265 30.3757   4
   1 -19 -33-32.5809 46.0288   4
  -1 -19 -34 34.7558 37.7067   4
   1 -19 -34-81.8392 52.9810   4
  -1 -19 -35 67.1907 45.4234   4
   1 -19 -35 154.136 73.4606   4
  -1 -19 -36 29.2846 33.6679   4
   1 -19 -36 164.653 69.5658   4
  -1 -19 -37 129.701 60.5146   4
   1 -19 -37 68.6634 59.6109   4
  -1 -19 -38 55.6654 43.0198   4
  -1 -20   0 19.7848 14.7948   5
   1 -20   0-7.02841 15.3264   5
  -1 -20   1 21.7073 13.2422   5
  -1 -20  -1 38.4649 14.6379   5
   1 -20  -1 36.5618 18.0052   5
   1 -20   1 44.1214 19.1687   5
  -1 -20   2 105.640 34.2766   5
  -1 -20  -2 103.220 29.6448   5
   1 -20  -2 109.905 27.5313   5
   1 -20   2 95.9223 40.6359   3
   1 -20   2 134.107 33.0684   5
   1 -20  -3 60.7656 24.2400   5
  -1 -20   3 94.7715 32.2288   5
   1 -20   3 103.419 40.0650   3
  -1 -20  -3 116.892 33.1191   5
   1  20  -3 67.4026 24.4442   5
   1 -20   3 115.687 31.6320   5
  -1  20  -4 84.7844 24.6508   5
   1 -20   4 134.101 45.2524   3
  -1 -20  -4 118.638 33.3256   5
   1 -20  -4 149.723 32.6187   5
  -1 -20   4 147.044 40.5300   5
   1  20  -4 151.622 39.2142   5
   1 -20   4 88.8235 28.8670   5
  -1 -20  -5 1300.25 108.497   5
   1 -20   5 1403.52 138.403   3
  -1  20  -5 1347.01 97.0454   5
   1 -20   5 1361.30 104.156   5
   1  20  -5 1356.11 109.523   5
   1 -20  -5 1497.25 101.679   5
   1  20  -6 197.850 43.2651   5
   1 -20  -6 234.745 42.5189   5
  -1  20  -6 178.205 37.2044   5
   1 -20   6 157.762 55.0093   3
   1 -20   6 206.112 44.8225   5
   1  20   6 223.538 49.8948   6
  -1  20  -7 515.555 61.9591   5
   1 -20  -7 523.737 61.8053   5
   1  20   7 475.766 69.6264   6
   1 -20   7 571.658 90.7484   3
   1  20  -7 516.798 68.7825   5
  -1 -20   8 4.64836 19.7047   3
  -1  20  -8 64.0551 24.4640   5
   1  20   8 86.9827 28.8897   6
   1 -20   8 51.2476 31.3235   3
  -1  20   9 297.464 52.1780   6
   1  20   9 272.349 54.0818   6
   1 -20   9 250.768 56.7354   3
  -1  20  -9 297.729 49.7986   5
  -1 -20   9 267.802 64.1775   3
  -1 -20  10 104.784 46.7156   3
  -1  20 -10 91.9308 32.0982   5
   1 -20  10 86.3635 39.5006   3
  -1  20  10 118.436 35.5097   6
   1  20  10 127.712 39.4735   6
  -1  20  11 178.424 40.0678   6
   1  20  11 134.994 37.6405   6
  -1  20 -11 163.659 41.0692   5
   1 -20  11 145.679 46.6329   3
  -1 -20  11 129.529 48.3187   3
   1  20  12-9.27457 18.2021   6
   1 -20 -12-1.20381 18.5506   4
  -1 -20  12 3.86484 23.5092   3
  -1  20  12-11.0273 15.6310   6
   1 -20  12-14.6261 29.9852   3
  -1 -20  13 102.411 39.5850   3
  -1  20  13 91.8625 28.4804   6
   1 -20  13 93.2418 41.6323   3
   1  20  13 124.919 35.5481   6
   1 -20 -13 103.777 37.5781   4
  -1 -20  14 59.8444 38.1154   3
   1  20  14 104.154 39.1796   6
   1 -20  14 86.5835 41.8168   3
   1 -20 -14 63.1556 37.5255   4
  -1 -20 -14 6.69851 25.5969   4
  -1  20  14 87.7534 26.4281   6
   1 -20  15 108.209 45.4890   3
  -1 -20  15 120.107 49.4957   3
  -1  20  15 72.6436 24.9721   6
   1 -20 -15 48.8563 27.7388   4
  -1 -20 -15 104.684 43.1713   4
   1  20  15 149.588 45.4011   6
  -1 -20 -16 18.7072 36.9649   4
   1  20  16-1.20637 18.7728   6
  -1  20  16-21.6840 20.8471   6
  -1 -20  16-8.15648 30.4067   3
   1 -20 -16-14.7597 23.4519   4
   1 -20  16-24.3342 30.6374   3
   1  20  17 9.94128 20.2989   6
  -1  20  17 27.7955 13.1239   6
  -1 -20 -17-24.8483 27.1438   4
   1 -20 -17 50.2014 39.4939   4
   1 -20  17 12.5984 28.1786   3
  -1 -20  17 63.1355 39.5610   3
   1 -20  18 3.49562 26.8312   3
  -1 -20 -18 3.74154 18.3240   4
   1 -20 -18 18.8706 43.3753   4
   1  20  18 33.7998 28.1437   6
  -1  20  18 1.95366 14.9970   6
  -1 -20  18-3.01260 28.1312   3
  -1 -20  19-44.7438 38.7235   3
   1 -20  19-42.4960 42.4580   3
  -1  20  19-9.56415 15.1549   6
  -1 -20 -19 59.9007 40.9918   4
   1  20  19 2.86532 19.3197   6
   1 -20 -19 4.93576 22.0567   4
  -1 -20 -20 27.1433 23.0434   4
   1 -20  20 37.1785 41.9339   3
  -1  20  20 77.5949 23.0539   6
  -1 -20  20 57.4321 39.8642   3
   1  20  20 12.7346 16.9276   6
   1 -20 -20 5.70246 26.5617   4
   1 -20  21 498.024 105.097   3
  -1 -20  21 498.259 104.995   3
   1  20  21 494.120 72.7487   6
  -1 -20 -21 471.250 93.0299   4
   1 -20 -21 484.275 93.6482   4
  -1 -20  22-39.9162 37.9667   3
   1 -20 -22 64.9166 40.0829   4
   1  20  22-0.86198 14.9389   6
  -1 -20 -22 37.3393 37.1789   4
   1 -20  22 26.0429 36.1423   3
  -1  20 -23 126.592 46.0830   1
  -1 -20  23 44.3042 33.2939   3
  -1 -20 -23 105.460 48.9399   4
   1 -20 -23 154.553 58.1921   4
   1 -20  23 200.562 70.0307   3
   1  20  23 127.424 38.7591   6
  -1 -20 -24 15.1240 27.5518   4
   1 -20 -24-31.7548 43.7923   4
  -1  20 -24 35.9981 29.5837   1
   1 -20 -25 97.4845 56.9402   4
  -1  20 -25 122.147 49.4713   1
  -1 -20 -25 180.730 69.8177   4
  -1 -20 -26-46.1170 43.7201   4
  -1  20 -26 27.6352 32.0947   1
   1 -20 -26 60.8374 39.1995   4
  -1  20 -27 30.0111 22.5447   1
   1 -20 -27 95.7026 53.1816   4
  -1 -20 -27 16.1588 24.6776   4
   1 -20 -28 30.3048 34.6329   4
  -1  20 -28-32.4894 34.4152   1
  -1 -20 -28 9.38668 35.6937   4
  -1  20 -29 170.116 54.5501   1
  -1 -20 -29 109.249 48.4356   4
   1 -20 -29 121.033 53.4785   4
  -1 -20 -30 10.7849 28.6254   4
   1 -20 -30 3.08246 32.0362   4
  -1  20 -30 7.18516 34.7159   1
  -1 -20 -31 266.038 87.0508   4
   1 -20 -31 278.712 87.0828   4
   1 -20 -32 104.465 56.1041   4
  -1 -20 -32 94.0531 54.1062   4
  -1 -20 -33-14.4184 41.8728   4
   1 -20 -33 29.0434 30.4954   4
   1 -20 -34-9.50199 42.4389   4
  -1 -20 -34-18.8856 37.3417   4
   1 -20 -35-2.38583 31.8540   4
  -1 -20 -35 52.0684 51.7015   4
  -1 -20 -36-15.9610 39.4802   4
   1 -20 -36-37.3351 48.0104   4
  -1 -20 -37 55.9182 52.9817   4
   1 -20 -37 28.0704 46.2216   4
   1 -21   0-23.8778 19.8675   5
  -1 -21   0-9.41703 20.4168   5
  -1 -21  -1 480.292 65.1755   5
   1 -21   1 477.307 59.3122   5
  -1 -21   1 386.867 60.1519   5
   1 -21  -1 439.532 56.4485   5
   1 -21   2 725.021 99.2520   3
   1 -21   2 703.026 71.8298   5
   1 -21  -2 665.505 68.1923   5
   1  21  -3-20.6325 19.9055   5
   1 -21  -3-19.3535 21.5613   5
   1 -21   3-3.94159 18.1992   5
   1 -21   3-3.47461 24.6726   3
   1 -21   4 43.5219 26.2210   5
   1 -21  -4 28.0047 19.5590   5
  -1  21  -4 69.4830 27.3932   5
   1 -21   4 104.227 46.1949   3
   1  21  -4 34.5428 19.0703   5
  -1 -21   5 2737.87 205.222   3
  -1  21  -5 2764.01 141.264   5
   1 -21   5 2847.66 152.410   5
   1 -21   5 2950.58 205.517   3
   1  21  -5 2883.60 161.820   5
   1 -21  -5 2998.21 146.567   5
  -1  21  -6 2594.30 139.079   5
   1 -21   6 2736.46 152.849   5
   1  21   6 2458.67 164.083   6
   1 -21   6 2608.62 200.475   3
  -1 -21   6 2688.52 202.485   3
   1 -21  -6 2668.03 140.768   5
  -1  21  -7 116.005 33.1040   5
   1 -21  -7 148.548 35.9844   5
   1 -21   7 129.860 49.8031   3
   1  21   7 108.444 38.1672   6
  -1 -21   7 83.7092 44.4879   3
   1 -21   8 1.14049 24.2311   3
   1  21   8 44.3745 28.2432   6
   1 -21  -8 20.4949 12.4175   5
  -1  21  -8 50.4516 22.4444   5
  -1 -21   8 1.19723 18.4182   3
  -1  21  -9 41.5512 22.2577   5
  -1 -21   9 69.3213 38.3130   3
   1  21   9 75.9030 33.5417   6
  -1  21   9 73.5684 31.3647   6
   1 -21   9 60.3149 36.4581   3
  -1  21 -10 211.897 44.5977   5
   1  21  10 213.047 49.1951   6
   1 -21  10 252.996 66.2608   3
  -1  21  10 211.722 44.9400   6
  -1 -21  10 126.838 49.7263   3
   1  21  11 987.159 102.718   6
  -1 -21  11 840.343 119.786   3
   1 -21  11 826.360 115.852   3
  -1  21  11 975.943 93.0058   6
  -1 -21  12 14.1821 26.2017   3
   1 -21  12-25.2521 33.9742   3
  -1  21  12 3.91780 14.9774   6
   1  21  12 14.2703 14.5852   6
  -1  21  13 83.8897 28.0697   6
   1 -21 -13 64.0767 20.5879   4
   1 -21  13 98.1675 43.2982   3
  -1 -21  13 41.9271 24.9818   3
   1  21  13 69.0242 27.3948   6
   1  21  14 161.163 41.9285   6
  -1 -21  14 131.451 54.9852   3
   1 -21 -14 140.848 48.2649   4
  -1  21  14 112.825 30.2967   6
   1 -21  14 90.5179 44.4527   3
  -1 -21 -15 376.026 81.8605   4
   1 -21  15 336.403 81.0189   3
  -1  21  15 356.396 53.5376   6
   1 -21 -15 366.741 77.7404   4
  -1 -21  15 439.144 91.5721   3
   1  21  15 415.848 69.1858   6
   1  21  16 105.715 38.7807   6
   1 -21  16 63.6288 40.9071   3
   1 -21 -16 69.9667 39.8444   4
  -1 -21  16 68.1193 46.9179   3
  -1 -21 -16 46.5332 32.8711   4
  -1  21  16 83.5139 26.8430   6
  -1  21  17 24.7735 16.6390   6
   1  21  17 16.8717 16.2159   6
   1 -21  17-15.0360 31.2528   3
  -1 -21  17-18.6788 32.5168   3
   1 -21 -17 20.0666 29.0451   4
  -1  21  18 29.8062 20.6522   6
   1 -21 -18-4.94433 20.4592   4
   1 -21  18 38.1270 35.4182   3
  -1 -21  18 21.0072 37.3906   3
  -1 -21 -18-6.91768 22.2045   4
   1  21  18-32.8469 26.1583   6
  -1  21  19-38.0909 20.8986   6
   1  21  19 0.81523 18.0138   6
  -1 -21  19 80.0563 53.7569   3
   1 -21  19-15.8742 31.2088   3
  -1 -21 -19 19.9581 29.6668   4
   1 -21 -19 41.2828 31.9104   4
   1 -21  20 49.1089 27.7290   3
  -1 -21 -20 40.2842 31.8016   4
  -1  21  20 71.8206 25.4025   6
  -1 -21  20 43.0836 36.3742   3
   1  21  20 115.300 36.8006   6
   1 -21 -20 92.9595 34.3011   4
  -1 -21  21 88.5516 48.7218   3
   1 -21  21 44.3226 44.2072   3
   1 -21 -21 15.0637 33.0401   4
  -1 -21 -21 128.536 50.4733   4
  -1  21  21 69.6884 24.0727   6
   1  21  21-18.4798 17.8704   6
  -1 -21 -22 151.518 58.8185   4
   1  21  22 118.411 38.8689   6
   1 -21 -22 147.583 55.2167   4
  -1 -21  22 43.0005 38.5929   3
   1 -21  22 151.171 62.0143   3
   1 -21  23-47.4909 47.1784   3
   1  21  23 84.6009 31.2622   6
  -1 -21 -23 18.9259 38.5588   4
   1 -21 -23 52.3108 38.6311   4
  -1 -21  23-41.5145 53.5148   3
  -1  21 -23 49.5165 33.4329   1
  -1 -21 -24 62.7128 44.7833   4
   1 -21  24 67.5830 44.7626   3
  -1  21 -24 65.7982 37.6003   1
  -1 -21  24 73.8432 47.8555   3
   1 -21 -24 10.7739 29.6332   4
   1 -21 -25 558.870 110.031   4
  -1 -21 -25 576.870 108.650   4
  -1  21 -25 463.602 90.4456   1
  -1  21 -26 209.034 62.2926   1
   1 -21 -26 336.037 88.5772   4
  -1 -21 -26 271.704 76.9558   4
   1 -21 -27 66.6095 43.6355   4
  -1 -21 -27 151.823 62.5505   4
  -1  21 -27 116.319 43.3787   1
  -1 -21 -28 33.7252 41.6706   4
  -1  21 -28 24.6556 29.3187   1
   1 -21 -28 11.8369 31.5287   4
  -1 -21 -29-41.2203 38.5255   4
   1 -21 -29-33.8657 56.1188   4
  -1  21 -29 30.7124 29.9169   1
  -1  21 -30 160.740 59.7503   1
   1 -21 -30 110.269 50.7266   4
  -1 -21 -30 184.766 74.4205   4
  -1 -21 -31 188.595 73.8504   4
   1 -21 -31 233.458 78.8130   4
   1 -21 -32 108.237 57.1460   4
  -1 -21 -32 79.6432 49.0861   4
   1 -21 -33 29.1345 43.5718   4
  -1 -21 -33-38.9457 59.2054   4
  -1 -21 -34 91.0105 53.4224   4
   1 -21 -34 178.144 70.1774   4
   1 -21 -35 241.022 87.9061   4
  -1 -21 -35 79.7897 49.6115   4
   1 -21 -36-24.3946 40.3509   4
  -1 -21 -36 127.585 60.3331   4
   1 -22   0-29.3375 20.2951   5
   1 -22  -1 163.465 34.8752   5
   1 -22   1 145.932 35.3017   5
  -1 -22   1 104.348 42.4572   3
   1 -22   2 96.3676 28.2282   5
   1 -22  -2 56.9102 21.9798   5
   1 -22   2 91.1298 37.6524   3
  -1 -22   2 104.619 34.5657   3
   1 -22   3-6.36499 17.0480   5
  -1 -22   3-3.49613 16.9476   3
   1 -22   3-33.9277 24.0679   3
   1 -22  -3 6.26682 11.1007   5
   1 -22  -4 206.309 39.5118   5
  -1 -22   4 140.458 49.2813   3
   1 -22   4 192.380 42.2598   5
   1 -22   4 162.518 51.5485   3
  -1  22  -4 188.742 37.7815   5
  -1 -22   5 158.970 58.8973   3
   1 -22  -5 89.9436 28.9467   5
   1 -22   5 68.3930 25.5327   5
  -1  22  -5 59.5216 20.4188   5
   1 -22   5 118.106 51.0226   3
  -1  22  -6 1891.10 122.394   5
   1 -22  -6 2049.55 126.656   5
   1 -22   6 1905.66 130.290   5
   1 -22   6 1907.37 176.354   3
  -1 -22   6 1948.27 176.504   3
   1  22   6 1856.13 146.774   6
  -1 -22   7 79.2841 40.1462   3
   1 -22  -7 69.9802 29.6711   5
   1 -22   7 43.4328 27.3976   3
   1  22   7 62.6157 34.8476   6
  -1  22  -7 104.631 32.2045   5
   1 -22  -8 17.9551 15.1918   5
  -1 -22   8 80.7678 39.6595   3
  -1  22  -8 37.2204 22.5833   5
   1 -22   8 31.0039 26.0520   3
   1  22   8 21.0660 22.5612   6
  -1  22   9 61.7154 27.8308   6
  -1 -22   9 51.9564 37.0301   3
  -1 -22  -9 29.5407 21.3669   5
  -1  22  -9 18.4686 17.7177   5
   1 -22   9 88.1353 41.9640   3
  -1 -22   9 7.32907 23.5840   5
   1  22   9 43.9625 29.9153   6
  -1  22  10 62.1205 26.0674   6
  -1  22 -10 60.8086 25.0382   5
  -1 -22  10 31.2079 27.9576   3
   1  22  10 83.6370 33.5335   6
   1 -22  10 53.0855 26.1596   3
   1 -22  11 156.716 56.2872   3
   1  22  11 189.995 50.0172   6
  -1  22  11 124.761 36.0427   6
  -1 -22  11 131.932 53.0419   3
   1 -22  12 168.832 57.9982   3
   1  22  12 220.525 50.9323   6
  -1  22  12 167.121 37.9322   6
  -1 -22  12 143.982 53.6553   3
  -1 -22  13-4.06124 25.5310   3
   1 -22  13 25.2153 22.8490   3
   1  22  13 67.8645 32.8378   6
  -1  22  13 7.10988 13.8312   6
   1 -22 -14 251.068 64.3574   4
   1  22  14 320.017 62.4540   6
  -1  22  14 256.943 51.3175   6
  -1 -22  14 306.698 82.8415   3
   1 -22  14 320.300 79.7426   3
   1  22  15 121.937 42.7850   6
   1 -22  15 148.120 55.3583   3
   1 -22 -15 64.8628 36.6086   4
  -1 -22  15 93.1545 50.0381   3
  -1  22  15 119.004 31.3420   6
   1 -22  16 54.9419 30.0336   3
   1  22  16 36.4539 30.1654   6
  -1 -22 -16 17.4447 27.9880   4
   1 -22 -16 61.4721 40.3042   4
  -1 -22  16-36.5987 34.8055   3
  -1  22  16 1.35945 15.3303   6
  -1 -22  17 3.15232 24.0408   3
   1 -22 -17 38.5309 32.3089   4
  -1  22  17 47.0511 19.1679   6
   1  22  17 18.1100 24.0600   6
   1 -22  17 52.6827 25.7399   3
  -1 -22 -17-2.79034 23.9619   4
  -1 -22 -18 119.118 49.9054   4
   1 -22 -18 191.806 61.6560   4
   1 -22  18 121.676 59.6386   3
  -1 -22  18 166.395 64.5951   3
  -1  22  18 95.9416 30.5725   6
   1  22  18 174.156 46.9995   6
  -1 -22 -19 122.027 59.2986   4
   1  22  19 75.9521 30.3513   6
  -1 -22  19 118.977 51.6971   3
   1 -22  19 47.6101 34.0525   3
   1 -22 -19 143.478 53.8357   4
  -1  22  19 76.0125 22.5506   6
   1  22  20 4.81211 15.8126   6
  -1 -22  20 60.9109 39.3067   3
  -1 -22 -20-2.82411 26.1846   4
   1 -22 -20 45.6655 37.0215   4
  -1  22  20 3.02167 17.9880   6
   1 -22  20 14.8206 39.0088   3
  -1 -22  21-10.5133 43.4741   3
  -1 -22 -21 31.8519 33.2129   4
   1 -22  21 42.3223 42.8514   3
   1  22  21 50.8229 31.1242   6
   1 -22 -21 50.3809 44.7225   4
   1 -22 -22 226.688 69.7285   4
   1 -22  22 244.773 81.8099   3
   1  22  22 197.105 52.4884   6
  -1 -22  22 279.795 82.2329   3
  -1 -22 -22 288.125 79.2875   4
   1 -22  23 61.8235 36.7131   3
   1  22  23 164.666 45.7210   6
  -1 -22  23 30.0449 39.8855   3
   1 -22 -23 114.295 52.0283   4
  -1 -22 -23 53.5161 42.4829   4
  -1  22 -24 127.826 43.9169   1
  -1 -22 -24 112.755 52.1726   4
  -1 -22  24 157.131 69.6725   3
   1  22 -24 63.5092 37.9374   1
   1 -22 -24 125.430 57.5633   4
   1 -22  24 7.62521 30.7974   3
   1 -22 -25 9.87043 25.4392   4
  -1  22 -25 77.2383 43.1871   1
   1  22 -25 16.3747 23.0925   1
  -1 -22 -25 47.0491 35.8169   4
  -1 -22 -26 267.717 76.7870   4
  -1  22 -26 287.082 71.8552   1
   1 -22 -26 316.683 86.2572   4
   1  22 -26 132.119 43.6416   1
  -1 -22 -27 28.6949 49.6048   4
  -1  22 -27 33.5990 37.1963   1
   1 -22 -27-5.03784 29.8955   4
   1 -22 -28 40.2871 45.2797   4
  -1  22 -28 24.3627 36.4628   1
  -1 -22 -28 34.6855 30.9202   4
  -1 -22 -29-1.79971 30.5534   4
   1 -22 -29-8.84796 32.2450   4
  -1  22 -29-38.6145 20.3454   1
  -1 -22 -30 161.278 70.8141   4
   1 -22 -30 190.951 71.5519   4
   1 -22 -31 18.3400 29.8177   4
  -1 -22 -31 30.1154 37.7417   4
   1 -22 -32 27.8111 42.6620   4
  -1 -22 -32-16.9833 41.3377   4
   1 -22 -33 11.5902 33.6178   4
  -1 -22 -33-64.1724 52.5896   4
   1 -22 -34 64.5606 50.0597   4
  -1 -22 -34 32.4136 37.4176   4
   1 -22 -35 155.470 75.1999   4
  -1 -22 -35 64.9378 45.0177   4
  -1 -22 -36-4.64410 41.5561   4
   1 -23   0-25.0762 19.4307   5
   1 -23   1-2.60646 14.0767   5
   1 -23  -1-22.1671 21.2781   5
  -1 -23   1 46.8358 33.0262   3
  -1 -23   2 118.483 45.2140   3
   1 -23   2 81.1446 27.7822   5
   1 -23  -2 37.0596 18.2073   5
   1 -23   2 112.811 43.5132   3
   1 -23   3 443.907 62.3475   5
  -1 -23   3 509.306 87.6232   3
   1 -23   3 675.765 102.029   3
   1 -23  -3 510.635 63.0372   5
   1 -23   4 64.6729 32.9841   3
   1 -23   4 77.9975 26.5435   5
  -1 -23   4 108.980 42.8681   3
   1 -23  -4 33.1421 15.7914   5
   1 -23   5 223.565 67.6642   3
  -1  23  -5 194.318 42.6543   5
   1 -23   5 245.619 49.0799   5
  -1 -23   5 275.938 74.9219   3
   1 -23  -5 207.154 43.1995   5
   1 -23   6 1142.35 102.927   5
   1  23   6 1289.71 125.735   6
   1 -23  -6 1388.28 106.925   5
  -1  23  -6 1203.69 99.1849   5
  -1 -23   6 1313.20 149.252   3
   1 -23   6 1307.06 148.288   3
  -1 -23   7 223.045 66.6465   3
  -1 -23   7 302.729 62.6288   5
   1 -23   7 305.031 72.8507   3
  -1  23  -7 321.085 53.1016   5
   1 -23  -7 346.428 55.3241   5
   1  23   7 234.941 56.0641   6
  -1 -23   8 113.029 41.7554   5
  -1 -23  -8 49.3957 30.0461   5
   1 -23   8 18.4536 30.0276   3
  -1 -23   8 62.3064 45.8444   3
   1  23   8 48.1936 29.7274   6
   1 -23  -8 85.3910 32.2827   5
  -1  23  -8 73.4041 28.1221   5
   1 -23   9 760.938 115.971   3
  -1 -23  -9 805.369 93.6847   5
   1  23   9 688.716 91.9928   6
  -1 -23   9 652.388 108.724   3
  -1 -23   9 704.774 95.7499   5
  -1  23   9 681.305 83.1964   6
  -1  23  -9 751.394 82.1745   5
  -1 -23  10 329.707 80.8748   3
  -1  23  10 440.217 66.9259   6
   1  23  10 451.404 71.3709   6
  -1 -23 -10 403.287 67.7640   5
   1 -23  10 482.559 91.8669   3
  -1 -23  11 443.285 96.9855   3
   1 -23  11 487.983 95.2387   3
   1  23  11 393.848 69.4127   6
  -1  23  11 464.558 68.1809   6
  -1  23  12 0.57999 20.7429   6
   1  23  12-9.22984 22.6921   6
  -1 -23  12 74.2045 42.8717   3
   1 -23  12-15.1771 29.6270   3
  -1  23  13 10.8533 15.1319   6
   1 -23  13 23.5604 31.6475   3
  -1 -23  13-5.39435 31.2581   3
   1  23  13-28.4563 25.9929   6
  -1  23  14 650.972 78.9729   6
   1 -23  14 618.554 110.747   3
  -1 -23  14 685.813 118.497   3
   1  23  14 629.906 86.3709   6
  -1 -23  15 117.738 48.8470   3
   1 -23  15 138.769 61.7700   3
   1  23  15 122.134 38.9480   6
  -1  23  15 148.344 41.7696   6
  -1  23  16-12.9300 19.0798   6
   1 -23 -16 45.3635 32.8135   4
   1 -23  16-10.3238 32.4867   3
  -1 -23  16 29.1096 30.2453   3
   1  23  16-2.59240 23.6884   6
   1  23  17 51.0937 29.7790   6
  -1 -23  17-47.9370 40.1025   3
  -1  23  17 23.2894 18.4132   6
   1 -23 -17 47.5102 34.2488   4
   1 -23  17-14.5954 37.9682   3
   1 -23 -18-2.65377 25.0965   4
   1  23  18-43.7073 29.6482   6
  -1  23  18 30.8496 22.3606   6
  -1 -23 -18 54.1019 43.7193   4
  -1 -23  18 45.5176 29.1047   3
   1 -23  18-40.7078 39.4732   3
  -1  23  19 13.6031 17.4894   6
  -1 -23 -19 72.6712 50.4432   4
   1  23  19-0.39635 16.8710   6
   1 -23 -19 4.79798 21.8937   4
   1 -23  19 1.47008 30.4602   3
  -1 -23  19 5.59102 27.3241   3
  -1 -23  20-12.3293 27.9191   3
   1  23  20 19.4101 27.4879   6
  -1 -23 -20 26.1854 35.8998   4
   1 -23  20 47.3883 37.6451   3
   1 -23 -20 67.2264 42.1080   4
   1 -23 -21 224.485 73.6759   4
  -1 -23  21 129.930 57.4632   3
   1  23  21 208.731 51.8222   6
  -1 -23 -21 303.357 88.5293   4
   1 -23  21 250.862 82.5518   3
   1  23  22 527.271 76.3822   6
   1 -23  22 498.226 117.351   3
  -1 -23  22 478.979 108.774   3
  -1 -23 -22 584.289 113.631   4
   1 -23 -22 535.688 106.632   4
  -1 -23  23 10.8526 28.6875   3
   1 -23  23-31.7510 28.8232   3
  -1 -23 -23 53.4428 34.2353   4
   1 -23 -23-40.9412 38.5130   4
   1 -23 -24 297.101 82.7392   4
  -1  23 -24 195.278 65.9951   1
   1  23 -24 183.494 54.7137   1
   1 -23  24 142.614 56.8222   3
  -1 -23 -24 253.474 75.3337   4
  -1 -23  24 100.555 60.2671   3
  -1  23 -25 61.6126 34.8215   1
  -1 -23 -25 78.4156 54.0402   4
  -1 -23  25-2.75064 33.4321   3
   1 -23  25 103.685 54.3504   3
   1  23 -25 88.5652 42.4315   1
   1 -23 -25 72.9557 40.3899   4
  -1  23 -26 150.763 56.8777   1
  -1 -23 -26 120.263 65.8001   4
   1 -23 -26 157.521 61.1142   4
  -1  23 -27 275.827 72.1700   1
   1 -23 -27 269.844 77.8353   4
  -1 -23 -27 247.746 77.1179   4
  -1 -23 -28 447.707 106.245   4
   1 -23 -28 341.908 90.1985   4
  -1  23 -28 498.759 100.995   1
   1 -23 -29 122.370 56.5966   4
  -1 -23 -29 150.262 62.4266   4
  -1 -23 -30 68.5744 56.4352   4
   1 -23 -30 2.36879 35.8959   4
  -1 -23 -31-0.64507 30.4436   4
   1 -23 -31 58.5504 50.2343   4
  -1 -23 -32 0.22200 28.7734   4
   1 -23 -32 13.4836 36.6454   4
  -1 -23 -33-16.4050 29.5218   4
   1 -23 -33 109.546 51.8339   4
  -1 -23 -34 22.9142 46.4961   4
   1 -23 -34-64.5382 48.0426   4
   1 -23 -35 71.9530 33.7779   4
  -1 -23 -35-91.4410 53.2584   4
   1 -24   0 1.20358 12.6271   5
  -1 -24   0 16.1907 25.6272   3
   1 -24   1 92.1755 30.1215   5
   1 -24  -1 67.8554 23.5218   5
  -1 -24   1 70.1464 35.7463   3
   1 -24   1 22.0639 21.5060   3
  -1 -24   2 10.6699 25.1360   3
   1 -24  -2 49.5573 21.2426   5
   1 -24   2 13.8141 12.5824   5
   1 -24   2 60.8580 35.3167   3
   1 -24  -3 148.864 34.4216   5
   1 -24   3 222.712 43.5353   5
   1 -24   3 164.912 56.7253   3
  -1 -24   3 154.238 55.5978   3
   1 -24   4 5.83618 17.8526   5
   1 -24  -4 27.9878 22.1157   5
   1 -24   4 92.5506 44.2503   3
  -1 -24   4 38.2947 40.2461   3
  -1  24  -5 747.576 77.4666   5
   1 -24   5 783.704 116.882   3
  -1 -24   5 733.216 92.0429   5
   1 -24  -5 829.092 83.8098   5
   1 -24   5 847.391 90.2339   5
  -1 -24   5 812.439 121.093   3
   1 -24  -6 137.203 35.3600   5
   1  24   6 46.4593 32.4443   6
   1 -24   6 32.8796 30.2279   3
  -1 -24  -6 38.2232 24.0255   5
   1 -24   6 38.4528 23.9981   5
  -1  24  -6 13.4900 17.6443   5
  -1 -24   6 5.07311 18.0371   5
  -1 -24   6 44.0703 36.6689   3
  -1  24  -7 123.381 36.7161   5
  -1 -24  -7 258.400 54.6417   5
   1  24   7 199.769 56.2471   6
   1 -24  -7 215.294 45.7004   5
  -1 -24   7 129.630 42.5272   5
   1 -24   7 136.093 51.3446   3
  -1 -24   7 203.971 68.7753   3
   1  24   8 3.32588 20.7910   6
  -1  24   8 56.1118 26.0344   6
  -1 -24   8-14.3977 40.4866   3
  -1 -24  -8 4.35051 15.6254   5
   1 -24   8 36.4344 21.9955   3
  -1 -24   8 14.2207 24.1952   5
  -1  24   9 2.28484 15.7980   6
   1  24   9 2.24270 17.3673   6
  -1 -24  -9 5.60136 20.3197   5
  -1 -24   9 30.6707 24.4954   5
  -1 -24   9 28.9807 30.0238   3
   1 -24   9 63.4517 35.5457   3
   1  24  10 335.157 63.7594   6
  -1 -24  10 411.500 89.2941   3
  -1  24  10 317.820 59.1818   6
   1 -24  10 327.845 78.7592   3
  -1 -24 -10 346.455 62.2949   5
  -1 -24  11 22.4960 30.6258   3
  -1 -24 -11 39.8384 26.3607   5
   1 -24  11 56.6592 39.4974   3
   1  24  11 8.32387 18.8796   6
  -1  24  11 14.1097 21.2133   6
   1 -24  12 7.50577 24.4741   3
   1  24  12-0.95931 20.4710   6
  -1  24  12-2.37386 20.3987   6
   1  24  13 12.0083 17.2107   6
  -1  24  13-13.0066 18.9337   6
   1 -24  13 18.9487 29.7796   3
  -1 -24  13 29.3487 32.0790   3
  -1 -24  14 12.4794 30.7704   3
   1  24  14 37.3285 26.0255   6
   1 -24  14 12.0451 21.6660   3
  -1  24  14 14.6697 15.1975   6
  -1  24  15 165.698 44.8354   6
   1 -24  15 116.320 53.9891   3
  -1 -24  15 69.5100 54.3334   3
   1  24  15 136.936 44.8298   6
  -1  24  16 146.904 44.2563   6
  -1 -24  16 100.246 55.5611   3
   1 -24  16 54.3588 46.0382   3
   1  24  16 81.8826 34.7626   6
   1 -24  17-0.36339 25.9141   3
   1 -24 -17 60.8938 47.2681   4
  -1 -24  17-1.71326 33.8829   3
  -1  24  17 23.9202 22.1115   6
   1  24  17 45.7649 30.3983   6
   1 -24  18 194.630 66.6369   3
   1  24  18 138.188 46.5813   6
   1 -24 -18 98.2859 52.6930   4
  -1  24  18 87.5074 23.9642   6
  -1 -24  18 161.758 64.2539   3
  -1  24  19 108.262 33.8128   6
   1 -24  19 95.4787 49.9828   3
   1 -24 -19 73.6078 40.4504   4
  -1 -24 -19 53.0335 40.5029   4
   1  24  19 84.3251 29.7542   6
  -1 -24  19 4.41763 34.8273   3
   1 -24  20-51.4764 37.2214   3
   1  24  20 6.69088 18.0491   6
   1 -24 -20 1.18602 29.2920   4
  -1 -24  20 46.7447 34.7862   3
  -1 -24 -20 21.0033 35.1747   4
  -1 -24 -21 127.862 57.3642   4
   1 -24  21 105.372 51.4767   3
   1  24  21 93.0913 41.6190   6
  -1 -24  21-9.76952 39.4387   3
   1 -24 -21 9.37429 38.4984   4
  -1 -24 -22 49.5168 37.5405   4
   1 -24 -22 2.84725 24.5312   4
   1 -24  22-25.8868 39.4715   3
  -1 -24  22 36.9744 34.2561   3
  -1 -24 -23 14.9490 29.1734   4
   1 -24  23 1.50270 47.4653   3
  -1 -24  23 75.1316 52.0463   3
   1 -24 -23 78.5727 46.6517   4
  -1 -24  24-7.61549 38.2526   3
   1 -24 -24 4.30146 28.6464   4
  -1 -24 -24-9.96745 28.4919   4
   1  24 -24 20.4406 20.4176   1
   1 -24  24-28.0402 35.4989   3
  -1 -24 -25 147.405 59.7690   4
   1 -24 -25 149.334 48.5925   4
  -1 -24  25 110.406 68.6478   3
  -1  24 -25 14.0807 25.4319   1
   1 -24  25 122.143 60.7148   3
  -1 -24 -26 42.3575 46.8248   4
   1 -24 -26 43.8618 40.5489   4
  -1  24 -26 20.6577 22.2725   1
  -1  24 -27 77.9662 45.0679   1
   1 -24 -27 1.61700 45.7200   4
  -1 -24 -27-27.2479 52.0226   4
   1 -24 -28 119.855 56.6817   4
  -1 -24 -28 169.703 69.4763   4
  -1 -24 -29-16.1124 28.3001   4
   1 -24 -29 58.8186 42.8533   4
  -1 -24 -30-16.7129 26.7501   4
   1 -24 -30 41.4941 36.6530   4
  -1 -24 -31 127.737 63.9108   4
   1 -24 -31 18.9349 36.6386   4
   1 -24 -32 32.3554 37.9018   4
  -1 -24 -32 72.4353 54.4899   4
   1 -24 -33 28.6766 32.6475   4
  -1 -24 -33-38.3923 49.5060   4
   1 -24 -34-16.8880 32.0637   4
  -1 -24 -34-20.9691 35.0328   4
  -1 -25   0 72.4712 50.5914   3
   1 -25   0 34.6402 24.3015   5
  -1 -25   1 1081.16 133.948   3
   1 -25  -1 1273.78 104.368   5
   1 -25   1 1253.65 104.477   5
   1 -25   1 1089.97 132.056   3
   1 -25   2-17.6794 17.0690   5
  -1 -25   2 39.9100 31.6281   5
  -1 -25   2 27.4966 37.4125   3
  -1 -25  -2 35.4109 28.1927   5
   1 -25  -2-8.24957 17.8181   5
   1 -25   2 26.8778 27.6259   3
   1 -25   3 474.956 66.1970   5
   1 -25  -3 416.643 58.8545   5
   1 -25   3 430.376 88.6401   3
  -1 -25  -3 408.052 65.6104   5
  -1 -25   3 502.340 95.0211   3
  -1 -25   3 541.434 79.7556   5
  -1 -25   4 108.903 38.8590   5
   1 -25   4 121.781 56.1995   3
   1 -25  -4 141.193 32.4674   5
   1 -25   4 109.438 31.0418   5
  -1 -25   4 95.8502 45.6420   3
  -1 -25  -4 89.7611 35.4127   5
  -1 -25   5 491.200 96.1127   3
  -1 -25  -5 477.230 72.0472   5
   1 -25   5 577.632 101.583   3
   1 -25  -5 498.490 65.7680   5
  -1 -25   5 455.880 73.9820   5
   1  25   5 383.933 74.5198   6
  -1 -25  -6 61.2644 34.6493   5
   1  25   6 47.5913 30.4343   6
  -1 -25   6 22.9142 18.8883   5
  -1 -25   6 0.48822 32.9724   3
  -1  25  -6 21.7714 16.6989   5
   1 -25   6 30.1161 32.1817   3
  -1 -25   7 23.0470 24.2542   5
   1 -25   7-5.19445 26.7768   3
  -1 -25  -7 40.3134 23.6819   5
   1  25   7-0.91040 20.9401   6
  -1 -25   7 17.0250 27.6743   3
  -1 -25   8-32.8192 39.4882   3
  -1  25   8 24.0217 18.3999   6
  -1 -25   8 52.0509 26.3569   5
   1  25   8 27.9275 29.5654   6
   1 -25   8 22.6200 27.0900   3
  -1 -25  -8 41.5975 23.7625   5
  -1 -25   9 156.424 46.5470   5
   1 -25   9 154.854 55.2823   3
  -1  25   9 127.179 41.4239   6
  -1 -25   9 76.3741 36.6592   3
  -1 -25  -9 163.541 48.2685   5
   1  25   9 128.068 42.8176   6
  -1 -25 -10 296.487 62.5724   5
   1 -25  10 274.963 75.6449   3
  -1 -25  10 317.260 83.6242   3
   1  25  10 294.523 64.9657   6
  -1  25  10 277.281 57.2060   6
  -1  25  11 70.8040 27.5816   6
   1  25  11 52.3710 29.6636   6
  -1 -25  11-2.58027 22.5263   3
  -1 -25 -11 19.5690 23.7378   5
   1 -25  11 70.6005 44.6592   3
  -1 -25 -12 14.1128 15.5221   5
   1 -25  12 27.3672 38.4416   3
   1  25  12 15.8186 20.8901   6
  -1  25  12-14.6906 21.5685   6
  -1 -25  12 32.2826 38.3970   3
  -1  25  13 69.0472 33.5944   6
  -1 -25  13 127.889 57.2404   3
   1 -25  13 156.466 59.8790   3
   1  25  13 86.7765 37.3595   6
   1 -25  14 98.2977 52.4319   3
   1  25  14 128.997 40.8311   6
  -1 -25  14 175.324 68.7825   3
  -1  25  14 114.763 39.4098   6
   1 -25  15 168.503 71.1398   3
  -1  25  15 281.230 58.3664   6
  -1 -25  15 249.462 76.7993   3
   1  25  15 190.103 51.3280   6
  -1  25  16 556.474 75.8804   6
   1  25  16 636.477 89.0244   6
   1 -25  16 802.940 136.465   3
  -1 -25  16 686.831 127.039   3
   1 -25  17 67.6324 41.3926   3
   1  25  17 56.9899 30.8585   6
  -1  25  17 97.5992 35.2262   6
  -1 -25  17 66.0261 41.4773   3
   1 -25  18-52.6263 41.8688   3
  -1  25  18 23.9997 30.3499   6
   1  25  18 21.4640 31.5600   6
  -1 -25  18-6.30195 34.7314   3
   1 -25 -19-11.2201 30.9310   4
   1 -25  19-0.59752 29.2499   3
  -1 -25  19-0.41708 30.7922   3
   1  25  19 3.46052 20.9547   6
   1  25  20 249.246 62.0495   6
  -1 -25  20 309.676 93.3664   3
   1 -25  20 212.230 74.1756   3
   1 -25 -20 221.888 69.5986   4
  -1 -25 -21 242.115 73.3985   4
   1 -25  21 109.407 54.4753   3
   1  25  21 234.145 56.9672   6
   1 -25 -21 316.598 84.9706   4
  -1 -25  21 93.6024 51.9709   3
   1 -25  22-12.3225 31.4338   3
   1 -25 -22-8.44250 36.3117   4
  -1 -25 -22 6.77737 26.5179   4
  -1 -25  22 5.43356 34.9776   3
  -1 -25 -23-20.5555 29.7983   4
   1 -25  23-23.3298 29.8374   3
   1 -25 -23 18.2398 27.9192   4
  -1 -25  24-65.9785 64.3333   3
   1 -25 -24-0.19278 26.0308   4
   1 -25  24-74.4230 67.2724   3
  -1 -25 -24-11.6263 23.6091   4
  -1  25 -25 22.1692 24.2255   1
   1 -25 -25 37.4159 32.9248   4
  -1 -25  25 32.0981 33.7060   3
  -1 -25 -25 101.885 54.8183   4
   1 -25  25 32.7808 37.7921   3
  -1  25 -26 62.3517 45.7272   1
  -1 -25 -26-44.5209 43.0284   4
   1 -25  26 85.7926 58.4615   3
  -1 -25  26 86.5449 51.1371   3
   1 -25 -26-32.5911 38.0747   4
  -1 -25 -27 59.7548 60.0996   4
  -1  25 -27-23.7567 35.7507   1
   1 -25 -27 24.4280 38.5197   4
  -1 -25 -28 133.638 59.5621   4
   1 -25 -28 89.5798 58.1887   4
   1 -25 -29 108.450 61.8536   4
  -1 -25 -29 48.9661 39.9870   4
  -1 -25 -30 93.4680 48.4930   4
   1 -25 -30 199.330 80.0517   4
   1 -25 -31 33.2173 49.4363   4
  -1 -25 -31-48.1572 41.4952   4
  -1 -25 -32 55.2716 33.3431   4
   1 -25 -32 22.6440 29.7114   4
   1 -25 -33-29.4768 40.0286   4
  -1 -25 -33-89.5951 44.6356   4
  -1 -26   0-16.8776 20.4827   5
  -1 -26   0 50.7946 38.3117   3
   1 -26   0 12.7799 20.8120   5
  -1 -26   1 57.9033 33.5063   3
  -1 -26   1 146.200 42.9690   5
  -1 -26  -1 118.755 40.0779   5
   1 -26   1 130.671 36.9815   5
   1 -26  -1 85.1173 31.3664   5
   1 -26   1 26.5711 31.5755   3
  -1 -26   2 50.7072 29.9458   5
  -1 -26  -2-11.1754 17.8849   5
   1 -26  -2 4.20988 12.6252   5
   1 -26   2-6.92946 23.5141   3
  -1 -26   2 7.43896 34.7130   3
  -1 -26   3 3.94893 14.7485   5
  -1 -26  -3-0.47058 15.2327   5
   1 -26   3 35.6205 37.7817   3
  -1 -26   3 4.21153 23.5883   3
  -1 -26   4 11.7953 22.4551   3
  -1 -26   4 36.3531 30.4616   5
  -1 -26  -4 51.1654 28.5761   5
   1 -26   4 145.001 60.1331   3
   1  26   5 46.4541 30.8688   6
  -1 -26  -5 35.1940 22.4184   5
  -1 -26   5 15.6688 19.9922   5
   1 -26   5 85.9751 44.7012   3
  -1 -26   5 14.4481 38.2030   3
  -1 -26   6 26.8100 22.9194   5
  -1 -26  -6 112.877 39.0640   5
   1 -26   6 144.097 54.1539   3
   1  26   6 123.315 43.1730   6
  -1 -26   6 160.171 68.2923   3
  -1 -26   7 44.8401 29.5524   3
  -1 -26   7 19.5834 21.2632   5
  -1 -26  -7 15.4855 17.1957   5
   1 -26   7 78.0396 55.0102   3
   1  26   7 72.8611 37.2196   6
  -1 -26   8 38.3774 29.9101   5
   1  26   8 4.72681 23.3527   6
   1 -26   8 20.5040 39.1213   3
  -1 -26   8-27.7812 40.5977   3
  -1  26   8 28.4951 24.5350   6
  -1 -26  -8 8.58500 17.5906   5
  -1 -26   9-11.6426 20.2173   5
   1 -26   9 5.88438 36.9361   3
  -1 -26   9-0.17544 28.2284   3
   1  26   9 6.15987 17.9387   6
  -1  26   9-0.91215 18.7456   6
  -1 -26  -9 33.6137 23.5776   5
   1  26  10 21.2946 28.7485   6
  -1 -26 -10-22.5303 23.4717   5
  -1  26  10 31.4304 29.5102   6
   1 -26  10-24.6798 40.2081   3
  -1 -26  10-11.9112 42.3131   3
  -1 -26  11-9.39542 27.3518   3
   1  26  11 8.63113 17.4932   6
  -1  26  11 25.4552 24.9529   6
   1 -26 -11 17.2320 18.5701   5
  -1 -26 -11 58.3345 30.8079   5
   1 -26  11 60.0766 46.9495   3
   1  26  12 118.797 37.3107   6
   1 -26  12 68.0373 46.6460   3
   1 -26 -12 54.9665 29.4304   5
  -1 -26 -12 88.6236 36.1456   5
  -1  26  12 136.143 39.3467   6
  -1 -26  12 129.811 58.7606   3
   1  26  13 48.8851 33.5418   6
  -1  26  13-22.3688 16.4781   6
  -1 -26  13 44.9511 38.8327   3
  -1 -26 -13-1.88239 22.1450   5
   1 -26  13 46.4601 33.8322   3
   1  26  14 115.372 43.8072   6
  -1 -26  14 49.2386 32.7925   3
   1 -26  14 115.587 55.2846   3
  -1  26  14 54.8567 30.6809   6
   1 -26  15 57.2714 47.8406   3
  -1 -26  15 89.8020 61.3390   3
  -1  26  15 82.9736 41.2377   6
   1  26  15 56.8655 35.3935   6
  -1 -26  16 130.236 63.7665   3
   1 -26  16 186.645 73.6311   3
   1  26  16 105.856 39.5499   6
  -1  26  16 154.203 42.1589   6
   1  26  17 5.95088 18.3721   6
   1 -26  17 41.7968 40.8633   3
  -1 -26  17 20.5081 33.4120   3
  -1  26  17 16.3714 17.0231   6
   1 -26  18 115.663 60.9786   3
   1  26  18 60.0631 26.8647   6
  -1 -26  18 47.0975 41.8748   3
   1 -26  19 20.7114 32.0410   3
  -1 -26  19 2.16672 27.3584   3
   1  26  19 7.22408 21.1045   6
   1  26  20 235.646 60.2113   6
   1 -26 -20 129.697 54.4774   4
   1 -26  20 120.464 55.0471   3
  -1 -26  20 164.280 68.9909   3
   1 -26 -21 5.78652 26.1772   4
  -1 -26  21 14.1712 36.8191   3
   1 -26  21 22.0603 45.2921   3
  -1 -26  22-13.8758 49.8979   3
   1 -26 -22 14.0798 28.5556   4
   1 -26  22 1.34832 37.3930   3
  -1 -26 -23 34.3473 40.1723   4
   1 -26  23 72.8974 53.9112   3
   1 -26 -23 27.5727 31.3260   4
  -1 -26  23-38.0541 49.8603   3
  -1 -26  24 29.9077 34.1755   3
   1 -26  24 77.2247 51.3069   3
  -1 -26 -24-32.2383 28.9616   4
   1 -26 -24 60.9201 49.7502   4
   1 -26  25 29.8165 33.2328   3
   1 -26 -25 29.2740 24.9736   4
  -1 -26  25 90.0639 55.9562   3
  -1 -26 -25-67.5520 47.9971   4
   1 -26 -26 41.3116 44.6709   4
  -1 -26 -26 83.9729 47.3546   4
   1 -26  26 53.0626 38.5456   3
  -1 -26  26-3.11234 43.1838   3
  -1  26 -26 58.5523 48.5175   1
   1 -26 -27 80.0145 56.3725   4
  -1 -26 -27 66.4753 57.9217   4
  -1 -26 -28-7.51686 27.7309   4
   1 -26 -28 10.2216 50.8580   4
  -1 -26 -29 71.3431 52.5826   4
   1 -26 -29 12.7439 36.5634   4
   1 -26 -30 29.2675 51.6949   4
  -1 -26 -30-38.4753 36.7774   4
  -1 -26 -31 35.7712 45.4348   4
   1 -26 -31-21.3890 44.3371   4
  -1 -26 -32-38.2318 35.7568   4
   1 -26 -32 15.8758 48.8524   4
  -1 -27   0-21.4895 25.9429   5
  -1 -27   0-2.91758 23.8764   3
  -1 -27   1 589.878 104.767   3
  -1 -27   1 728.585 93.3047   5
  -1 -27  -1 685.353 112.332   3
   1 -27   1 697.899 110.476   3
  -1 -27  -1 675.947 88.0479   5
   1 -27   2 313.422 77.2868   3
  -1 -27   2 323.665 63.2275   5
  -1 -27   2 269.054 79.1654   3
  -1 -27  -2 246.517 56.0611   5
  -1 -27  -3-39.0412 30.1441   5
  -1 -27   3-3.73793 33.3118   3
  -1 -27   3-9.28176 20.4030   5
   1 -27   3-22.4136 24.1101   3
  -1 -27   4 50.9700 35.6669   3
   1 -27   4 14.9611 35.0235   3
  -1 -27   4 52.3379 29.2074   5
  -1 -27  -4 80.4854 31.6421   5
  -1 -27   5 75.4496 32.9535   5
   1  27   5 34.3357 27.0975   6
  -1 -27  -5 70.7049 31.2515   5
  -1 -27   5 49.7450 41.5540   3
   1 -27   5 57.9608 35.8514   3
   1  27   6 45.9868 34.5224   6
  -1 -27   6 48.3206 42.7804   3
   1 -27   6 70.9343 42.8666   3
  -1 -27  -6 56.6095 30.4623   5
  -1 -27   6 86.2802 40.9368   5
  -1 -27   7 48.0869 32.5416   5
   1  27   7 53.5311 31.4025   6
  -1 -27  -7 115.340 40.9882   5
  -1 -27   7 104.945 56.9087   3
   1 -27   7 84.7596 50.3677   3
   1  27   8 153.696 52.1799   6
   1 -27   8 65.2557 42.2085   3
  -1 -27   8 135.850 42.5226   5
  -1  27   8 161.861 45.7226   6
  -1 -27   8 136.801 65.0326   3
  -1 -27  -8 158.144 46.0511   5
  -1  27   9 18.8086 18.3102   6
   1 -27   9 11.6749 26.7808   3
  -1 -27  -9-8.63682 15.2078   5
  -1 -27   9 60.8172 29.0301   5
   1  27   9 17.4549 27.0809   6
  -1 -27   9-26.3719 27.7537   3
  -1  27  10 26.6380 28.2932   6
   1  27  10 11.6921 20.5656   6
  -1 -27  10 15.8733 38.0463   3
  -1 -27 -10 19.6793 22.1749   5
   1 -27 -10 17.4474 16.2023   5
   1 -27  10 36.1491 26.6356   3
   1 -27 -11 5.40475 14.3269   5
  -1 -27  11 34.5159 32.1309   3
  -1  27  11 20.1712 19.1802   6
   1 -27  11 52.2346 40.3819   3
   1  27  11 0.86921 28.7462   6
  -1 -27 -11-6.71183 17.2366   5
  -1  27  12 15.0634 18.9012   6
  -1 -27 -12 23.2433 23.0768   5
   1  27  12 65.7781 37.5275   6
  -1 -27  12 5.79340 34.0871   3
   1 -27 -12 25.0436 23.8620   5
   1 -27  12 10.1500 39.0825   3
   1 -27 -13 110.190 39.1163   5
  -1 -27  13 89.0883 50.5950   3
   1  27  13 27.9009 30.0179   6
   1 -27  13 137.907 59.3407   3
  -1  27  13 63.5185 32.1173   6
  -1 -27 -13 128.658 45.5219   5
  -1  27  14-3.66658 21.2667   6
  -1 -27 -14 23.6690 27.1056   5
   1 -27  14-56.3013 40.0384   3
  -1 -27  14-37.4600 43.7604   3
   1  27  14 47.5976 32.1160   6
   1  27  15 51.2935 38.2768   6
  -1 -27  15-0.82418 29.0280   3
   1 -27  15 33.1898 34.5080   3
  -1  27  15 80.5337 31.3698   6
  -1 -27  16-29.1754 32.1711   3
  -1  27  16 21.6482 24.9262   6
   1 -27  16 58.5761 48.9447   3
   1  27  16 15.6608 32.7836   6
   1 -27  17 205.236 75.1870   3
   1  27  17 206.306 56.6596   6
  -1 -27  17 216.439 77.7879   3
   1  27  18-7.35578 26.6752   6
   1 -27  18 10.1358 29.6901   3
   1  27  19 272.010 63.9839   6
   1 -27  19 310.723 98.3513   3
  -1 -27  19 165.585 75.5770   3
   1 -27  20-15.7211 41.6335   3
  -1 -27  20-40.7485 38.4448   3
  -1 -27  21 113.906 68.1832   3
   1 -27  21 107.327 62.1555   3
   1 -27 -22 92.7361 49.9525   4
  -1 -27  22-60.8602 60.3130   3
   1 -27  22 56.5580 56.8329   3
   1 -27  23 6.69303 34.1528   3
   1 -27 -23-73.7488 46.6330   4
  -1 -27  23-36.0065 69.6277   3
   1 -27  24 232.540 82.1841   3
  -1 -27  24 198.152 84.3609   3
   1 -27 -24 217.515 69.4328   4
  -1 -27  25 40.6444 52.4419   3
   1 -27 -25 88.2399 44.6519   4
  -1 -27 -25 72.8037 57.9297   4
   1 -27  25 4.01048 41.6080   3
  -1 -27  26 74.6237 44.1381   3
   1 -27 -26-46.2624 41.3926   4
  -1 -27 -26 69.0922 45.6622   4
   1 -27  26 62.0992 52.9608   3
  -1 -27 -27 56.0965 46.6092   4
  -1 -27  27 33.4519 48.4481   3
   1 -27 -27 92.6779 51.9695   4
   1 -27 -28-22.8477 28.9924   4
  -1 -27 -28 57.4763 42.8779   4
  -1 -27 -29 77.8982 65.5471   4
   1 -27 -29 51.0183 43.7417   4
   1 -27 -30-42.4525 46.8463   4
  -1 -27 -30 43.9935 37.0393   4
   1 -27 -31-1.67801 35.5547   4
  -1 -27 -31 6.62104 49.2821   4
  -1 -28   0-17.2984 29.9004   3
  -1 -28   0 6.37998 18.4472   5
   1 -28   0 12.5455 29.8631   3
  -1 -28   1 47.7799 31.3446   5
   1 -28   1 47.6709 38.3460   3
  -1 -28  -1-25.8023 24.5324   5
  -1 -28   1 64.2749 44.1910   3
  -1 -28  -1 36.2947 37.7179   3
  -1 -28  -2 109.105 36.9423   5
   1 -28   2 187.637 61.8724   3
  -1 -28   2 114.943 59.1404   3
  -1 -28   2 120.927 40.9271   5
  -1 -28  -3 98.1954 35.0720   5
  -1 -28   3 166.803 61.8947   3
  -1 -28   3 114.980 36.9716   5
   1 -28   3 101.729 53.7193   3
  -1 -28   4 27.0865 34.8423   3
   1 -28   4 38.8242 36.6091   3
  -1 -28   4-7.95596 18.7917   5
  -1 -28  -4 35.1678 24.4210   5
  -1 -28  -5 61.1594 30.7775   5
   1  28   5 6.14768 21.0118   6
  -1 -28   5-13.8040 20.2647   5
  -1 -28   5-6.46395 31.5017   3
   1 -28   5-20.6422 37.3622   3
  -1 -28   6-37.2241 32.9953   3
   1  28   6 4.52874 22.6063   6
  -1 -28  -6 33.9909 32.5386   5
  -1 -28   6 51.9856 32.8044   5
   1 -28   6-4.17898 41.7649   3
   1 -28   7 62.7706 40.8104   3
  -1 -28  -7-2.94655 18.7856   5
   1  28   7 0.12869 28.9751   6
  -1 -28   7-24.1282 28.3080   5
  -1 -28   7 31.5014 29.7819   3
  -1 -28   8 13.8937 17.5702   5
   1 -28  -8 40.5358 28.3092   5
   1 -28   8-1.99320 29.0705   3
  -1 -28  -8 92.2300 43.6798   5
  -1 -28   8 29.9897 31.7533   3
  -1  28   8 73.4187 37.0855   6
   1  28   8 62.6394 31.0204   6
  -1 -28  -9 5.38690 28.6367   5
  -1  28   9-12.5709 20.4497   6
  -1 -28   9-19.1778 26.4905   3
   1 -28  -9 11.5187 25.3640   5
  -1 -28   9 14.1512 22.9739   5
   1  28   9 16.8687 22.1210   6
   1 -28   9-7.24571 30.0374   3
   1 -28 -10 128.103 38.4646   5
  -1 -28 -10 186.204 52.4500   5
  -1  28  10 156.858 48.7505   6
   1 -28  10 152.848 66.5617   3
  -1 -28  10 276.788 88.8633   3
   1  28  10 168.481 54.2090   6
  -1  28  11-39.5899 26.4324   6
   1  28  11 19.9516 31.8539   6
  -1 -28  11 34.2159 40.8529   3
  -1 -28 -11 5.88687 18.1953   5
   1 -28 -11 14.9497 23.2311   5
   1 -28  11-39.0332 55.8741   3
  -1  28  12 62.7252 29.6226   6
   1 -28  12-0.38717 37.0426   3
   1 -28 -12-13.0099 21.1956   5
  -1 -28  12 21.2535 30.3774   3
  -1 -28 -12 5.43490 25.5650   5
   1  28  12 28.1131 27.1222   6
  -1 -28 -13 42.2305 28.3389   5
   1 -28 -13 51.9774 30.2272   5
   1 -28  13 69.0207 41.8170   3
  -1  28  13 40.2421 32.3627   6
   1  28  13 51.9749 43.3678   6
  -1 -28  13 41.0803 52.0067   3
  -1 -28  14 75.4574 50.1156   3
   1  28  14 38.9800 32.8167   6
   1 -28 -14-16.6936 15.7366   5
  -1  28  14 51.8415 24.1203   6
   1 -28  14 42.0608 37.6240   3
  -1 -28 -14 54.3301 37.2461   5
  -1 -28 -15 92.1564 38.6881   5
   1  28  15 112.236 49.3535   6
   1 -28  15 152.904 69.9541   3
  -1  28  15 97.5263 31.9984   6
  -1 -28  15 203.837 76.0911   3
  -1 -28  16-13.1871 41.3450   3
   1 -28  16 117.234 63.2051   3
   1  28  16 116.214 47.8471   6
   1 -28  17 41.6333 41.6263   3
   1  28  17 67.8556 34.7623   6
  -1 -28  17-23.4336 32.4626   3
   1 -28  18 37.6942 40.8770   3
   1  28  18-14.5400 29.4972   6
  -1 -28  18-22.5696 28.8804   3
  -1 -28  19 0.94205 35.7005   3
   1 -28  19 42.7093 42.3487   3
   1 -28  20 10.3495 30.5734   3
  -1 -28  20-29.0837 31.2728   3
   1 -28  21-30.4045 39.9424   3
  -1 -28  21-32.7659 45.0071   3
  -1 -28  22-51.8836 43.2946   3
   1 -28  22 5.56818 47.3890   3
  -1 -28  23 153.495 68.7167   3
   1 -28  23 188.025 80.1388   3
   1 -28  24-111.121 69.3527   3
  -1 -28  24 54.1205 59.7439   3
   1 -28 -24 49.4423 44.6700   4
   1 -28 -25 30.1878 28.4090   4
  -1 -28  25-48.1091 61.3510   3
   1 -28  26-52.3644 30.7535   3
   1 -28 -26-5.53433 31.1062   4
  -1 -28  26-38.6163 43.8203   3
   1 -28 -27-3.83987 35.4081   4
  -1 -28 -27 45.4977 26.5791   4
  -1 -28  27-28.6499 58.1626   3
   1 -28  27 106.878 69.9319   3
   1 -28 -28 63.3593 52.6551   4
  -1 -28 -28 87.9221 55.7844   4
  -1 -28 -29 48.2255 43.6567   4
   1 -28 -29-35.5598 52.3325   4
  -1 -28 -30 63.0410 58.0105   4
   1 -28 -30 73.3171 47.3780   4
  -1 -29   0 0.16714 28.4526   3
   1 -29   0 36.1795 30.2598   3
  -1 -29   0-3.79734 21.9710   5
  -1 -29   1 105.965 52.0888   3
  -1 -29  -1 26.1780 25.3336   5
   1 -29   1 42.4764 61.5373   3
  -1 -29  -1 2.15595 23.6910   3
  -1 -29   1 52.6215 37.6721   5
  -1 -29   2 650.581 93.2608   5
  -1 -29   2 531.430 106.601   3
   1 -29   2 643.394 114.814   3
  -1 -29  -2 639.190 88.0390   5
   1 -29   3 23.3582 34.0830   3
  -1 -29   3 41.1980 37.5651   5
  -1 -29   3 64.3058 48.4412   3
  -1 -29  -3 83.7795 39.9600   5
   1 -29   4 133.196 54.1065   3
  -1 -29   4 113.950 55.7850   3
  -1 -29  -4 74.7334 32.9732   5
  -1 -29   4 32.0846 22.9057   5
   1  29   5 12.3823 22.2050   6
   1 -29   5-34.2037 30.0191   3
  -1 -29  -5-4.89461 20.0356   5
  -1 -29   5 4.75937 16.9239   5
  -1 -29   5-15.8284 34.3625   3
   1  29   6-8.88339 24.4769   6
  -1 -29   6 13.4528 25.1757   3
  -1 -29   6-0.12174 21.3862   5
  -1 -29  -6 31.7386 34.7380   5
   1 -29   6-4.89043 22.1716   3
  -1 -29   7 294.614 82.6591   3
  -1 -29   7 424.190 81.1429   5
   1 -29  -7 345.662 60.8883   5
  -1 -29  -7 408.115 72.9882   5
   1 -29   7 445.217 99.4355   3
   1  29   7 395.260 81.7537   6
  -1 -29  -8 237.905 59.4459   5
   1 -29  -8 198.269 49.6187   5
  -1 -29   8 185.494 55.2058   5
   1  29   8 184.572 58.3940   6
   1 -29   8 145.602 63.8111   3
  -1 -29   8 130.783 59.7335   3
  -1  29   8 100.708 44.5014   6
  -1 -29  -9 230.111 59.3043   5
   1  29   9 222.055 62.3064   6
  -1 -29   9 231.453 62.1912   5
   1 -29   9 334.642 91.2942   3
  -1  29   9 228.773 59.9423   6
   1 -29  -9 269.418 55.5525   5
  -1 -29   9 159.617 67.6558   3
   1 -29  10 20.1312 34.2591   3
  -1 -29  10 243.881 78.7540   3
  -1 -29 -10 89.4452 41.5488   5
   1  29  10 96.4935 46.7802   6
   1 -29 -10 181.393 49.0728   5
  -1  29  10 208.135 56.5897   6
  -1 -29  11 58.3908 39.6456   3
  -1  29  11 56.4124 33.0513   6
  -1 -29 -11 99.0231 41.2423   5
   1  29  11 26.1147 22.3276   6
   1 -29  11 136.424 59.8278   3
   1 -29 -11 125.000 41.3250   5
  -1 -29 -12 223.252 61.4422   5
  -1  29  12 224.155 59.2419   6
   1  29  12 199.368 63.7888   6
  -1 -29  12 198.472 82.2847   3
   1 -29 -12 183.044 50.6718   5
   1 -29  12 161.130 66.6146   3
  -1 -29 -13 243.511 60.9495   5
  -1  29  13 240.987 61.5821   6
   1  29  13 223.795 56.7629   6
   1 -29 -13 321.698 62.2770   5
   1 -29  13 275.780 82.4635   3
  -1 -29  13 323.714 93.1230   3
   1 -29 -14 362.443 68.4985   5
  -1  29  14 388.193 73.5241   6
  -1 -29 -14 400.144 78.2819   5
   1 -29  14 384.870 98.3864   3
   1  29  14 389.714 83.3035   6
  -1 -29  14 375.920 99.8856   3
   1 -29 -15 6.56665 21.6871   5
  -1 -29 -15 19.1606 23.9229   5
   1 -29  15-43.2067 42.0465   3
  -1 -29  15 2.91520 33.6731   3
   1  29  15 25.8683 25.4978   6
  -1 -29 -16-34.4392 25.0979   5
   1 -29  16 43.3349 41.8552   3
  -1 -29  16 1.14785 30.3738   3
   1  29  16 0.26300 33.6256   6
   1 -29  17 69.3855 47.5780   3
   1  29  17 89.6488 42.2021   6
  -1 -29  17 213.547 84.4729   3
   1 -29  18 44.2626 42.5429   3
  -1 -29  18 40.5951 53.2474   3
   1 -29  19 80.8621 58.2805   3
  -1 -29  19-9.79270 40.6249   3
  -1 -29  20 55.5749 62.3750   3
   1 -29  20-15.5754 41.2092   3
   1 -29  21 35.0882 30.0665   3
  -1 -29  21-24.1003 39.6312   3
   1 -29  22 128.363 68.7129   3
  -1 -29  22 74.1464 52.4851   3
  -1 -29  23 92.5059 71.6784   3
   1 -29  23 115.006 64.8981   3
  -1 -29  24-69.1163 44.8404   3
   1 -29  24-69.0153 61.4746   3
  -1 -29  25-56.5113 31.5164   3
   1 -29  25-32.2727 42.8959   3
   1 -29  26 44.8744 62.0238   3
  -1 -29  26 88.0711 60.6281   3
   1 -29 -26-16.7426 38.8487   4
   1 -29  27 25.5555 36.1852   3
   1 -29 -27 8.87991 37.6682   4
   1 -29 -28 111.248 63.9608   4
   1 -29 -29 183.866 76.9502   4
  -1 -30   0-2.26143 28.2262   3
   1 -30   0 41.4325 28.1410   3
  -1 -30   0 3.60319 18.2857   5
  -1 -30  -1 23.9965 31.1216   5
  -1 -30  -1 44.0587 33.0540   3
   1 -30  -1 1.67936 31.9548   3
  -1 -30   1 24.1473 26.0303   5
  -1 -30   1-9.01711 27.9714   3
   1 -30   1-30.0097 28.6102   3
   1 -30   2 70.8102 45.4391   3
  -1 -30  -2 214.106 65.5115   3
  -1 -30  -2 167.900 49.4279   5
  -1 -30   2 105.063 37.9763   5
  -1 -30   2 134.802 58.1856   3
  -1 -30  -3 45.0118 31.0974   5
   1 -30   3-0.35254 32.5419   3
  -1 -30   3 34.8896 33.6888   3
  -1 -30   3 6.71583 24.4619   5
  -1 -30   4 177.349 64.9331   3
  -1 -30  -4 41.1596 29.0106   5
   1 -30   4 56.0994 27.7788   5
   1 -30   4 4.17964 35.5978   3
  -1 -30   4 50.4781 32.8557   5
   1  30   4 147.819 53.2614   6
   1 -30   5-13.4797 19.1324   5
   1 -30   5 13.0051 25.1162   3
   1  30   5-7.36093 30.6289   6
  -1 -30   5 57.4374 38.1636   3
   1 -30  -5 36.1682 17.3174   5
  -1 -30  -5 2.53233 16.3133   5
  -1 -30   5 21.6005 26.4285   5
   1 -30  -6 39.4232 19.2110   5
  -1 -30   6-26.4170 31.9480   5
   1  30   6 47.8667 30.4250   6
   1 -30   6 0.18813 26.3649   3
  -1 -30  -6 17.1048 24.3270   5
  -1 -30   6 11.7969 34.1202   3
  -1 -30   7 62.1686 48.1666   3
   1 -30   7 78.6939 48.1532   3
  -1 -30   7-25.1109 22.9356   5
   1 -30  -7 51.6913 34.3876   5
  -1 -30  -7-19.6441 28.0779   5
   1  30   7 2.23574 21.7695   6
  -1  30   7 47.2167 33.2218   6
   1 -30   8-51.0194 46.6922   3
  -1 -30   8 19.3769 25.7271   5
  -1 -30   8 65.8684 51.0171   3
  -1  30   8 3.82808 26.1275   6
  -1 -30  -8 12.3200 28.4883   5
   1 -30  -8 11.5126 19.4836   5
   1  30   8 22.9312 31.5783   6
  -1  30   9 135.344 52.5811   6
  -1 -30  -9 58.4621 31.9656   5
  -1 -30   9 137.600 62.4501   3
   1 -30  -9 95.7784 36.6266   5
   1 -30   9 152.994 63.9749   3
   1  30   9 72.7017 33.7348   6
  -1 -30  10 54.3261 47.8147   3
   1  30  10 32.9283 30.6676   6
   1 -30 -10 57.8630 29.2417   5
   1 -30  10-64.5483 45.7082   3
  -1 -30 -10 18.8853 25.7561   5
  -1  30  10 23.2046 20.3119   6
   1 -30  11-23.6622 37.9905   3
  -1 -30 -11 33.6083 27.3735   5
   1  30  11 22.0160 29.2272   6
  -1  30  11 4.22616 24.4942   6
   1 -30 -11 43.5686 26.2382   5
  -1 -30  11 48.7227 41.4001   3
  -1 -30 -12 15.6271 23.7914   5
   1 -30 -12-2.97734 20.9719   5
  -1  30  12 47.0478 34.0528   6
   1  30  12 18.8171 28.7005   6
  -1 -30  12 6.21629 40.8124   3
   1 -30  12-57.1916 53.8602   3
   1 -30 -13 122.026 42.4817   5
  -1 -30  13 30.9759 27.5509   3
  -1  30  13 29.5724 20.9653   6
   1  30  13 67.2972 45.2100   6
   1 -30  13 54.7177 46.6125   3
  -1 -30 -13 37.1820 28.7737   5
  -1  30  14 119.392 39.1183   6
   1  30  14 65.7707 30.4208   6
  -1 -30  14 206.009 81.2905   3
  -1 -30 -14 177.729 53.8009   5
   1 -30 -14 108.995 40.8632   5
   1 -30  14 160.885 69.7345   3
   1 -30 -15-34.4554 20.8752   5
  -1 -30  15-39.8309 42.7883   3
  -1 -30 -15-39.2121 27.3259   5
   1 -30  15 15.7310 48.4214   3
   1  30  15-51.0880 34.8109   6
  -1 -30 -16-1.76596 28.9059   5
  -1 -30  16-43.1448 38.3760   3
   1 -30 -16-32.5048 22.5093   5
   1  30  16-20.3554 25.2422   6
   1 -30  16-45.9605 36.8270   3
   1 -30  17 74.9382 55.4588   3
  -1 -30  17-54.9658 52.8318   3
  -1 -30 -17-31.4919 33.5026   5
   1 -30 -17-37.2320 36.1389   5
  -1 -30 -18-21.1145 36.1370   5
  -1 -30  18 63.6749 46.1730   3
   1 -30  18 148.083 81.5849   3
  -1 -30  19-0.25508 37.4819   3
   1 -30  19 28.8283 55.5575   3
  -1 -30  20 37.5339 53.0110   3
   1 -30  20 169.216 80.0058   3
  -1 -30  21-43.8522 53.5856   3
   1 -30  21-124.923 65.4313   3
  -1 -30  22 90.4422 60.7982   3
   1 -30  22 66.7488 53.9884   3
  -1 -30  23 171.826 81.3620   3
   1 -30  23 137.428 74.8964   3
   1 -30  24 38.7451 37.1327   3
  -1 -30  24 152.843 74.0003   3
   1 -30  25 66.4064 50.5345   3
  -1 -30  25 11.0814 39.3165   3
  -1 -30  26 68.1436 62.0569   3
   1 -30  26-47.0854 50.2355   3
   1 -30  27 130.239 76.8773   3
  -1 -30  27-12.4588 47.3354   3
  -1 -30  28 43.9684 42.2211   3
  -1 -31   0 55.7276 36.0516   5
  -1 -31   0 11.8023 43.0432   3
   1 -31   0-8.41769 25.2923   3
   1 -31   0-87.0050 36.7243   5
   1 -31   1 380.126 93.1637   3
  -1 -31   1 363.955 73.6061   5
   1 -31   1 206.473 46.5438   5
   1 -31  -1 283.330 80.6222   3
  -1 -31   1 310.394 80.4380   3
  -1 -31  -1 360.965 71.0111   5
   1 -31  -1 275.564 54.5793   5
  -1 -31  -1 418.279 96.4861   3
   1 -31   2 224.997 87.7140   3
   1 -31   2 33.0511 27.8048   5
   1 -31  -2 135.906 44.3419   5
  -1 -31   2 187.107 56.3028   5
  -1 -31  -2 205.355 54.8913   5
  -1 -31  -2 232.840 74.3570   3
  -1 -31   2 150.304 62.1561   3
  -1 -31   3 370.155 97.2839   3
   1 -31   3 477.376 105.806   3
  -1 -31   3 354.463 74.3371   5
  -1 -31  -3 344.207 70.0044   5
   1 -31   3 375.419 68.1787   5
   1 -31  -3 390.808 65.4418   5
   1 -31   4 8.69652 30.2103   3
   1 -31  -4 74.3535 34.5872   5
   1 -31   4-13.6375 23.2678   5
   1  31   4 113.252 50.7781   6
  -1 -31  -4 21.9610 28.7513   5
  -1 -31   4 20.2128 43.8951   3
  -1 -31   4-5.27064 24.8392   5
   1  31   5 11.1748 30.1038   6
  -1 -31   5-13.2975 25.5753   5
   1 -31  -5 35.3232 21.2384   5
   1 -31   5-60.0798 51.7184   3
  -1 -31   5 63.3769 49.6283   3
  -1 -31  -5 2.86521 17.5210   5
   1 -31   5-34.2915 33.4103   5
   1 -31  -6 22.9066 23.3549   5
   1 -31   6 7.62418 40.8875   3
  -1 -31   6 17.4791 21.3772   5
  -1 -31   6 19.3751 27.0375   3
   1  31   6-16.0383 32.3310   6
  -1 -31  -6 22.8183 22.0709   5
   1  31   7-34.2509 32.6454   6
  -1 -31   7 3.45149 29.2471   5
  -1  31   7-4.98266 22.1896   6
  -1 -31   7-4.36477 33.0786   3
   1 -31  -7-14.1639 19.3080   5
   1 -31   7 39.9614 33.1440   3
  -1 -31  -7-9.61569 21.4002   5
  -1 -31   8-24.6465 51.8234   3
   1 -31  -8 11.7736 18.8048   5
  -1 -31   8-14.8217 30.3834   5
   1  31   8 67.8861 45.5633   6
  -1 -31  -8-52.7640 32.7117   5
  -1  31   8-17.6392 22.5581   6
   1 -31   8 24.9443 44.2282   3
  -1 -31  -9 137.206 47.1507   5
   1 -31  -9 175.104 46.2833   5
  -1 -31   9 13.0686 32.4320   3
   1 -31   9 205.339 73.7337   3
  -1  31   9 112.124 50.6018   6
   1  31   9 143.322 50.9733   6
   1  31  10 13.3761 27.2397   6
  -1 -31 -10 2.56212 21.1944   5
  -1 -31  10 7.58232 31.3974   3
   1 -31  10-0.42514 38.0547   3
  -1  31  10 3.90712 19.6944   6
   1 -31 -10 33.5690 23.5614   5
  -1 -31  11 120.571 62.0812   3
  -1  31  11 122.253 49.7817   6
  -1 -31 -11 119.798 47.2955   5
   1  31  11 77.0588 44.1821   6
   1 -31  11-28.7293 40.2869   3
   1 -31 -11 150.551 43.5987   5
   1 -31  12 32.0566 32.8820   3
   1  31  12 68.3223 40.3033   6
   1 -31 -12 84.8593 37.5116   5
  -1  31  12 111.262 48.1101   6
  -1 -31  12-26.0210 36.6835   3
  -1 -31 -12-30.3403 22.5426   5
  -1 -31 -13 139.237 49.6350   5
   1  31  13 131.205 53.3558   6
   1 -31 -13 127.673 43.1306   5
  -1  31  13 88.7936 38.9252   6
   1 -31  13 84.8659 57.1445   3
  -1 -31  13 97.8934 63.6992   3
  -1 -31 -14 143.628 48.1705   5
   1 -31  14 133.667 67.0084   3
   1  31  14 243.018 65.8807   6
  -1 -31  14 170.177 73.9230   3
   1 -31 -14 99.1229 36.2029   5
   1 -31  15 104.736 52.6526   3
  -1 -31  15 21.2892 42.2767   3
  -1 -31 -15 108.786 42.2686   5
   1 -31 -15 165.630 48.4179   5
   1  31  15 118.089 35.0458   6
  -1 -31 -16 29.2180 23.5136   5
   1 -31 -16-5.03072 21.2522   5
   1 -31  16 61.3652 46.3202   3
  -1 -31  16 43.2789 58.6284   3
  -1 -31  17 1.52915 38.6590   3
   1 -31  17-34.7002 51.9483   3
   1 -31 -17-8.00086 19.4283   5
  -1 -31 -17-4.86516 27.4224   5
   1 -31  18-49.1430 63.7524   3
   1 -31 -18 18.1735 23.8294   5
  -1 -31 -18 52.3250 31.7693   5
  -1 -31 -19 29.9552 28.5323   5
   1 -31  19-16.8015 52.9057   3
  -1 -31  19 19.6609 44.2820   3
   1 -31  20 63.2030 53.9634   3
  -1 -31  20 74.6373 56.8014   3
   1 -31  21 91.5961 58.6251   3
  -1 -31  21 205.957 83.3724   3
   1 -31  22-11.9283 40.3622   3
  -1 -31  22-2.54857 43.5101   3
  -1 -31  23 73.1336 58.6512   3
   1 -31  23 29.0511 34.0659   3
  -1 -31  24 11.5441 48.1749   3
   1 -31  24-4.53246 35.7717   3
   1 -31  25 5.21031 52.4330   3
  -1 -31  25 166.547 81.3954   3
  -1 -31  26 54.5914 50.7356   3
   1 -31  26 142.248 77.1399   3
   1 -31  27 64.1359 66.6321   3
  -1 -31  27 0.94411 35.6113   3
  -1 -31  28-98.3652 69.2828   3
   1 -31  28-20.2320 40.7520   3
   1 -32   0 14.8129 31.9206   3
   1 -32   0 9.79200 23.1186   5
  -1 -32   0-39.6210 26.0823   5
  -1 -32   1 38.4535 36.7568   3
   1 -32  -1 37.4912 43.3583   3
   1 -32   1 22.2954 15.4944   5
   1 -32   1 57.2627 45.3281   3
  -1 -32  -1 51.7487 33.0451   5
   1 -32  -1 26.4265 24.0564   5
  -1 -32  -1 21.7265 26.1077   3
  -1 -32   1 23.6944 26.5406   5
   1 -32  -2 19.3431 24.3708   5
  -1 -32   2 40.0237 28.8311   5
  -1 -32  -2 34.4814 37.8883   3
  -1 -32  -2 10.7360 19.7300   5
   1 -32   2-36.3083 42.7396   3
   1 -32   2-15.0073 21.0515   5
  -1 -32   2 49.3059 53.3007   3
   1 -32  -2 47.7040 48.6319   3
   1 -32   3 46.3980 32.4407   3
  -1 -32   3 70.0507 33.8986   5
   1 -32   3 50.6643 26.8666   5
   1 -32  -3 77.5508 32.3589   5
  -1 -32  -3 29.2977 25.1492   5
  -1 -32  -3 42.5097 46.0392   3
  -1 -32   3 127.329 67.5391   3
   1 -32   4 41.3570 58.4167   3
  -1 -32   4 2.88037 28.4450   3
   1 -32   4-13.8786 18.1242   5
   1  32   4 41.1555 38.8244   6
   1 -32  -4-2.24929 16.8577   5
  -1 -32  -4-11.1625 19.4540   5
  -1 -32   4-11.6544 19.5892   5
  -1 -32  -5 86.9730 39.9077   5
  -1 -32   5 144.479 48.2343   5
  -1 -32   5 56.8133 44.6118   3
   1  32   5 119.291 54.0427   6
   1 -32  -5 53.5860 25.7008   5
   1 -32   5 106.610 57.3651   3
   1 -32   6 51.1835 43.5096   3
  -1 -32   6 78.8445 42.6697   5
  -1 -32  -6 126.778 48.5645   5
   1  32   6 83.2654 34.3132   6
   1 -32  -6 14.4518 16.3889   5
  -1 -32   6 68.7455 45.6991   3
   1 -32  -7-3.17986 17.2091   5
   1 -32   7 44.5723 39.2183   3
  -1 -32   7 44.8562 34.0069   5
  -1  32   7 24.0300 24.6799   6
   1  32   7 49.0461 39.2485   6
  -1 -32  -7-46.3922 26.6890   5
  -1 -32   7 23.6888 43.2141   3
  -1 -32  -8 20.0802 23.2126   5
   1 -32  -8 11.8576 20.0989   5
  -1  32   8-22.6071 28.0600   6
   1 -32   8-3.57552 33.1037   3
  -1 -32   8-4.17913 36.0181   3
   1  32   8 11.0058 31.3600   6
  -1 -32   8 116.097 47.1947   5
   1 -32   9-36.9644 30.4573   3
  -1  32   9-39.7731 31.8236   6
  -1 -32  -9 51.3364 30.1217   5
   1  32   9 33.5925 23.6340   6
   1 -32  -9 11.1410 20.3755   5
  -1 -32   9 66.9059 50.1942   3
  -1  32  10 32.9135 28.1835   6
   1 -32  10 7.92159 39.3817   3
  -1 -32 -10-10.9018 23.4973   5
   1 -32 -10 7.23626 16.7178   5
   1  32  10-10.4032 31.7589   6
  -1 -32  10 36.9516 44.6881   3
  -1 -32 -11 98.0578 49.1304   5
  -1  32  11 12.8507 25.7143   6
   1 -32  11 2.47584 28.1748   3
   1 -32 -11 80.4334 37.5874   5
  -1 -32  11-59.1849 43.2088   3
   1  32  11 43.5784 39.9514   6
  -1 -32 -12 75.1397 45.7287   5
   1  32  12 55.1230 42.7208   6
   1 -32  12 104.833 71.1988   3
   1 -32 -12 253.790 60.9474   5
  -1 -32  12 82.3820 59.0059   3
  -1  32  12 49.2047 24.9478   6
  -1 -32  13 144.351 62.5912   3
  -1 -32 -13 126.639 41.7098   5
   1 -32  13 210.179 86.4196   3
   1 -32 -13 254.204 60.9413   5
   1  32  13 196.797 63.0557   6
   1 -32 -14-19.5589 23.4454   5
  -1 -32 -14-23.4768 19.4465   5
  -1 -32  14 69.2053 49.0540   3
   1  32  14 33.1023 33.0712   6
   1 -32  14 40.4670 73.0461   3
  -1 -32  15-2.55467 33.4102   3
   1 -32 -15 57.0317 36.1574   5
   1 -32  15 35.8116 48.4824   3
  -1 -32 -15 51.7033 34.5180   5
   1 -32 -16 12.1074 21.0960   5
  -1 -32 -16-43.0560 33.4665   5
  -1 -32  17 105.226 62.6731   3
   1 -32  17 2.80388 37.2868   3
   1 -32 -17 37.3695 25.2579   5
  -1 -32 -17 71.4250 40.3603   5
  -1 -32 -18 29.6923 31.1971   5
   1 -32 -18-15.0699 27.2561   5
  -1 -32  18 7.86419 31.4282   3
   1 -32 -19 35.5297 28.1644   5
  -1 -32 -19-52.4203 37.5445   5
  -1 -32  19 71.6519 71.1644   3
   1 -32  19-39.6535 43.8411   3
  -1 -32  20-13.5070 46.2888   3
   1 -32  20 38.8268 56.8202   3
  -1 -32 -20 14.9950 19.0801   5
   1 -32 -20-12.0313 26.4132   5
   1 -32  21 73.2486 57.2186   3
  -1 -32  21 46.2844 48.3868   3
   1 -32  22 28.6149 57.0164   3
  -1 -32  22-37.4992 43.3989   3
   1 -32  23 57.4784 57.2531   3
  -1 -32  23 156.404 86.9955   3
   1 -32  24 20.5827 41.1907   3
  -1 -32  24 102.909 68.2847   3
  -1 -32  25 27.8491 46.3864   3
   1 -32  25 80.5576 60.4661   3
   1 -32  26 19.5765 63.2836   3
  -1 -32  26 29.7275 39.3159   3
   1 -32  27-105.972 82.4026   3
   1 -32  28-6.02756 64.2326   3
   1 -33   0-66.5004 40.1502   5
   1 -33   0 0.76351 27.6052   3
  -1 -33   0-63.0252 37.9211   5
  -1 -33   0-37.8722 27.5409   3
   1 -33  -1 87.3445 47.9824   3
   1 -33  -1 5.86005 17.0721   5
  -1 -33  -1-5.66512 30.9625   3
  -1 -33   1 33.8082 52.9306   3
  -1 -33   1-19.3725 28.7717   5
  -1 -33  -1 74.9768 34.5450   5
   1 -33   1-10.4078 23.8538   3
   1 -33   1-50.8669 33.8255   5
  -1 -33   2 63.3793 34.1165   5
   1 -33  -2 59.6910 31.0316   5
  -1 -33  -2 117.117 60.5421   3
   1 -33   2 13.5677 37.9245   3
  -1 -33  -2 131.443 50.4897   5
   1 -33  -2 57.5761 41.1966   3
   1 -33   2 67.3932 34.2656   5
  -1 -33   2 142.971 62.4586   3
   1  33   3 41.4212 43.0169   6
  -1 -33  -3 97.1478 52.8093   5
   1 -33   3-1.53496 28.3632   5
  -1 -33  -3 45.5463 43.8035   3
   1 -33  -3 0.30387 16.3022   5
   1 -33   3 86.1119 64.0827   3
  -1 -33   3 121.617 66.6069   3
  -1 -33   3-39.9761 29.2920   5
   1 -33   4 283.509 85.7569   3
   1 -33  -4 227.702 52.5416   5
   1 -33   4 248.854 58.9651   5
   1  33   4 289.127 78.8274   6
  -1 -33   4 311.435 68.9034   5
  -1 -33  -4 274.849 63.4726   5
  -1 -33   4 288.770 89.1776   3
  -1 -33  -5 56.9250 30.3591   5
   1 -33   5 119.065 54.1811   3
   1  33   5 54.5733 46.0274   6
  -1 -33   5 30.3797 31.6394   5
  -1 -33   5 41.4433 41.4529   3
   1 -33  -5 47.7147 27.0681   5
   1 -33   6 29.7315 33.9866   3
   1 -33  -6-20.5740 24.0621   5
  -1  33   6-32.9554 33.2033   6
   1  33   6 0.63046 27.6443   6
  -1 -33   6 78.2277 40.4649   5
  -1 -33   6 37.0545 39.9245   3
  -1 -33  -6 36.7887 27.9406   5
  -1  33   7-15.2083 33.6144   6
   1  33   7-21.2873 33.2887   6
   1 -33  -7-9.04788 14.6040   5
  -1 -33  -7-30.5168 24.6564   5
  -1 -33   7 45.1167 43.3622   3
   1 -33   7-37.4953 38.5949   3
  -1 -33   7 2.39434 19.9670   5
  -1 -33   8 193.505 85.3019   3
   1 -33   8 100.955 59.1307   3
  -1 -33   8 73.8772 32.7073   5
  -1  33   8 66.6386 43.5501   6
   1  33   8 12.3517 26.3596   6
  -1 -33  -8 97.6087 38.9640   5
   1 -33  -8 122.666 42.0805   5
  -1 -33  -9 15.5730 19.4089   5
   1 -33   9-19.8129 31.7010   3
  -1  33   9-12.3383 23.0912   6
   1 -33  -9 36.0621 25.8939   5
   1  33   9 39.7095 32.9997   6
  -1 -33   9-12.5797 43.0137   3
  -1 -33 -10 145.196 58.3774   5
  -1 -33  10-1.19304 40.3750   3
  -1  33  10 70.1425 39.4693   6
   1 -33 -10 104.833 38.8455   5
   1 -33  10 41.4486 32.6447   3
   1  33  10 51.9673 32.3961   6
  -1 -33  11 340.148 103.443   3
   1 -33 -11 308.380 65.0019   5
   1  33  11 386.137 88.0792   6
  -1  33  11 289.945 73.9667   6
  -1 -33 -11 300.650 71.3754   5
   1 -33  11 465.553 119.226   3
   1 -33  12 720.297 142.926   3
  -1 -33  12 660.940 151.906   3
   1  33  12 348.473 85.6546   6
  -1 -33 -12 386.904 82.1403   5
   1 -33  13 237.764 97.8553   3
  -1 -33 -13 159.795 49.7164   5
   1  33  13 134.897 53.7782   6
  -1 -33  13 286.681 105.132   3
  -1 -33  14 59.4369 55.7176   3
  -1 -33 -14-38.9160 23.2710   5
   1 -33  14-9.05923 35.4925   3
  -1 -33  15-48.2547 39.5065   3
  -1 -33 -15 32.4460 25.5487   5
   1 -33  15 37.1332 53.3992   3
  -1 -33 -16-8.46798 25.8951   5
  -1 -33  16-27.2203 34.8015   3
  -1 -33  17-14.9553 38.9518   3
   1 -33  17 94.8840 75.5436   3
  -1 -33 -17 12.3333 29.0611   5
   1 -33  18 61.5058 53.7547   3
  -1 -33  18-107.616 61.8406   3
  -1 -33 -18-72.3464 39.5534   5
  -1 -33  19 104.821 70.2382   3
   1 -33  19 63.0384 55.6914   3
  -1 -33 -19 136.223 50.4023   5
  -1 -33 -20-7.42064 24.9644   5
  -1 -33  20 40.1034 39.6945   3
   1 -33  21-41.8082 51.7444   3
  -1 -33  21-84.2792 61.7711   3
  -1 -33 -21 18.8517 26.7683   5
  -1 -33  22 49.3073 48.6344   3
  -1 -33 -22 79.7879 40.4516   5
   1 -33  22 3.49837 39.7619   3
   1 -33  23 6.56582 52.0982   3
  -1 -33  23 21.1935 53.5676   3
  -1 -33  24 233.170 100.647   3
   1 -33  24 243.911 98.8429   3
   1 -33  25 125.773 77.8699   3
  -1 -33  25-105.768 64.6685   3
   1 -33  26-36.4519 71.3235   3
   1 -34   0 25.3400 32.7666   3
  -1 -34   0-51.2643 26.2918   5
  -1 -34   0-26.7991 43.2836   3
  -1 -34   1 32.2967 24.8674   5
  -1 -34   1 3.97083 24.7122   3
   1 -34   1 53.8205 42.9791   3
   1 -34  -1-4.53988 35.9111   3
  -1 -34  -1-12.3545 27.3543   5
  -1 -34  -1 91.5364 54.0616   3
  -1 -34   2 38.2303 37.8417   3
  -1 -34  -2-25.4291 30.5691   5
   1 -34   2-24.7442 36.5976   3
  -1 -34   2 0.13385 23.3742   5
  -1 -34  -2-15.9481 38.7311   3
   1 -34  -2-81.1102 48.6577   3
   1 -34   3 39.0639 42.3129   3
  -1 -34   3 18.1291 22.3864   5
   1 -34  -3 40.0568 25.7065   3
   1  34   3 115.486 54.1081   6
  -1 -34  -3 1.40937 24.3923   3
  -1 -34   3-14.0075 29.4884   3
  -1 -34  -3-23.0974 29.5046   5
   1  34   4 81.4215 48.4456   6
  -1 -34  -4-12.2154 30.4336   5
  -1 -34  -4-79.2996 48.5254   3
  -1 -34   4 32.7175 53.9135   3
  -1 -34   4 27.1378 28.0195   5
   1 -34   4 151.084 60.5427   3
  -1 -34  -5-52.2198 35.0665   5
  -1 -34   5 26.8634 40.1010   3
   1 -34   5-12.5224 32.9938   3
  -1 -34   5-13.6651 24.8283   5
   1  34   5 44.5509 27.8077   6
  -1 -34   6 52.4818 49.9248   3
  -1 -34   6 68.7358 29.9657   5
   1 -34   6-42.4498 40.9869   3
  -1  34   6 38.1164 27.7950   6
   1  34   6 57.1151 45.0399   6
  -1 -34  -6 14.5292 22.4880   5
  -1  34   7 57.1170 39.4794   6
  -1 -34   7 66.0905 35.8610   5
   1  34   7 33.4058 33.1708   6
   1 -34   7 127.986 65.7981   3
  -1 -34   7-11.1015 54.8468   3
  -1 -34  -7 31.5181 22.4464   5
   1 -34   8 81.6906 59.9169   3
   1  34   8 34.9762 37.2560   6
  -1 -34  -8 107.770 45.2766   5
  -1  34   8 81.2451 41.8407   6
  -1 -34   8 13.2171 32.0396   3
   1  34   9 28.1336 30.7529   6
  -1 -34  -9-1.69553 19.0024   5
  -1 -34   9-49.3773 33.8233   3
   1 -34   9 36.8861 37.9886   3
  -1  34   9-1.15271 28.2990   6
   1 -34  10 38.4118 50.3161   3
  -1 -34  10 35.2494 40.2850   3
   1  34  10 54.4751 47.0113   6
  -1 -34 -10-23.4126 21.2477   5
  -1  34  10 6.31482 36.5104   6
   1  34  11 93.7894 52.8668   6
   1 -34  11 118.279 87.9069   3
  -1 -34 -11 77.4684 38.1213   5
  -1 -34  11 29.1037 37.0266   3
   1 -34  12 208.107 86.5817   3
  -1 -34 -12 156.944 53.2356   5
  -1 -34  12 208.615 91.2011   3
   1  34  12 69.2635 45.9485   6
  -1 -34 -13 9.70454 35.4179   5
  -1 -34  13 52.8087 56.1739   3
   1 -34  13 96.9307 61.5576   3
   1 -34  14-46.9866 53.3215   3
  -1 -34 -14 38.2988 27.0427   5
  -1 -34  14 64.5014 56.3933   3
   1 -34  15 6.94875 43.2082   3
  -1 -34  15 86.4937 67.8530   3
  -1 -34 -15 16.6877 28.8456   5
   1 -34  16-60.7531 56.7895   3
  -1 -34 -16 36.2564 26.2879   5
  -1 -34  16 16.4595 37.3776   3
  -1 -34 -17 15.3898 29.5819   5
  -1 -34  17 125.232 81.3421   3
   1 -34  17 22.7160 43.4835   3
  -1 -34  18 37.9399 40.4936   3
   1 -34  18 27.6587 30.7559   3
  -1 -34 -18 30.2814 27.9261   5
   1 -34  19 66.1934 51.1169   3
  -1 -34 -19-25.9721 35.6359   5
  -1 -34  20-68.4938 43.5789   3
  -1 -34 -20-35.5413 25.4725   5
   1 -34  20 20.4315 43.8070   3
  -1 -34 -21-64.4870 40.0618   5
   1 -34  21-108.592 70.0327   3
  -1 -34  21 45.6586 42.3596   3
  -1 -34 -22 86.5249 50.7279   5
   1 -34  22 13.3262 33.1053   3
  -1 -34  22 172.918 82.7826   3
  -1 -34  23 41.4063 66.3433   3
   1 -34  23 44.6174 51.2089   3
   1 -34  24-6.31053 35.2482   3
   1 -34  25 125.567 98.2491   3
  -1 -35   0 25.0164 40.8468   3
  -1 -35   0 0.40438 22.6849   5
   1 -35   0-83.1507 59.5911   3
  -1 -35   1 59.3252 44.6389   3
   1 -35  -1 50.8421 48.9416   3
  -1 -35  -1-8.05353 40.9201   3
  -1 -35  -1 15.3024 23.8290   5
  -1 -35   1 36.6605 34.1220   5
  -1 -35  -2-17.4624 31.5900   3
   1 -35  -2-76.3694 45.8222   3
  -1 -35  -2 71.7015 39.3875   5
  -1 -35   2-27.5510 29.7136   5
   1  35   2 81.7829 44.9624   6
  -1 -35   2-55.4607 42.1285   3
   1 -35   2 35.7740 38.7236   3
   1  35   3 49.3233 32.3995   6
  -1 -35   3 4.31355 32.6487   3
  -1 -35  -3-3.97612 41.1483   3
  -1 -35   3-48.7042 38.9187   5
   1 -35   3 18.5323 28.5485   3
   1 -35  -3 24.3984 38.1351   3
  -1 -35  -3-5.39407 17.0301   5
   1 -35  -4-2.47039 24.2092   3
  -1 -35  -4-9.86462 25.0693   5
   1  35   4 31.9750 28.7973   6
  -1 -35   4-82.5760 46.7066   5
  -1 -35  -4-13.2012 36.8430   3
   1 -35   4-54.3291 48.0525   3
  -1 -35   4-118.617 61.2391   3
  -1 -35  -5 32.1494 23.9165   5
   1  35   5-27.1197 35.2504   6
  -1 -35   5 34.8013 48.5279   3
  -1 -35   5 46.4507 32.0689   5
  -1 -35  -5 12.8321 32.9881   3
   1 -35   5 10.7545 35.9475   3
   1  35   6 124.971 52.9876   6
  -1 -35   6 72.2433 31.9830   5
   1 -35   6 86.0361 48.1842   3
  -1 -35  -6 54.9601 32.9757   5
  -1  35   6 99.7484 46.8484   6
  -1 -35   6 26.8490 46.6415   3
  -1 -35   7 28.5123 23.4872   5
  -1 -35  -7 5.95872 18.2685   5
  -1  35   7 14.9407 24.4474   6
   1 -35   7 37.5453 34.2560   3
  -1 -35   7-11.7318 38.0775   3
   1 -35   8 89.0853 53.0273   3
   1  35   8 103.619 47.5828   6
  -1 -35  -8 39.4712 37.1357   5
  -1  35   8 65.3666 42.6285   6
  -1 -35   8 34.6714 49.2406   3
   1  35   9 98.8411 54.6238   6
  -1 -35   9 63.8655 50.1429   3
  -1 -35  -9 56.7633 22.9204   5
   1 -35   9 9.80851 51.6938   3
  -1 -35 -10 37.5457 35.3389   5
   1  35  10 29.7924 40.9340   6
  -1 -35  10 65.9459 66.6355   3
   1 -35  10 82.1570 56.2967   3
  -1 -35  11 363.843 115.943   3
  -1 -35 -11 416.757 82.1061   5
   1 -35  11 490.558 124.795   3
   1  35  11 403.810 94.5166   6
  -1 -35 -12 12.3868 21.7550   5
  -1 -35  12 88.1868 67.0781   3
   1 -35  12 28.1470 49.1189   3
  -1 -35 -13 146.666 55.1125   5
   1 -35  13 78.5554 56.8001   3
  -1 -35  13 90.1298 55.6220   3
  -1 -35  14-40.4268 47.3157   3
  -1 -35 -14-27.6471 31.1036   5
   1 -35  14 52.2123 39.4831   3
  -1 -35  15 124.895 87.9702   3
  -1 -35 -15 3.15825 23.6712   5
   1 -35  15 26.2810 53.8253   3
   1 -35  16 9.33106 37.6737   3
  -1 -35  16 59.7416 70.4286   3
  -1 -35  17 85.9538 61.5419   3
   1 -35  17 27.4203 51.6100   3
   1 -35  18 68.7668 53.3217   3
  -1 -35  18 58.7780 68.7492   3
   1 -35  19 42.0440 45.9400   3
  -1 -35  19-110.632 69.9614   3
  -1 -35  20 65.5104 46.5093   3
   1 -35  20 2.42827 54.4072   3
   1 -35  21-17.2675 40.6765   3
  -1 -35  21 220.316 99.9780   3
   1 -35  22-50.0138 58.8527   3
   1 -35  23 185.232 89.2010   3
   1 -36   0 19.7208 38.9874   3
  -1 -36   0-33.9436 32.4454   5
  -1 -36   0 62.4581 44.1957   3
   1 -36  -1 67.7209 50.5157   3
  -1 -36  -1-12.6176 36.3228   3
  -1 -36   1 72.0514 51.9324   3
  -1 -36  -1-4.41806 22.2817   5
  -1 -36   1-26.9218 31.2067   5
   1 -36   1 21.4519 42.5019   3
  -1 -36  -2-27.3040 32.3751   3
   1 -36  -2 62.6510 58.3750   3
  -1 -36   2-55.1951 56.7648   3
  -1 -36  -2 31.6146 21.6499   5
  -1 -36   2 3.86736 27.3977   5
   1  36   2-36.2624 36.4279   6
   1 -36   2 24.0413 36.0831   3
  -1 -36   3 5.87442 28.3977   3
  -1 -36  -3 99.2658 53.7166   3
  -1 -36  -3 40.9570 38.2454   5
   1 -36  -3 53.0596 50.2114   3
   1  36   3-24.4688 42.2709   6
   1 -36   3-25.8069 38.1666   3
  -1 -36   3 26.1281 31.7494   5
   1 -36   4 71.3332 53.6033   3
  -1 -36   4 6.63304 27.4335   5
   1 -36  -4 44.8736 54.1386   3
   1  36   4 33.0156 39.7642   6
  -1 -36   4 43.1953 34.7679   3
  -1 -36  -4 57.8997 40.4080   3
   1 -36   5-16.0402 32.8883   3
  -1 -36  -5 114.360 56.1186   3
  -1 -36   5 37.2637 39.7279   3
  -1 -36   5-58.7810 35.9641   5
   1  36   5 77.1263 60.6123   6
  -1  36   5 22.0488 25.8143   6
  -1  36   6-2.11012 35.0073   6
   1 -36   6-59.7799 47.7255   3
   1  36   6 20.8053 46.3998   6
  -1 -36   6 21.2643 26.6432   5
  -1 -36   6 62.4316 62.0558   3
  -1  36   7 32.4528 24.0482   6
   1  36   7 35.1895 44.3628   6
   1 -36   7-7.40867 36.0410   3
  -1 -36   7 116.869 66.8840   3
  -1 -36   8 3.53533 40.0434   3
   1  36   8 111.402 50.2891   6
   1 -36   8 114.575 63.8195   3
  -1 -36   9 25.7838 36.1719   3
   1  36   9 22.0760 32.1344   6
   1 -36   9 25.5027 53.1949   3
   1  36  10 25.9013 30.7527   6
   1 -36  10 65.9587 44.4091   3
  -1 -36  10 33.1330 39.7517   3
  -1 -36  11 137.467 77.5630   3
   1 -36  11 0.77363 35.9449   3
   1 -36  12-124.195 83.9857   3
  -1 -36  12 102.907 62.8349   3
  -1 -36  13 93.1415 68.3049   3
   1 -36  13 21.6970 31.6046   3
   1 -36  14 87.1268 66.8993   3
  -1 -36  14 74.4999 61.4928   3
  -1 -36  15 96.8624 67.1182   3
   1 -36  15 66.6826 65.2933   3
  -1 -36  16 149.544 90.9916   3
   1 -36  16 59.8356 53.5828   3
  -1 -36  17-5.94530 46.8899   3
   1 -36  17 25.5523 42.8668   3
   1 -36  18-92.6836 63.8739   3
  -1 -36  18-12.7419 59.3479   3
  -1 -36  19 42.3346 52.3337   3
   1 -36  19-41.2539 57.8485   3
   1 -36  20-19.5639 40.5061   3
   1 -36  21 38.1212 48.4851   3
  -1 -37   0 55.3160 54.2372   3
   1 -37   0-25.1648 39.8419   3
  -1 -37   1 98.0760 58.8353   3
   1 -37  -1 50.4539 42.2955   3
   1 -37   1 208.265 79.8113   3
   1  37   1 177.574 81.0367   6
  -1 -37  -1 164.788 71.8929   3
   1 -37  -2 104.795 63.0008   3
  -1 -37   2-41.1157 48.6256   3
   1  37   2 142.866 66.5079   6
   1 -37   2 249.601 85.0556   3
  -1 -37  -2 176.188 75.0009   3
  -1 -37   3 99.6215 66.5032   3
   1 -37   3-53.7959 36.7552   3
   1 -37  -3 87.8148 54.8149   3
  -1 -37  -3 74.3531 58.0910   3
   1  37   3 96.9678 52.6049   6
   1 -37   4 71.7710 54.9973   3
   1  37   4 49.6016 44.3578   6
  -1 -37   4 112.657 78.8757   3
   1 -37  -4 74.3011 48.8755   3
  -1 -37  -4 114.046 59.0544   3
  -1 -37   5 158.842 77.5455   3
   1 -37   5 91.3441 55.5664   3
  -1 -37  -5 153.513 69.1228   3
   1  37   5 85.8895 46.5354   6
  -1  37   5 134.506 51.4484   6
   1 -37  -5 12.7070 38.0334   3
   1 -37   6-8.05507 35.0318   3
  -1 -37   6-7.58269 39.1400   3
  -1  37   6 39.0919 37.7563   6
  -1 -37  -6 22.5259 61.3814   3
   1  37   6 63.5792 56.4278   6
  -1 -37   7 81.1186 60.6375   3
   1 -37   7 68.0772 50.9504   3
   1  37   7-11.2853 35.8194   6
  -1 -37   8 58.0991 49.2335   3
   1  37   8 63.5107 45.2520   6
   1 -37   8 29.2134 38.5582   3
   1 -37   9-0.25618 39.4538   3
  -1 -37   9 28.5069 38.5088   3
   1  37   9 48.0121 32.8996   6
  -1 -37  10-15.7986 46.0572   3
   1 -37  10 36.0596 36.8360   3
  -1 -37  11 147.681 74.8113   3
   1 -37  11 37.9653 37.6728   3
  -1 -37  12 21.6764 48.6642   3
   1 -37  12-32.1942 48.8187   3
   1 -37  13 37.2148 61.8026   3
  -1 -37  13 65.3318 57.3680   3
  -1 -37  14 60.5126 78.4819   3
   1 -37  14 212.245 86.0493   3
   1 -37  15 92.7560 51.4466   3
  -1 -37  15 237.265 94.2653   3
   1 -37  16 4.52854 41.1474   3
  -1 -37  16 104.455 93.4359   3
   1 -37  17-38.3512 65.6123   3
  -1 -37  17-44.0063 55.7873   3
   1 -37  18-52.0649 54.1249   3
   1 -37  19 28.3834 48.2533   3
   1 -38   0 166.142 73.3283   3
  -1 -38   0 24.5582 46.7671   3
  -1 -38   1 96.1406 59.3357   3
  -1 -38  -1 69.6336 49.8205   3
   1 -38   1 128.060 65.5011   3
   1 -38  -1 120.066 72.0139   3
   1  38   1 69.8424 42.8783   6
   1 -38  -2 12.5113 28.1291   3
  -1 -38  -2 46.6291 63.7586   3
   1  38   2 37.2211 42.1646   6
  -1 -38   2 33.0970 32.6951   3
   1 -38   2-65.3609 56.2719   3
   1 -38   3 9.07837 35.1413   3
   1  38   3-41.3969 44.8465   6
  -1 -38  -3 209.247 77.8015   3
   1 -38  -3 79.1212 53.2819   3
  -1 -38   3 102.881 61.2386   3
   1 -38   4 40.5444 56.1849   3
   1 -38  -4 87.5073 59.3415   3
  -1 -38   4 50.4447 43.6713   3
  -1  38   4 84.4464 44.7412   6
   1  38   4 32.4126 44.4704   6
  -1 -38  -4 27.2267 30.0478   3
   1 -38   5-48.2173 32.3031   3
  -1 -38   5-70.6756 56.1467   3
   1 -38  -5-98.9607 63.5043   3
  -1  38   5-6.93389 25.9931   6
  -1 -38  -5-28.4322 44.0814   3
   1  38   5 20.3250 43.4604   6
   1 -38  -6-27.9207 39.8846   3
   1 -38   6 93.8093 71.5236   3
  -1 -38   6 52.8302 38.8729   3
   1  38   6-19.7022 29.2996   6
  -1 -38  -6 26.4198 35.8715   3
   1 -38   7 107.295 71.5129   3
  -1 -38   7-26.0680 38.1421   3
  -1 -38  -7 26.8171 40.4723   3
   1  38   7 95.1971 46.5316   6
   1 -38   8-4.95192 36.9179   3
   1  38   8-0.37701 28.3706   6
  -1 -38   8 0.54102 31.2287   3
  -1 -38   9-19.3089 30.6958   3
   1 -38   9 25.7517 49.1126   3
   1 -38  10 21.6080 38.8093   3
  -1 -38  10-87.1716 48.5620   3
   1 -38  11 149.414 77.7751   3
  -1 -38  11 26.4822 31.3702   3
  -1 -38  12-23.2279 49.9727   3
   1 -38  12 95.2833 53.3070   3
  -1 -38  13 132.420 72.4342   3
   1 -38  13 4.90670 32.5950   3
   1 -38  14-48.8311 56.1665   3
  -1 -38  14 97.7473 78.6752   3
   1 -38  15-39.3018 63.0701   3
   1 -38  16-16.4670 36.3077   3
   1  39   0 69.1066 48.0353   6
   1 -39   0-34.4926 47.9532   3
  -1 -39   0 38.1988 53.6736   3
  -1 -39   1 286.552 97.0757   3
   1 -39   1 21.9771 28.7250   3
  -1 -39  -1 78.6455 65.7286   3
   1 -39  -1 162.554 75.7150   3
   1  39   1 148.909 62.6198   6
  -1 -39  -2 88.4908 65.6907   3
   1 -39   2 91.9069 52.6672   3
  -1 -39   2 179.487 92.5471   3
   1 -39  -2 182.695 78.1209   3
   1  39   2 149.305 66.3771   6
   1 -39   3-42.4857 43.5395   3
  -1 -39  -3 5.14910 29.0128   3
   1  39   3 26.4039 40.6523   6
  -1 -39   3 23.5100 36.6752   3
   1 -39  -3-58.4171 27.4151   3
   1 -39  -4 58.3881 35.2175   3
  -1  39   4-5.62878 27.6362   6
   1  39   4 93.3485 61.7330   6
  -1 -39  -4 4.63985 29.6205   3
   1 -39   4 75.0992 64.4485   3
  -1 -39   4 182.062 70.8440   3
   1 -39   5 91.3630 57.9472   3
  -1 -39   5-51.5198 39.1330   3
   1 -39  -5 120.665 64.8886   3
   1  39   5 19.9657 34.2929   6
  -1 -39  -5 95.6738 66.0843   3
   1 -39   6-9.96208 36.2583   3
   1  39   6 99.1498 61.6566   6
  -1 -39  -6 92.7181 59.6092   3
   1 -39  -6 14.4639 36.6194   3
  -1 -39   7 124.302 75.0908   3
   1 -39   7 83.6868 62.2509   3
  -1 -39  -7-56.0380 43.4937   3
  -1 -39   8-40.8891 46.6263   3
   1 -39   8 71.0760 57.5542   3
  -1 -39  -8-1.48539 30.7346   3
  -1 -39   9-11.1097 59.2565   3
   1 -39   9 120.777 70.6942   3
  -1 -39  10 114.636 72.0374   3
   1 -39  10 38.0792 52.7249   3
   1 -39  11 80.9995 67.2409   3
   1 -39  12 66.2360 54.2609   3
   1 -39  13-36.6122 48.7603   3
   1 -40   0 9.80799 40.9783   3
   1  40   0-9.75170 42.1832   6
   1 -40   1 32.2214 37.0889   3
   1 -40  -1-35.4528 53.4180   3
   1  40   1 7.68933 33.8570   6
   1 -40   2-46.3771 33.1806   3
   1  40   2-54.3682 35.2322   6
   1 -40  -2 20.8185 38.1248   3
   1 -40  -3 47.4253 49.4272   3
   1  40   3-23.0038 35.7517   6
   1 -40   3 69.5449 54.7091   3
   1 -40  -4 14.4378 33.2100   3
   1 -40   4 50.9868 46.9461   3
   1  40   4 91.6671 47.7270   6
   1 -40   5 32.7253 58.9854   3
   1  40   5 142.734 64.5720   6
   1 -40   6 195.108 85.7500   3
   1 -40   7-68.5722 52.9580   3
   1  41   0-25.5359 57.2722   6
   1  41  -1 40.7407 51.2737   6
   1  41   1 32.0413 35.0117   6
   1  41   2-25.9785 36.9046   6
   1  41   3 83.2903 60.5436   6
   1  41   4 93.0507 63.3715   6
   1  42   0 31.9015 38.2066   6
   1  42  -1 80.4430 61.0694   6
   1  42   1 25.6244 38.1164   6
   1  42   2 9.50337 40.1181   6
   1  42  -2 21.4677 33.6515   6
   1  43   0-7.16586 31.9671   6
   1  43  -1 37.0463 71.1381   6
   1  43  -2 109.788 50.9768   6
   2   0   4 54.6810 15.8840   6
   2   0   4 67.2467 18.6728   1
   2   0   5 1.19600 13.0745   1
   2   0   6 5200.35 158.753   1
   2   0   7 16.3096 15.5461   1
   2   0   8 373.796 48.2453   1
   2   0   9-7.71471 15.8757   1
   2   0  10 19.3182 19.4572   1
   2   0  11-3.37717 12.9495   1
   2   0  12 503.358 63.2352   1
  -2   0  13 20.9953 13.4602   1
   2   0  13 8.98451 18.2301   1
  -2   0 -14 128.584 38.6096   1
   2   0  14 122.775 34.7033   1
  -2   0  14 119.784 28.6070   1
  -2   0 -15 7.52693 14.6276   1
  -2   0  15 3.04847 13.9382   1
   2   0  15 21.5086 25.5580   1
  -2   0  16 1757.92 109.189   1
   2   0  16 1673.83 132.946   1
   2   0  16 1467.27 117.742   2
  -2   0 -16 1501.46 125.607   1
   2   0  17 4.44813 12.9238   2
   2   0  17-1.07499 16.5354   1
  -2   0 -17-14.1287 16.7133   1
  -2   0  17-4.74000 12.1574   1
   2   0  18 57.2913 26.2800   2
   2   0  18 64.3402 35.1576   1
  -2   0 -18 84.1080 34.7459   1
  -2   0  18 72.5871 26.9455   1
  -2   0 -19 2.07339 22.2606   1
   2   0  19-13.6713 15.6591   1
  -2   0  19 20.6332 19.1892   1
   2   0  20 917.188 105.703   1
  -2   0  20 876.415 89.8705   1
   2   0  21 26.7530 25.5056   2
  -2   0  21 21.3862 21.1699   1
   2   0  22 442.331 80.8938   2
  -2   0  22 544.204 73.1832   1
  -2   0  23 11.4868 27.5928   1
   2   0  23-9.98208 17.2407   2
  -2   0  24-10.1207 23.7211   1
   2   0  24 27.9569 26.1826   2
   2   0  25-23.0163 22.0469   2
  -2   0  25 1.78992 24.8524   1
  -2   0  26-7.30608 26.3945   2
  -2   0  26-36.5135 25.2841   1
  -2   0  27 3.32742 26.6443   2
   2   0  27 22.1114 40.7724   2
  -2   0  27 19.1233 28.1958   1
  -2   0  28 475.345 98.7298   2
   2   0  28 470.365 93.0960   2
   2   0  29 43.8212 37.7708   2
  -2   0  29-28.9187 32.1084   2
  -2   0  30 26.0329 35.6533   2
   2   0  30-3.13594 25.3158   2
   2   0  31-13.8546 33.7268   2
  -2   0  31 33.9183 33.3570   2
  -2   0  32-10.9701 32.4844   2
   2   0  32 31.0360 38.5247   2
  -2   0  33-46.6116 49.0655   2
   2   0  33 16.3086 28.3210   2
  -2   0  34 47.2194 54.2905   2
   2   0  34-12.6494 29.7063   2
   2   0  35 2.16167 28.0036   2
  -2   0  35-9.13208 37.5141   2
  -2   0  36 361.048 108.442   2
   2   0  36 392.060 117.004   2
   2   0  37 29.7509 77.1181   2
  -2   0  37 23.5295 67.2598   2
  -2   0  38 203.641 74.5487   2
   2   0  38 305.734 104.404   2
   2   0  39 17.9650 29.4586   2
  -2   0  39-69.8859 56.3906   2
   2   0  40 244.994 94.7219   2
  -2   0  40 161.120 79.4260   2
   2   0  41 161.056 87.3836   2
  -2   0  41 54.0433 45.0995   2
  -2   0  42 20.0670 44.2638   2
   2   0  42 119.649 73.0325   2
   2   0  43-40.4126 44.7214   2
  -2   0  43 72.1840 50.4670   2
   2   0  44 41.0023 44.8130   2
   2   1   3 1303.32 66.8465   6
  -2  -1  -3 1385.68 47.3021   2
   2   1   4 1428.00 76.7219   1
  -2  -1  -4 1334.25 54.6410   2
   2   1   4 1333.25 70.1391   6
   2   1  -4 1338.04 66.5963   3
   2   1  -4 1444.59 65.9447   5
   2   1   5 28.1864 17.4670   1
   2   1   5 41.4476 16.2472   6
  -2  -1  -5 27.2128 10.4071   2
   2   1  -5 36.3051 12.6942   5
   2  -1   5 25.0248 14.3446   1
   2   1   6 2939.77 112.507   6
   2   1   6 3018.43 123.941   1
   2  -1   6 3141.89 122.742   1
   2   1   7 3050.01 131.507   1
   2  -1   7 3046.90 128.064   1
   2   1   8 260.893 43.0154   1
   2  -1   8 219.430 37.6303   1
   2  -1   9 385.572 50.1562   1
   2   1   9 383.770 53.9250   1
   2  -1  10 13.0662 15.8707   1
  -2  -1  10 12.6053 10.6009   1
   2   1  10 21.4377 17.2745   1
  -2  -1  11 1091.87 63.7792   1
   2   1  11 1122.10 94.1560   1
   2  -1  11 1232.96 96.8336   1
  -2  -1  12 614.172 51.7427   1
  -2  -1 -12 733.530 69.7235   6
   2  -1  12 653.642 71.0708   1
   2   1  12 623.469 71.2967   1
   2   1  13 1135.59 92.6293   2
  -2  -1  13 1125.27 73.1561   1
  -2  -1 -13 1191.78 91.0369   6
   2   1  13 1102.98 99.6082   1
   2  -1  13 1277.47 101.630   1
  -2  -1  14 5.78320 11.2990   1
   2  -1  14-4.06503 16.2551   1
  -2  -1 -14-16.7275 14.6919   6
   2   1  14 14.0261 17.7015   2
   2   1  14 17.8416 21.3071   1
  -2   1 -14 6.85696 13.4543   1
  -2   1 -15 1800.67 134.107   1
  -2   1  15 1968.02 115.990   1
   2   1  15 1971.47 138.035   1
  -2  -1 -15 1806.77 135.738   1
   2  -1  15 1919.11 134.132   1
   2   1  15 1743.51 124.817   2
  -2  -1 -15 1914.55 120.831   6
  -2  -1  15 1820.05 102.335   1
  -2   1  16 1012.42 86.1807   1
  -2  -1 -16 969.103 88.3357   6
  -2  -1 -16 910.467 100.665   1
   2   1  16 1003.00 105.113   1
   2   1  16 995.946 98.7598   2
   2  -1  16 988.331 98.2299   1
  -2   1 -16 911.754 97.5401   1
  -2  -1  16 933.362 76.4951   1
   2  -1  17-18.4560 24.7698   1
  -2  -1  17 9.69625 16.4767   1
  -2   1 -17 9.89932 21.4338   1
   2   1  17 20.5045 20.2614   2
  -2  -1 -17-11.2547 11.2146   6
  -2   1  17 16.1825 14.1728   1
   2   1  17-12.2405 16.3966   1
  -2  -1  18 268.257 44.4824   1
   2   1  18 311.187 64.2563   1
   2  -1  18 251.722 53.9391   1
  -2  -1 -18 299.349 53.5018   6
  -2   1 -18 246.779 55.1126   1
  -2   1  18 206.123 43.8103   1
  -2   1  19 1186.58 104.043   1
   2  -1  19 1238.07 119.949   1
  -2   1 -19 1049.00 114.412   1
  -2  -1  19 1185.68 96.5027   1
   2   1  19 1342.70 125.728   1
  -2  -1 -19 1318.49 111.805   6
   2  -1  20 1171.18 118.678   1
  -2   1  20 1229.99 109.377   1
  -2  -1 -20 1337.87 115.426   6
  -2  -1  20 1292.10 104.744   1
  -2  -1  21 1271.80 106.033   1
  -2   1  21 1346.06 115.948   1
  -2  -1 -21 1303.00 115.576   6
   2   1  21 1169.79 125.175   2
   2   1  22 45.7672 32.4227   2
  -2  -1  22 60.4398 28.5898   1
  -2   1  22 52.2831 27.6241   1
   2   1  23 1.61096 17.6135   2
  -2  -1  23 52.1085 28.1060   1
   2  -1  23 28.1933 32.9969   2
  -2   1  23 49.8365 22.2525   1
  -2   1  24 4.99916 17.3234   1
   2   1  24 20.3843 17.3089   2
  -2   1  24 67.4754 41.3337   2
   2  -1  24-1.16872 18.2077   2
  -2  -1  24 13.6172 15.5565   1
  -2   1  25 158.554 46.8141   1
   2   1  25 175.829 56.3451   2
   2  -1  25 169.418 56.0605   2
  -2  -1  25 102.582 34.0650   1
  -2   1  25 63.9945 36.1232   2
   2   1  26 72.0778 42.1455   2
  -2  -1  26 37.1134 25.6803   1
   2  -1  26 123.815 40.6721   2
  -2   1  26 116.230 46.2953   1
  -2   1  26 95.5229 52.3665   2
   2  -1  27 798.253 121.999   2
  -2  -1  27 834.070 102.172   1
   2   1  27 958.134 130.883   2
  -2   1  27 942.970 137.509   2
   2   1  28 73.1352 37.6807   2
   2  -1  28 73.2155 35.6538   2
  -2   1  28 70.5398 52.1428   2
   2  -1  29 2.33182 24.7030   2
  -2  -1  29-14.9390 26.6929   2
  -2   1  29-51.1757 22.5526   2
   2   1  29 15.8287 23.8135   2
   2  -1  30 132.775 58.8380   2
   2   1  30 204.549 68.6067   2
  -2  -1  30 150.173 60.3519   2
  -2   1  30 292.033 84.6593   2
   2  -1  31 101.337 59.8218   2
  -2  -1  31 142.571 58.2684   2
   2   1  31 45.5643 37.5413   2
  -2   1  31 92.7496 49.9878   2
   2  -1  32 10.5005 30.5041   2
  -2   1  32-1.24306 25.2485   2
  -2  -1  32 14.4970 40.2697   2
   2   1  32 12.3746 28.4554   2
   2  -1  33 6.96894 32.5058   2
  -2   1  33 55.2896 46.3069   2
  -2  -1  33 23.7450 40.2093   2
   2   1  33 35.9878 37.7325   2
   2   1  34 71.0423 42.7113   2
   2  -1  34 56.5376 45.1060   2
  -2  -1  34 31.0376 38.4908   2
  -2   1  34 123.765 66.6814   2
  -2   1  35 91.4452 52.4443   2
  -2  -1  35 90.8974 59.8689   2
   2   1  35 110.737 60.9818   2
   2  -1  35 6.93189 47.0011   2
  -2  -1  36 641.244 140.229   2
   2  -1  36 589.103 127.715   2
  -2   1  36 504.772 127.485   2
   2   1  36 634.215 138.566   2
   2   1  37 211.498 85.0709   2
  -2  -1  37 313.038 99.1690   2
   2  -1  37 274.177 97.8453   2
  -2   1  37 226.564 89.8285   2
  -2  -1  38 0.52732 35.7907   2
  -2   1  38 13.9154 35.5812   2
   2   1  38 99.7756 66.5283   2
   2  -1  38 126.123 86.1156   2
   2  -1  39-7.61345 32.7246   2
  -2  -1  39-45.1149 69.6513   2
  -2   1  39-45.7993 71.9545   2
   2   1  39 80.1172 53.3751   2
   2   1  40 33.9269 49.1575   2
  -2  -1  40 74.3187 62.1923   2
   2  -1  40-27.7035 32.7823   2
  -2   1  40-33.3367 42.7397   2
   2   1  41 76.6696 63.4937   2
  -2  -1  41 36.5036 40.6375   2
   2  -1  41 93.5217 92.3969   2
  -2   1  41 48.6715 58.4386   2
  -2  -1  42-33.8568 37.8006   2
  -2   1  42 21.8435 52.2791   2
   2   1  42 82.5711 56.5670   2
   2  -1  42 8.75736 52.1764   2
  -2  -1  43-93.2277 70.9755   2
  -2   1  43 14.7075 40.0710   2
   2   1  43 20.8401 51.0494   2
   2  -1  43 16.7081 39.3827   2
   2   1  44 89.6554 69.5340   2
   2  -1  44 123.949 79.0439   2
   2   2   3 174.299 26.5677   6
  -2   2  -4 365.874 26.5927   3
   2   2   4 329.781 38.1021   1
   2   2   4 323.669 36.9737   6
  -2  -2  -4 345.737 30.4718   2
   2   2  -4 359.844 36.5681   3
   2   2  -4 375.936 37.0291   5
   2   2  -5 1409.13 72.3827   5
   2   2   5 1365.66 81.4029   1
  -2   2  -5 1312.84 56.8273   3
   2   2   5 1363.43 74.7860   6
   2   2  -5 1336.03 74.5953   3
  -2  -2  -5 1403.06 66.3697   2
  -2  -2  -5 1283.30 60.7312   4
  -2   2  -6 2358.38 84.7575   3
  -2  -2  -6 2594.01 98.0628   2
   2   2   6 2536.77 105.473   6
   2   2  -6 2523.72 109.106   3
   2   2  -6 2580.12 103.663   5
   2   2   6 2369.57 112.776   1
   2   2   7 769.377 67.9682   1
   2   2  -7 706.721 62.8756   3
   2   2  -7 765.312 59.5271   5
   2   2   7 700.146 57.8293   6
  -2  -2  -7 777.778 58.2050   2
   2   2   8 41.7567 22.9115   1
  -2  -2  -8 29.4310 15.5520   2
   2   2  -8-25.8226 16.2202   3
   2   2   8-2.13643 12.0714   6
   2  -2   8 30.8455 17.7622   1
   2   2   9 1613.00 106.362   1
  -2  -2   9 1533.11 58.0193   1
   2  -2   9 1687.72 103.869   1
   2   2  10 46.9978 26.2680   1
   2  -2  10 41.6894 17.4983   1
  -2  -2  10 46.8609 11.4674   1
   2  -2  11 566.306 63.3491   1
  -2  -2 -11 561.498 59.5144   6
   2   2  11 655.394 72.0822   1
  -2  -2  11 651.348 45.6744   1
   2   2  12 1718.86 120.065   1
  -2  -2 -12 1697.23 105.170   6
  -2  -2  12 1592.76 76.8815   1
   2  -2  12 1647.21 113.573   1
  -2  -2 -13 430.949 56.8824   6
   2   2  13 529.563 70.3136   1
   2  -2  13 511.376 64.2336   1
   2   2  13 433.168 58.3733   2
  -2   2 -13 472.795 64.2754   1
  -2  -2  13 471.913 45.4324   1
  -2  -2  14 125.175 25.7610   1
  -2   2 -14 94.9584 34.1928   1
  -2  -2 -14 100.599 28.9164   6
   2   2  14 97.4915 35.8789   1
   2  -2  14 54.3383 27.8465   1
   2   2  14 89.0122 31.3304   2
   2  -2  15 2393.74 148.560   1
  -2   2 -15 2066.30 141.450   1
  -2  -2  15 2249.97 108.283   1
   2   2  15 2166.78 147.128   1
  -2  -2 -15 2259.67 131.515   6
   2   2  15 2066.49 137.031   2
   2   2  16 756.782 91.8506   1
  -2  -2 -16 732.565 77.1240   6
  -2  -2  16 711.716 65.1002   1
  -2   2 -16 649.838 81.9061   1
   2  -2  16 774.655 86.9627   1
   2   2  16 666.460 81.0537   2
  -2   2  17 757.554 81.9219   1
  -2   2 -17 536.128 76.9247   1
   2   2  17 595.733 84.7198   1
  -2  -2 -17 758.082 80.1051   6
  -2  -2  17 624.254 62.8253   1
   2  -2  17 663.202 81.3736   1
   2   2  17 618.512 81.2224   2
  -2   2  18 185.094 42.6937   1
  -2  -2  18 174.064 36.1914   1
  -2   2 -18 177.019 45.8150   1
   2   2  18 141.140 43.5795   1
  -2  -2 -18 132.884 35.2646   6
   2  -2  18 145.561 41.4191   1
   2   2  19 264.977 59.6012   1
  -2  -2  19 246.567 43.7195   1
  -2  -2 -19 274.475 51.5643   6
  -2   2 -19 121.323 39.5783   1
  -2   2  19 275.666 55.7864   1
   2  -2  19 259.921 55.4031   1
   2  -2  20 478.837 74.3993   1
  -2  -2  20 448.430 59.5617   1
  -2  -2 -20 442.264 67.6852   6
  -2   2  20 365.612 61.6726   1
  -2  -2 -21 27.7168 16.5511   6
   2  -2  21-6.28584 25.8279   1
  -2  -2  21 15.4853 16.3965   1
  -2   2  21 50.0605 27.1518   1
   2   2  21 7.16219 26.5203   2
  -2   2  22 723.726 90.4681   1
   2   2  22 688.494 99.0508   2
  -2  -2  22 705.646 78.1387   1
  -2   2  23 158.955 44.7297   1
   2   2  23 134.741 45.8350   2
  -2  -2  23 196.284 43.6036   1
  -2  -2  24 161.525 43.0037   1
   2   2  24 156.464 53.3626   2
  -2   2  24 166.203 49.8994   1
  -2   2  24 186.119 57.4974   2
  -2   2  25 96.9473 42.1413   1
  -2  -2  25 76.5165 32.9402   1
   2   2  25 158.247 55.6041   2
  -2   2  25 60.0123 38.1667   2
  -2   2  26 224.908 72.0214   2
   2  -2  26 121.694 48.0307   2
  -2  -2  26 183.784 47.7637   1
   2   2  26 165.542 58.2537   2
   2   2  27 66.8040 38.3862   2
   2  -2  27 42.6329 31.9332   2
  -2   2  27 69.8589 43.7913   2
  -2  -2  27 100.861 41.9233   1
   2  -2  28-62.0676 51.6605   2
  -2  -2  28-9.57300 25.1485   1
  -2   2  28-19.9291 36.9703   2
   2   2  28 15.1563 20.3146   2
   2  -2  29 211.039 70.6761   2
  -2   2  29 163.878 68.6814   2
   2   2  29 276.455 75.9525   2
  -2   2  30-21.1787 33.8743   2
   2   2  30-54.9869 41.6567   2
   2  -2  30 32.4984 34.6959   2
  -2   2  31 138.756 60.5058   2
   2  -2  31 167.670 61.7631   2
   2   2  31 94.1796 52.2717   2
  -2   2  32 6.21960 32.0189   2
  -2  -2  32 60.8695 49.2939   2
   2  -2  32 45.3213 42.4547   2
   2   2  32 69.0205 47.9779   2
   2  -2  33-6.39313 23.3850   2
   2   2  33 44.4662 49.5472   2
  -2  -2  33 38.7378 38.8505   2
  -2   2  33 27.6321 51.8420   2
  -2   2  34 52.7787 49.3555   2
  -2  -2  34 35.6130 41.7713   2
   2   2  34 28.4424 40.1116   2
   2  -2  34 65.2779 55.0121   2
  -2   2  35 156.182 78.8574   2
  -2  -2  35 111.942 66.0581   2
   2   2  35 72.4151 58.9352   2
   2  -2  35 78.5420 58.6315   2
   2  -2  36 81.0422 69.8198   2
  -2  -2  36 26.3659 55.0191   2
   2   2  36 42.1862 51.5688   2
  -2   2  36-42.3026 42.3367   2
   2  -2  37 4.94718 34.7230   2
   2   2  37 19.5233 44.2865   2
  -2   2  37-4.80356 30.8264   2
   2   2  38 85.7014 63.8173   2
   2  -2  38 138.309 74.3307   2
  -2  -2  38 194.597 90.2602   2
  -2   2  38 141.358 85.9826   2
  -2  -2  39-77.6590 59.9069   2
   2  -2  39-4.33163 34.3746   2
  -2   2  39-30.7054 45.9942   2
   2   2  39-5.75801 42.9743   2
   2   2  40 147.618 85.6227   2
  -2   2  40-32.7275 59.4561   2
   2  -2  40 89.7422 42.9799   2
  -2  -2  40 14.5291 42.8779   2
   2  -2  41 143.198 67.0672   2
   2   2  41 79.0267 65.9971   2
  -2   2  41 59.7202 58.3689   2
  -2  -2  41 135.439 79.7003   2
   2  -2  42 119.402 75.1850   2
  -2   2  42 101.272 69.1443   2
   2   2  42 65.9114 52.2412   2
   2   2  43 77.7964 66.4535   2
   2  -2  43 8.25939 35.6361   2
  -2  -2  43-3.48655 55.9202   2
   2   2  44 65.1854 39.2835   2
   2  -2  44-74.2458 34.7141   2
  -2   3   0 522.779 28.8440   4
  -2   3   1 2274.39 66.9151   4
   2   3   1 2426.10 89.3418   6
  -2   3   2 536.909 29.5136   6
   2   3   2 518.149 43.3820   6
   2   3  -2 505.631 39.5735   5
   2   3  -3 91.8490 17.8062   5
   2   3   3 94.3094 20.6501   6
   2   3   3 56.0351 16.6626   1
   2   3  -3 61.5756 13.8183   3
   2  -3  -3 76.5715 16.4610   2
  -2   3  -3 54.2635 10.3691   3
   2   3   4 1298.42 61.6591   4
   2   3  -4 1295.78 71.0838   3
   2   3   4 1214.72 76.9859   1
   2   3  -4 1206.53 65.9239   5
   2   3   4 1200.62 70.4281   6
   2  -3  -4 1218.23 67.6822   2
  -2   3  -4 1180.36 49.8277   3
   2   3   5 237.829 32.9438   6
  -2   3  -5 239.171 25.5071   3
   2  -3  -5 231.782 32.5945   2
   2   3   5 200.409 34.7635   1
   2   3  -5 303.699 38.1116   3
  -2  -3  -5 233.759 28.5062   2
   2   3  -5 288.351 36.0720   5
  -2  -3  -6 1262.67 71.0508   2
  -2  -3  -6 1120.57 65.0112   4
  -2   3  -6 1192.50 62.4262   3
   2   3   6 1173.82 81.7377   1
   2  -3  -6 1249.18 78.0476   2
   2   3  -6 1214.29 76.5130   3
   2   3  -6 1314.51 76.4198   5
   2   3   6 1169.57 72.7280   6
  -2  -3  -7 565.813 51.9926   2
   2   3   7 592.495 61.5371   1
   2   3  -7 546.360 57.3020   3
   2   3   7 567.502 52.6420   6
  -2   3  -7 533.714 46.1467   3
   2   3  -7 531.722 50.7013   5
   2   3   8 204.669 32.6118   6
  -2  -3  -8 230.551 35.7741   2
   2   3  -8 238.283 36.8574   5
   2   3  -8 275.140 41.9550   3
   2   3   8 247.985 42.2088   1
  -2   3  -8 226.749 32.5732   3
   2   3  -9 444.378 55.7410   3
  -2  -3  -9 376.058 47.8163   2
  -2  -3   9 347.531 25.5234   1
  -2   3  -9 366.905 43.6827   3
   2   3   9 436.565 57.0265   1
   2   3   9 448.893 49.4733   6
   2   3 -10 5698.10 200.449   3
   2   3  10 5457.32 207.459   1
  -2  -3  10 5383.04 109.369   1
  -2  -3 -10 5787.31 180.949   6
  -2  -3 -10 5949.71 193.986   2
  -2   3 -10 5471.33 174.685   3
  -2  -3 -11 315.383 44.8656   6
   2   3  11 262.634 50.6022   1
  -2   3 -11 294.775 43.5925   3
   2   3 -11 246.825 45.0893   3
  -2  -3  11 278.318 27.9588   1
  -2  -3  12 869.416 52.9660   1
   2   3 -12 892.729 87.4110   3
  -2  -3 -12 850.088 73.5029   6
  -2   3 -12 874.089 84.2455   1
   2   3  12 872.968 87.8213   1
   2  -3  12 848.899 79.1843   1
  -2  -3 -13 119.785 32.2461   6
  -2  -3  13 60.5417 16.5933   1
  -2   3 -13 103.425 32.0243   1
   2   3 -13 64.4168 23.7793   3
   2   3  13 75.4185 30.4907   1
   2  -3  13 75.4614 27.9663   1
   2   3  14 2599.66 149.209   2
  -2  -3  14 2766.41 107.592   1
   2   3 -14 2849.06 164.320   3
   2   3  14 2774.89 166.288   1
  -2   3 -14 2718.10 155.956   1
   2  -3  14 2920.26 159.115   1
  -2  -3 -14 2933.60 144.242   6
   2  -3  15 2646.09 152.356   1
   2   3  15 2521.32 152.948   2
  -2  -3  15 2616.30 110.758   1
  -2  -3 -15 2757.37 143.691   6
   2   3  15 2536.02 162.334   1
   2   3 -15 2579.51 160.750   3
  -2   3 -15 2531.38 155.122   1
   2   3  16 162.541 41.7425   2
   2   3  16 156.472 46.5958   1
  -2  -3 -16 186.815 40.2200   6
  -2  -3  16 137.640 28.4956   1
   2  -3  16 162.672 42.7209   1
  -2   3 -16 192.270 46.9020   1
  -2  -3 -17 21.1810 16.9708   6
  -2  -3  17 11.2304 11.1938   1
   2   3  17-4.66309 13.6822   2
  -2   3 -17 6.68790 15.5723   1
   2  -3  17 17.8442 21.3565   1
   2   3  17 2.26156 17.6590   1
  -2   3 -18-9.60548 18.2983   1
   2   3  18 8.45627 20.5505   1
   2  -3  18 12.2850 21.3142   1
  -2  -3  18 9.56340 12.5218   1
  -2  -3 -18 9.50731 20.1635   6
  -2   3  19 516.209 71.6086   1
  -2  -3 -19 491.354 69.4301   6
  -2  -3  19 465.150 56.7489   1
  -2   3 -19 443.229 73.4499   1
   2  -3  19 468.903 72.0294   1
   2  -3  20 374.323 65.6450   1
  -2   3  20 367.206 63.5149   1
  -2  -3 -20 382.740 61.8938   6
  -2  -3  20 360.130 52.8939   1
  -2   3  21 175.290 43.9557   1
   2   3  21 221.762 53.9077   2
   2  -3  21 172.260 46.6967   1
  -2  -3  21 247.828 43.2144   1
  -2  -3 -21 240.943 51.5436   6
   2   3  22 1141.14 129.887   2
  -2  -3 -22 1266.35 116.098   6
  -2  -3  22 1269.20 103.918   1
  -2   3  22 1283.25 124.745   1
  -2   3  23 408.137 71.6685   1
   2   3  23 205.226 57.6602   2
  -2  -3  23 304.290 53.3901   1
  -2  -3  24 265.040 49.2926   1
   2   3  24 311.689 69.7469   2
  -2   3 -24 223.214 60.8848   1
  -2   3  24 279.835 64.3989   1
  -2   3  24 257.507 68.3759   2
  -2   3 -25 348.803 73.8341   1
   2   3  25 364.732 78.9146   2
  -2   3  25 348.970 78.2357   2
  -2  -3  25 414.639 65.2579   1
  -2   3  26 90.3091 49.0166   2
   2   3  26 161.959 58.9466   2
  -2  -3  26 109.526 36.1100   1
  -2   3  27 104.066 45.5083   2
  -2  -3  27 46.3726 23.4434   1
   2   3  27 104.920 43.9652   2
  -2   3  28 67.0362 45.5065   2
   2   3  28 64.6356 39.7045   2
  -2  -3  28 30.4399 24.3353   1
   2  -3  29 42.0744 42.3367   2
   2   3  29 24.6667 35.2136   2
  -2   3  29 7.87578 21.8547   2
   2   3  30 26.4933 46.1312   2
  -2   3  30-47.7966 42.4572   2
   2  -3  30-6.14421 28.0229   2
   2  -3  31 115.638 57.8303   2
  -2   3  31 82.4776 53.4952   2
   2   3  31 47.0064 40.0581   2
   2  -3  32 143.879 60.9631   2
  -2   3  32 77.6921 56.8578   2
   2   3  32 159.268 63.7912   2
  -2   3  33 2.81155 40.0642   2
   2  -3  33-51.4864 42.4955   2
   2   3  33 57.9721 47.1737   2
   2  -3  34 53.5486 52.8819   2
  -2  -3  34 39.3823 37.5905   2
  -2   3  34 12.3806 25.0676   2
   2   3  34 72.4989 50.4501   2
  -2   3  35 762.683 146.941   2
   2   3  35 741.449 138.159   2
   2  -3  35 574.645 121.445   2
  -2  -3  35 893.059 158.127   2
  -2   3  36 134.262 62.3476   2
   2  -3  36 165.311 73.7592   2
   2   3  36 216.532 82.8996   2
  -2  -3  36 238.370 89.2938   2
  -2   3  37 95.3764 68.4596   2
   2  -3  37 64.4283 54.6089   2
  -2  -3  37 11.2050 33.8358   2
   2   3  37 11.5472 40.1008   2
   2   3  38 278.269 93.3144   2
  -2  -3  38 458.220 119.717   2
   2  -3  38 200.549 74.9950   2
  -2   3  38 222.815 86.8378   2
  -2  -3  39-6.32378 41.1329   2
   2  -3  39-12.7975 43.9809   2
  -2   3  39 52.8421 57.0908   2
  -2   3  40 50.2062 57.4165   2
   2  -3  40-7.17665 28.0009   2
  -2  -3  40 135.314 77.9962   2
   2   3  40 33.6981 39.4017   2
  -2   3  41 16.5884 42.6686   2
   2   3  41 39.5393 48.4591   2
  -2  -3  41 84.7568 62.6556   2
   2  -3  41-4.96421 43.6489   2
   2  -3  42 12.3033 45.8857   2
  -2   3  42 10.5128 48.1973   2
   2   3  42 19.3865 47.9474   2
  -2  -3  42 68.2187 66.2804   2
   2   3  43 66.0789 62.4087   2
   2  -3  43 50.6531 67.3585   2
  -2  -3  43-73.7470 43.4622   2
   2   3  44 162.425 90.2077   2
   2  -3  44-50.6709 52.6526   2
   2   4   0 6184.76 145.149   5
   2   4   0 5958.87 144.801   6
  -2   4   0 5939.19 112.757   4
  -2   4   1-3.81711 6.98258   4
   2   4  -1 3.46588 8.00203   5
   2   4  -1-3.98450 9.58347   6
   2   4  -1-4.04195 8.39034   3
   2   4   1 7.14280 7.86284   6
  -2   4   2 457.356 37.4953   4
   2   4  -2 526.265 41.3525   3
   2   4   2 465.174 42.0140   6
   2   4  -2 482.424 40.2754   5
   2   4   3 2032.70 79.1902   4
   2   4  -3 1943.76 82.6945   5
   2   4  -3 2132.36 86.3286   3
  -2   4  -3 1960.01 63.9222   3
   2   4   3 1888.60 86.0918   6
   2  -4  -3 2031.30 83.1745   2
   2  -4  -4 15.8990 12.8732   2
   2   4  -4 28.2199 13.6867   3
   2   4   4 12.6882 15.1493   1
   2   4   4 8.21839 11.9727   6
  -2   4  -4 21.0334 9.53388   3
   2   4   4 10.4252 10.7266   4
   2   4  -4 25.0462 13.6390   5
   2  -4  -5 753.181 58.6532   2
   2   4   5 717.257 63.8526   1
  -2   4  -5 705.914 46.1552   3
   2   4  -5 736.589 57.9646   3
   2   4   5 723.307 57.0781   6
   2   4   5 756.899 54.9329   4
   2   4  -5 764.112 58.0843   5
  -2  -4  -6 53.9835 17.4295   2
   2   4  -6 32.8444 13.5150   5
   2  -4  -6 54.1291 18.0046   2
   2   4  -6 60.2995 21.3716   3
  -2   4  -6 42.7133 13.8897   3
   2   4   6 38.3282 16.0513   6
   2   4   6 61.8298 20.8275   1
  -2   4  -7 17.0045 13.3003   3
  -2  -4  -7 17.9337 16.1767   2
   2   4  -7 15.1786 13.4660   5
   2  -4  -7 1.56089 12.9139   2
   2   4  -7 31.1873 15.6794   3
  -2  -4  -7 12.9380 13.1320   4
   2   4   7 3.73187 12.9900   1
   2   4   7 27.6288 17.5069   6
  -2  -4  -8 975.828 71.3334   4
   2   4  -8 927.854 76.0395   3
   2   4   8 997.168 71.9595   6
  -2   4  -8 964.021 66.5215   3
   2  -4  -8 988.024 79.7559   2
   2   4  -8 1000.74 74.3487   5
   2   4   8 923.061 82.6441   1
  -2  -4  -8 1010.52 76.0898   2
  -2   4  -9 34.9396 17.0421   3
   2   4   9 30.0361 21.1674   1
   2   4  -9 42.1249 22.6494   3
  -2  -4  -9 27.2003 14.3718   2
   2   4   9 20.4902 14.7928   6
   2   4  -9 35.1952 14.0389   5
  -2   4 -10 478.400 52.2539   3
   2   4  10 536.032 55.7322   6
   2   4 -10 467.014 32.4038   1
   2   4 -10 548.224 65.7235   3
  -2  -4 -10 587.173 64.7903   2
   2   4  10 480.389 64.5921   1
  -2  -4 -10 538.077 56.5689   6
   2   4 -11 3.18549 14.0100   3
   2   4 -11 11.8583 8.70797   1
   2   4  11 2.21705 14.4880   1
   2   4  11 20.2842 16.4273   6
  -2   4 -11-4.57135 12.4972   3
  -2  -4 -11-10.3074 16.7642   2
  -2  -4 -11 6.39900 13.9913   6
  -2   4 -12 1340.62 96.2817   3
  -2  -4 -12 1407.59 106.231   2
  -2  -4 -12 1487.50 98.0922   6
  -2   4 -12 1326.28 101.678   1
   2   4  12 1545.47 120.609   1
   2   4 -12 1521.00 114.141   3
   2   4  13 407.427 64.6081   1
  -2   4 -13 342.739 56.8510   1
  -2   4 -13 380.124 53.8273   3
   2   4 -13 381.245 59.3876   3
  -2  -4 -13 413.046 54.7744   6
   2   4 -14 168.396 39.2058   3
  -2   4 -14 144.334 35.1535   3
  -2  -4 -14 235.697 43.6349   6
   2   4  14 244.793 54.2851   1
  -2   4 -14 159.951 40.1512   1
  -2  -4  14 223.754 31.4003   1
   2   4  15 622.609 82.5338   1
  -2  -4 -15 801.910 77.7536   6
  -2   4 -15 715.957 84.3953   1
   2   4 -15 671.889 85.1317   3
  -2   4 -15 611.835 74.8793   3
  -2  -4  15 722.510 56.9795   1
   2   4  15 673.117 80.3262   2
   2   4  16 67.8108 31.0768   2
  -2   4 -16 28.8681 24.4801   3
   2   4  16 58.8324 28.2087   1
  -2  -4 -16 79.5225 29.8908   6
  -2  -4  16 52.3913 19.2138   1
  -2   4 -16 36.6262 27.1877   1
   2   4 -16 22.5854 15.7809   3
   2   4  17 205.994 49.3244   2
  -2  -4 -17 309.713 51.0307   6
  -2   4 -17 235.533 51.4892   1
   2   4  17 204.519 50.2047   1
  -2  -4  17 301.639 41.8874   1
  -2   4 -17 193.815 46.4788   3
  -2  -4 -18 587.207 72.0375   6
  -2   4 -18 426.098 68.6800   3
  -2   4 -18 515.644 77.3370   1
  -2  -4  18 506.904 55.4024   1
   2   4  18 552.967 84.6565   1
  -2  -4  19 238.895 39.5389   1
  -2   4 -19 279.190 58.1132   1
  -2  -4 -19 249.100 49.0304   6
  -2   4  20 189.719 46.0556   1
  -2  -4  20 195.935 37.4127   1
  -2  -4 -20 142.359 37.8137   6
  -2   4  21 234.928 53.0554   1
  -2  -4 -21 260.779 52.0549   6
  -2  -4  21 202.344 38.0672   1
   2   4  21 253.310 60.1416   2
  -2  -4  22 39.2948 19.2725   1
  -2   4  22 57.3832 32.9293   1
   2   4  22 40.1495 34.2345   2
  -2  -4 -22 88.1329 31.0759   6
  -2   4  23 460.543 87.6760   2
   2   4  23 286.193 64.6939   2
  -2   4  23 344.911 70.0781   1
  -2  -4  23 374.201 55.8603   1
  -2   4  24-1.76991 25.0397   2
  -2  -4  24-13.3672 22.5885   1
   2   4  24 31.6247 33.5609   2
  -2  -4  25 59.1044 32.6112   1
  -2   4 -25 31.3240 28.9488   1
   2   4  25-11.7146 25.2909   2
  -2   4  25 8.79562 23.8221   2
  -2  -4  26 672.360 82.1612   1
   2   4  26 691.448 110.428   2
  -2   4  26 630.932 107.673   2
  -2   4 -26 680.126 103.174   1
  -2   4 -27 9.26257 28.3984   1
   2   4  27 25.4180 29.5112   2
  -2   4  27-37.8241 33.8293   2
  -2  -4  27 5.49144 19.5220   1
   2  -4 -27 3.22007 13.3016   6
  -2   4  28 226.392 71.4990   2
   2  -4 -28 277.513 53.4602   6
   2   4  28 179.827 63.6649   2
   2   4  29 30.8696 34.9043   2
  -2   4  29 21.7224 29.9791   2
   2  -4 -29-12.7253 26.7950   6
  -2   4  30 107.518 54.8106   2
   2   4  30 33.1298 32.2637   2
   2   4  31 26.7615 30.3135   2
  -2   4  31 17.7928 33.5217   2
   2  -4  32 68.6905 45.7246   2
  -2   4  32 53.7498 37.4924   2
   2   4  32 111.559 62.3132   2
   2   4  33 117.925 61.0775   2
   2  -4  33 108.933 64.6185   2
  -2   4  33 89.7842 52.4909   2
   2   4  34 119.138 65.0174   2
   2  -4  34 87.8041 54.6211   2
  -2   4  34 57.4286 46.5521   2
   2  -4  35 106.415 69.4152   2
   2   4  35 110.459 64.3099   2
  -2   4  35 80.9124 55.3776   2
   2  -4  36 43.3686 49.3962   2
  -2   4  36 39.2808 54.1856   2
  -2  -4  36-17.4726 38.1079   2
   2   4  36 21.7569 38.2618   2
  -2  -4  37 187.914 75.6884   2
   2  -4  37 123.836 72.3003   2
   2   4  37 123.907 62.0309   2
  -2   4  37 117.341 76.3922   2
  -2   4  38-15.6620 30.6582   2
   2   4  38 6.21592 42.5723   2
  -2  -4  38 112.344 75.2614   2
   2  -4  38-42.7927 60.4371   2
   2  -4  39-10.5492 36.0853   2
   2   4  39 85.6121 65.6418   2
  -2  -4  39 53.4842 51.8334   2
  -2   4  39 69.0603 71.7252   2
   2  -4  40 39.2311 33.7360   2
  -2  -4  40 151.958 79.5003   2
  -2   4  40 196.269 85.4641   2
   2   4  40 121.167 65.9995   2
   2   4  41 3.73632 48.0411   2
   2  -4  41 22.9843 35.6378   2
  -2   4  41 134.402 83.4080   2
  -2  -4  41-35.3506 46.3297   2
   2  -4  42-37.9402 49.0298   2
  -2  -4  42 72.7016 51.2537   2
  -2   4  42-26.0787 33.0515   2
   2   4  42-43.7589 48.8179   2
   2  -4  43 20.5474 49.5652   2
   2   4  43 35.8199 43.8227   2
   2   4  44 79.3095 66.4229   2
   2  -4  44 2.46783 52.3004   2
   2   5   0 1476.72 76.5533   5
  -2   5   0 1592.46 66.5174   4
   2   5   0 1541.93 78.3712   6
   2   5   1 99.2997 22.0404   6
  -2   5   1 94.3291 18.7962   4
   2   5  -1 100.146 22.0541   5
   2   5  -2 832.851 54.4188   3
   2   5   2 812.750 58.2188   6
   2   5  -2 832.552 56.2052   5
  -2   5   2 739.807 50.1128   4
   2   5   3 150.331 25.9498   6
   2   5   3 192.828 29.2597   4
   2   5  -3 157.302 26.7287   3
  -2   5   3 150.379 25.9904   4
   2  -5  -3 164.988 27.4338   2
   2   5  -3 141.893 23.7594   5
   2   5  -4 231.665 33.7919   3
   2  -5  -4 239.451 34.3180   2
   2   5   4 190.953 32.9469   6
   2   5  -4 195.796 30.0527   5
   2   5   4 213.122 30.7140   4
  -2   5  -4 241.881 27.6956   3
  -2   5  -5 194.705 25.9016   3
   2  -5  -5 259.142 36.7887   2
   2   5  -5 198.750 30.9223   5
   2   5   5 223.504 32.9784   4
   2   5   5 182.918 31.7213   6
   2   5  -5 159.170 27.9390   3
   2   5  -6 10.2464 12.7831   5
  -2   5  -6 12.7820 10.5809   3
   2   5   6-15.6342 15.7142   6
   2   5  -6-8.11015 14.3927   3
   2  -5  -6-10.3386 17.3357   2
   2   5   6 0.19881 10.5659   4
   2   5   7 152.073 29.1556   6
  -2  -5  -7 174.419 33.3198   4
   2   5  -7 159.336 31.4870   3
   2   5  -7 179.666 31.1879   5
  -2   5  -7 176.629 28.3846   3
   2  -5  -7 152.801 30.3388   2
  -2  -5  -7 167.053 30.8206   2
   2   5   8 19.6859 16.1541   6
   2  -5  -8 37.3875 20.1358   2
   2   5  -8 30.2929 16.6981   3
   2   5   8 22.6979 17.0463   1
  -2  -5  -8 48.4785 18.9812   4
   2   5  -8 28.6291 15.8212   5
  -2   5  -8 31.3270 16.5241   3
  -2  -5  -8 44.3434 21.0872   2
   2   5  -9 12.3486 6.10071   1
   2  -5  -9 16.2824 19.3204   2
   2   5   9 21.2505 13.4102   1
  -2  -5  -9 12.0140 12.1384   6
   2   5  -9 24.7972 14.9359   5
  -2   5  -9 24.5673 15.4770   3
  -2  -5  -9 21.2624 15.8961   4
  -2  -5  -9 15.2710 14.7946   2
   2   5  -9 2.03215 15.1896   3
   2   5   9 17.0793 15.5300   6
   2   5 -10 11.5477 17.3087   3
  -2  -5 -10 17.0732 12.6511   2
   2   5  10-9.77547 15.9218   6
  -2  -5 -10 14.8042 15.1191   6
   2   5 -10 9.25800 6.18947   1
  -2  -5 -10 13.4595 17.8648   4
   2   5 -10 30.5145 16.7138   5
  -2   5 -10-1.63060 12.6070   3
   2  -5 -10 23.0120 17.4520   2
   2   5  10 8.85596 16.7058   1
   2   5 -11 15.0257 9.98495   1
  -2  -5 -11 5.60124 10.7161   6
   2   5  11-18.9739 24.7339   1
  -2  -5 -11 16.8587 17.9353   2
   2   5 -11-7.37757 20.4542   3
   2   5  11 8.82280 16.7239   6
  -2   5 -11 29.0158 18.5313   3
  -2   5 -11-6.35559 16.2136   1
   2   5 -11 10.6035 16.0294   5
   2   5  12 53.1276 24.6930   1
  -2   5 -12 56.2781 20.5625   3
  -2  -5 -12 41.0539 18.9329   6
   2   5 -12 53.3515 21.0694   3
   2   5  12 89.9406 26.8865   6
   2  -5 -12 49.8026 10.4557   6
  -2   5 -12 60.3887 23.5866   1
  -2  -5 -12 71.0507 26.7187   2
   2   5 -12 45.3341 12.2322   1
   2  -5 -13 535.748 35.4367   6
  -2  -5 -13 534.396 71.8076   2
   2   5 -13 585.419 73.8763   3
  -2  -5 -13 557.624 62.1155   6
   2   5  13 488.129 72.2595   1
  -2   5 -13 557.676 69.9102   1
  -2   5 -13 593.359 67.9889   3
   2   5 -13 489.517 42.1432   1
  -2  -5 -14 1285.57 95.4403   6
   2   5 -14 1126.61 105.326   3
   2  -5 -14 1211.05 57.3384   6
  -2   5 -14 1102.93 98.1971   1
   2   5 -14 1216.14 69.8811   1
  -2   5 -14 1237.27 101.055   3
  -2  -5 -14 1291.88 111.166   2
   2   5  14 1276.93 118.612   1
  -2   5 -15 16.2902 13.9093   3
   2   5 -15 8.22754 16.5661   3
   2   5  15 45.4030 24.9298   2
   2  -5 -15 54.9904 14.8588   6
  -2  -5 -15 41.1724 20.5098   6
   2   5  15 47.0357 38.1458   1
  -2   5 -15 61.8274 29.7240   1
  -2   5 -16 17.2829 20.4819   1
  -2   5 -16 15.9561 15.2429   3
   2   5  16 33.0240 34.4475   1
   2   5  16-0.17414 13.3469   2
   2  -5 -16 23.7845 10.8704   6
   2   5 -16 17.7741 22.0661   3
  -2  -5 -16 36.3625 18.2884   6
   2   5  17 477.320 78.9614   1
  -2  -5 -17 489.657 64.1388   6
  -2   5 -17 479.335 70.9808   3
   2  -5 -17 454.490 42.1482   6
  -2   5 -17 425.542 67.0905   1
  -2   5 -18 219.642 49.0266   3
  -2   5 -18 242.708 50.4092   1
  -2  -5 -18 272.364 48.4627   6
   2  -5 -18 255.892 34.6199   6
  -2  -5 -19 105.534 34.8682   6
  -2   5 -19 116.760 40.0201   1
   2  -5 -19 120.691 23.8569   6
  -2   5 -20 920.339 104.622   1
  -2  -5 -20 803.562 86.6493   6
   2  -5 -20 941.091 70.1567   6
   2   5  20 884.274 107.071   2
  -2  -5 -21 837.697 91.1295   6
   2  -5 -21 748.394 64.1853   6
   2   5  21 666.256 95.9625   2
   2   5  22 22.7393 21.4544   2
   2  -5 -22 55.2861 15.4698   6
  -2   5  22 43.1006 24.6123   1
  -2  -5 -22 10.1817 19.2563   6
   2   5  23 76.4780 36.7257   2
  -2  -5 -23 70.5952 25.6131   6
  -2   5  23 49.0349 35.1835   2
   2  -5 -23 24.0644 14.6937   6
   2  -5 -24 10.6778 12.7337   6
  -2   5  24-8.63547 20.1297   2
   2   5  24-0.39989 20.1950   2
  -2   5 -25 127.362 46.8457   1
   2   5  25 177.852 56.9710   2
  -2   5  25 157.690 54.2623   2
   2  -5 -25 141.955 33.1045   6
  -2   5 -26 341.648 75.4584   1
   2  -5 -26 345.910 52.3489   6
  -2   5  26 359.223 86.3945   2
   2   5  26 338.974 80.1639   2
  -2   5 -27 143.027 57.2956   1
   2  -5 -27 49.6926 16.5953   6
   2   5  27 58.6253 38.8063   2
  -2   5  27 40.7190 35.3233   2
  -2   5 -28 228.694 74.4097   1
   2   5  28 148.664 55.6662   2
   2  -5 -28 143.067 33.0647   6
  -2   5  28 167.389 56.4375   2
   2  -5 -29 23.2401 19.4575   6
  -2   5  29 2.40249 33.5602   2
   2   5  29 21.0652 25.4533   2
  -2   5  30 205.983 72.3490   2
   2   5  30 216.091 69.8982   2
   2   5  31 43.3238 39.4501   2
  -2   5  31 60.3584 44.3115   2
   2   5  32 16.2562 29.4986   2
  -2   5  32 6.03664 31.7806   2
   2   5  33-15.3661 37.8423   2
  -2   5  33-22.8992 37.5031   2
   2   5  34 42.5073 39.0659   2
   2  -5  34-39.9606 46.5958   2
  -2   5  34-10.5644 26.9395   2
   2  -5  35 20.4827 47.8946   2
  -2   5  35-53.5126 45.2010   2
   2   5  35 58.6581 49.8895   2
  -2   5  36 91.4197 74.0249   2
   2  -5  36 115.831 62.5215   2
   2   5  36 101.215 39.6256   2
  -2   5  37 104.267 62.6379   2
   2  -5  37 48.2123 58.3086   2
   2   5  37 9.43771 30.4911   2
  -2  -5  38 52.8676 54.2433   2
   2   5  38 22.9723 39.9664   2
  -2   5  38 58.9506 40.3194   2
   2  -5  38 19.8749 35.8234   2
  -2  -5  39 142.398 72.9634   2
  -2   5  39 71.9977 59.7500   2
   2   5  39 26.1071 40.4516   2
   2  -5  39-17.3059 33.9598   2
   2   5  40 97.6230 65.8707   2
   2  -5  40 92.0584 39.9195   2
  -2   5  40 3.06448 33.9759   2
  -2  -5  41 20.8577 41.1145   2
   2   5  41-13.6361 45.3566   2
   2  -5  41-6.41177 55.3540   2
  -2   5  41 37.5169 45.7526   2
  -2  -5  42 42.0380 43.4122   2
   2   5  42-24.0614 61.1858   2
  -2   5  42-48.5711 38.8730   2
   2  -5  42 77.9473 71.1334   2
   2  -5  43-4.48649 39.2281   2
   2   5  43 96.9316 76.1587   2
   2  -5  44-236.237 95.4921   2
   2   6   0 667.555 54.0521   5
  -2   6   0 704.474 50.7920   4
   2   6   0 655.607 54.6974   6
  -2   6   1 863.258 55.5112   4
   2   6  -1 821.630 59.8053   5
   2   6   1 828.066 60.7130   6
   2   6  -2-7.24513 11.3139   5
   2   6  -2 15.8292 14.3461   3
  -2   6   2 15.5181 13.6192   4
   2   6   2 6.62177 13.6606   6
   2   6   3 302.778 38.2273   4
  -2   6   3 297.441 36.8756   4
   2   6   3 316.761 38.4706   6
   2   6  -3 300.781 38.1375   5
   2   6  -3 302.336 38.0988   3
   2  -6  -4 43.6392 17.6454   2
   2   6  -4 19.7233 12.1025   5
  -2   6  -4 52.7562 14.8950   3
   2   6  -4 36.4355 16.7054   3
   2   6   4 52.7071 19.2054   4
   2   6   4 39.1359 14.3807   6
   2   6  -5 1842.45 98.2942   3
   2  -6  -5 1908.08 99.8745   2
   2   6   5 1941.81 96.8831   4
  -2   6  -5 1905.06 83.7949   3
   2   6  -5 1901.41 94.9127   5
   2   6   5 1796.09 93.1869   6
  -2   6  -6 196.564 30.6137   3
   2  -6  -6 255.619 40.1389   2
   2   6  -6 193.346 34.4717   3
   2   6  -6 234.739 37.2640   5
   2   6   6 207.314 33.4270   6
   2   6   6 203.486 34.6527   4
  -2   6  -7 192.871 30.2372   3
   2  -6  -7 215.248 38.3725   2
   2   6  -7 158.229 31.9475   5
   2   6  -7 169.270 34.0058   3
   2   6   7 195.973 33.4083   6
   2   6   7 166.473 32.8099   4
   2   6  -8 684.556 68.6479   3
   2   6   8 676.285 62.4804   6
   2   6  -8 698.117 65.0948   5
  -2  -6  -8 770.871 69.6877   2
   2  -6   8 667.916 61.5880   3
  -2  -6  -8 702.292 65.9284   4
[truncated: 3,296,756 more chars]
